# Supplementary material for: Genome-wide analysis of lncRNAs, miRNAs, and mRNAs forming a prognostic scoring system in esophageal squamous cell carcinoma
Source: PeerJ. 2020 Feb 10;8:e8368. doi: 10.7717/peerj.8368 (PMC7017795; doi:10.7717/peerj.8368)
Supplement: Table S3 [file peerj-08-8368-s004.xlsx]

## Sheet: Sheet1
The correlation result between prognostic lncRNA and mRNA analyzed by Spearman method, and the absolute value of correlation coefficients > = 0.4 and p <0.05
lncRNAName	mRNAName	cor	p
AC009407.1	C15orf65	0.445495	3.08e-05
AC022031.2	SNAI3	-0.44266	4.22e-05
AC022031.2	SKA1	0.583695	2.02e-08
AC022031.2	PBK	0.534169	4.42e-07
MTBP	WDHD1	0.591983	1.09e-08
MTBP	KIF18A	0.562082	8.44e-08
MTBP	TPX2	0.649097	0
MTBP	KIF14	0.613121	1.25e-09
MTBP	DLGAP5	0.553342	1.44e-07
MTBP	BUB1	0.645822	0
MTBP	PRR11	0.553771	1.4e-07
MTBP	SKA1	0.439973	4.74e-05
MTBP	PBK	0.491554	4.28e-06
MTBP	FAM72B	0.50481	2.17e-06
MTBP	ICAM5	0.556888	1.16e-07
MTBP	IL33	-0.406323	0.00018955
AC084262.1	LIN28B	0.411343	0.000136251
CENPE	WDHD1	0.603862	3.89e-09
CENPE	KIF18A	0.620687	9.05e-11
CENPE	TPX2	0.489928	4.64e-06
CENPE	KIF14	0.652507	0
CENPE	DLGAP5	0.656052	0
CENPE	BUB1	0.633921	0
CENPE	PRR11	0.567954	5.82e-08
CENPE	SKA1	0.414002	0.00013981
CENPE	PBK	0.504313	2.23e-06
CENPE	FAM72B	0.52771	6.34e-07
LINC01415	TMEM125	-0.493677	3.85e-06
LINC01415	PBK	0.400949	0.00023361
CDCA2	RHOU	-0.40551	0.00019568
CDCA2	ARSD	-0.437737	5.22e-05
CDCA2	WDHD1	0.667412	0
CDCA2	KIF18A	0.630827	0
CDCA2	TPX2	0.681752	0
CDCA2	KIF14	0.630239	0
CDCA2	DLGAP5	0.68715	0
CDCA2	BUB1	0.617773	4.58e-10
CDCA2	PRR11	0.573419	4.08e-08
CDCA2	SKA1	0.726739	0
CDCA2	PBK	0.834079	0
CDCA2	GINS4	0.590515	1.22e-08
CDCA2	FAM72B	0.58453	1.9e-08
AL160408.5	TM4SF19	0.545458	1.4e-07
AL160408.5	CTSC	0.440574	3.85e-05
AL160408.5	TM4SF19-TCTEX1D2	0.404099	0.000183104
AL356234.2	GPR160	0.468092	1.05e-05
AC078788.1	SIK2	-0.423941	8.02e-05
AC078788.1	TM4SF19-TCTEX1D2	0.466877	1.11e-05
LINC00392	MAP7D2	0.413371	0.000125281
AC010595.1	FAM72B	0.400587	0.000210805
AC010595.1	POU6F2	0.519203	6.83e-07
AC010595.1	MAGEA3	0.436927	4.54e-05
AC010595.1	HTR2C	0.565364	3.82e-08
LINC00543	PDX1	0.422622	8.48e-05
LINC00543	KRTAP4-1	0.486448	4.14e-06
LINC00543	C19orf81	0.479593	5.9e-06
SMPD4P1	ICAM5	0.417841	0.000119762
MLIP-IT1	PBK	-0.417435	0.000121751
MLIP-IT1	MLIP	0.760479	0
AL160408.1	TM4SF19	0.469535	1.25e-05
AL160408.1	CTSC	0.424955	8.95e-05
AL160408.1	MEX3A	-0.463279	1.67e-05
AL513123.1	TM4SF19	0.431732	5.71e-05
AL513123.1	CTSC	0.438033	4.32e-05
AL033384.1	PDIA2	-0.467818	1.35e-05
AL033384.1	NR2F2	-0.420438	0.00010775
AL033384.1	MEX3A	-0.441847	4.37e-05
AL033384.1	ATP10B	0.437263	5.33e-05
AL033384.1	MLIP	0.758311	0
LINC01460	RNASE4	-0.428071	7.86e-05
LINC01460	ANG	-0.441802	4.38e-05
AC008443.3	POU6F2	0.488669	3.68e-06
AC008443.3	MAGEA3	0.47331	8.1e-06
AC008443.3	HTR2C	0.533977	2.84e-07
AC008443.3	MAGEA2	0.40639	0.000166885
LINC01228	MAP7D2	0.420728	9.2e-05
CCNYL2	MLIP	-0.442968	3.46e-05
