# Supplementary material for: Genome-wide analysis of lncRNAs, miRNAs, and mRNAs forming a prognostic scoring system in esophageal squamous cell carcinoma
Source: PeerJ. 2020 Feb 10;8:e8368. doi: 10.7717/peerj.8368 (PMC7017795; doi:10.7717/peerj.8368)
Supplement: Table S5 [file peerj-08-8368-s006.xlsx]

## Sheet: lncRNA
lncRNA-based prognostic cox model parameters
lncRNA	coef	exp(coef)	lower.0.95exp(coef)	upper.0.95exp(coef)	z	Pr(>|z|)
LINC01068	0.447	1.5637	1.1807	2.0708	3.119	0.00181	**
LINC00601	0.3677	1.4444	1.1325	1.842	2.963	0.00305	**
TTTY14	0.3075	1.3601	1.0926	1.6931	2.752	0.00592	**
AC084262.1	-0.875	0.4169	0.2287	0.7599	-2.857	0.00428	**
LINC01415	-0.4744	0.6222	0.4008	0.9662	-2.113	0.03458	*
Signif. codes: 0 ‘***’ 0.001 ‘**’ 0.01 ‘*’ 0.05 ‘.’ 0.1 ‘ ’ 1
Likelihood ratio test= 40.71 on 5 df, p=1e-07
Wald test = 28.38 on 5 df, p=3e-05
Score (logrank) test = 36.83 on 5 df, p=6e-07

## Sheet: miRNA
miRNA-based prognostic cox model parameters
miRNA	coef	exp(coef)	lower.0.95exp(coef)	upper.0.95exp(coef)	z	Pr(>|z|)
hsa-miR-5699-3p	1.2932	3.6444	1.892	7.019	3.867	0.00011	***
hsa-miR-552-5p	0.7202	2.0549	1.253	3.369	2.856	0.00429	**
Signif. codes: 0 ‘***’ 0.001 ‘**’ 0.01 ‘*’ 0.05 ‘.’ 0.1 ‘ ’ 1
Likelihood ratio test= 23.69 on 2 df, p=7e-06
Wald test = 22.04 on 2 df, p=2e-05
Score (logrank) test = 26.7 on 2 df, p=2e-06

## Sheet: mRNA
mRNA-based prognostic cox model parameters
mRNA	coef	exp(coef)	lower.0.95exp(coef)	upper.0.95exp(coef)	z	Pr(>|z|)
MLIP	0.5139	1.6718	1.219	2.293	3.188	0.00143	**
TNFSF10	0.5746	1.7764	1.142	2.7641	2.547	0.01086	*
SIK2	-1.0069	0.3653	0.142	0.9399	-2.088	0.03676	*
Signif. codes: 0 ‘***’ 0.001 ‘**’ 0.01 ‘*’ 0.05 ‘.’ 0.1 ‘ ’ 1
Likelihood ratio test= 28.06 on 3 df, p=4e-06
Wald test = 21.83 on 3 df, p=7e-05
Score (logrank) test = 25.21 on 3 df, p=1e-05
