# Supplementary material for: Genome-wide analysis of lncRNAs, miRNAs, and mRNAs forming a prognostic scoring system in esophageal squamous cell carcinoma
Source: PeerJ. 2020 Feb 10;8:e8368. doi: 10.7717/peerj.8368 (PMC7017795; doi:10.7717/peerj.8368)
Supplement: Table S7 [file peerj-08-8368-s008.zip]

Archive with 1 entries (1 files):
- Normalizegeneexp.txt
