# Supplementary material for: Genome-wide analysis of lncRNAs, miRNAs, and mRNAs forming a prognostic scoring system in esophageal squamous cell carcinoma
Source: PeerJ. 2020 Feb 10;8:e8368. doi: 10.7717/peerj.8368 (PMC7017795; doi:10.7717/peerj.8368)
Supplement: Table S7 [file peerj-08-8368-s008.zip › Normalizegeneexp.txt]

id	TCGA-IC-A6RE-11	TCGA-L5-A4OG-11	TCGA-L5-A4OJ-11	TCGA-L5-A4OF-11	TCGA-L5-A4OO-11	TCGA-V5-AASX-11	TCGA-L5-A4OR-11	TCGA-L5-A43C-11	TCGA-IC-A6RF-11	TCGA-L5-A4OQ-11	TCGA-V5-A7RE-11	TCGA-L7-A56G-01	TCGA-JY-A6FD-01	TCGA-L5-A4OM-01	TCGA-IG-A3YB-01	TCGA-LN-A49X-01	TCGA-LN-A7HX-01	TCGA-LN-A8I0-01	TCGA-VR-A8ET-01	TCGA-L5-A88S-01	TCGA-L5-A8NK-01	TCGA-LN-A4A1-01	TCGA-Z6-A8JD-01	TCGA-S8-A6BW-01	TCGA-IG-A5B8-01	TCGA-IG-A97H-01	TCGA-LN-A49M-01	TCGA-LN-A4A9-01	TCGA-IG-A97I-01	TCGA-LN-A8I1-01	TCGA-IG-A5S3-01	TCGA-V5-AASV-01	TCGA-IG-A4P3-01	TCGA-VR-A8EW-01	TCGA-KH-A6WC-01	TCGA-LN-A4A5-01	TCGA-LN-A7HW-01	TCGA-IG-A50L-01	TCGA-JY-A6FA-01	TCGA-XP-A8T8-01	TCGA-LN-A5U5-01	TCGA-IG-A6QS-01	TCGA-VR-A8Q7-01	TCGA-LN-A5U6-01	TCGA-XP-A8T6-01	TCGA-LN-A49O-01	TCGA-LN-A9FR-01	TCGA-LN-A9FO-01	TCGA-L5-A43J-01
AL627309.1	5.2591186508854	2.43486246283804	2.69628385193556	0.110628740310071	1.51050997682347	0	0.194397332772686	0.217756467983099	12.18405532464	2.32359278619239	0.910086334486765	1.0688775277548	4.52362180629056	4.36852085872268	4.77247903492536	2.47565717250541	0.0129874437047861	1.0498639740584	11.5581762026367	0.126660667251755	5.83132409092985	7.23796613991955	3.13189949285638	9.1714805183774	3.58180752116797	0.0111338469421391	1.81323754939229	3.17140179536122	3.13406971623243	13.3707813971268	5.42324498831325	7.44125048405934	71.1364710108781	5.0342672496229	3.93433652003433	2.09831499964304	7.31485069085386	5.39322604059599	10.6178572295971	7.54009144326606	5.30433447629919	4.62239386393486	3.2028455308046	0.693434658583889	8.41103861128709	4.98559577359098	0.858680463050334	34.2098528267876	0
AL627309.5	56.3496461090959	27.7197659353662	16.0997758095413	19.2764900512423	8.66255020789384	13.6984954058316	9.125655487234	5.25103859737094	6.90412755351298	33.7514554286057	16.7173496144582	22.0888784619668	55.0583507542336	84.3524560841702	74.6143185738615	15.1003162737666	12.623984273271	37.3338821729174	13.4517851042376	28.9815300904609	28.1943047101627	42.3918247555156	43.0964786077053	55.6175087668255	27.1368227234133	27.1297432160495	5.48803448264146	82.0171380933357	19.892312416822	36.9641684789765	20.9721556764965	45.7092463157237	16.7424634244529	43.2843680318314	50.1706366654491	40.1555816263146	45.9750323645443	28.6371524550401	15.3621613343669	34.4849593702908	10.5960499219681	10.3951569225646	3.99322645546252	16.9212899964703	56.7915862965317	9.97100251662537	16.0758908817649	20.4820106835727	17.1700571511582
AP006222.1	9.49381382435845	0.0599401351194295	25.3288120847706	8.20043618545853	19.8793788916309	40.1483693815792	9.09444404209085	19.0168963037776	28.1246841848474	1.48529587664574	25.1070250650197	8.42800822686945	1.1701040051186	26.5791266101296	10.5031392310739	10.0525206666687	3.17120832422541	21.7794227192501	20.1963501602253	9.30544330831385	13.6062081182131	3.11567884760076	7.9014424629271	1.4300936655053	48.1585361587411	10.4454232758315	10.0961782929485	22.0970940051016	33.5926985186786	31.3303561355057	22.5916586375672	20.2071002801849	37.7242820428298	6.04238634248141	28.2963457125141	27.7748645288267	17.7729609753314	49.0283335471997	4.79713438930809	70.9796480987628	18.6090143747413	8.09253423655626	4.80927528278735	26.2957440699114	36.799385632132	4.98495917920564	6.22518383367424	32.1410415388747	0.871329803322343
AL732372.2	46.0713216444308	43.4100935298634	24.1304679307312	16.2084468798976	60.8572550105227	26.4245319842369	13.5211434684003	21.6952695083176	25.1228190996516	47.8193367611167	19.4972718454998	13.6894159936287	39.4204724347011	67.7433552047021	44.917384061712	34.4492960700683	30.4853341020926	35.2777798924565	39.4187983219353	29.1545679978028	47.6338662883438	30.0036141870812	27.0202814576655	37.9146531469136	55.4627804033752	170.02375954645	24.8075258832386	23.1734228266993	31.0284804320156	41.5007565150676	63.0159608437209	88.2695332310258	36.7281666394938	97.6449808882496	94.1313572179057	37.8200517365856	31.3741272661315	28.5631012985509	188.46665373127	34.5183869393377	39.8531147457382	19.5934547674924	181.570787173364	23.8420066646725	110.479736489033	25.9262013997192	9.79976400980858	6.19787418541535	8.1070796043729
AL669831.3	3.49837687847088	1.24239512561551	2.6482496758017	0.0938394686370519	0.0687117591611005	1.95649667583303	3.9830072200064	2.37129553824523	1.73231611596461	0	2.79646756642105	1.06077319486209	0.0213976299614448	3.00499410973764	0.947197976571434	0.80693792021785	1.05980147082579	1.04407769894197	2.8922213868798	8.32775009988503	0.966835986119949	3.09472729215501	0.751095313473674	1.49293039682404	0.0301387028453963	2.08655602120892	0	4.18359171117817	0.751726931733344	1.14114940612486	1.53374235919273	2.12643799733765	5.78939246181479	0.00118213544950341	0.0471597819310354	2.19604699777298	0.0079352363940578	6.45126527472417	2.45099867975692	0.0135098433881953	3.58616118740213	1.17361012711858	2.4567607916075	0.719494135305555	2.104350094492	0	2.69922399143087	2.68966589750797	0
AL669831.1	77.682932849619	92.885272510206	77.5311816359875	103.97162963742	68.209800679003	89.0747046044998	20.1292873171705	45.4538756334402	40.1886812141005	43.0096889096351	94.8065339817711	31.5604950736403	63.0262411423341	149.733016910027	173.070525023463	76.5788570275842	61.9917020236718	47.7210419408754	57.6969873157219	88.3615698726589	39.8545992866384	105.477266528467	113.238538078913	54.6613988942026	67.2355805857341	51.1326671555405	53.3399441439667	77.8781458587707	54.1871575357148	37.0203333519786	147.269253563337	88.2677004837467	67.170200096477	65.4336149076966	82.5444768780426	213.258349673827	67.9462583193601	47.9468984548281	80.3398834159747	64.6812198836753	57.5969051853933	63.2166113242263	82.1577188996626	58.6311646700854	68.4055294606203	63.8206207269264	54.5601022734681	40.0850702727703	56.9993149859185
AL669831.5	70.4927733290233	108.609711739501	134.970931697353	99.3712225584125	81.0397188239337	223.185872249788	83.2729705614411	71.5430440988034	65.1708118302395	44.5588984461844	148.713134842659	103.042292232841	57.4228302242067	218.981252907077	200.776145551314	59.7024048703446	46.2438004312286	78.8358187698202	43.2637463714892	77.8515368383442	72.9135220448868	128.235071545912	44.5568828145334	65.2807197894183	134.413680568771	127.282109463525	158.253244178795	97.8789769005751	130.008008691329	70.6315142915505	212.65070705064	212.664021787158	79.9472299225836	48.3219767413672	103.214921389254	179.453065867424	65.8639885831937	103.733450460023	116.043004661922	65.7711803591731	98.3806934346038	50.608319251241	173.323045827989	56.2812957873825	47.3729340826803	44.8731114792545	38.4350504666852	85.5660643808206	68.7571378482252
AL669831.4	34.9127955758012	14.5324356702354	22.7458670644774	22.4682749832298	19.9402753369382	27.4082132562428	30.4339650897219	12.2704082136033	21.7232516980159	16.398059920583	18.5756707409788	14.7329600269154	26.9992839700426	33.9486872900067	40.1684995769906	15.9528938054364	10.5226449316238	15.5670585659334	16.340862559551	10.8403680994153	34.0359778523584	43.4177165982545	11.8915873604248	15.1373737668972	28.2891786899885	20.8716175256002	37.7454373512008	39.9697274936373	23.9157718178134	30.2422646781226	38.2212660973617	19.1537824581706	15.14804693211	4.02924014326954	38.5907785812858	50.5033226539942	9.42312494444882	25.5503148964845	4.79496623453714	24.7924486228903	27.4848349207721	13.8292263083063	50.5688933368533	20.0395808941541	17.8993290981933	19.9436602043143	24.1551052145718	10.6622517430336	18.0829903871876
FAM87B	18.5795157080006	15.7230766635196	24.0394884008376	11.3802577388261	10.0706284309146	45.0424996180169	21.8623584112332	19.1060447795306	16.7629390897794	19.5619277287571	7.40993939791166	14.7304099041747	22.5020365305332	27.2999193942397	29.6451264303499	13.4270321753054	8.42193096840164	21.7818163957645	0.948136319171569	33.3453422233042	21.3893080717811	33.0814981656961	23.1185679629204	15.1499372185827	38.8161100221207	13.5733860381791	40.5271624814155	32.6067237249056	28.7519928039548	14.5938211032525	17.092486654525	14.9023441901354	11.943520030338	3.02255100956151	42.3697882533654	40.9974906006786	4.19853415415516	14.6635957452632	16.1977914300792	14.0296775711991	9.71433999830183	52.6964284007092	42.4245761415141	15.3960916902254	37.8562378360446	10.9684089663317	16.9851623636416	19.6051407807413	14.4601225057396
LINC01128	843.478498944131	638.374523889309	604.280946169403	849.017605690577	1705.56663297987	687.126957723853	645.023172613746	1134.49235863866	1384.59871613358	1960.20741981813	416.333527759466	775.970085667169	2163.71288947263	682.748853450792	827.83278821644	682.415937939965	1059.01330494052	1040.33976471077	684.73042643283	1222.70181107569	698.074371795034	1171.7372385214	1051.91249524817	436.023300292634	3403.26684755105	543.595401175029	2260.29929280897	1060.84710081819	1351.64551492103	831.586833955938	468.468346446393	659.426239698219	376.63406684045	556.686296073243	703.16364265701	1037.24619871501	618.820249028214	899.561515038849	916.068541502649	369.750262068371	670.069040720765	1462.77359686276	477.351225930886	1042.82417385316	1076.54907629712	702.029233301116	603.020322079499	565.157359936193	534.817557894283
LINC00115	49.694292302146	41.0042240104806	30.7739558878053	25.7338023097697	14.3440733220475	36.2166353334432	32.8440747015525	28.655750252063	28.4147291952471	20.303690874051	32.5240296497696	26.3038961155162	132.682175706269	48.5670038290365	43.0070031922864	25.188455218882	49.3873316016192	139.993986528554	49.0406250746087	74.6662892004216	18.4621460501667	98.2365310654278	140.429660251775	17.3806965707443	193.13714711537	50.0876856448912	102.141415109975	118.893398419824	101.347622327618	117.605514942075	34.959359872503	69.130406967905	37.5364934246605	31.2086535195627	46.5006521200424	45.8665448142755	29.2829325463221	29.3436692279793	91.7405546485846	48.5196301289132	33.6478486706478	158.415070136331	90.3250529971857	26.1643435972937	58.9356840144829	55.8429703995296	28.5961121664601	74.8921097943263	48.8524659074159
FAM41C	6.9803113537126	0.0439492071956307	1.4222823354835	3.24105561066791	0.0855740714511346	0.97269584595752	7.98091932962231	0.23586883708566	0.129394598128578	0.716930092141661	11.2449641994387	1.0637535979537	3.36268441506945	2.95672367382983	0	0.799313051393202	1.06273203594818	0.00743444617527955	0	0.0928684867608662	0	0.00683383106459567	0.741784983572859	0	1.21920925921777	0.0086416895296495	1.82788393442606	3.15373334111578	1.55688022652888	0.0235831633712524	5.57383822323571	3.18603642429459	3.21641428737693	0.00134141775485985	2.58998293910297	1.40142293536724	1.05616347317792	0	0.760551788721793	1.09628045601369	4.4691186632459	1.18285815071031	0.763005302676945	0.709332064853893	0.0104116496474767	0.996511469851266	0	14.5527800653852	0
AL645608.6	2.0236756890315	4.79636891268233	1.4238276518047	0.119567374176087	5.5724733960977	1.95298393071717	0.212624870685761	0.238950129613235	6.41135163643607	5.54120524716204	4.65619396926243	2.11878492057134	27.8177662134793	8.90807644057773	10.5342472327234	3.32728233803405	0.0128061432434925	8.29066324526404	0	3.17925498375458	0	4.14307824708088	11.2613150161757	2.20466361885886	1.23858983178134	4.18124360057398	0.892790835355694	1.06998352746932	2.33063674190324	27.7175574974654	3.05503086397187	12.7202458777241	0.731548631575212	7.04617289343694	0.0710003367218897	12.5720045461776	1.06045753391985	5.40098199178624	3.19793278346343	1.10392128512204	2.62650973582225	2.3425981783702	0.749695036180326	0	7.36121343643207	0.996259635494665	0.859023852705906	7.14044134813776	0
AL645608.2	13.0448045429745	6.10151768060678	22.6279932380549	3.42377193981091	12.83431386852	11.7423948694351	11.1440472860816	2.86281184627015	27.9748739662503	22.7740517856488	16.7308761858149	15.7890469362265	142.628248836515	45.6987773109013	107.126194475858	6.66896270406833	8.42473396229787	35.2682574080764	2.8705596953984	12.3902608693581	7.767101954886	189.144017387928	30.2521635618871	1.43267096170593	1.24233885736158	4.19029811214244	6.40758392183216	2.12425547986816	22.2737829892624	216.937703759406	34.227050189865	87.1516348505135	7.11874472796079	8.05592319708846	15.5800578957537	92.1326956177958	12.5601092144815	25.497925191824	31.6211954124675	15.1176190910824	256.725526082653	6.95357759488845	8.0593609960404	1.46119901382912	41.039831428924	2.99053654314402	2.64430541778459	39.224551326618	8.10740849712941
AL645608.4	0.109002155606392	0.0319632143402897	7.49131843977135	0.0825758611335812	1.45371745467805	0	2.13193028004684	0.155316586933614	0.0898057417795011	3.2126046207925	0	0.011158274376035	12.1839452387252	5.23011542969165	4.78847681568759	0	0.0109805458445502	11.3576037878086	0	0.102998799998138	0	0.00744617491772415	0	0	1.22671646848449	1.05538759995778	0.896724063970589	0.011370641617511	3.18048169328367	25.266799947267	4.71265954123626	6.35213097987653	0	0.00145993574307024	0.0597488919628042	2.89259100529612	1.05785831429937	5.49244899186079	1.57705490862048	0.0167995892302895	0	2.32202077877801	3.24657388061258	0	1.06684523123043	0	0	1.75865920350034	1.78903543951224
LINC02593	201.771691628226	279.954177164404	136.453289542275	83.5258343824897	305.354015773603	66.5512758902402	116.251076106297	100.199582074438	251.691265601388	1217.49492375848	159.831501786089	165.054496902143	94.529369940684	44.1042219328953	353.782074390539	153.203656734773	29.4367892823389	85.0577465370714	1.91013708053077	949.016305315792	111.810494844716	42.4138689650165	19.8402209789595	5.98648562901983	24.8380265934536	2.10180626734246	31.246077722399	51.5853658555339	56.5569680503871	248.669180239942	98.0550449954135	31.9313623575255	23.1139333919613	7.0492075811769	540.788011952465	276.612639757023	53.3232792938782	23.908623350073	28.3253319079704	8.65376647817855	17.6812813972955	11.5507342612267	7.24744250253232	19.2046880127756	49.477110744593	2.99060101333816	53.6519969080036	32.0511247895756	23.4915096484099
SAMD11	283.074471884621	318.569571725318	137.798350797238	179.575487567131	323.84260326522	141.921614906184	138.10168539744	140.514039115535	266.718798046073	1248.72333952324	211.879169711086	743.260728457254	123.809980616956	39.6674962181594	784.920551028449	335.821175466437	125.036179784261	153.517062400395	17.2956922453905	1905.03103366913	161.389824807403	102.396119875641	83.6017004586633	13.5827311060621	158.066833286999	50.0979986786446	104.844426466521	113.677875335477	187.370003709597	80.7354020863659	211.69595161015	23.4240976994713	88.7086075646129	24.1625916304092	219.315119317212	507.616545428484	342.833554721984	38.6159252111641	73.7676406033846	109.969922659683	55.7960248056994	58.6637267977407	81.2633097578916	85.5986156286183	286.226262646729	39.8869151741012	142.238483966092	60.5769503721584	65.1221519608616
NOC2L	7950.27530086521	2695.71614131181	3079.81504789451	3602.40714219264	2751.15601049605	5476.50420329755	3073.01155962501	3527.17330418893	8982.69605007266	3270.15139152772	3975.84904681434	8815.28385204746	18044.289508452	6041.27051750518	6873.1410834881	11466.9708868041	11000.954559131	5783.60605647291	4573.88119690731	6379.45590923081	6996.34483877504	13006.025140816	8839.91995535309	3244.08354545248	19592.7147416457	5427.50085076779	12736.1283293702	2369.04527304262	9162.85133938632	6497.97296014342	5022.31572083028	7479.0315666345	3507.84270109053	7534.87195013535	6569.32232181033	5493.67393338789	4250.15205246017	5457.7487339466	7997.98183740856	6003.96485735107	7149.39669015484	8988.44403376642	11577.3995267659	5762.0244314077	8582.96759474631	9880.27078689899	8572.36502800901	7860.88218867428	5799.09624933816
AL645608.7	83.088488640873	53.1221910996116	48.1839056563471	100.69420754006	110.581284709603	14.6738884438025	78.5452591231428	21.8683535936704	35.1868312454357	71.2692172057237	33.4359053981507	65.2100970939752	1280.15952251688	584.301263398769	188.308249438227	73.9877260553776	120.83799565528	435.623548688311	73.0747008190313	114.53912691856	143.88511847981	127.217544935104	125.839864724068	214.96872864606	55.5033929722573	184.682778692057	587.882708266219	1309.06688348779	822.412560252709	919.898438929315	19.3713995401074	657.223762336686	126.300174845998	285.892391927685	165.214871464876	457.134634514437	111.861982931704	68.8092958009977	279.927033168143	393.417374288323	198.521329893179	645.665889225543	99.1529410276173	257.015476662072	169.44238617139	166.531853069176	63.4829857055514	55.2263120970449	22.5871641917563
AL390719.1	1657.72907320778	108.676328979	176.540103388711	72.3204583305272	56.9814801251084	131.154547479434	188.266994568339	221.022618868851	486.327413758989	3.05926811807568	70.6038159672621	353.25461149021	328.511248683981	137.683501999799	197.877177213143	85.7777374455036	159.700213308138	149.367620340972	162.523949937995	23.0814531955288	388.922184923368	749.711769660326	118.683962448634	14.3416470544364	849.824721962176	246.222993251291	733.345808616655	176.813057607846	163.439549659683	191.647973341315	38.0466756328606	72.3460264661712	91.1112246777419	98.655029367115	1185.62828021402	74.97901377954	35.5581785385696	14.6206889280764	74.5807442482948	101.347093066658	100.124173232353	289.531104699168	392.963305465129	67.0678919242039	157.860154322947	52.8505648483571	102.861775547777	57.0111120828301	104.949674071274
AL645608.8	15.3601120289419	1.26816364449949	2.73926542592069	4.792995851694	1.53837925495055	0.97218974756391	6.3225510628983	0.260249705781665	1.83983048790705	0	7.46210154739242	10.5249679693174	13.5151788828534	12.4857922344608	6.67746853572476	20.2243995451794	10.5165246587068	11.4160372487772	26.9466422432436	1.71429091619221	5.82414761224932	49.5851177729149	21.5651384498883	1.42986596026278	48.0744381900637	56.2538466618769	80.3000304640909	24.1871149302532	26.4085153269011	6.76244505571338	1.47379907560716	12.770834868327	3.12326669472439	8.05518264447981	30.7684741382251	12.3531252129125	1.061492820387	2.23646172011397	11.3260729634385	7.56835848123144	0.846003120766227	29.7841554154879	36.7815804402392	0.691431181874835	12.635044940736	19.9444953108075	8.0226712030679	6.20434311988306	5.39686388046937
C1orf159	1542.16450039074	940.001501671191	946.408830042827	1057.16104781626	633.547519114204	989.586393545748	900.54610550679	593.750716520251	1173.05653183156	534.78497812236	1307.63763607059	1466.76221969654	2528.35844396128	1666.86796182387	1702.51748244894	1339.63250463525	1572.7660908055	2141.87014605095	1152.12218619216	1142.09235206525	1013.08382808434	2563.75198511436	1471.05611430837	608.482120389298	2467.16107266122	806.519857121362	2380.75081857754	1603.90470056964	1608.34898244552	1490.56401581127	1567.50146488815	1238.00392175854	790.940153331625	1274.43591304887	1644.88369482312	1255.13697891614	1004.53113595463	796.539884808402	1839.47654938895	1478.89201693607	1110.59317277701	2453.31103972838	1311.02439747802	959.390456206049	1368.05893655128	1529.70679635988	1042.33336115802	962.750273967473	561.053405337419
LINC01342	2.13981066734679	136.328065879262	138.972017541331	126.505190221623	90.9596611266375	213.396265521431	120.1819284344	99.8246567892017	0.206115549593321	0	199.852975470585	1.06738961978012	2.28056684811541	10.5289930662637	0.942013440025968	0	0.0119202993302427	6.21601129872055	2.87787833548106	0.113844067538336	0	1.04483390223556	0	0.681566720710401	2.40000484538926	0.0102225915814975	0	0.0123447326430768	0.731768365024599	7.7957059312751	0	4.25708926197728	2.3517492807962	3.02115765703526	0.065487182965434	0	2.10211701672906	0.700782120617187	13.2147245482066	11.7797298537392	3.53142102788857	0.0345043083790664	9.89490551045907	0.697742957035416	11.5258601553259	1.99366512128989	2.66208803551059	22.5841143269392	0.874702548454334
AL390719.2	261.036100573098	866.281041698222	821.933140387181	655.018257312687	336.703026387726	317.132393934741	389.228055881615	505.604630465654	328.431740237412	4.62567192412039	732.36440391763	275.474460125145	110.315828590085	365.424364278101	359.443978316063	222.138993865329	146.048641849998	307.014558245456	132.704716550397	100.814613408281	175.000336354577	126.182291532062	50.1217266738992	166.333883764384	536.454563340528	131.474550356107	227.211119812603	153.668199107437	316.601875180563	440.375500068808	207.000622824224	458.358835553054	196.720340038905	197.306901949196	363.718698950388	45.0815049377827	125.448417298385	123.020245887818	418.777753346149	569.05763614438	125.828731794655	398.681179827958	59.2962096355935	53.1673427094664	347.261160995153	42.8785158173052	94.8029626004566	87.3227390224134	55.1655014620499
TTLL10	40.6195121831708	47.0162070369686	40.0769181739978	36.8348172245801	17.172482171833	22.507889667673	41.4116173337005	21.6980851542492	6.92448281395429	21.0878391234649	52.0671227816108	45.2269885692775	106.877035421502	123.088711181201	45.8720116689471	124.591417991389	69.3471497307114	258.209329791197	109.642293144403	24.597012020121	32.0744796336588	71.3634968224106	18.2471091312616	114.780644736171	55.471498403239	32.3592278255896	68.0616728458754	44.2177462302034	352.985545759225	38.1444082812204	22.4837870565282	103.157637338581	145.66697291048	142.942842524038	31.0678221308846	29.7851876346509	44.9606344980458	47.935322665961	109.575495980465	220.873363280181	17.6816777542643	63.2281315665988	42.2340501923166	72.53168809496	105.226942119011	25.9261660189689	54.5535315131585	76.6570347239215	38.8831580402998
TNFRSF4	112.408512879873	84.4314642733961	64.1760871050106	33.8193097608963	31.3803709484083	20.5471894017239	48.3058395414678	52.4280804076567	33.5301354763427	58.7110248463554	118.06909389926	115.672697470254	167.677105110262	72.0862648543827	207.43724248476	178.380321187362	102.975525142579	472.938566369983	27.8740490388429	245.40659882384	56.3799269236604	84.8158200848543	276.572031808889	78.9291181658884	83.7977108984697	275.432948002857	172.933503937986	465.122343042725	106.790470246198	229.738641127316	166.527448948476	262.689248718011	283.983711324174	93.6218243875835	68.4849364976539	161.047523721134	136.942500907181	214.447324932543	78.6385591977626	117.513061059212	101.010163121179	320.543471139224	327.843826668447	178.282658873184	78.9449417197248	381.929946516627	243.378844231509	166.688810227362	75.0788099312521
SDF4	6656.26591398531	8198.01395751455	9537.30263152128	8345.11232206145	6955.09247364088	15967.5128561923	11311.7504223945	11537.1290832875	8253.36149240337	7351.64150563472	9518.63580159246	9243.22808748722	18572.078599805	9457.48837592079	8306.08028331169	10054.9048270086	13801.8906698416	12082.6984178885	5976.05406032558	13530.1637816463	6032.83531659351	15785.9453494059	6708.17835705049	7236.64588976354	27814.090144027	10545.1094874124	18337.4440457132	6187.26333693782	15939.9434795776	9696.50998797795	9674.25366505441	9541.29576240919	6323.14403055595	8508.31548899035	5548.88493118904	12731.7590742469	11736.4846774356	7666.42122740664	10579.0513291629	9457.57692393404	14293.5218410661	14536.3905198572	9410.69307938796	12403.3299826634	13372.2065298299	9537.23292274964	13418.2118111857	5727.59315921601	7835.30343196021
AL162741.1	9.34541683832468	4.88959696096083	14.6442727099778	9.67014880776184	5.79518081875715	10.7661693324161	2.59077752376297	9.63437127528839	10.0513439492147	13.3352930862406	17.6840397289134	13.6713299588413	16.8674020280519	29.6561584622463	37.3319087332694	19.3874486615387	16.8053765480647	19.6990811963049	4.79517654316876	10.7605642963507	8.74364151457509	19.6421759673046	3.91003318643677	6.00033268362774	16.4981606137437	3.14615244851787	19.3345757613647	17.8841571337426	32.8768273050909	20.1436196846151	9.29049269606746	12.7684358946269	3.12401070019758	5.03560578542215	9.09665163023528	16.7888217542125	5.24179643027284	3.78756732773235	12.9674887145724	10.7920210926388	6.16838137737667	25.2069392009524	4.81438961343069	6.87858433706372	13.6831629045085	3.98778989520071	8.92261862893905	10.6790109857026	16.2958486528796
UBE2J2	3336.18795406187	1793.12548159564	1969.00002433428	2293.7341090611	1637.65827698392	2556.67967443077	2384.38571241352	2430.45951516706	3297.51625574682	1777.57709646241	1929.36635951665	3428.74879497622	4747.35882886195	2717.16466490818	3047.50724437497	2774.36315602544	4174.07390199695	3859.53051276978	1701.25342966373	3035.71505510534	2149.6500198772	4570.098411144	2499.81592715822	1663.03912420513	4992.20899893728	2914.0712317063	5171.74699406505	1853.34728871726	3006.95693269611	3284.83971900405	2468.73307789838	2991.8269522901	1766.69539304539	3126.69501158173	2695.08988434152	2473.12117779247	2098.94736552734	2443.198892302	3722.73130412504	2950.24054267041	3161.65645524765	3802.43459028171	1894.13011046673	2417.48378389169	3577.98700667633	2490.01119743185	2952.58696150871	1700.87214184446	1437.0774748112
LINC01786	16.4992722903342	8.4887928607427	17.3032846965682	11.2633681671157	15.5696459805298	1.94978379577067	4.75077325295034	11.9441051376947	8.46768108839642	18.8616158153024	8.34948355430675	8.42334100638823	12.3862502238056	13.9964317561868	38.2963797042167	12.6131653759829	2.12005067971738	18.6614658467197	18.2807068321441	6.25532176339467	7.77101974193536	15.5103084002479	8.72126764717237	4.47451487001903	9.46904433967728	28.1380179088777	15.6451207879981	12.6321923794468	47.43209323099	8.99093788618343	19.5196837865601	13.8266116056579	5.53376732755635	0.00189806129827375	5.25522955786494	13.8489936387351	11.5029944400123	9.24486243852002	10.5203134417136	23.6751997762582	7.05937570173423	16.0723733799579	2.36961913164605	6.8821431214949	7.3803779835063	9.97153629617444	10.7220052896577	16.0575756438882	4.49185234960039
SCNN1D	351.28208702745	240.150646171802	367.533140184165	155.545749840693	313.861745527989	178.139981066593	162.058866970851	211.497492873156	594.354720075128	178.490049540642	117.076045851904	448.981551621325	1561.77008367763	542.044648355699	481.776450493318	711.031718722006	286.83663593532	1363.94475701276	1919.60614973503	148.110884911306	123.465097376476	466.432386347976	251.737721264294	132.099891437318	1020.14240273235	495.602226926164	5808.677262963	254.709163107999	1115.58406649481	407.983458874513	327.582908089366	439.274686130333	189.470696665983	563.732841014445	501.937860236014	282.709890550236	314.648371528905	98.2267115156939	373.179123944017	585.322471969003	74.4095601277094	2255.55379369129	113.786359454445	236.104130217262	348.346729198715	213.399952063512	265.692458545615	122.085693256345	35.2589249591616
ACAP3	13078.2265525232	3774.44825398246	3848.40116498419	5205.66971456993	4088.99990558437	1884.22217625536	3794.17403852406	3769.30297339467	10245.7718104657	3507.42341924054	2510.2134453865	4487.56305804405	10582.8571852036	6170.20607155395	4566.47524744189	5458.70047727422	7053.81151580345	10211.521193965	4995.11471774152	5086.50139945852	5416.43000580872	12194.1735285305	5261.84403658738	4750.72542553915	9285.14157187646	5161.44385939896	12100.4940139159	8320.51915568229	8088.78345129486	3046.16544944801	1494.24765487572	8779.75800201241	4828.34101294182	7469.43777399083	13160.266423266	3599.24141898223	6303.08423140935	3056.29490149298	4861.07572924985	8629.71796556887	2324.88973910579	13022.9136684005	2836.73285990786	4826.51407033465	9632.14365124611	4023.70653286825	3959.13299653217	1743.65141477629	2485.04249946659
PUSL1	2066.65609162269	497.194068083973	459.917182370958	624.780574134397	359.468504946009	623.505180968235	633.974513134799	505.891154176706	1450.99529012773	313.158717450796	620.808812839557	1248.05570471029	2407.89927315696	726.934209950224	548.691169893202	968.538138064761	1467.69300481475	1267.49157306556	640.488753999875	843.242175805134	876.970479736824	950.428414186533	1184.19263007543	548.472369230535	2830.25712584453	820.077870193095	1453.47109681529	575.695748491199	798.154108747821	802.459109428826	573.542287283565	1050.80911534633	556.598640255578	1285.50760293896	1745.39638737753	445.993794198296	586.41922318432	417.963399429885	1033.71919575848	815.989744649322	982.969457273432	1400.7514539583	623.751988740423	483.119820295077	1499.58443266887	1070.99415698566	772.12779764427	674.808141718187	723.058706112225
INTS11	6341.63535989099	4813.35708601702	5103.51677186032	5013.49371069301	4783.48571788723	5815.17415198665	4906.45229747889	6059.35349158733	7511.63693250204	4545.040445753	3988.8543032787	6291.82700210159	9406.99263013112	6019.94577821123	8830.90572664034	6476.91701278987	4055.37723161135	6928.69940717253	4192.08452110764	5063.6267564647	5395.04063556729	11837.3766570888	6312.17057203753	3210.66557620582	8543.32845657962	5179.18024250478	9644.32299118018	5254.80064759189	9053.65545415549	6293.98546263586	6139.22497453044	7794.8978347074	3005.57395380537	5152.10140841129	5885.53584674841	6659.25386191691	3819.49171890227	4260.90464332498	6110.66008799777	4445.31049810007	5959.90210113338	6658.02401536675	6035.50207090245	4933.80958007099	7431.69169321392	5483.6096334613	6824.07423569089	4267.39124148608	4335.74152191674
AL139287.1	70.5145671906075	120.673448798239	144.332444932128	136.121422382843	117.904623210155	87.110664110479	57.2100083171116	114.028585958052	144.908086168968	124.507574306604	113.377966449224	142.99172907614	135.024308162706	190.867932056333	217.019907655026	110.219815185551	91.4127398259209	150.393755675298	73.0796947023915	52.0211407072876	118.613743365276	263.691141533851	93.9977799055391	45.4976913019269	195.704312993726	142.934913737664	182.166616236488	176.793806903255	149.934893047272	103.122203741188	174.398739057286	166.966349594667	86.3360792686763	54.3620470365621	234.614140263621	132.667297233949	46.0091168646163	62.6368246182428	111.145300662803	71.1634309019401	85.0663859821923	172.33059217947	139.086148618482	47.7745525341693	149.427414597933	82.76707496284	71.549170922405	58.8012504793747	66.9407627140909
CPTP	10541.1963425641	4044.73573966282	5298.66372299038	5293.77406556111	2273.98252581314	4917.59347161399	8642.99840647606	5765.08330313255	6621.8894812812	1295.93258861517	3415.42758430397	4348.76241509782	7938.51371459346	2387.87414663586	5037.7629323684	2220.63332961921	5599.7556871792	5403.96582837646	4703.72476524083	4035.92743780355	4075.69216658872	9069.86327806369	3387.55303333103	1640.99168400835	13030.5857962763	3191.6062184803	9589.17509393403	2872.09918563414	3661.60412479294	3464.17333204755	1822.70309329017	3425.76945661742	2154.5919567746	3978.33203675485	10970.8076772894	1793.73377217549	2315.32471964233	2012.7320808508	4585.23785462085	3153.97466436082	3215.70681696272	5589.31143986396	3474.39816782477	2649.02864743379	5518.51471156487	3926.97849917815	3102.88730521536	2151.94878714596	1041.59458567003
AURKAIP1	4982.23206753452	3244.71540658353	3567.66078025542	3728.8836756458	2516.80420971614	3277.08903033227	5319.12750701273	4715.88531473369	5168.80688977222	1520.68855287224	3040.89604713886	3365.67354596907	7230.76111230055	1948.12852849651	4317.93986089385	3567.87591528643	5260.41309821891	8990.68849999466	2745.67172288605	4885.13996251258	2896.34140343862	5982.81212964657	3797.16116867494	2124.96634457815	11089.432319371	4232.86131336129	7023.51273770908	2281.68923829692	4175.93128408913	5284.19915402869	2257.78013720844	2934.40557461293	1729.88941836579	4296.43740708419	4045.83482748892	2457.04981477466	2516.01953656236	2645.2300662213	4379.94004091747	3625.01761400607	4145.51395362639	9099.80354156996	4630.12556352948	2932.31166974623	6265.67959424443	3492.19847882957	3383.83254015994	2540.62813157519	3318.54595414204
CCNL2	5424.44436785816	6097.21307879976	7032.30332534725	6257.98412654389	5578.81026524195	4133.55557809206	4624.60223019111	5160.01310362683	7301.73689338183	6373.59796006046	5026.03985871924	5842.86792214411	8177.13549139265	7882.74562009474	7400.8202951999	8063.96830418962	5193.18879638295	6997.16010137373	6727.1577199773	5565.26720853618	6386.74127323281	16003.1059941546	7140.93464514288	3580.66614565161	12491.8158166436	9310.82075050008	13983.5440931082	11670.3985154592	10469.0277648826	7587.29669907208	9995.76608806355	9917.77835019718	3806.97528045458	3445.80910658657	6140.99574752775	9233.04769088082	4018.09754276813	3327.24782248483	4562.46614312182	5032.77119429335	5117.83977048407	8881.56247396337	6156.6706723852	2132.61101380005	8231.47960681339	4523.3043774292	6178.96102273563	5328.23116512606	5968.33395856367
MRPL20	3953.9551907132	2111.68776762988	2132.09935565741	2535.64209376418	2468.48153454887	2557.655510339	2528.7445600363	4331.21297926161	5371.901896816	1874.6662670114	2730.48949818801	2794.74108475832	5629.55111614423	1909.09874938993	4278.75184782182	3157.23488047715	5191.06512944468	6778.28154107563	2130.1764912037	3609.00714839207	3299.83105542627	3760.33468617502	3109.44142884959	1941.10924435548	6280.0720654562	3724.75006125229	5603.17316217364	1814.41000505084	2870.57815907308	4717.10671310909	1862.40257375597	2534.50249199742	1407.57015827092	4301.4698901269	3351.75381021531	2279.20549409293	2097.90470165175	2707.95256448433	3678.07733582997	3157.20392368293	3353.9888049263	5572.0564738496	3087.26672416444	1874.04851430388	4987.07693746256	3549.03923888612	2413.04869283058	2474.66527776675	1996.35863017196
AL391244.2	74.1458278307091	106.186414594775	124.273506928881	89.7624536858563	68.2693173441611	80.2598226053468	57.1599941134354	95.042345377495	163.038510324968	39.0762783036897	130.12323448271	315.404080269736	87.8084686676218	232.806584606762	203.61679938269	118.613467386257	113.47848169059	191.886503752866	78.8472913383777	100.77764341287	128.332228599647	349.533844771953	101.14841058513	116.186604666222	196.945915920946	157.5495733414	160.056631366188	67.3746544485576	214.523159136716	282.373344106827	414.279306820474	226.5297016613	119.124594846706	111.74123212755	85.241089895779	186.602022373363	80.5022228625283	104.450077144206	154.145891455088	133.674588118114	158.648566673698	304.443024078797	199.27018873659	180.616922669457	68.4216165543026	58.8338179776021	96.5995909443832	301.366312429519	108.573161238107
LINC01770	35.3886454994498	63.9626812346549	18.8435590686601	54.5420247383328	76.6610092236338	78.307703771489	28.8090143163232	21.8706676396157	76.5990679563018	174.899299560946	29.7164360164705	39.9677623147288	23.675527970962	27.900113897676	132.908052915643	69.0049867772332	22.081631487444	237.446053994174	73.0923465757032	127.710578326761	73.893364557716	61.019623167242	153.210347895	25.7471819734359	16.5814861319235	30.2710955902579	45.9791039430752	11.5977867269625	238.05936612202	65.0045702542237	13.9208196547604	107.391968285262	39.9392419470009	33.2218970733162	59.368040363335	124.821969891789	16.742340255346	20.0420886285272	45.3994202627276	53.9055770810239	25.6645004609447	13.8488864121882	70.764377475632	21.5272553634219	158.847738004734	12.962496832576	22.3291877374252	32.0586753539068	9.01173009943314
ATAD3B	1387.09213427133	1022.07313275858	1176.33002364918	1987.58555436794	1151.8871036588	617.628743398216	839.522675836219	1054.04951381172	2227.59519623298	931.831484168163	1597.59762989174	1315.36684679589	2843.46603026045	2265.67988279725	1902.29875459651	2139.05164057085	1590.6374397008	2471.71822706474	1142.4997034689	1038.49545854761	1504.07271699824	3468.67680718696	963.372364282103	877.435704873793	3027.40211991443	2640.70581584945	3230.73562962585	5114.76680827131	1879.43165050489	2521.61749619377	1775.27156490992	3032.22279930671	946.891462281584	1414.3629019366	1141.84213302747	1945.41419267712	816.385978540844	1767.36549055342	2408.25002479392	1378.66423779492	1494.38411681804	4877.89406797609	2638.37336852047	1234.94087202866	2082.60380008179	2346.41473106658	1737.54057114916	1997.75161347127	2068.78019912769
AL645728.1	31.4479834123101	31.3748768540458	34.7329261831882	13.0136985256868	25.6177626585766	32.3013141673726	22.0818816631681	12.3300135790773	46.4373305095401	27.3885223972152	26.944753821107	42.0518825316776	27.0262689184632	20.5544245985532	71.727919596237	19.309668161656	25.224444178693	22.8276284226643	28.8462216777546	27.5259369159765	27.2187066199293	36.1968509137702	41.4589231807504	50.9748386981172	33.0329999618476	27.1340146532154	68.1266255539692	22.113680710439	27.8785743156608	23.5615630095053	61.6020270895678	40.4105845335666	11.9237395681997	44.2921187407438	46.3866640664949	29.8537938868922	18.8281628084905	19.2903944053947	33.2571968384696	24.8074011637055	13.2553487514932	28.7481263720786	59.4601316868941	30.0778930808972	13.6987603162114	19.9432654389183	22.3431644619942	79.4406519690938	9.01310786693574
MIB2	6321.07425591947	2467.65904847553	3357.82267087662	2322.69369979811	3030.92010438045	4121.81327173854	3247.77910135065	3045.39924292542	9050.90971122738	3319.49580502042	3834.58638204026	4704.15860473932	13078.6041243045	4265.39882861658	4171.67435759182	6290.94521678019	4624.80679136879	14523.2677621387	2537.93874875729	4694.66681750706	5919.08759987433	5824.58993888683	6061.1441796474	2795.8302933864	11228.6998511528	8146.44522020289	9548.65162036572	4251.83775851692	11246.5394096982	6131.48282283199	2647.70094083582	8245.84849043946	3791.78677421367	7216.76548597232	5775.87952679449	3588.30903296437	5182.54083716643	4246.19518358773	2003.27918754418	6102.04321280515	2425.93608720095	12357.5789782119	9055.35413424322	6030.6733952133	9411.15041363753	3538.06940649735	3574.39837441694	4679.24936186953	4441.62506773588
CDK11B	1893.97807093696	1993.42366780142	1344.81432916724	2189.64981880365	2533.76067837882	3939.76093753078	2784.22960035797	3035.50371291671	2207.95594422239	2436.18836302392	2086.43169168327	2255.34883645671	2571.18845834579	2029.19278977571	2803.74663983427	2866.10333132053	2033.99544878008	2478.98441489222	1933.0289960066	2194.12941192855	2804.956057091	2265.92618758633	2240.03322797012	1603.78537045498	4632.48372901752	3285.49432552259	4256.43590007921	1630.23135668601	3393.73367330126	2306.46348230671	2420.49318414471	2806.76219117502	1591.54225858187	2576.05062737135	1581.76390669741	3051.20046967612	1824.03667508303	1988.7634460519	2057.68185895068	1885.27857198407	2426.85282393932	3431.26143813475	5250.80186714404	2289.36242162422	3120.21421544342	2389.29402054466	2817.49040145683	1706.22576873149	2727.60950158912
AL691432.1	92.6538120262866	161.667199408403	131.009178147347	118.588413678195	96.6608755467919	127.245471151669	59.405654361285	52.7037160945438	81.8219091049444	229.553964130071	183.102892632978	94.6353756534533	76.5426565137261	154.750636166917	130.967590063596	87.4907810139519	72.5038700265177	126.53899494685	53.843693381292	38.3116854927219	69.9956693705136	95.1496093068924	50.9346517560709	228.119730925665	44.878734107945	67.8284787056889	259.4965905266	154.693317235564	99.6577717046181	41.5102843286804	140.911990141408	203.102912725482	48.7204929792309	30.2024918977525	76.1779559982086	99.8380474953755	74.2253805526197	44.0473013648472	193.215982523518	61.4627389963042	40.7314396790694	74.7255595245896	73.1549781928168	20.7483994677291	93.6651989434214	31.9093570902222	51.8600640116633	108.755172872514	24.3963669692342
CDK11A	399.660324987579	603.32503044439	894.122581347144	592.648062108682	494.300577649472	550.096052725683	642.462121074639	304.215554455932	386.739102885539	430.66085688334	496.276876469665	435.305244337226	508.620374157854	934.090202939737	605.105990951378	497.303010266321	386.636384281205	556.993859994433	415.451545170432	434.628042790921	536.683451190342	550.193022056841	666.223155592295	302.312986066746	889.173444323964	642.698294591287	918.101942132588	635.665346257205	587.680645783545	597.342828943745	624.987881240421	546.677587695939	404.658039823896	330.187215865647	409.023149414952	847.807932467008	263.427234065537	354.507626842774	391.867494920935	349.261992008772	522.060495361767	659.58237750851	1181.06822341093	327.214139889192	780.830284722083	409.849196653446	509.090081667049	320.003526561384	504.970895313046
AL031282.2	168.555979064051	368.014168579471	392.9452641037	349.160673510769	364.97998155436	379.784493997187	227.533385158302	104.954007645813	253.388517374517	273.272570894096	342.010296709431	144.060275031942	363.402928454601	582.938170448423	713.199144557811	212.885033220964	81.9665276621534	154.555700417997	152.903151143838	186.089111617866	196.392351878203	130.31816691549	312.429235350158	106.287092084689	352.566167217968	156.511529991373	264.939760950838	243.110827070723	224.059888091102	74.0137493807945	575.421964115813	297.787706322447	146.314190420147	103.688499324988	201.287794133034	220.115365032122	122.312072519615	197.384454798323	187.4075748841	209.120437779196	142.675905541396	187.328075859172	130.075896979518	184.445328290628	296.753055663708	125.646551719167	127.915711664131	173.815535051591	139.342340737744
AL031282.1	505.09566259354	950.813913897819	1034.52802470604	570.332841488558	552.566612769705	884.855517607429	352.253015879054	560.403089359466	388.461828999218	593.547088586164	1371.79299294661	704.433389263433	192.455270181428	1133.26023906597	949.291509237453	261.668387394422	162.862338709621	156.634859697566	157.707065017977	285.2126961439	466.68647644902	174.790269915955	190.393756066837	315.269046292665	184.039215668024	203.465433714411	515.166459931763	593.550938491594	249.537114154883	158.064045922396	927.983241743982	889.078950145828	195.089413310159	91.6089913089954	599.785882800496	546.02910141897	176.668398951246	169.464295545387	275.840592709528	235.003669869434	274.750784762078	173.567167660111	218.726877477765	300.998011111522	244.157744815212	133.623932550931	193.228285940285	192.521692451989	166.484193554419
SLC35E2A	307.216751442864	458.540708151437	638.87336359564	552.559059124943	471.545637962838	1011.13861905582	437.198024130712	304.147160870225	153.557556288761	243.473696130717	293.663197178236	208.19199069524	200.311772924294	689.054954980826	1045.90671669393	240.658002926729	150.250879700158	148.333896098323	135.589913068837	254.629447120086	134.163034694604	168.581415185133	302.844771248109	113.883995791434	213.486856008739	189.896629710699	241.011904644286	285.205021550174	177.777811810962	94.1846060680582	807.497685605893	371.164937400982	240.730238810397	130.868176738587	314.741436391307	311.282708165838	167.256167712165	171.814119444408	203.635637709472	242.532449831866	146.219253451109	198.82103390223	157.734567430999	199.110312572774	291.495974818414	180.492889430156	215.617329823537	170.245007919445	152.917354614182
NADK	4422.12507356778	5265.84376712791	3524.94167493022	5570.86879374049	4154.34259344281	10710.2697319128	4473.80220822347	4872.8385836408	6995.13464820517	4530.94208206889	5805.79141863177	3194.28905399567	5967.13557818354	3287.98655391696	4850.39819777559	4240.24127131478	4350.58846947436	4542.03306810823	2152.29453859813	4042.0333184238	3211.35352377107	5634.28928749457	4101.58612298979	2605.14822683351	6833.21074371634	4543.77578376932	6525.8396588356	3021.54400605671	5795.49247238	3614.34911351852	2664.06492644738	5467.80524037814	2426.5279477412	3408.56149933721	2981.52552401627	5205.8488064846	4080.80471398311	3397.73395092499	4001.81985016729	3941.91789933336	4781.0499787709	5659.40960508391	3728.15282565679	3995.99624791171	5430.11921426502	4771.60832099288	4820.78561520314	3260.93807626151	3057.00455531091
GNB1	22431.6621861573	19106.1311860495	18130.9116483343	21461.6611564933	20713.0711807276	29254.022397204	20453.600848528	19535.8314483155	25821.2014156818	24589.1485425513	20589.3276984141	29951.3614737187	55385.5187659089	25317.9812641927	26331.1267264028	35555.3297666026	38523.855759613	29684.5054048948	17438.6751962335	32893.9685849268	22721.5987468997	33638.230108197	29014.0076222575	17165.1633404685	62883.949455898	32163.2540773933	50132.1567511006	18905.9034816263	40727.6848782793	27223.4988092693	20145.4831929774	19836.6633587646	15062.5258921621	30906.5626853884	21828.8397127607	29572.2867757635	24900.8395743085	23376.3853919293	25757.1273322036	23168.5751670659	29452.0887278131	30960.8520850366	21649.2441022124	32949.1880901447	28198.7771845113	39051.4006378083	35103.6704009855	17132.9269195308	36415.5299513573
CALML6	5.86005856581669	27.718617145009	41.2274505139733	19.2744528901348	24.1221884731482	14.6778627561119	19.7595849456894	30.5123160777488	13.4886160728124	3.83115527658124	12.9935458487	12.6344085234982	14.6662568005583	30.9375517520245	124.384341517369	6.67012987908479	1.06843684901041	58.0598161770812	19.225385113616	1.71344576727001	10.6849188610273	65.124765943416	33.4823736188639	16.6487688273866	41.2340920957087	78.1979543348797	34.0426202936005	44.1854840979527	23.8929777765855	32.4960899619546	29.5702052105851	17.0341236982084	4.71987893075639	8.05583635116935	12.9960287445296	31.3470654122111	30.3136848812543	23.1894344167764	49.5813888109946	35.5623578280554	21.2507653676905	20.7145119489774	20.2931342129614	13.0470457276512	38.9270129795063	10.9682260029074	3.53787934584543	66.9587702252901	2.67856097444623
GABRD	5.83860903669821	8.50625723010111	13.4145472717666	8.18612020980807	4.41434219846286	14.6802453394709	9.0622696458532	5.22253165626997	13.424661898974	59.9425188046275	20.4547805377517	106.185015765514	28.1771963125878	27.1546920068344	38.2231467962113	36.1313475386554	33.6370087038782	71.5723052375621	11.5251129719645	177.914891402181	6.79494863926559	76.5321960507619	262.546252512873	116.315059263107	27.1922735271517	42.7899654335503	91.0763980256646	40.0086805637811	170.811543514285	174.727156934617	17.8122547881823	29.8029499651268	58.3469630717016	78.5199352496089	24.6227747089271	644.592655261592	49.1400176251316	45.612658813082	19.398818561809	54.9900597100628	38.0771520198948	35.6725787482889	26.769058358185	286.069064872362	42.1096040665368	27.9206022450986	40.2301126821827	43.6501447984741	134.887408022207
PRKCZ	3232.43435969581	1012.44459043723	1319.39231468045	1444.88434949494	590.99138223825	3158.66312491005	1514.72134964707	1395.86993270425	3139.08670047812	391.458402363098	2949.85238811121	1949.37353709064	3128.12334059763	1258.72942845656	2492.12088960232	1573.55581831476	2267.21751750829	1464.57640780019	1551.23218869549	1081.16724261572	1965.89951865363	4002.30858971529	2134.88058145913	926.827483964957	3694.85424033898	1128.91331507311	1420.3194094806	1010.35086935677	2925.70344354855	1254.11853355194	1653.86197031386	1941.01730634257	1200.44479051498	3165.95174315551	3472.8330098008	1318.52365206776	1343.20395941659	1249.43325688575	1867.83821137363	1766.69834678148	1484.6393840814	1830.56412757879	1642.8463945631	1873.33813111192	3295.93502345851	1514.74831319235	2195.66319216555	1101.81303331688	2788.27276412087
FAAP20	2239.73336671023	1964.46146130572	2214.93037828967	1787.65894142072	2218.48611388049	2404.96163281307	2537.31713172652	2734.14503030804	3299.1807749973	2242.75910312732	1702.59572663938	2993.45832626573	4679.85300596521	2607.40413637126	3919.32323542224	2396.52087858346	2135.9078320526	7674.43284639379	1453.13054689889	4426.10929885094	2137.01014448047	4942.4075709971	3236.16719380965	1367.48103646134	6823.70496608692	4263.10794411549	3971.24321008686	2762.64129729612	3705.49564522582	4657.69431368286	2839.21423805526	2717.43099944081	1290.80094988412	3263.60118669721	1992.01829769331	2861.63934426741	2788.83228427831	2164.48697045994	2353.02711906968	2423.1531541994	1913.62756257498	5273.27066992159	1933.98028349615	2212.15117484337	3264.39198712001	1726.15459374878	1555.89298189974	1718.70026753873	2235.28075092503
AL590822.1	0.192344851131944	1.2743866980991	6.66973283958325	9.42259528093059	4.32938157572076	0	2.50829404136105	4.90955981461841	6.64219402610406	5.46732007811584	15.8749189780323	0.0126751205114939	1.16567871451467	0.647906802162752	20.1558465807601	0	2.11588913053041	13.4491024531399	0.949075279016934	1.68219280481209	12.6626001932036	4.14151570481762	3.14215593076819	2.98228587904115	4.73261403033711	15.5973642415565	1.81519276475469	7.35699160756455	8.84647458927237	7.81587340559394	2.27168431769287	9.54376640286112	5.59953940611609	4.02764158681481	2.65397552693974	4.34095903764759	1.06007533991979	6.20899852953418	2.38182120027271	9.66530644285473	0	2.33933398277658	7.35637882555417	0	2.11985466579274	0.996281732646297	1.7567540486112	14.3791888323977	1.78057287023133
SKI	13402.6863394566	7539.20153691522	7691.39019739783	7023.75664981199	15250.6427903889	16133.9094678148	6274.73282167761	5812.94869614778	10144.6056274509	23009.014481795	6665.44509544995	22524.9940947822	16234.9756335458	13395.2277433499	16115.1032877694	13151.597715196	12079.9439390271	9090.29548441364	6017.40718089104	15934.5666053936	8247.63507628901	16251.3338921908	9965.10305274354	9134.54173752105	11891.6048402349	8961.31384892572	12707.5854704855	7733.28315565953	11330.945174488	7024.72495115613	17331.2721396664	11739.6893001859	6411.9196155205	9139.49302105666	11528.49528203	15902.527146842	12381.4267703842	7764.73597047582	9666.20893713547	6223.86591713432	5076.1661277492	12122.1093669218	9974.31218866169	11205.3501942048	10431.9513959776	10357.9296457121	11904.3224139541	13280.0782062537	14153.9105095385
MORN1	270.250918071412	394.600748557377	552.019531278266	422.910349135763	426.112275369729	660.709764186191	426.258555080845	391.793416993719	325.074521453339	306.921565149052	488.850685991335	622.452546227213	894.524263343686	779.341717505512	1198.77164783708	283.529627373218	587.293754391913	792.435991854948	347.166904098837	376.730345903267	500.708069663637	1401.29853948878	460.570162887457	300.790093427386	325.558460112978	1190.42624605928	343.102976534135	910.334250860852	1008.00630459121	395.642670866183	1050.05138751046	209.547009457907	370.25619136328	227.508213043298	677.288441464678	664.047342387053	388.857421347439	439.679247831208	460.034227897402	613.329506026899	415.680999462582	842.265595325078	636.821254807356	1136.35955228034	585.108126567568	766.848329074663	579.778563539115	550.023122670244	280.513110423932
AL589739.1	0.0968575955725058	2.36847131261338	2.58239523889375	0.0737515235034503	0.0545393300244675	0	0.123664443167487	2.19917547173119	0.0800953742322167	0.746935021718797	3.7643076111345	0.00986176115632098	0.023522110379306	9.25320135159814	0.945504453158424	1.6598092947346	0.00970514558740976	2.0774215336621	0	0.0888954433669145	1.94169242947975	8.22992030275006	0.744397314277207	0	0.0331950389551745	1.05305649480391	0.900547097361787	0.0100488810873081	3.21796342435051	4.43664762828123	5.59630571425565	0.0121454665282752	8.26097831771415	0.00129367142645487	0.0521362990095253	2.93890883923678	0.00869704553661554	3.1241386524996	1.59331853736168	2.16094143997976	5.38764882082607	3.42214552877706	1.59753515605816	5.55347473550115	0.0100333986801573	1.99414208729932	0	12.746011430932	0.881815725863532
AL513477.1	90.754011302369	124.278249978907	142.976380366802	177.56982971832	113.633136959649	125.289892934599	81.1038250730784	113.963431175929	31.9197443273264	105.701456430962	32.5005219032244	43.1290867419571	77.6793953407211	125.921780668919	232.308593374923	30.2293820765837	6.3224602029619	116.175743321019	64.4215376559593	32.2296611109911	125.417577288841	615.2563863809	106.743558710505	80.4644003236576	10.6839201229	129.379508549477	45.0445297020579	136.819921402599	459.638262018315	132.256365519648	228.903316841719	28.7421383334369	85.5233973982027	26.1759383566529	158.676600903965	174.234920113576	172.46823832397	105.239583683221	81.8975400129609	168.148141320359	244.688264949779	238.954288762239	95.1114299658864	1052.53351749591	62.1067911804623	120.66096463209	155.683642447148	72.1737220027496	74.1788146662525
AL513477.2	13.2202522944762	18.1514599670959	50.6354889142694	25.6934369649184	31.242291674488	22.5092430431548	32.7352565074673	30.8577741285093	13.5433037136998	27.392339421377	28.8074807380121	56.7494149652903	11.2971672776772	63.5354003631404	50.6822806235093	13.4107455729884	7.37391341696486	18.6798037304242	12.4890175088569	10.861583501221	16.5202311353596	66.1615720350249	11.8817638062468	23.5098917426087	27.1452072526537	49.021414428337	12.8513730646957	52.5979192751523	74.3601471737922	29.1473077745843	145.418842076512	3.21519516166111	42.4323263456833	6.04259246543042	21.9911764566461	51.8703766669481	8.37960624995637	23.9606184757176	10.4790540059899	15.1149974912468	51.4574446868228	43.6308128365814	58.6700532631701	39.3993317383305	3.17720403832875	9.97097641445825	17.8658515034692	47.2827907841989	31.6725115954445
PEX10	1342.45733684578	656.463225023268	776.665737061913	607.20588898677	563.956303723407	1035.59312287018	837.14770993059	920.957549434492	1572.70569357683	500.330872874178	740.698559554428	1253.3230900431	1896.00695821186	947.902018710076	2169.02465658762	1327.01383174741	2356.50027183874	1896.04938449478	441.410072009733	1061.28916442876	1156.00755364934	1697.1102087182	1666.320775712	525.664954931073	1837.42666289331	1099.69472857845	1227.14604843921	537.811879089433	1270.22903815151	1379.61481461369	981.38990866	897.668911400485	594.979691004798	1159.67651332356	1348.18757151591	1042.27940862357	1083.97061683436	925.063618395912	1522.19632680057	1912.19146520843	1313.58326356226	1727.11357262817	1115.00748456204	1009.5711873097	2119.41527074673	1821.8872878564	1452.13923627187	1002.8696161115	1028.94468472271
PANK4	1642.2550255786	1223.5736357658	1352.7608037178	1331.10077286577	1231.42290284999	1308.68115208257	1689.27269977637	1151.35072053888	1699.60098287311	1615.52765845267	815.968815361306	1546.67137513694	3036.94211260541	1278.64506354446	2206.30238309934	1479.32475924329	2026.6216858924	1597.33514923822	993.437081712038	1608.56045939276	860.437884963527	2342.43994982719	1250.29316802912	787.795508625465	2916.4696192811	1489.90133710121	1897.77727579724	968.250671027166	1729.55753527984	1229.45185693904	1239.79992061639	1380.51998833145	1114.07854349677	1515.02780920823	1041.18969510105	1793.853126163	1165.50336676804	803.505392216168	1630.10994837519	1205.11418668583	1458.06161018592	1482.37733874331	927.928032947588	918.474429943774	1629.0371592553	1551.64517195194	1487.92369414749	1168.68403776298	1142.06789351886
AL139246.5	42.423118365629	30.1867203846643	21.4688727172983	20.9729727712215	11.5150782757501	71.4703596859696	24.2755968362402	44.8463335388168	26.7666459273772	17.1619887198044	28.8018558198934	24.2026832313887	74.2719120330081	11.6787825312276	28.6620002065801	25.1849029540293	142.852581003807	109.936094312416	124.076548049153	16.9803951903028	17.4895369518845	111.682989243924	98.0512988714467	29.544556184249	397.996127812685	60.5209813273622	156.444051155864	30.539033751004	45.3972257727665	65.0167906826378	10.0288889679511	22.3595068980505	34.3244157562584	76.5065609779756	20.7550403729281	23.9503944861905	85.711170548663	29.3368467248263	155.929606092066	109.924996850841	26.5487528309961	151.580362865	28.3977480198495	23.0686864504952	65.2520443748533	84.7622344942055	44.7076615002779	41.8671148112432	4.48890511994639
TNFRSF14	1768.30721839311	4232.90102493059	2577.19847962632	2969.67947776709	2540.91898966967	3152.78036387395	2978.87714293823	3356.07537110422	821.761866330926	2244.29552803668	7714.79348323397	1362.6761267944	4265.65440880502	1146.774168687	4667.87218386801	1687.17396274937	893.036230141264	1199.04655519012	903.995712530694	1564.39108282155	1143.3656946337	1672.29502245551	1961.16442882542	707.250687715198	1807.97464691885	2285.96400146754	750.615890051047	3006.77067415664	2623.49498777071	2524.9516478354	1662.43998794081	1922.93135494794	1889.93055893803	792.245873500135	1993.20612559427	2065.74066192135	913.594675062482	570.467230492922	309.878485554516	1396.98046856474	1929.62059910355	3651.79174841094	940.122253039634	953.975994409134	1630.09338004939	1989.41683067255	1089.74958788839	1549.34672202501	1243.42469207132
AL139246.3	24.3531229564859	112.131000920113	36.1911385582213	51.365671134315	32.8005800853997	128.23836423468	50.4905381359098	28.9500158080523	5.25339324520258	7.74461901596744	207.360498155814	0.0134010471575037	5.64279513407336	10.3825289775265	20.1289532163857	7.57650142904878	3.16635607910359	8.29494152901097	40.525677104415	1.69704266879174	8.75357510812309	3.11249113183464	7.97987925454519	0	3.58544268718532	4.1833741687089	2.73500005087868	2.12211781663829	2.32590996002367	10.0586023760377	14.9446279631535	11.6750493546241	12.0822936217399	0.00174550408605834	6.47128350254444	4.31266131678396	3.14889411614822	6.1724312575512	2.37289668408513	5.40119797643747	5.30036168888717	4.6266178574391	1.56169944340129	0.692858321140696	8.41419625368375	2.99077559215167	5.35223248858463	14.3331227575078	3.59465903377278
PRXL2B	1690.58821418251	1847.42835218185	1517.23989835072	2554.80468157876	1617.7865980631	5691.8602145558	1960.57390540637	1834.97011438091	2252.9514258358	1335.10544509071	5079.06817521964	2834.67415233204	2106.45732633312	1713.21805393094	1416.68056668788	1785.61500512825	2139.04766667607	2632.48545231049	838.597394521461	1739.75730728031	1783.112736522	4419.08748531113	1608.09232075487	1435.891833058	2572.18449301779	1595.28492513124	2075.30587983432	1340.81124353965	2276.56456189504	2801.78161588214	1920.05078992795	1619.82804069536	1255.62926162175	2204.59152923387	1749.43609061003	2327.40023477911	2232.73252394336	928.136773714352	2996.56267410281	1196.50002149387	2716.72627522941	2470.6013520696	324.4310675982	1965.18861518095	2256.23697838698	1925.59550301987	1651.64678414687	1502.08735559518	2339.38078875701
MMEL1	245.71674203014	201.487846987917	129.716033333785	141.03017031225	100.949531010446	184.998031643269	253.114000597441	286.515838337191	10.2519333435938	20.2729790934466	104.07177270015	35.7394428278082	32.6187360025272	7.26501812657153	18.1529622119308	4.98675387230091	4.22219375707812	23.8600812156407	37.5155909442547	16.899648898588	35.0058323064896	23.7900102500849	31.8938128107778	3.7046169249387	11.8525361696095	4.19029764768141	16.5381614922466	4.23018100872747	47.1463785335792	82.7468088146543	13.1624180815613	11.7202694572408	9.52553150800749	38.251511436357	188.19889724637	60.0042709651694	7.33418816866848	4.55613734760684	8.85618716189839	7.57474573800872	51.4790706751297	5.80335940423538	35.8205980502473	6.85914519206681	41.0246357495268	5.98212255687825	13.3886843100572	106.332907847838	21.7054413310339
PRDM16	55.7730939029685	7104.67563946925	6537.64730261584	5365.73881700777	3783.6184949184	6326.1248610719	6219.45275048337	6156.33784093697	178.543425380363	1050.82446517608	2361.51600158535	97.8008750665425	249.789741055019	16.101185459405	786.831784459543	116.079713684246	37.8426407890182	511.313413592772	111.54698390916	225.639331273924	44.7125229207063	48.6209066609207	100.342947926705	51.567604384783	33.0953528403429	93.9157439915779	22.9654835356579	58.9567419964077	184.975563789545	230.862963829489	281.794801187879	41.5050269058503	66.3065685605741	94.6285301407813	36.2412453623349	997.277810116226	376.277400768957	93.5970635789674	25.0773254012093	23.7453108396543	167.505821453462	493.968484685145	37.3358712347616	336.636011958322	143.130996871507	216.392688856356	642.58717672598	68.6011828574485	94.9913393034107
AL590438.1	0.259569318085376	23.0048569808259	30.8597612739122	48.1927692472329	20.0470976860775	428.810588303332	24.48064166612	24.2456804057863	3.57732544047097	24.1942811060027	103.178408722058	1.06934199076468	3.41296448787	0.644641546611417	14.3608805189194	10.1207182849475	0.013448457354658	9.33208572297941	2.87284633219893	19.3361398739162	3.88132063688657	9.3050799742196	12.0142877393843	17.6664558461106	0.0469791223528127	3.14345184592258	13.834822422869	5.27271950425493	5.54415222106608	2.28204593998819	22.8558391958982	1.0856815127506	3.94371902479554	2.01562093593711	0.0750629009335366	25.1933400371524	12.5281332699166	5.37481084067887	0.745520891232388	7.54940617817392	7.08136175055376	11.4543656863438	8.95636276645312	5.35818657437846	1.07056631083061	1.99343672681244	24.3070471705486	22.4209579866876	0
AL512413.1	4.00447531558362	14.4944442655842	21.3168231735791	14.4595216200772	11.4381462958428	13.7013675248331	4.78275484196398	16.6043052289422	21.5191118703759	0.706565735996742	31.6475296591957	30.4830522392831	5.67394402211902	66.65044008418	2.85082291982405	6.67238157528628	24.1645467754035	14.5303685227425	11.5288424194539	1.7145656321842	35.9827787140041	11.3866520134227	2.3129308545172	17.4310505786858	15.3725598210419	66.7152142365465	20.2289513320528	6.33434706698441	16.7052166974457	38.0563214864086	48.4182757650217	3.21523065215622	32.8400978482602	12.0819169506154	1.39426185284752	10.8473204820014	12.5563745480363	5.33182130576656	7.23286546112606	39.8470389442265	28.3760841235601	17.2643487301529	80.0473577953857	0.692329333517421	72.5301642317251	5.9821441382518	46.5969455451774	13.3425378150094	19.8981288546495
TP73-AS1	732.659808370589	1454.03549727007	3813.24563829525	1233.44635590742	2248.17197970123	79.2764897878429	1481.83658705349	1632.96447956145	878.349345614341	2623.45058405938	397.743314358871	1637.06591744163	1739.54571386991	776.308179778555	474.128398651284	537.666108192575	322.557047612478	601.602638241345	248.105958109165	1047.43628401088	588.207567469013	558.47438219813	607.183564700045	609.270491158822	125.086444424053	1317.7348929033	1184.85305813748	697.771841647242	780.622589223555	1192.42760719411	2492.41262480676	1625.10093777222	540.608528212377	607.019258723052	607.713162470542	1040.88987990346	944.940041421522	781.09581969072	128.936023011232	238.248837417006	1193.06624414031	769.932683200587	869.408060888557	334.138862233177	1046.03246354968	491.619403080131	888.45733372284	1186.55160888509	941.178948182773
CEP104	2874.10057883708	2512.28426104382	3047.68117993392	2855.96300757546	3133.11678301903	4067.00323287361	3007.26903364238	2850.65234322787	3072.74119602697	3759.64544153668	2533.45868201321	3469.75724916749	5559.77147537925	3992.21763091836	3670.77797627041	3211.10129656612	4639.49364369248	2983.07928137307	2018.61876440945	2834.49636945653	3474.8397437199	7075.93607559363	2511.76303695732	2219.19817620098	5481.64357636979	2559.33782071706	5542.46878294199	2980.49326930889	5013.27303553524	2656.13394916789	3057.14465107505	2686.58854238604	1791.4860207414	2226.73979125933	2504.17287701966	4259.01723049309	2638.31267378611	2460.22380911344	3511.74785746742	2654.90108430597	2522.56975843865	3678.34180881	2405.70802349825	3968.24802716893	3211.77579452601	4380.70580774306	4212.38258392853	2191.18073049411	2784.61217824559
C1orf174	1063.46881263372	971.377084524734	969.138616699072	800.989645773341	791.17148271909	1694.34610695703	963.916284659121	776.408293978362	1009.84888254742	845.701874253368	1347.59908198718	1429.96039224106	1710.35198959234	1521.75887263983	1518.0209803346	1060.24518474999	1684.12563777246	1301.72682584956	698.189410075425	1085.67481572911	967.38803605346	1987.71323583939	1172.20218510903	960.283550815336	2355.11644212938	1286.44978359994	1688.03793367545	866.164845447616	1563.70069487307	1207.03188254381	1100.48271721595	1641.08222250828	895.725160849572	952.30450237523	1060.52636419587	1120.28321748694	1044.25011399013	1069.84593089836	2074.81875254021	1150.13856713367	1388.04307690042	1769.62554403006	1436.29134039016	1340.7428400393	1221.78374586814	1407.05099963043	1026.23047146588	1008.21939129105	1023.51528713265
LINC01134	28.0602221618076	76.0395111749543	60.2213406417042	145.471368422211	32.8165945608341	254.525782714101	59.261279156849	26.6281033432126	10.2623458791639	14.008010140334	146.875594819311	38.9032277260949	57.3436690076507	16.8548362093232	35.3668665190325	16.7777696859993	25.2257895539542	75.6907410035769	91.4033720888529	12.3898639887908	24.2999336256668	37.2319520638298	13.47392196617	10.5446551759715	33.0399784432326	47.9866761556807	22.0566626568585	34.733914550325	15.0804538017188	29.1581268577369	48.2933642908117	56.3482614485637	16.7300036286953	19.1285947596026	48.9705595019035	34.2373336761945	18.8289282061903	30.9364498990465	36.5056847331082	17.2715902111207	51.4357348705737	23.0197457771399	113.340960070428	37.8182832045958	27.3709142480163	18.945978107902	8.90612996549376	43.6911069835305	7.20224360157603
LINC01346	5.4835498039452	1.2690653089468	0.0758971295068109	0.129874811218569	0.0934225615604423	0	2.44908524582613	0.264250731574079	0.142347288316922	0.712377008570301	30.9554183297217	0.00931676192488173	0.0221836730602171	1.43526735175168	0	0	0.00916898491827123	2.07556625563951	3.86077787781737	0.0831661053857699	2.92085911424922	0.0062260926010349	0	0.701178967862411	0.0312681349174156	0.00787022707696039	0	0.00949331406406162	3.23536728484368	2.24131245163262	0	2.12840568757236	3.24485857272339	2.01359946465769	0.048994397368058	0	0.00821763567915756	0	0.766903219735892	1.09293173523899	0	0.0262272530300094	12.7206769785196	0.716671562757498	0.00947870636091086	0	0	48.7240113452769	0
LINC01345	39.5130165979859	0.0520812428818194	0.0834554275550126	0.144327753427414	0.103080428868272	0	0.265613473145486	0.301403193841493	5.09471497758555	0	17.7363312724093	0.0109005573581491	0.0260862699007198	2.93350526426332	0	12.9197926419759	0.0107270353236528	0.00791579649443919	1.91623917802308	1.63607749216231	0.964613832590527	0.00727563475021453	0.737498391065745	0	0.0368998991653027	0.0092028791849581	0	1.06642665795487	16.4853934718269	4.46001101801493	1.5044657979707	0.0134322854191449	1.55360172909838	0.00142695545233718	2.60904457975294	0	1.05740980232906	3.89433079693841	0	0.0164066524790176	0.854083755528213	0.030890105849519	3.25314176949205	0	1.06632324682901	0	0	18.1548189104302	1.79071711378273
LINC01646	0.111102718134375	0.0324931478923403	0.0508294477062552	0.0840927575588101	0.0618711535645663	0	0.142817289036166	0.158546216063791	0.0914777959294309	0	13.2535799976721	1.06145600173554	0.0220557697198834	0	0	0.805166354605152	0.00911764915468916	9.26837661101125	7.74667320566775	0.0826234954489268	4.8785982956629	0.00619146996328446	0.748925401689122	0	0.0310842449459913	0.00782629460852202	0	0.00944012277094108	1.57118104406674	0.021288659190824	0	0.0114063546243136	10.006763907265	0.00121679601637859	0.0486953421223782	0	0.00817172712740943	4.7843250882499	0	0.0139178286232386	0	0.0260746857633858	12.7270731057423	0	0.00942559869843418	0.996631161402076	0	60.7301746899786	0
AJAP1	35.4329834053963	65.195095841401	192.173888638657	60.9875134265934	195.595570131617	12.7161365307286	52.7514288144361	33.7123269645873	16.9298744668818	124.576307592982	61.3244959944036	442.665761910267	448.992939428422	18.3180949904358	7.63234142511007	22.6613020401478	6481.80319215922	95.4404340746013	262.533963800722	1015.17371932043	1945.53546342348	158.245389699181	1269.62907568193	960.44543768341	6365.77304633637	685.474456700974	1744.26968866628	2195.25314440652	257.4892132546	105.397278414535	902.134885095416	19.1675131254479	32.7150144616843	180.19522175883	120.098815566023	43.6277382291395	112.909486105576	28.5582775846641	35.6289224007015	23.7429918440125	38.0695518760301	779.073324765497	30.0211839042683	2809.61241610856	31.5904842042572	96.7273824096215	35.7483957127132	132.783603574635	865.193097999874
AL691497.1	1.96988242881714	0.0402108200178302	0.0634930911189469	0.106822924619243	1.50366891732569	0	0.186772194691609	0.208933058602952	0.116634737098934	0.722667751485421	18.8396500541167	0.00857553284310164	0.0203708044794867	0	0	0	1.05871445801324	1.04328499093775	5.81079438049068	0.0755532692866697	0	0.00573401684235664	1.58138304801573	0	0.0286657509296355	0.00724601147893167	0	0.00873775499068452	1.58246143636893	0.0196648605713715	0	0.0105541291911049	10.0798559548066	1.00778504890962	1.3235308001648	0	1.0525824367538	3.99604821310556	0	0.0128724161275997	0	0.0240662935261196	16.2788413127151	0	0.00872433333137757	0	0	37.8112717586518	0
NPHP4	1139.22620032677	728.862675734449	1018.57622487754	946.683780593968	795.422210353233	1815.7230735849	673.410291235872	653.049163160852	888.235529308038	1203.62854120365	802.965630809073	1887.3330412475	1543.84113497233	2101.47223212705	1084.97199122423	2341.9014561595	1714.59932787767	1473.90803313686	652.025631692374	1405.83815612313	1131.6990676408	2614.43118789558	1534.00286900185	1033.21226257384	1731.31443953763	1535.80938480771	2515.05261134251	1146.10958321525	2251.88734334146	1374.0219818711	2125.58082762545	1762.33398093236	994.895985230357	987.538004710193	947.026139182459	2110.9504942913	1299.29909233478	1514.23343652754	1230.86310869188	1736.50885129574	1034.35824749864	1812.16111578435	665.214742692897	1515.95320781126	985.013537671874	1942.54843393442	2326.31582443183	1122.32362104944	1711.3193289642
KCNAB2	1076.49899412636	1299.57439268785	700.52948949556	280.548113202255	1087.98230293655	2483.28087404461	570.813587043416	546.378142738788	2182.60133176524	2400.2984444976	1024.1563645596	1173.4194452733	872.10166750185	954.516681334581	1671.92299846412	1438.08152143635	931.907980393505	3541.07457865603	207.713789957877	1773.22344187792	955.719060241338	1194.50237001462	906.802406336335	1831.02837010645	824.437842601582	943.197931138879	1084.54999316878	2023.82057541376	3246.32524428451	2877.95595422687	1445.27928538472	1979.29770297836	2736.99590823036	1540.19466079678	588.402009988948	1607.21602717551	2475.22572347646	2387.56151368192	894.108787847219	894.687196872166	1290.52627807727	1804.12052820621	408.202463206591	746.329257450688	902.931912525054	1552.64222439849	1718.76712456707	929.760795545851	1177.36001918357
RNF207	989.426917258032	947.223717314597	830.11697539857	832.958410434328	419.117735633774	734.112235505556	607.833931583911	631.63972049305	906.505459337911	624.076008753077	1794.66687033155	589.87365588641	641.422148380575	1650.00538118411	2679.52622923757	1305.16465030777	1617.92628162721	1860.77261097922	1500.27728858579	477.410910610916	1264.90669419476	646.381056855652	445.390828886258	719.436588338248	595.634561189802	693.836179575181	448.886083253762	513.603920902861	5304.13836509374	1552.16630717407	850.647567952452	2067.53799027724	1426.88023380908	703.658907012276	846.363409389949	1871.23410438761	642.863773251839	335.896596129968	928.222659090071	1297.79237612912	934.214856147076	787.178810964955	545.667327315932	267.750366217779	1250.18735749137	307.136900167127	379.324259316012	788.920676773386	630.745611610324
ICMT	10384.2457866029	4061.64367423381	4872.30827435978	6815.40716357723	5016.43726848572	9005.15519096748	5671.38917374685	5629.9846409365	8361.51486411861	8263.22311017412	4315.06125358855	10112.7605536522	9833.49549826616	8242.16220317336	4410.65353540145	9405.29114068569	15367.2862401068	7238.83839129081	3892.98850174104	8881.42610182655	8597.65104699362	11832.220291339	7697.14920348737	5059.92486711191	13021.3893835342	11252.490002661	18786.3851270465	3812.97978563705	27700.1669548435	4671.21152214445	5820.07843880782	7124.86716066604	4779.53027045686	6202.05124056995	9069.53018964236	9643.38364004579	9226.75123019279	8565.25173864705	12929.7465588284	6753.11008642286	11376.4959254123	11189.0004799494	5426.30023724662	12095.385668607	6820.29049455988	15323.9937489219	12821.445600259	4412.68906395778	9708.63549067182
LINC00337	17.9339592897831	1.27883081582472	2.78448162193204	0.153356409373792	1.56542266213776	17.6327215327371	2.56666608919097	2.80494559505627	6.7630846440478	1.48775144354517	28.926542459417	19.986593775115	16.9087306067025	4.31578010915838	16.2396821681072	24.3900355396768	37.809293869765	24.8961798897939	38.4787546757348	1.71398916762819	12.6305847909797	14.48844972417	120.903089837873	6.7453833439792	58.816958233985	55.2652091747105	71.8521970406576	21.0568427348053	39.9325986520089	14.603440465983	10.8204039866564	17.0322509515128	19.9589674965389	23.1539818885901	15.5582151198362	10.8408498681495	9.4238005780788	8.43206739608786	17.8087298103518	12.9589915672883	5.27377465031837	67.6327706837974	34.1882008729092	6.08637607794941	64.1407008400425	57.8399662135835	3.53786884994473	87.5512356052067	31.6832239099301
HES2	5548.03545088078	30.2394532876927	53.5923025661161	78.7152507405413	12.923779268739	455.143599715279	116.296550673723	2.81353518761804	7246.09840351997	4.62803950302614	445.142614303073	6347.55224703223	7643.7595954443	1218.17423751971	18786.0354805914	2301.40634341661	10204.5779134816	5124.96174825244	10520.1633420049	1343.47815529202	7480.53468573711	4105.76276776121	6355.20698124395	1395.5796673118	24094.1350388067	11200.304090504	11749.0917972434	8327.88386038603	27617.492911693	4756.37026286851	363.38114076999	7917.20611800624	2255.35518736578	2454.24640339762	6257.07376517566	4127.71137039257	902.101405950977	4253.93917532295	3591.213680482	3118.41327863369	1858.66042612457	7537.0865037051	2782.24251383807	6337.89244694129	1865.83713066841	4297.93700221204	7157.81273039072	1308.61820915584	1290.46383128424
ESPN	5242.86746914745	106.266787664868	107.068094470304	168.426378286447	150.717080595158	1666.93531971276	203.729546003568	147.706294112447	3298.53887344836	28.1145731423037	2042.78873972888	2302.67219052699	2469.94410877059	1888.46702704766	13906.9680477021	505.669013330178	3437.61257968068	6711.90583219918	3665.07161638011	678.70832480765	4190.41850078077	5830.78495363484	4990.1492737671	2474.4666653747	9319.24178207984	4424.83477351564	5722.75138474613	5275.83569090643	32290.7876109041	5121.69338194863	280.880545233558	4055.39771638573	4808.3927924912	4597.42911491847	3866.50938268191	7697.35681134789	843.565315012805	1894.28289731575	3614.7713639465	5726.91155194267	1888.80199819956	6277.62138593998	1953.48797127759	4381.17812459056	1915.29507273004	2108.08264780337	8434.64936251941	582.078745802152	2533.01485304414
TNFRSF25	1336.50285418304	371.707564005661	326.259674785592	168.422413841212	194.739526891386	240.782086859851	188.413249876325	121.604721383244	2133.37346817762	388.355080799317	1157.10658852645	1028.32453933804	4000.1308566932	1914.33719832143	1156.66589939163	675.654758551599	1371.05899577722	2522.53625793142	1824.36240732285	875.352425081642	1219.20150054326	2321.76288545089	1177.7553397562	885.040935909359	3284.45091946925	1609.88899126514	5140.54651317547	5811.44039872367	8969.73798840048	2835.38616990737	988.375506720596	2072.89470087119	1567.57865673472	988.544905010446	1598.48791422275	2542.47685629747	409.770972859794	1133.30619251133	687.999710455472	1756.99508793355	670.048823146065	3048.55907005979	564.358971353641	536.36610589563	970.282706882465	1329.2687715022	512.636108309692	537.507434150834	1380.07801543396
PHF13	2993.65267327021	796.453613141238	990.570821409389	953.188462340111	1861.91302308075	1517.17136659628	774.02053062861	783.662771548745	1996.13561377986	2326.64193496933	661.689128755741	2794.72516378185	3479.20956165463	1971.02114607508	1746.47878944208	2128.10609279154	2021.38416329962	2644.93545997143	2440.8201937462	1901.38067796018	1431.15251039802	2201.80346792985	1618.44322835236	1878.08866121393	5825.88680543393	2853.54784584818	2275.84466851982	1280.82508115449	8373.05776094196	1563.43616946343	2409.61935068542	1721.93207343586	2179.43577632911	1874.40719515511	2821.44946596833	2344.14545157049	1595.11825369121	1504.1314786531	1754.21780606115	2277.62310742899	1260.3757395318	1212.3713290419	844.138199501762	2136.5425384861	1523.81527896909	1870.74922555484	2110.64877782547	2028.05855905698	1800.89580750964
THAP3	412.542973349267	435.624691621143	414.421423893792	395.726640199016	443.164901239847	581.421213429377	524.505595574257	560.063842313712	405.016698893575	513.706212518053	364.300148770294	520.467061407747	606.501801047028	525.892205687036	607.973973494576	357.592870321553	673.43672026378	734.351960369422	235.605588745273	615.956908656605	369.450511928189	479.870514930092	418.330822091795	292.434142467116	1145.03114442828	420.476630285859	646.700700580558	414.66804027846	1768.96833245772	465.116108091033	491.86335011817	599.851972667568	343.061463993332	401.659809067199	352.274373577234	532.08361709325	380.494612658161	313.468810686235	752.211441750981	354.651105486893	655.033550336094	711.282921219202	197.562661990944	417.54438482896	395.694448322194	313.120408514619	457.189899981937	546.460384542091	418.988757140847
DNAJC11	2502.28317375927	1855.86648025882	2198.88794777773	2224.86286306667	1418.95500912366	3232.07043444598	2292.61049139171	2169.45772809353	3427.44960228913	1420.47130306526	2130.11515830103	2460.37366179673	2697.20132876669	2133.80723914795	2376.443877286	2653.21207288544	2871.31915719349	1738.40609792314	1482.94671421763	1575.14618477878	2363.55120804785	2034.26629507585	2538.10038374071	1422.96263899272	3213.75081000411	1484.69390331809	2978.66653965052	892.481767377898	6079.55786992075	1395.33409591599	2186.22671652028	2554.69498071252	1290.81327501844	1665.02180453142	1936.51045108297	2552.61896075526	1883.61521875311	1823.09701665194	2205.37516067037	2851.06003752844	2228.30949292815	2418.91019259738	1318.30725767225	1609.31382723932	1634.31157668778	5298.13298594022	2344.17594403941	1466.42201272105	1998.18428763974
LINC01672	0.203091708748432	0.053146655283157	0.0852769243690839	0.147858798752453	0.105418234235263	0.971497247535523	0.273490249855805	0.310797384729697	1.8832526909004	0.707769057615806	62.6829670443626	1.06355489054013	1.15346751314713	0	1.90611315483829	0	0.00998374159776705	4.13882554597008	5.79418831178929	1.61353462409733	2.91783737959745	1.04232747238683	3.20726538855037	0.694247258819185	0.0342008649126679	1.05360193336639	0	1.06477181479931	4.03999655118046	2.25083803839813	0	0.0124961372538834	9.91782708916908	2.0140866307201	2.58738652681367	0.65402474269661	0.00894610410996233	3.92483141955288	1.58949781450962	0.0152559704077369	0	2.30850654026835	10.0645334668521	0	0.0103216424284476	0	0	57.6914622762233	0
CAMTA1	1723.78219289811	1499.90917608655	1840.65838129914	2650.77664898285	2309.32265553747	1685.52624609236	2351.4670901077	1735.16652309578	1694.74496515505	1889.58477550322	1787.17587237501	2445.653610596	2088.46551815652	2440.97787054559	1930.974721434	1729.22181997053	1640.01767522754	3488.19583276367	1204.04868977696	2855.72025809554	2216.73961432835	1907.0613510402	1560.264073652	1407.00706184501	3890.671633059	4273.52534671377	2692.5692149757	1450.26541594123	5496.62330748611	4272.13141568117	2278.07194480665	2329.22196100104	1470.77535952907	1938.83364931088	1617.87344797994	2145.8617801872	1497.90826268543	1438.32159905967	2216.735620263	1662.15172356358	2268.19723506533	2461.42579355521	1298.78739740541	2241.51861576858	1545.91517194784	2100.10562961329	1538.90188696567	2107.3981275255	2123.07480894247
CAMTA1-IT1	0.123466088643355	1.24158521395573	3.88959551127492	0.092964971432885	1.47643658811423	0	2.20701696662479	2.36392585851242	0.101274422316649	0	7.52868113264844	2.10968035273152	0.0251453334112575	1.4142975934032	0.94434090197108	0	1.06334997678491	1.04666099245384	0	3.04713042010986	1.94019711564854	0.00702379623855953	6.51468780692457	0	3.52201279760844	0.00888295020408036	0	0.0107200936352736	1.55300250584906	5.5469288925829	2.31236300165171	0.012960911343644	2.3811145630891	0.00137821438018459	0.055977551493225	1.39668034134871	1.05671386443525	2.29905777901533	0.758749471143818	3.23043369921578	0.85556825030021	3.43608365305126	4.94848009217637	0	0.0107035515069036	0	0.866295259754213	9.96066125899759	0
AL359881.3	0.133079593306271	0.037869621188517	6.40808618625895	3.14095302499361	4.13140519640058	0	2.25511602415115	0.192947831395122	0.108839393458572	1.5305524690001	3.734876994445	4.20429038926191	0.0278575485440427	50.9490455053572	1.90132574470857	0	0.0114289109387855	0.00843014684543708	1.91431131752445	0.108123377683302	1.93797267010991	5.16536013651115	0	0.684254789241187	10.4348366901808	5.20934849489373	2.7474510550191	2.11631209970149	0.734172014737901	7.77704347549225	22.513731439137	1.08216710328059	10.6094952936147	0.00151818320049557	0.0624727408940569	3.63273618369566	1.05860363475684	1.48596776141408	6.56363056578748	1.10060689406529	13.4724769121784	0.0330113945272528	0.755230923984495	15.0909547416652	0.0118170605537364	0.996367584407059	1.7629293002662	1.75550087608178	0.876015456028746
AL359881.2	1.98271710139923	4.7666145445325	2.69394030499428	4.65164960127487	2.85637142014868	1.9541878428619	5.9936511225597	0.215712969968416	0.119890371730921	1.51890246893645	0.91026398035866	3.15821872376095	1.16002790182807	16.831770453908	5.74933673683092	4.21953272641547	0.0111825608621816	0.00824966597773003	2.8808849880145	4.51844923155243	0	6.19213460908273	2.35520541967784	3.01684874857545	12.6989144162896	11.4202893563794	3.67934763782316	1.06735012060802	0.735498412792549	5.57014163221417	11.1810791431324	1.08159246622754	4.83304414081836	1.00858597027237	1.36599228652853	4.40227525918237	2.09969079254121	0	8.25490517827479	1.09989240480133	2.6431576131992	0.0322653633501875	1.57913570562961	9.48414737880743	1.06724519200388	0.996391164321329	0	2.65937365956822	0
AL359881.1	0.168885290999225	3.63498743871057	4.01936760920468	10.653848488293	1.53334221612438	2.93324742757017	6.26100305063787	2.61901678712201	0.136611218589208	4.71370260557624	1.8406287227828	5.27010759389748	0.0338345919324201	29.8761879681725	19.1487728639164	11.8033412968044	0.0137732854185071	0.0101449738934942	7.68898053357522	9.16704716743044	3.88042196209451	12.404135997539	7.94713302826242	3.72236933058968	57.0840429327061	28.1094011211583	11.9710195211534	16.8125809945579	3.92411011166141	18.9719103908229	18.0344144717501	8.513260734874	5.55080059507632	2.01570237510285	1.39188096639244	7.24890822831749	1.0612662037805	1.46593434306819	5.63560384893126	9.70116827373369	11.5367448992243	0.0401925808196255	28.7400042355415	7.69087311704597	14.7147750552174	11.9668399868698	1.75141992416594	0	0.871459560489409
Z98884.2	40.8171610359483	54.29665950713	86.7270833872427	48.0918806080505	61.0284631082261	53.8352947971139	30.9022557363863	21.8229692386487	26.8588033409152	33.6226698585723	52.0437685498238	73.5887258955898	39.4068545465584	124.740136162218	55.4440183983602	49.6364911261865	56.7322820823292	37.3480511913281	21.1441679596384	35.1887822387774	58.3363126180963	45.5086519688573	40.6062075306031	37.1777263165635	51.9001949844156	45.9122158819602	79.1370241007412	177.765035788225	46.2263916196451	38.1287241298595	112.251965052607	55.305776703191	28.7343355625687	31.2083390849399	72.1836297339625	45.1586585821968	36.594830636241	25.4750443454624	97.4769647233638	35.5885898261452	30.1046451452556	126.253220161826	33.2988776054571	38.549299452762	42.1022315710081	40.8847761513401	36.6610829724944	42.7737991773001	56.1095859150913
PARK7	4390.69771979257	4488.77984629498	5468.42997021207	4878.97255382199	5053.33415253571	6457.28139248467	7565.81627391987	7483.2385459415	6645.24998081034	5465.97341159643	4217.48019959948	6944.77138984928	6677.19827652066	3829.33568212027	6190.60805024359	6128.52855088763	7910.05854081815	9129.69649699303	3283.26518065021	7830.84792744081	5042.11007827645	5448.14548896912	4281.64577652474	4677.78157323084	13690.0149965507	6986.25142479722	7936.0360879936	2563.7438417719	6037.04070385555	7063.91923793573	7197.72602565462	3612.96735134724	3970.93969983228	4288.38540157034	3421.48240155668	6080.47635891082	4483.2478840366	4021.6801153052	6104.15998179201	5533.99303678283	9041.81868985808	9978.94912590608	3278.35895648086	5823.79554430531	4355.69010228527	7194.80740436377	6108.28094392888	5497.61331737089	6173.76975978525
AL034417.2	2.1567852198515	45.8057166369377	61.2950660168232	35.2326337577663	39.7254333689891	8.80125023101376	17.823351433787	28.6391389236298	8.5855809860976	43.8941223698496	39.039807911675	61.938389624404	1.17015183199742	35.5355687017354	6.67641191543616	7.52154422731468	2.12029490046685	13.4902231644639	16.3462282658711	9.29678172788118	10.6878915865883	13.4502966618232	14.3153756735661	0	5.96022472356334	5.23255637120415	8.25428308718948	4.22942544076006	20.74915056658	7.88339921877958	67.4101496660726	2.15109612196729	5.52585640637997	2.01583424538866	5.26554651164913	32.9563196199613	0.0131910334506316	4.56007696081915	1.55229248428752	5.41775914174022	9.71872549035374	4.65177654682303	49.8583258874089	2.99968911980541	10.5367511651662	9.97126220249963	9.81326670367707	104.732463115126	21.7309215081354
LINC01714	0.113478206446349	2.39249286212919	2.62297890578722	3.05777486324829	1.46098557238639	0	0.146037426086939	0.162210592627485	0.0933660352608339	0	5.64616598717097	4.18605798184363	0.0228638624311247	0.668836270502643	1.9081443356719	0.80308227220532	0.00944169694241814	0.00697273188517478	2.88912052700288	0.0860659821530864	0	0.00640997466358839	0	0	0.032246787769166	23.7526645550364	1.83201595793767	0.00977589078553376	3.22639604807056	0.0220672652526536	3.14999641986061	0.0118139668750906	1.57143621168477	0.00125922101687892	0.0505882520784844	2.17803409349449	0.0084614975503382	0.717263316716257	0	0.0144181610061525	4.48434660759435	1.17822492381225	4.13862871885791	0	0.00976083845916687	0.996588844234774	0	22.878286608632	0
AL358876.2	0.102044322902363	0.0301872006205866	0.0470920292474351	0.0775315848924742	0.0572282136802463	0	0.130607146589746	0.144689443240299	0.0842515293429714	0	11.3747573668666	1.05672484839108	0.0178277910256306	0.690794676012562	0	0	0.00741088201868578	2.06888325606532	4.84812905584996	1.5274609807386	0.968916123970947	1.03783781670955	0	0	2.32046262610895	3.11020094749346	0	0.00767191996270156	2.44764394344989	3.30057507259983	1.56158348428018	0.00926199043189335	0.767880300233659	0.000992424623017185	0.0389243947963095	0	0.00664475220494132	0	0	0.0112890924312588	0	0.021040372504841	6.83423649121015	0	0.00766016448656215	0	0	25.9316996402563	0.892103094447997
SLC45A1	68.7570632218124	123.139277363657	139.103103163833	125.109970092255	510.902806800982	17.6104794822983	76.9362262981246	111.986586023425	155.115010019167	865.815532739896	73.3935146838049	115.650937768451	19.1794289295763	35.9976620491952	101.330488599325	103.511696246403	15.779625564532	26.9823985606154	11.5251628665478	504.217194983839	36.9358982334441	26.9023091687354	182.630969405746	50.0738475149781	31.9096734103087	26.1005386405002	12.846414335915	44.2189860552805	110.061600704545	43.7472324654119	161.223345258433	12.7884195463332	152.050033250898	57.3814638036441	36.2264198386319	186.068962244978	95.1213949892152	82.0385794829525	28.3267398123088	29.1331787822109	37.187242252499	49.4563559534518	31.6491193020448	60.9254688770537	109.439150317821	37.8926719839678	91.258510477791	462.141401685611	220.008676504853
RERE	15272.6720227815	16947.4334054846	18245.8450469573	14300.3970208685	26293.1516318298	28644.2190631358	14660.1332228635	16573.8269205728	9773.15903727458	37384.2400722629	15049.3272719935	12799.1886846541	10621.1702669973	18746.5203816878	13199.5090247569	16473.8402894727	12314.2250016593	6341.63776609079	5761.59312588205	15024.2825083651	8963.21760325635	6817.42243773937	10507.8077925393	7554.99577241299	12393.9944736724	5573.57191231378	10442.7724687708	6843.97803920225	8554.40435967236	6828.59454317895	15559.8634422373	4304.29095411487	7721.21002402824	5202.435653061	19634.1017984067	19106.8848594791	5549.44351561053	6071.6467036154	10355.9220839789	5116.85546553991	8315.84769392763	6293.79138070843	4756.94061265441	7340.51875028015	10759.2271513718	6873.70792599282	10712.5492117748	8314.6255450611	8465.1765037545
AL357552.2	4.01109080407001	6.10563489662656	34.5389874408138	6.61070018221436	24.056700432663	18.5977380501189	11.2009513772011	7.55444973034084	15.0737549114631	9.33542545750116	37.2286514791868	23.1081385972702	6.78736078880095	11.758953846654	9.55093944046941	7.5315195150804	6.3189221021084	10.3781586359083	6.72087683434464	25.6124890993749	15.5581259052722	5.18232586645079	8.72072832562131	2.18849105300639	25.8377718950274	15.646847704946	12.874638797844	22.0799237469898	20.8009601658244	13.4517302328341	13.2235001776813	8.5230827934157	11.1722828720116	11.0741479978369	18.0062720540214	23.4555246136886	0.0128753872977043	9.24421024370306	4.80372546275031	5.41492140315468	2.6165213154021	12.6494897855976	22.034636021592	9.99501708686636	1.07107808116278	3.98780532315996	3.54041724866394	50.1438686830513	20.8468954657713
ENO1	110228.029323864	14084.0991851283	22644.9503597545	27159.110325026	15022.2107968397	39388.7296749727	16176.9962235689	14466.520301458	100839.694228313	33019.9046354288	36978.8265430507	145119.927996525	136044.118935174	79786.363598356	54423.0759951833	140554.314574507	139652.672159101	104339.180141744	40560.1021069953	133748.54399984	74272.5132868474	182390.63945158	144182.410356807	54117.5506536358	273643.450357202	88722.0511651159	180494.81174645	53965.5761792575	130903.247905939	96210.7332823744	87758.8234125367	44853.9685015114	52166.7407590459	87128.6831424833	93819.9189049686	62846.6230919996	65661.8209149883	76150.6185634235	70013.4184945943	105945.453445239	135666.854947456	149017.217715976	40528.3923596964	167046.200716257	70789.4979309479	134968.205050079	104647.098363716	66879.9313420055	148287.454359843
CA6	7.64605425994947	0.0589789811377006	44.9902196429219	0.167711964759357	0.118405008696664	2.92845729610709	0.31940679273483	0.366154874678688	0.185005610459655	0	94.1534974181555	3.17417101797244	2.29759792961388	27.2431962725858	0	3.30425198237482	7.37354675985751	8.31173547854398	518.982153775294	0.154476949924852	6.79510850110021	0.0102440666788741	3.90477757760241	5.22388361571047	0.053457320878616	4.19030741649132	3.64838694722684	16.8521460133069	5.50232032304359	3.40882658766534	372.161279552486	0.0190241066716919	7.12128233132499	1.00900882375203	5.27305540064949	1.35854279212251	0.0135616061940027	70.7053491223079	2.36227337353535	14.0361776969457	16.812112720455	25.2929028332661	21.9304575381574	1.45990306285222	1.07083055040379	3.9877127575973	0.857914424073605	98.2747790353362	12.6391496189962
MIR34AHG	12.6530887608926	8.44259651699028	10.6303031810239	1.80265389586864	1.56297639246451	8.8104251204879	4.64120674297543	0.317097923150677	13.0748735369211	3.85518832169524	10.2345245419316	10.5164826206778	3.4187177897264	23.033169885515	24.8930451938382	4.15556310845854	6.31615056480944	24.8609017924015	3.83401192524004	7.71950172754412	2.90689447833057	11.3758867150527	7.93363920887285	6.01548129363952	5.94368662218025	8.35340641802487	13.8106883049355	7.37749044815323	6.32907007580749	5.63663246640711	16.4141195529888	20.1725210503607	7.96349777291608	15.0984172870591	12.87450388129	10.9292390535306	6.28294999927839	3.79435417352115	10.5410917795771	12.9273579855525	8.84908703619672	2.35194571578203	3.18734643630092	6.11657138426237	9.47617067997317	3.9878806906573	11.6338631312948	16.9756184843105	1.77504547025158
LNCTAM34A	62.3058961534562	21.7630517583514	25.4455893063172	22.5421998938847	11.5109200695296	30.342406776439	15.656074140118	9.99260454830243	64.4984367439579	21.0954752594373	27.8742907812006	77.820149196082	58.5543007855407	154.70879213111	189.288033522286	36.9635883874437	57.8006564220699	319.42528389315	39.4153701716879	56.5917141094985	71.9389706897579	106.526739590695	48.5366384914013	129.153387477944	71.9927657894847	387.013546878276	93.8148607195991	65.2670324662279	100.438249327613	198.324355335873	73.8769590903431	68.0875389130324	135.968015317874	87.5811435033627	129.018759643058	79.3809589105668	80.498499938945	162.608185872476	132.257171029836	141.202908065138	132.954133299944	80.4761676780676	32.4578714493572	53.9522393463263	131.544346759615	29.914918327473	95.7160815299341	39.1823759665618	46.118925493284
H6PD	8563.08425792384	11011.9422556361	10376.809658107	10666.0914614358	18308.5298567485	41966.967289128	8431.78259255539	14753.3710026956	11366.097774708	29927.6062832479	12716.6005710348	10053.8845559364	6332.90043834918	15674.9759850906	15557.7996853769	10101.194656664	8608.72635469118	6949.45366414026	1937.82983976634	14728.4984457155	11900.4059578971	7942.62454422885	8946.67794646185	13453.8565438299	14000.27724831	11875.3706609772	9629.57154926619	6704.0048737681	13275.8320851317	3809.38254573335	11614.595791925	7201.44732932775	8093.12069705274	7590.23908473988	9171.46953511688	15138.6599369942	13220.7851961168	15020.2507907197	5252.95936628116	12062.8644353852	10908.4805784959	6908.56768041423	7876.79653079411	14306.8282020738	13014.4051233287	8733.48865865913	19983.767769757	4274.50966658375	8779.20685655743
AL928921.1	0.184925717918012	0.0494328308664764	0.0789491618280342	0.135672736837542	0.0973141309189995	0	0.246654658169204	0.27891102289005	0.148846854935376	0.710561412526286	45.003844157156	0.00687421950774053	1.1311174547809	0	0	1.70206467489595	0.00676579022457852	0.00500466176528636	4.85460133618881	0.0588166928208242	1.94975824046963	0.0046024464884119	0	0	0.0227708957127701	0.00581201241189533	0	2.09286681507241	0.771713840419851	0.0156841489222487	0	1.06746932042974	1.61911597057441	0.000907217276912453	0.0353158825456379	0	0.00606728793315781	2.40138426821884	0	0.0102983744850375	0	0.0191566270292187	9.51839345065348	0	1.05570023103311	0	0	39.1061005581962	0
TMEM201	2374.55849727925	960.560152596258	1661.5480523347	2014.98667830918	1190.28684836823	2743.64020200318	1003.48356518588	1037.60315945678	3540.54659914078	1495.67044144801	1733.27368015794	5708.26404659742	3409.50552227375	4286.07848039149	4117.19478271101	4745.14947628413	7053.78981863801	4749.4770069938	1000.16286097368	2430.52666868148	2652.30514648101	3900.98679137602	3332.56701516405	3203.85986383053	3461.48109249668	3675.71594077775	4985.89859013188	1492.36834292454	2205.52684397576	3805.98714101639	4022.24479803608	2939.72181224144	2101.0048679999	3276.68868130301	1576.62977406593	3160.47038807335	3474.54125470796	3145.35469827904	7870.71705996924	3796.40040050814	4256.31606931439	5871.98701435852	2356.8948694849	4784.88966791168	3604.30549941303	5851.57792022179	4232.94378882774	4038.30483622629	1747.48425551847
PIK3CD	2967.51925605334	970.186207626655	969.164046359672	525.583291151954	732.973697538723	708.660016721989	531.481955455828	672.1049609956	2465.72865519474	1583.44087911227	1010.21655237234	2877.79443675174	2522.80432824342	2502.83385276957	1908.02983346142	5293.89813026697	4064.80360016712	2429.19774505683	616.440549336894	1564.49400141479	1640.18714652417	2623.75481066575	4390.95718124699	1297.58973191267	4638.37989514489	5905.30571930869	4257.35598187426	5069.53297314011	1866.65222467303	1230.59474590987	3674.40660580621	3845.85286510241	2045.84587832318	1296.58391554536	1345.68447412988	1650.16355992736	1767.59165191124	2422.31308803832	3082.52912034252	3205.69181171445	1424.35186536394	5620.24911293371	3000.27877522447	2930.05705967301	2420.41036578562	6782.96644375835	3992.29789937845	2020.02653982195	1604.50496413138
CLSTN1	26385.5691358232	9290.07183537166	14362.8050098037	10326.5629168691	13716.9458948874	50427.8934825629	8746.52305367255	10208.5413699399	43440.3662309364	18815.3725469402	16645.992363354	51903.3503328451	68570.0260468443	70413.68299838	24225.2013194444	75924.8423643053	89033.0832446726	53548.0663970162	8511.11716709797	37997.245623481	36618.0429174509	68066.5780116081	47375.1912932028	44230.1071491511	90336.1985846698	60634.0964973785	121823.260262198	37619.192882627	63277.1632376248	21033.7735605211	48586.1993083491	14828.3203575131	23785.9206673243	35379.1667630506	29671.4740549692	51707.6202539959	39881.8954798787	42338.5902884153	45790.6640019542	54782.5270457313	26685.7212253949	51581.8742662983	9515.55612884382	54241.472196769	25734.184488949	61635.0185926406	89217.62726789	43140.3858691929	47848.1405138307
AL357140.2	11.3476305539132	8.51803339522571	14.7796386903368	14.5542825672464	17.1148211541947	55.8152682258491	9.13444766698355	14.5551719050704	23.33306535781	13.256037940452	40.9309624722575	18.927633073293	29.2150708220023	23.6037477416064	26.7766754343195	23.581615970106	22.059218012603	14.5274993867201	8.64324805006373	7.79674843164503	11.6602119373822	18.6169776462723	32.7676045943129	7.51585641711379	31.7667243856733	29.1994301570955	28.5415946919393	12.6407736074767	13.5156813222056	27.9838460398747	25.7290371552727	8.52883118704636	14.3616567840663	8.05549157330454	19.3574034714115	31.4561626430905	6.28794482566753	14.6718590766618	24.3711836534221	31.2277215163288	7.93960571142871	20.6805350804886	7.25540192182682	8.4170334476937	6.33281464712448	30.9143450438211	13.3997719990212	29.4551141913247	9.92729453486191
NMNAT1	1030.05139379993	619.055303232165	660.386618079019	602.384955371757	456.031813936734	1604.29972976448	695.158587964795	657.69390729865	568.375714724371	623.297457706577	1297.42703134474	569.882178615155	586.251510981741	545.783827620094	1085.96761560955	515.818139427385	407.647760089814	469.87042525124	222.141231205646	564.154013177397	867.261708984537	890.428531479086	283.629588628701	258.997702429519	963.457627638485	725.118521254801	1159.14372132882	540.952840246673	594.059905425961	242.117935739129	726.972087770871	193.593729786542	251.06855986188	322.13398146707	980.338355991302	803.325592343319	212.209875150173	440.457786864671	312.33521703588	500.157180683685	815.487975842247	1060.54716329884	207.323127292291	405.190336631013	323.086144262554	757.873596755625	494.772158528225	287.907693643556	165.574321990497
UBE4B	13023.3988074509	4855.62397162642	6862.62755206393	6746.6158962864	8704.78432534019	16792.6628695128	6121.67852074258	7953.50746027995	7631.82046978857	7811.33314884306	7677.5426812442	12846.4899915875	6650.2040424039	11765.2645942935	11562.9593916819	13700.314293927	11087.1028089719	6393.49553684863	5682.73589938304	5909.85723514608	8611.26485147262	6415.11786458052	6503.40057224252	5145.02784076258	6533.7444561413	6090.02357978777	10756.4786078878	4313.93481069138	7296.92523866387	4226.28389901686	7453.76916354857	3612.96953092955	4745.14506700497	4921.57637232673	13916.3445304001	12405.2889050317	6144.20646590788	8153.41056088934	7538.724961248	7776.03436822229	5186.08656985599	5596.26628931645	3515.0266222082	6032.1892689824	5933.15986096105	4352.78285046187	11225.2535159058	5371.0177426044	5599.09537187327
KIF1B	17230.5969982954	5835.41660260328	5070.16626106363	6532.0037193402	18758.4803552529	9039.40908811718	4530.79687702464	4270.25972405438	7560.18868149766	12567.9100074563	7955.42468203115	11538.5088938643	10870.9586286412	12115.1119690309	8958.03241719378	15012.1876572254	10622.7391454506	5270.17907513068	7655.20631516396	8129.77223628073	9380.31825029078	10670.8220332461	8371.33004626051	4916.32914655655	9872.51133999746	5160.40583019857	18349.4277703944	7910.08499403796	8158.90738566649	2707.71425947379	7657.67371347929	3444.92704631425	5356.19126020093	8742.86706814166	18445.8691499581	14092.704099217	5924.69880825046	6735.892872696	10352.6955300852	5884.31996603909	4670.21573061424	6541.99250182749	3229.55231627523	7938.74831211531	7811.600539424	10780.7435861725	9413.408271726	7697.73898337605	8586.45202569928
PGD	85482.7976367407	5360.01974446149	4568.93700542495	4885.51818608758	1839.40160849129	14142.9800902751	6827.71213487919	4151.6658628318	36041.8464048071	2815.91724939026	5115.24313415543	21945.6919699103	12129.0375085329	5277.39508698281	9558.34216985077	7095.34855138037	19193.6522265643	28539.4003946047	4905.66665827964	5217.7539114135	26599.9290880941	7534.12516408895	2830.47661548638	19732.4114154503	12126.3580187751	15901.6615802818	14007.3854422147	2090.15076693981	8586.24965313213	33914.1851845858	5753.88706504577	8497.95046613625	20673.9361435214	57268.0367787206	69018.3302942131	5763.32131153875	49906.1667644713	28346.5116755744	74448.8473889186	23488.7082306105	59808.3845761522	6866.07580666444	2919.67851484431	18473.3209989939	50216.0089971271	3702.60729202585	22305.494101487	2544.181737682	5234.3698379094
CENPS	79.8039655047567	103.826073638661	200.473038353234	249.690436141307	100.951946463174	152.694014997717	274.878769929379	130.778026182787	138.402856676535	75.1031441125279	202.610376676734	316.475757861243	118.191471636328	213.572656312901	93.6651700416446	228.871248537453	240.592906371142	304.94117535924	64.4193212481783	102.340245807244	150.69220687169	137.557913815457	125.047998534236	223.346028654004	299.540799197697	450.701344459964	220.769241367905	144.197776379899	137.890093567555	424.695722285802	251.385988702256	67.0300903418534	197.518027878156	172.140802850829	105.890340443399	271.159885554278	136.945873066765	225.258897204098	290.497779817612	230.678407543704	431.716607667866	233.282725132452	94.2749013151611	194.475288809396	115.775844787277	290.185810457402	174.449006748629	202.345197028593	125.76253087443
PEX14	1732.80483375228	912.278683527062	1263.20592981836	908.33172395214	801.145614189884	1859.76354886979	1540.70005957191	1234.33829310499	2107.68107126715	892.671852439261	1056.6839514158	1681.25784898529	3283.38290517375	1374.38967596543	1762.73630797098	1779.73968367743	1578.02507789621	349.56192107944	1409.86076061331	1360.12751421463	1463.240246962	1607.14223276659	1889.43343045448	962.543518267727	4401.21106856272	1795.60072113546	3258.35532604363	1178.73609466932	1580.41332499298	1665.40256405001	1193.86291616501	911.499323912904	1389.21588371401	1298.59635488008	1786.81796328603	1779.97352382215	1213.5885093545	1125.56726083915	1409.37612279116	1450.87565886849	2355.09187593786	2337.28871318479	658.705834565728	1259.65884864942	1475.40182708427	1781.00146197685	1521.0210701738	1110.73097260939	1467.86581431358
CASZ1	7116.50369508387	5492.6928990104	5207.78506033364	7031.56515837072	4329.03274675728	9506.31590990491	5861.40520784001	4989.14227112806	4290.9070140596	3288.14591047521	5216.56308463982	5637.81247875888	3146.1971404559	4686.8105202646	7309.08095063241	4392.57017329288	4507.12316725981	1746.70886086884	6672.36357374852	3156.21111354554	4033.88714803287	2451.05088089169	1480.55066753818	2429.64933221303	3684.36538463961	2027.23606604111	4569.182287807	3062.58536840009	6074.62135958495	1456.98415860285	1747.21087776248	1945.28972635687	3055.19637165898	5522.55039524543	7295.42135955938	3009.59444020104	2090.58780010879	1192.11341834941	3975.87111640669	2982.58516225648	2347.06172836677	3710.52824307302	1681.84447793653	6120.31966482969	4445.12225479961	2505.96620773923	2778.9968824008	2642.26207301926	1742.0560682049
TARDBP	4889.95151752169	4205.21283387993	4730.58354476311	5002.26259968902	4840.28037374721	5983.53264024644	4663.86415437931	4728.02245192048	6455.24690240435	5342.25612605221	4648.71602501197	8057.19707388164	7446.86915213924	7865.78609188549	5088.41192797173	8369.42052154652	8155.90704410338	7158.96978311854	7344.57520503366	5194.79886709918	6492.71589111247	7677.86699469457	6693.85943109109	6245.93593073891	11561.32983359	10105.8518071054	10374.7139838466	4439.17398736996	6917.35894402986	7847.30983892847	7323.78922657289	7800.22737823405	5948.85609069514	7084.89381450452	6273.88897893856	6397.53241557931	6699.25236271938	7054.86126259063	7774.84531000814	7691.95858647367	9472.57910178222	8094.43433436289	5700.39322620962	7166.0972202413	5575.36238488194	7280.56643605046	7297.37175267034	6376.59121697339	5859.73114725616
EXOSC10	3839.45793201232	3058.89774224151	3709.34441523543	3832.99007499193	2758.23607710838	4988.07362343091	3094.79230440954	3491.47952766848	5242.12236701462	3201.25104122472	4285.33997104243	5794.49139055819	8264.86238015479	5023.37174214564	4473.75372298972	6949.02425687754	5967.4764589997	4048.31764377004	4351.73208622769	3872.85143988798	5113.08879471363	5231.99435056354	6152.01972091089	2517.76254168385	9234.38399052489	4074.27697524382	8951.64499626152	3071.01130608149	5200.58973668567	2780.55084498554	6118.24039348889	4967.940560359	2641.6685648834	3496.14160322843	4378.69651607946	5605.26397990104	3426.46252046857	3467.39287651421	4847.30180058951	3939.76932496492	4820.03665752906	6374.17350494033	3598.81929337051	4608.86250983724	3346.4863257618	7148.93676078918	5354.03605686568	4548.21329639929	5878.75982624691
MTOR	9907.25974516735	6213.08156540704	6453.59418809838	7609.88266820177	8155.13454377898	13371.6804708224	5383.0120756686	5924.35135545739	7275.20915466822	7693.0966942128	6722.14598544005	9628.04468445854	10295.9572292326	9934.10697314584	9178.85567465996	14529.1834106812	10392.6526850169	4169.67893492186	4956.64259801107	7908.67537644286	9605.88351555722	8409.0414806414	7517.0584206235	4612.42626660292	9116.53496039933	5182.31506389784	13808.7465043228	4206.58750398891	5659.05236209341	4143.35193877467	7242.06333366984	6861.10033561024	4835.52127162024	5913.13891207925	9084.99414847457	16958.1197788453	5905.88240713888	8609.39173975849	10438.7174756418	7333.0183754838	7624.49158709114	5973.17714084453	5822.38833665777	7238.65211736052	6635.07553284312	14079.4865187911	14757.6605829508	6626.20061492092	7199.11088860296
ANGPTL7	40.9899910181726	109.804548396378	24.1947953827316	27.4661139090224	181.581820588665	7.82235206543074	4.80462015552857	38.4745727942716	18.5978110078626	531.678620790843	60.3896796653772	6.32902883779242	5.67564330639412	7.99760821706461	51.6278587688687	20.1472524768689	12.6262779715595	11.4237434648531	34.6173244682634	262.817959173367	25.2718889052216	9.3211463517856	4.70127664423402	7.50200329336186	16.5724223551847	5.23381880023474	38.6322255769086	47.3543696064389	4.70448171635356	6.77213145956177	28.7535898652623	39.3544132128531	39.1823068527029	3.02252351959569	22.0141084862344	213.821224086328	8.38015821035748	16.1790745158263	2.36350323026063	2.18458141915981	4.38727792718809	6.95374808007741	23.5361992562801	21.5465443414844	49.4534864796441	6.97929882969612	7.11597374092672	66.9086058302389	6.29711968028678
DISP3	7.70162480511358	22.9356409747935	42.5935782681957	11.3960686269334	24.1498688265332	9.78111028031045	45.1708935816095	26.0583897911564	5.25121697139761	14.0397959215946	26.0252446893592	24.2037332352701	15.8039686770724	29.3594753262994	116.625450854962	18.4484879998592	10.5261780287569	9.34970377980924	15.371891255677	86.981675767762	39.8524032165529	19.6635292998681	33.3918461704784	24.2160097435498	22.4801296008581	14.624329550839	27.5655461258692	21.0697891649042	18.2579394520001	11.255238650257	140.138007297765	127.621236848275	129.592549742891	12.0826174675263	5.26876576234203	419.042757678511	8.37994009174523	9.97465538125767	22.6433490336304	85.1664732415436	7.93312603437847	21.8933683235877	8.06033741614541	3.00566415439256	22.1204204411537	11.9652974040915	333.015322754078	47.2108482043765	3199.98341517743
LINC01647	0.0274771952686718	0.00896280546637414	0.013640283969815	0.0215391949290542	0.0163411673037679	0	0.0339917695270541	0.0370623671247422	0.0232018542807436	0	1.91012588610866	0.0107748763025941	5.57436367004286	0.659088244810302	0	0	1.06387821734526	0.00782515106590598	0.9512980552984	1.63242492101393	0.964742453211231	16.45490554101	1.54855635096809	0.689594425476307	6.95534559704001	49.6312536103212	4.61940659015469	4.20082344714123	0.738921553492672	1.15139592778735	0.713925514462644	0.0132765202209484	0	0.00141085948728237	1.3579985340277	0	0.00949994813328381	0.708491844847641	3.24862343734729	1.09808670623003	3.55276621080713	0.0305177981858669	2.41917121641426	0	0.0109628088342613	3.98918324355213	1.76877064397987	13.5989535799075	1.79156070255851
FBXO2	828.315168000959	189.523260896154	550.738662545484	259.685526747539	380.730172824397	456.126972369662	374.002084833631	515.17853388661	912.891857533318	609.246772530946	790.912029251023	1242.80692481163	1837.48990629275	242.959396805697	2495.009542814	1262.22095965881	201.738316854908	2754.8545440422	455.836094548842	558.224619279227	1039.33637826588	3195.62584569073	1639.23521320489	480.07866537704	16679.0790462278	1867.57907989919	4585.89297072091	563.069343997067	1983.18514210604	1862.60929449819	1391.60460205338	340.367856725199	267.850628519481	141.942145906551	445.200272431372	4106.36481154073	456.807560108751	353.699714892016	16.1635458059501	222.080990583732	1517.46377175647	659.644187927748	667.662549940106	28.4786348728476	170.502012613601	333.064113945296	170.849745317953	2986.49241979619	586.395264520493
AGTRAP	2163.51191027042	984.670420933697	1227.11719718773	1191.76333388059	785.522875416448	1625.82320788222	1372.50087878318	911.724966204125	1183.16915689665	1653.13196182547	941.438938181928	4008.10090481893	5172.73754824739	2832.02983791516	2190.02433715346	3678.10987517042	10757.1739292897	6609.22398122746	4950.88296259271	5155.00740353551	3258.02112473141	4050.94642435442	4019.49565788392	1438.88991423592	18452.0162699496	5754.05258408497	8291.15630657014	3564.59692379194	5099.3339067064	4820.23178187259	3342.75550867312	2394.11640813506	2605.68259437125	2685.77834330757	2932.51016276658	3107.97607152585	2672.81236953921	4682.8648034892	3058.94082529052	4378.46924562763	5465.32829783248	12267.8643899732	2645.61749604977	8267.71284774246	2942.38418154381	6579.53490084404	5121.41250051769	2698.41705976492	2278.71076323823
C1orf167	0.238637520044017	6.1071717875845	2.80046075445387	0.171140151926902	1.57227570815494	0.971286373682724	0.327630747883877	5.23792244581944	1.90837317561953	2.26620508953542	161.233197015517	0.0137459447613253	2.2930305974332	0.644474634376645	2.85339369632274	1.62646018173897	0.0135257119192804	5.19426811195203	11.549155900711	3.21031876555905	20.4446915428707	4.14610237343155	10.3874742123296	0	1.24171087091523	7.30721544186193	5.50335952096476	5.27335255081264	2.32224072597249	5.62690968594118	6.19107936132102	3.21058021681528	18.560059173648	0.00178919103015218	3.95139997977177	8.75097881989451	0.0121096228549389	6.94235624780598	2.36938408693854	1.10509541834108	0	2.34864839456817	43.7085754662043	0.692064291690499	1.07063301160836	5.98272644574741	2.64898493969545	187.419410534796	0
MTHFR	3366.16346920017	4896.6063749724	3756.1709153593	5274.53396430482	5628.48089384175	8011.65534671136	2924.46400480607	4165.59971830719	4345.85544963208	7849.01170974677	4695.18544740096	3542.28985045906	2581.30458842381	2752.5703921047	4502.46480439462	1745.21110467379	2735.79175900501	1583.85994328959	1033.824920272	2491.36811351758	2933.29746716742	2080.80450015737	1341.1097600007	1717.76583074036	2159.44569453523	2324.57890976148	4983.19455798482	2090.13590388695	1216.75827594836	1434.55807674199	3155.27417418217	1583.67099935468	2651.33827708904	1548.24907083522	4422.34687946754	2395.16580495308	1480.13845686023	1541.28998747482	3399.82614732752	2620.3923077874	2355.06405163552	3260.03114335037	648.940752590217	1793.03165702069	2276.23642020168	2964.67985270403	872.318368081936	1052.77634649233	868.746215601665
CLCN6	1017.44375118322	1598.84255984246	1805.8956085797	1526.55403989672	2410.12409230806	2634.0113238993	1280.95086507377	1395.86108623315	1641.41175387164	3093.30328473071	1418.20922989576	1321.66754321018	1223.15819408633	2487.50210546057	2039.96717222524	1809.21191261406	1707.24259837483	996.787484637327	740.504317147894	1475.93824131618	1529.35680431501	1651.60855806082	1506.91514112384	1245.21057944745	1619.2739066057	1081.95965295031	2065.20730954236	1751.24291637099	1534.97742477997	1682.19994774698	1893.63761625621	1350.74046643526	1382.03319952514	877.811854245536	1076.01804464918	1946.94436626861	1041.11612759595	1685.34908881507	955.78426802285	1850.75889897762	1135.41085271934	1666.22409380342	666.030240472714	1444.94327929792	880.831563149116	1388.10397860434	1653.45630673678	1338.06922418391	1704.98907909591
PLOD1	3488.24008522275	3898.73670055295	5096.83776893616	4025.29049419152	5117.23651145855	11174.2321601346	3792.02220806308	4865.71870765377	2581.35292096374	9904.66900281462	6328.10334824789	17726.2415166479	23992.3685775019	13994.7684096786	4501.46434575938	11573.7804918074	21550.146844859	13707.0040662593	3403.4760262684	24012.3037396468	8457.64073585568	15412.6085392402	29642.9396738903	10913.8978162458	29970.0325518535	13042.8821315433	43103.2542442343	9480.31977194002	20150.9788884881	13187.556506196	14967.507641006	11446.1512829115	3106.33308824538	5526.58138172186	2675.82121396603	24747.1179898973	19562.5387348314	9324.6620296508	7202.75967237703	6604.36957693062	12343.4906744655	19192.6325903919	9783.16962506063	14413.2900424337	7912.63505261053	22672.3700319728	17553.6379058124	9277.39311420633	14388.2889872687
MFN2	13628.3186911988	7879.4752622856	9057.46762278756	9354.21607210319	13708.2904146064	12472.1355665349	8265.56688949724	9491.5372717058	17202.8549013827	12238.9714915156	8252.81913539224	12066.3450802727	21797.0248881936	11537.5595691897	19531.6063250223	18436.1645472285	23168.0813368697	8861.06962559817	7146.4552533604	12976.776100556	13373.370092389	12387.5914399108	13576.6402902522	8593.57649137019	24921.1797657143	8746.38677698706	17911.5107898128	6821.88070623078	13872.2496375873	5172.18075344788	7807.85370963728	11227.0543657304	8357.83705727924	8466.03608732838	11191.7986807523	17148.2125365015	7763.36056649451	8649.59664743879	17062.202364029	20312.0742653026	12850.4979106814	13116.1047110882	5877.66992852272	13066.3562856832	10269.892879523	19681.7630600015	14753.1368799561	8516.97734395344	11456.1414866629
MIIP	776.852345129755	695.065480432488	636.333858055968	720.870728051443	669.019216820257	1204.93306081946	775.963522607245	871.10867224388	684.972711478755	820.66461357036	1107.82259364365	1342.6965565821	1959.028855476	1011.97982071159	1562.94691830691	1003.85453688722	1033.81457685388	1813.07589266336	855.910647425799	2280.79681150144	1102.53163568822	1429.26041238442	1376.21094769187	715.61272261255	2905.85976657703	1707.9570933997	3332.88750590459	1268.1882377462	1163.35887582495	2003.8318526252	1492.76905906457	1428.37986096949	770.941330217974	1107.33049650777	758.682057830426	1401.65475274006	895.823824584821	1154.99879900292	1510.82239544462	1006.78520169145	1613.18188991386	3356.46329202108	1282.55116494952	1616.31386840596	1031.31530091219	1564.60878029409	1168.49231980464	915.499183076094	1039.80099644469
TNFRSF8	31.7845026077801	160.519874846303	237.907273175518	515.087645871237	95.2971332142783	32.2924723519967	418.738255237944	199.443216146072	20.2602526706764	112.701434470112	257.445992224876	218.688977193044	1504.64928670047	133.280830219126	81.2402866782384	41.1696959136154	30.4883077723547	46.6899285960249	24.0272102826469	263.555409102747	138.056754053157	30.0055434513409	291.774425878033	59.9326814245638	33.0949701492934	72.0056471458522	51.4840381356575	153.658502916035	52.5506180333163	38.1529938582119	227.319161383578	80.8514322093559	97.5218682758462	27.1826043949101	25.9200463315356	66.963631335439	41.8294785896938	247.807652648133	59.9744942611931	53.9249303108925	108.996646776285	217.154082049302	533.048603838293	42.3627727557339	78.9430790336741	580.376910490169	103.762167148942	226.457352003991	28.92076148691
TNFRSF1B	939.830651294164	2733.07629228252	1344.82122090842	2165.65383698836	2009.75466183227	5215.16956608683	2622.6255042234	2012.95959193773	586.814583969697	4682.99259596477	4756.56344053808	1162.90669399478	2077.18904366836	702.589630006119	1897.52431934044	2035.56485943702	1671.52844637408	633.761878049115	450.064877838289	2504.95912481354	1221.14626818187	748.769326956928	1182.53865072836	1201.88290808067	761.936607635693	1791.42793757236	721.17770286376	3824.49482416975	1065.26190806135	1534.28487205759	1239.78428286631	2152.65929674364	2843.35919590012	632.186764024193	834.802168013884	2387.93893646056	759.939665768226	1171.2441566847	651.485876533523	930.25891916861	1514.78091980411	2638.34335257731	971.840170171109	1536.78249336079	1151.28392405289	3236.91700026751	1883.39766380656	2664.60642085286	1420.80442717857
VPS13D	24964.9035044082	10647.5228744262	11681.380161774	13119.845446526	13454.1274667425	16184.8040848923	9970.20982692373	9854.76433154443	16344.8550715823	15150.5166592803	7460.05729068522	13370.1127272161	11755.3923194611	13574.2794551093	14804.5294227191	10086.9026589867	11927.5953389202	4806.53805524871	7753.30072384302	11153.1470780041	14047.1532791582	6953.93419304281	6765.57013374519	6764.84794908947	8860.62580124412	5575.65703536311	11736.1759309471	7053.40868330546	8882.15176685317	2948.66898346278	4692.30652612605	9828.45053183578	7817.99888845737	7484.53915794261	22937.9430285322	14761.8477308107	5182.54700231803	5187.55793859838	13681.9274010935	8241.69376052209	4424.69121671777	6231.73270009378	2899.34937259197	9152.15965149148	8246.219908753	9027.66329615016	9740.87944659874	5974.5351571627	9111.34371318562
AC243836.1	2.09234253362863	2.47057931780316	4.06543846830408	9.39343734857765	1.55149416869869	0	0.253001581830442	0.286422268723532	1.86468567857063	6.2740340005267	24.324586651883	0.00919355038378344	0.021881731347672	2.99683209223107	2.87460273325766	0.805628346912219	1.06029728615421	1.04443907423996	1.92162141011559	1.58344020742055	1.94331990413719	0.0061443357926767	0	3.8969403771358	1.2097726446358	1.05169462335136	5.5859037488333	3.14617045831787	0.750125645292488	3.33176871282653	2.34457506081749	3.1768061097246	3.24888469631673	1.00798730284491	1.33385569392455	2.18994815514446	0.008109232495351	0.720638670080468	0	0.0138099844457836	0.861491424432676	1.17516449260201	1.60704868935029	0.717739639590507	1.06235180789772	0	0	14.6336057575884	0.884475360402556
AC254633.1	151.858115530725	9.73443214056609	2.79890778653	8.24552498050491	35.5660436098061	6.8433228714449	15.7221521684682	17.0904400580456	77.9600004525962	64.2794695677094	44.6090541279773	18.9405130689705	15.7938681346631	23.5130909695756	152.114232767568	27.7456908768731	167.9382387629	22.8275206522308	36.5454258711184	84.8253948091017	44.7285468868897	10.3548205469193	2.31402267127384	15.1153715816626	3.60733749785932	6.2771697785921	19.2957127434207	5.28281535087709	43.0877092235624	32.5086578602415	10.0336633127381	4.27913311965851	40.0057291908934	10.0691503312106	125.830501043511	44.5090504180575	10.4698754232601	9.20283642523551	55.2499665825471	19.423891854598	34.565291275797	5.80430932477755	8.87406044364533	23.1055138335598	39.9852170674915	0	17.8631442714783	38.337781238221	30.7603288602689
AADACL3	2.05928277303882	0.0473195982267576	0.0753753956548882	1.76314971452202	0.0927584246590065	1.95199530186226	0.2321280294624	0.261788842941899	1.84142997584804	0	31.9033725008239	0.0145688016429233	22.4470306436725	0	0.940222210499974	0.78526865688838	0.0143349504939838	0.0105550848577192	6.72118710415556	3.2372018382109	7.77123627379338	0.00969665574367706	1.51810003767856	0	18.8224005108648	2.10278741188948	1.80997347812122	3.17645632770796	0	0.0340185412428333	0.699954580360839	0.0179879270306316	7.14447859198568	3.02243905613867	0.0807623575442964	0	0.012831634675547	3.01272139235281	0	1.10578517407945	0	0.0419353604225563	138.148985377574	0	7.38000103634499	58.8424452162877	0	551.444150415491	0.871179124703377
C1orf158	0.238911451056817	8.51215932983973	4.13693063905159	0.171316706798098	5.83258849769903	1.94967090715435	11.2269584100721	14.4705443846883	0.189100047912349	0.706898227170676	138.846987351707	1.06921637877354	3.41143960277282	0.644974557181136	2.85404769772336	0	1.0681019345659	14.4994888177492	21.2050654841308	1.69930142642288	4.85555902668478	2.07989736623391	2.32281558457842	0.676209915606198	0.0464622573740594	1.05833066713431	0	2.12243199816141	3.93400362245621	2.28121070594552	0	1.08552311499114	48.0128163421308	0.00176153883656127	0.0741885346996516	0.634655245619038	1.06094034056204	25.9389614337658	2.37154874647289	0.0204232103601183	0	1.20037358534489	47.9387603004915	1.46305138137743	0.0137650541756069	1.99345280494476	0.858149303882932	205.681367829806	0.871974929648998
AL359771.1	2.03894640555327	1.26529156505829	4.01470965175582	1.75053610616257	1.53142502964938	0.972421223193138	0.220696712440656	0.248381952127734	0.135166252752247	0.714746453094648	22.526532115316	17.8948193388761	0.0386441338234818	24.2079870567082	29.6185014885731	17.608397476316	42.0383166829965	41.4995234558956	0.948788129665243	0.160993370212026	34.9923483763644	145.79670938755	54.1514995817709	194.807451160026	17.7613966761136	1.05803224476027	450.192261190499	32.6428132842791	145.271515430377	6.7716387604273	0.704188012314993	101.023365548362	8.71777138109472	103.684435291226	0.0893089957825381	5.72573712876095	134.81467135368	119.319218785418	3.98588623498276	162.692889312528	0	110.264748883896	6.43322201384624	3.77370201527315	22.1193554217721	55.8427995054194	9.79974830911429	55.2516045993027	2.68036206150964
PRDM2	8270.33016129572	4371.72744087326	5181.03156297424	5135.19920198144	5232.25368980075	5345.33970547761	4565.53627087559	4521.57046606914	3969.29973702672	6438.61586748349	2792.74446975165	7387.4121343964	6229.3300262655	6050.92451288111	4888.63104464215	6718.45678317366	6543.20677474775	3157.33965746815	4573.88876802294	4478.1137982089	6042.56882450787	5389.19056065664	5907.37263974378	6185.98553979466	5626.77368918893	5417.05638950822	8082.32658114343	4790.67437085861	3618.52716009931	2389.4217161544	5006.02139553214	5113.64719501703	4545.23061324958	3602.84770580682	10018.8465498275	7171.01273134412	4217.74033107838	4050.35027935738	6643.79606838931	3285.48354613037	2660.82916081618	4063.32600447594	1882.72494690253	4093.2373540381	3704.28270743243	4871.32819949639	5943.67096868341	4553.56405412164	4228.96200089824
AL357873.1	0.173915923857074	7.17053692667831	1.43348965857626	1.76158179607516	4.27618960525365	0.972193374505097	0.230650147122677	6.77452265253839	6.50924733733386	11.9784677358267	0	0.011018850240518	5.58137038705722	6.78633945527746	0.943534938576117	0	1.06436542522941	1.04739876999929	0	23.8331482184655	0.96449525300449	3.10398893494121	0	6.99007359564998	2.38377782698715	3.1316503267536	11.1539346246843	0.0112284951850223	2.36338282653354	3.36267664661532	2.3016076345864	4.24573003721488	14.8396439615625	3.02034041271756	0.0589207268046619	2.89719643063754	1.05761803012793	0	0.755830931905119	2.16875848352585	0	6.80875952105126	0.75832086826182	0	8.37293836090839	0	0	3.56919237793146	3.62363987134621
KAZN-AS1	0.183542040630342	0.049143148548318	0.0784581260942532	1.77566028142198	0.096687271112899	3.91229227925439	0.244632670137863	0.276521996013446	32.5377415738937	2.28968296547486	6.51500172973813	2.11996851600516	7.87359197256367	2.12054821320255	0	0.786494967489504	2.1180392645781	6.22716493657708	4.8008819332802	7.62264712038596	7.77855586788376	6.20868975102214	3.1272307315289	2.96572647743724	8.24583165840794	7.3042840702623	11.9897065832404	0.0137210226158109	5.55139148778214	4.50920381062314	1.47864295226539	2.14818890559471	20.2356870565621	0.00175340573029281	5.21056908708938	6.53920314313206	0.0118616238452995	0.695765148999431	2.37222421820277	6.47395140390371	0	5.76573603742573	13.9329457016302	0.692696782508999	6.31906562896677	0	0	35.0696130134422	0
C1orf195	22.4678631303674	54.2892957530659	49.4634395703964	46.4846440909539	37.0001741850446	64.6063301875992	50.2742311684707	54.5207822622997	11.9235318750473	3.83178421365961	91.1213540591949	21.0307025290549	14.6543877666948	20.611231964705	45.9200588547878	14.2705106282482	7.37230167578563	22.8184529253827	20.1935901131322	13.8421533568949	33.0663083860636	24.8180191887076	7.89783017989303	2.9458232450538	146.548601160561	43.7892144427331	35.9119964642708	60.9694003252066	29.550314350016	17.946514574418	13.959102132585	55.2327055707862	30.444451481268	6.04245819236613	29.606121601372	24.8040420348136	2.10764559182853	10.7708141086101	8.86240068273816	7.57285140212492	12.3791504129522	21.8352990166862	20.3219883847136	6.86369447043027	5.28158043893264	4.98493896976506	12.4987041516879	23.1809993011336	8.11195387468495
FHAD1	16.9791633447285	317.254413224917	172.462499941145	126.675763087787	232.86886937981	121.368576663751	240.215275845531	230.063060794421	10.2495034164477	36.7172735834878	395.968685333457	111.470732413041	29.3066429556681	208.40560091047	152.936762943604	178.358953293569	134.494198141383	190.857935322445	79.8070527637148	47.4793606797141	1343.75216821303	279.232413661062	82.0013584433632	78.9213773879209	100.311942739657	419.408453388751	1172.18809861092	163.140535835835	317.384231359225	110.993790154161	59.8396456661493	1756.70593055844	128.703005164501	42.2825545008323	41.4018425495307	174.143537464404	30.33156754623	192.720353060962	56.7217399343614	117.518470307802	317.330445018895	98.8792950322836	124.37377998051	221.498877700271	387.24913069133	114.677186708799	183.395861968016	310.237499703739	137.527939973052
AL031283.1	0.242980955171063	21.7298644048183	10.7970012978581	11.3898252865257	10.0761655212293	49.9380174361651	32.4690747384729	2.87559164520055	0.192076834281242	3.83090567788587	78.2009008543288	29.4310356838669	4.54912284364504	17.6368982273616	39.2151223768105	121.746193136931	4.22199470765211	22.8196324211408	40.4124103400166	1.71471652968588	17.4962075675247	15.5199882759055	14.2962480427345	3.70508514307617	5.96418007866954	95.8759766820353	16.5437435953462	7.38596765613074	77.7304296365832	26.8848788085657	10.0464557830448	82.8263214142033	28.8255374944587	5.03586937075603	9.12802097117901	96.9291163828236	0.013403347410053	27.90027594513	3.98359340259638	24.7886578266777	12.377627289067	9.24279764619811	29.3122680177056	9.18566789123753	6.33362848466803	2.99052580277502	3.53802682948361	123.420207350384	10.8305587776871
CTRC	9.52090368355543	15.7264803821489	5.47349935311416	6.62591061586965	18.5148304046034	2.92830810617144	13.4040778813961	12.2377679783828	1.90845349803548	5.39875700775547	124.806053661131	6.3262572485619	18.0025046427506	22.8873181940713	22.9513844417887	10.9029568199149	5.27128896642936	46.628435091873	34.6486483801549	9.2910437943994	45.7298382645339	18.6143372895022	8.70680822624863	19.0061094199375	49.2853655609897	23.9862993560717	15.6324399854821	3.17718632084418	30.4066210240125	14.5828324060637	7.7131950448733	8.52723202685665	21.625109389903	3.02252228907932	1.39473495012101	9.40187357806335	1.06148003268271	12.3446829068489	5.61248461944797	9.72161743375153	5.27709044498191	6.94386432399497	21.9903707509076	2.99995765787396	4.22892089875993	7.97675003738618	7.12334120271775	150.484830822634	3.58384262766216
CELA2A	0.247380254701467	21.7528170827483	25.4248786097399	24.0930764499789	12.9155870983356	0.971377815845749	62.3499346419047	42.2821143663142	1.90746236201521	3.04817295098849	82.818976204939	2.11754151342062	3.39988417667381	11.9966787078295	13.4262730583079	1.63325225163645	1.06702329589853	6.2202339297183	19.3027078295686	4.6184688203104	4.85966647981925	1.04530854566511	2.33470358293565	2.21102678183744	10.5083211673161	3.13933399077039	0.893492320556941	3.16841329337454	8.85204088239836	2.27460242473499	1.48536842360326	3.20400427734879	25.3289634816982	2.01526746722994	0.06844144485602	2.10782382931323	0.0111021316721547	10.1921506006467	0.748521865428402	1.10306833804269	1.73773667676866	2.33856004696569	14.8604148770934	0.695578539515277	0.0128190374019082	1.99358319564589	1.75715055415521	72.3854449398669	0.873592028596444
CELA2B	4.00850307552126	8.5066261244719	16.0582413553764	11.3388690792274	12.8510198889211	8.80336931485171	4.79049667092052	12.1222852941764	11.7952354469576	18.8053923914668	55.8853999000244	9.47195744211547	20.2101541732059	34.9418372970895	36.3830828524465	4.15179137204112	10.5127378320439	18.6600880096164	17.3184345467662	18.1710501162102	16.5327467257364	3.1150844524728	4.7125474190992	8.30402419238229	51.4870758832805	1.05884005694552	11.0302434355697	5.27902687005618	16.780376785872	16.7902184061401	6.94442769872671	2.15069652908852	24.1094459333815	14.0930425672563	10.3607719155531	9.42780233989677	4.19689494600743	3.0129058741514	21.9939630701647	8.63947720185233	2.61676874560905	4.64670464057028	12.1893275306727	2.22982735025605	18.9274096591798	6.97965479880082	1.75024493450227	70.8111202911607	7.21497022989853
DNAJC16	2846.28104586685	2026.00863516286	2017.13448031007	2458.72881399557	1829.39400442573	5885.66639868033	2017.40218971194	1825.5001562148	2361.26064913058	2515.27510351368	2811.35156156296	3212.14156370205	2872.72986836073	3296.2051393022	3362.0231870044	2091.91896824544	2896.53225400118	1580.74801762547	1657.97984397408	1643.7440148292	2594.9503114184	2334.17956067608	1782.609596976	1655.46386481156	2492.00965477837	1541.03367355557	3684.25447804983	2343.76780360323	1855.5007380406	1589.21287351912	2079.59675769693	2097.36667020235	2148.23978295091	1343.89677280826	2892.40414024015	2311.33907623992	1791.63039565914	1376.38784493107	3405.510168258	2040.48923147233	1973.03082601101	2017.8795831695	1067.80254990753	1701.94675801551	1902.65678184608	3218.96645389209	2563.39226732185	2006.66185295435	933.001003410106
AL121992.2	0.104546618789308	0.030829605615678	0.0481311156636707	0.0793491939752045	1.44627006178618	0	0.133969209526564	0.148498960764678	1.67792407103358	0	9.46363155869333	0.00935912049881715	0.0222875318636792	0	2.87361705748398	3.40664598878419	1.06070456658032	5.16129050681988	0.953520856774544	1.58879504883717	0	3.0964991721171	4.90821338671073	0	1.21133975841852	3.12209633922054	4.64345916779626	5.22635993187221	0.748818869309604	0.021511974589394	0.724509061490072	1.07611084090769	0	4.02403712964941	0.0492373853558377	0	0.00825490163489773	0.719218533238412	0	1.09309413542912	0.860690683461187	1.17644428395597	2.44846522778541	0.716308822757756	0.00952181742806157	0	0	5.43001615161794	0.883794388725031
PLEKHM2	14473.0816024763	5321.37622969949	5523.27446296662	5791.98497690563	6553.12666794707	6339.81937764422	6436.2834837284	5705.9940848234	11144.1558061473	9461.36057763705	4451.67743645555	10400.8600967703	11773.4120907136	9023.65050832382	12624.0355339675	10965.4065340416	14548.8713712356	8989.68252180741	8119.71024555034	11096.7975012233	10213.539509089	15550.1476384079	9694.16788069998	6860.56475777248	15888.4324309547	9110.51000444443	17901.4110406462	12780.7290172612	11114.8623350356	6664.97107309648	6387.45521048745	8244.80682202176	6070.40835536333	10363.5942106393	13486.8350831056	7772.23436986378	8388.43735649063	7282.43934896194	10872.7882539863	9347.62874443682	5876.55877117742	11225.7904794746	3861.48825758089	11844.4901403992	6951.8370781676	11693.1825926252	13848.5824051796	5722.24568033088	5752.02956071467
SLC25A34	102.042138769953	328.208339914461	359.545523456528	163.560574211532	332.335308907277	263.300040501657	456.406885892069	509.704854571901	100.234302283189	176.133963130436	350.377313731378	44.1799703954468	25.9312530549004	109.711963224268	512.481299855064	41.1718784694765	30.4880632723691	174.247758145893	191.391089778259	122.018950798258	106.943876074553	153.058327999244	41.3603284916224	120.780792912431	35.4518669892011	118.945690972025	255.786551201653	843.808313823841	113.204974579089	252.086075541247	180.615170760033	84.0378645715239	67.9209370455153	124.826641969407	201.160469396425	106.37806435852	44.9643790374964	30.1013213621839	182.609593089854	143.359886125136	25.6585113590233	40.2768777892608	48.7295661564365	114.983850638031	82.0967345312412	33.9037335149382	40.2219824555472	96.2560877926272	10.8225336259905
TMEM82	0.262238972438254	45.9248777499578	21.5228036748578	67.4300020057933	22.8931087157027	197.733282801173	52.833252403327	24.2818386185334	3.57090399625021	3.83640900976899	667.593137778898	2.10660358176947	4.45195748087335	0	0.945553274796148	0.801615790122086	0.009679233319555	3.10745915298305	5.7973439550184	0.0886159064478602	0.965786382775409	0.00657007777804663	1.56141469226372	0	0.0331016467023878	1.05300478399561	0.900632908353384	3.15090712070828	1.56253229394177	1.14623952755611	1.51986951565862	0.0121128563796717	1.56788847994538	0.00129028457692959	5.01383534918908	0	0.00867387884848125	2.3152634106982	0	0.0147851712893705	0	1.18001220295179	33.2305889101683	0	0.0100065897160195	0	0	26.5243135884967	0
FBLIM1	2840.97847613047	4325.87871209142	2271.1559206413	6123.41054651258	3523.76631019031	9995.72979998349	4580.85078552997	2530.53719999831	5730.4770480067	7131.66704407393	8568.84470043644	6441.14154352567	10765.1927393097	5933.71668681887	1757.93991836703	9648.47813785101	11116.5275824862	13601.1949405432	4720.06012973886	9492.82648109548	4913.76921562407	15625.6393844431	12869.0449438878	10871.4069185738	35998.7263978598	10148.6343219612	36237.1247322097	18858.493068326	7823.99139598345	5500.54298243822	1564.29366239376	8026.77245900681	4430.81287495806	7869.08434453696	4004.62473162016	6033.78673655271	10141.3761052402	5887.40095089535	4241.13526744334	4116.55870675944	2870.88790609962	10252.4808253642	2230.8116824407	10323.8836666598	7640.06963263643	7751.24531230008	9801.71790292883	2986.34704463085	6938.46874220067
SPEN	15808.7672378131	9467.42232327246	8677.86962423254	11540.5545216064	13128.8752700865	20364.3752959872	8272.17372314056	6786.04856714231	14303.6465375983	16564.8122406388	12775.1603251485	19112.0448373348	22170.6346617541	24043.8429287166	16962.048131082	26012.9297691734	27569.1005677692	17519.8614901683	9326.65218667692	12617.0181020471	14269.7867508551	16935.979506887	15048.4836284126	13438.583057624	18622.2612852927	13981.8964412465	21647.2472114172	9209.84792438713	17804.1994067788	9800.75595200081	12755.5351027018	17079.8730939154	12247.2664154896	15700.9206202811	16873.4389572195	15762.5038831205	12577.9490180191	16567.7184353213	24271.5380075454	15736.3866079906	9230.56016604515	16047.5216143693	8934.06715573268	16227.9711556014	11197.0162599416	16331.165670151	20888.2820703619	18900.732191619	10850.6974944194
ZBTB17	2293.23780480024	1741.22250216604	2003.71235890983	1726.74601826178	1708.62632093295	1762.85385542364	2259.69155525454	2254.70058000598	2091.23707231942	1765.06777641377	1020.42938512724	2044.00768446439	2712.95087176825	1592.39875928858	2059.07170914914	2561.48981945154	2357.5758489334	3367.87725656401	1491.60259695042	2598.07202727461	1887.14315337216	3117.05714553942	2461.59915765233	1221.61871418467	6361.29127328487	3367.91136625538	3342.04099483049	3065.72470972696	2254.21946664642	2191.02218451687	1362.74320566673	2890.77520770582	1573.95606015193	2369.68445421669	2021.64686440895	1582.38569409644	1653.65392773424	1510.32402537627	1522.14511501932	1829.22331356606	1762.07035654243	2617.69663096926	840.884608226667	2673.03156521486	1667.98568644586	1688.26124080047	2132.12201521111	1217.70021601046	1386.40470052036
CLCNKA	2.1232527370204	1166.74725131712	1919.06567725194	1063.37169505744	426.193021181941	10.7597198376885	1238.57090698504	1401.78948643414	1.88073139116999	60.2125092838727	25.0671634177555	5.27586967662184	4.54741656477762	6.53828532214389	495.317265505489	4.14753359581129	3.17108615776624	12.4539313350804	5.75660953129927	19.7914739860234	3.87852362478372	12.4169600223	25.5584900549425	14.4040594873926	7.13539664155566	53.1453818729224	3.64915568935189	12.6389760703305	8.71117615783312	7.88302078340413	14.7613998701236	2.15108813369902	9.54235359063275	7.04885723412256	1.3947331214835	31.4874320131178	7.33180820434463	13.121828636734	5.61189636217575	10.797846523675	23.0665020088104	6.94453027035264	5.62592237635536	2.99978367345215	9.48561287074604	2.99053694362916	3.53876096252016	32.1533047179861	2.67861615635603
FAM131C	134.875775415575	139.932151504574	134.95298111213	83.3883203033474	55.5172847787739	6.8436305158655	423.299949780831	33.7483852897121	13.596968756727	24.1889453914567	14.8414682404501	172.451036621792	502.928348585527	194.388393928486	452.169445935538	129.533745767009	279.467164660463	389.992600739115	548.19601772462	52.0537210362865	139.023196861479	236.836479071576	111.489751527359	285.652496420841	336.113698917348	166.948227709446	743.37073830904	239.963072839519	387.565144211359	282.431530033128	34.9341253547648	26.6144118470746	137.497688476115	720.763803404357	206.484369057968	298.109287791862	151.581013494777	367.749649386437	476.36380475466	171.409737547666	26.5459243726581	229.85206504492	17.8210788006664	497.187319094872	232.578664730154	186.475911642613	461.714009939948	40.0716262539001	85.0307333257709
EPHA2	44609.2514913025	2178.08749380042	2963.57146790968	5604.63330144201	1707.32041348562	8104.633717623	3256.74782418749	2362.10861478531	23692.654335671	1725.85037611336	4802.04879140884	37001.2163069672	33055.0288385282	23554.0417139583	2109.72273067998	11078.9771853379	26510.080771116	18932.5650095107	27840.5639921673	5656.84678236884	19238.0183699645	9274.67091049233	6826.90071726639	8789.58459247465	47003.5460503711	12695.4503071251	22800.8200915734	4564.41833469102	14944.7332969483	6803.9510437889	11353.0326501378	3450.24747516669	22995.055202444	31570.9545921798	36934.4369327371	2573.64348672735	6621.91020903514	5469.3309659913	21721.2926098891	17286.4093839734	7503.91962035052	15361.4917147863	6538.06976435478	10288.3197896882	14041.5108413065	14530.220036343	8530.28372904584	6605.67702729262	4868.75999470082
ARHGEF19	2971.38713069291	947.270910162505	1895.36675827274	799.442227005012	713.104665885597	790.880946190675	1501.4082730643	1711.1216888842	2675.71627782519	326.462206263334	396.814339228336	5227.74994218782	1540.50074376081	5358.61760346428	977.900448836611	3880.09988315672	1958.35654262431	2324.44259074767	1669.51589174522	1314.48827000775	2308.12726485569	1982.56186655237	2152.35078780011	3119.54598157598	1710.1464451387	2668.88906598218	3514.95901936997	1009.30299371835	7058.67148432384	2665.10135757283	5048.89986997014	9793.26601163551	2986.41982361274	6592.63076567416	2233.26468013345	3033.66065414925	2563.05322765629	2312.35164163054	1790.7058739117	4934.64392774308	705.499177955008	1660.53322427672	429.347603056438	3372.32551710793	2189.95389748392	593.333628654477	3381.16246127806	2542.42054127547	2206.3190454113
ANO7L1	1724.79147092355	175.032405067659	179.225685777165	110.754046217158	123.722158377311	278.959999931421	166.494666854618	303.999477085654	393.24576268363	40.6336142136817	244.408321948995	504.675382191788	526.567503631878	178.169140058275	123.298849025998	148.047206385996	399.228073135393	321.543802580798	527.031225382699	114.55123683719	710.740758663017	355.762963108535	239.024698005134	164.03031820442	868.983291289773	460.106331400325	1166.59757593634	130.520592214857	277.463631241335	103.153360587797	140.794508728008	151.048537226374	241.497609977227	362.398501579587	2068.06873079422	104.857096489776	148.44629703737	116.812603909214	181.697701460626	636.995172288061	85.0454593862457	296.490268394497	54.4150272148424	103.343236278943	242.051268776252	132.626764420256	120.748725849431	144.378727747788	64.2149057047373
FBXO42	5438.82233855103	2406.10579388937	2779.02953938866	2332.26053018755	3241.05689325814	3307.43445406273	2517.85600212359	2751.01789196085	4059.08740475394	3834.81972748796	2293.67654525883	4219.42621137338	4071.11386575693	3123.02583510884	3492.01778078393	2818.95861923789	2912.30372906699	2634.57181549561	4631.60446434465	3015.91325921079	4309.03993389529	2906.09216458821	2645.64726159964	2016.33631347173	5558.29538663631	3109.17683405161	4972.11833998279	5312.65606328331	5069.89471547778	2109.23129225751	2795.62699313237	3263.03606477359	2149.00748748931	3151.86177990262	6160.13410289128	3091.25471520775	2096.85767177105	2118.80966798522	3618.04806993045	2169.84818637346	2182.20040588656	3526.66004118501	1058.8470904004	3117.60168171881	2018.42134986863	3404.44520587555	2807.63520268583	2660.98934416528	1412.641769204
SZRD1	9028.78485331426	4341.58627231296	4960.53517152847	5699.07549068521	7253.27764395984	8408.07216585386	5260.59743235964	4989.2632854371	10109.4042148897	9803.58919740978	7225.87269593733	10627.9685345863	14497.5944384557	10010.6762293078	8572.78816037056	12285.7201851883	15401.9622797106	9753.08117274776	2967.82186509643	9790.14885955995	8901.96595271194	10156.8310058264	9431.99461150194	7479.02241503115	18971.2527063739	7094.76771335331	15859.2132767584	5502.13018947029	8008.98437023346	6967.56171252651	8164.34305008269	6045.34981019147	6966.99507298972	9418.33795295229	9184.36545471095	6968.24950487843	7234.44201882455	6217.19225300062	8907.55553917484	8088.63532539021	9758.86041255192	11654.4024768824	4944.00293116478	8140.19924411213	5208.09658279867	17772.1231542909	9706.87312496464	6720.68778722792	7414.48947849678
SPATA21	4.02139523551059	4.90734766334617	8.15332182074073	11.4442429931998	17.1905867825128	4.88579213418977	7.01854956942192	10.0247437316531	217.804569614768	9.31102369236365	144.177118289206	25.2441521730788	6.80063588242307	44.9795399142645	19.1063254564347	6.66927284295433	2.12002629612262	11.4232089332543	19.2235710250204	4.77799997479005	22.3554423124692	5.18444509435784	7.8893891506291	6.74281898586099	7.14644437285363	6.27716335477988	975.334179484566	10.5439410142968	8.69277293319022	4.53014743314595	34.2392871375345	410.976950013065	25.5573314367405	2.01579376846631	5.27414485376896	7.18205978662283	5.244274517468	11.5293306206922	13.7285623551273	3.26367349110512	2.61589071685749	3.50486855845731	39.8670974353471	4.54122436648215	1.07067503338448	2.99053246614371	6.22146474554068	158.106756815213	3.58298879500626
NECAP2	4710.16501582425	2274.5746709566	2482.28173640702	2260.15896332561	1739.93372455114	3432.7259892724	2456.607734943	2603.81411270313	2836.11904216597	2461.23118778232	3431.25002548288	3289.96634530168	5235.72779714168	2566.13827221478	3200.4525223923	4221.74228370287	4147.81736663871	3332.6263048394	2193.64949263297	3747.74801165319	3730.54186216238	4070.59173695312	4691.3249276079	2297.44612053125	11051.6280841105	4379.96734073566	4064.14585919533	3230.97336223306	4233.36737625468	2751.40018527272	2127.80950141313	2800.39294165417	3327.13528579667	3849.47888849708	4266.40369723978	2931.59729778649	2361.3157156531	2244.21682011671	2796.05456679951	2811.20015135178	3300.80500309995	6389.0620041436	1913.64001694399	3908.78935881476	2063.67421636286	5034.86989814703	4190.89793946046	3208.3477616604	3241.62874479714
LINC01772	107.493434967119	117.094586449986	196.482028669785	89.8862721752562	183.21990669382	97.8758568508576	76.8987241966478	366.852531733382	103.497202794113	181.673099202093	279.767449145798	149.297678701175	60.8021257685722	229.978753877389	150.08744282501	100.115432188676	89.3116052505217	136.912058404083	55.7665454977118	134.148843298449	134.172563000048	148.919525308618	54.9178791429769	56.9035954188745	239.285846238519	137.71881054466	74.4918885241431	193.626106180071	114.812735567759	88.5603006509409	294.43779385538	349.820939784369	117.561514779893	40.2690248526334	123.853992723371	117.341131882093	57.5054533271634	79.685452097998	77.0370167241632	73.3180966976961	56.6901603281399	134.440072371152	50.3597097675252	100.313615398371	46.3222682717188	38.8897865096063	86.7672768543237	106.964271401457	144.807356000371
CROCCP3	246.258380260968	493.538026388902	727.088457577594	405.350612097092	781.022365686755	247.634579782216	332.495135493273	941.548986976594	181.881248085363	618.658659360231	462.819200989873	341.723682295769	194.706322196849	875.290422226766	598.429344635486	326.476610634099	315.19109211768	351.624365880856	165.400851847795	400.998104257858	217.777255772266	502.612569940716	223.870193059983	148.825639777353	487.052757826633	541.485869385043	250.195112253932	787.179559483666	334.084531456312	225.298589649096	1041.65669249959	1566.47895055346	347.893667152199	156.035109509573	281.302499248312	494.970612815091	245.653726678908	191.144844034484	312.361782693954	287.816060203844	194.077941899025	283.862361975964	94.2680802730355	320.29854033197	232.583274872585	182.486921125111	317.612779924185	314.669408202575	393.665285812142
AL137802.2	3.93184310761866	10.8249323041127	17.1455148049394	6.49054251040542	2.97308806004753	6.84930064804078	0.281886598258317	13.7215691537261	5.14341501604427	1.48837591839584	11.166571909019	4.22562091238496	16.9000323255176	8.008850539728	14.3287239033604	13.4236522486442	7.3725541074055	14.529709363445	2.87038704280796	6.29249287423951	9.71350232073741	11.3862363899855	23.1092973377594	3.70510800839599	29.450968465023	30.2478954976434	12.857440364315	7.38593747896333	13.5047329308731	70.4097950759485	55.4982721520269	3.215201338435	14.34983964901	46.3015145840822	6.55746959169642	9.38544483066237	15.6883886891656	12.3239469773444	24.3483292944972	24.7883700996585	15.0436324749105	14.9710263529923	42.4063911466361	29.3737426619515	6.33360628168428	1.99335029480046	4.43287139391392	14.2378707445712	18.9934930899475
AL137802.1	1.85908112762574	1.23231555854469	0.05048643756528	0.0834878615563136	2.75526962619587	0	0.141682990477354	0.157256429962627	0.0908109266414198	1.55368119163915	6.59995074663255	0.00894078649304098	0.0212630538640499	0	0	1.67143485823694	1.05966173031475	3.10277092266119	0.954259495143684	0.0792792683934203	0	0.00597656610920549	0	0.704628241956841	23.6427741599765	2.08632530512081	0	0.00911006383541813	1.57636767455044	1.1408010992206	0.728112888354371	1.07478940698799	0.755203288633683	0.00117503608470637	1.32968719353292	4.54484732282227	0.00788682447696731	0.722873165258293	0.769764995979661	0.0134263638320856	5.41528183103178	1.17317274900115	2.4580441433838	3.1478599918687	0.00909605825071536	1.99437527783528	0.873000408546506	7.28160057250772	2.72984500750709
LINC01783	4.01993106023612	83.1641239859348	64.1025648355349	6.6436206526938	44.0685516296407	11.737513280116	63.1894254414928	182.22484560433	5.25724386989626	16.3640620752551	13.913377301502	2.11786498543399	6.73709945103804	5.90077071460594	10.5399402002434	5.89505778108262	0.0124994331655546	21.7063840733666	0.949050737902105	11.8321760199893	2.91004690035341	0.00846660001027422	2.33320647733757	0	5.89235440733694	0.0107172050007307	5.51861490945366	4.21683707086721	1.52926448524429	1.15982106471828	3.06162498896344	0.0156678415165419	4.78231098018078	5.03370817837284	3.91721038302737	5.08825051640188	1.06010787670922	0	1.56211058548782	1.10329319378689	2.6292479640712	2.33960666624852	3.21198935913818	3.82046703949433	36.615466553533	0.99627984713276	4.46173143453741	21.6151704032214	0
NBPF1	1059.93716845354	955.72685735524	1342.09196954636	1065.30653486948	2106.18692155609	1478.99585688439	1031.84102893819	4642.98344514346	845.035093274443	1755.69373592082	932.140467552992	1092.45155525796	1080.24383228528	2091.99283927099	1515.15881914239	1274.85569588723	1127.31026083887	591.233232552403	281.765571219624	943.873839087339	667.931410139821	1092.11271407375	869.369381263765	769.578003938669	625.121189516797	1495.10927459628	964.049950533775	530.443521947887	725.574881940524	1131.93707561951	2252.54628341524	445.659199611392	440.614899842121	1264.36839665384	796.068358381279	1295.26983197824	1175.94954652799	574.35116496204	2710.26593896108	658.624492642528	1256.86555240263	407.995239956758	520.449344412045	1338.45189887385	1027.09955684756	945.346400963434	1358.20126562516	717.596187609266	1231.67888639022
AL137798.1	2.07448351967155	3.65115767324392	4.04832132585473	0.133190501530948	1.54494505867232	2.93190785809719	10.2325411878159	6.87927751539096	1.85217771825781	3.08835453649059	11.2067289095991	2.11253857546842	2.27169990675404	9.09346351044851	8.64149841111435	0.794303107085293	1.0647256614467	1.04766031206354	0.950711942244867	0.103527413120203	3.89041457397164	3.10476302072776	0	0.686728041774708	4.68730603586096	5.20564627870705	1.82220520944643	5.24839668428433	4.00128246718648	6.6640520841325	7.94924550007429	10.5584085894124	2.36758441505971	2.01464983993862	0.0600308976358859	0	0.00987859805132807	5.4898428803495	2.40511849726736	1.09942485735743	2.64500436032673	0.0317955809880976	4.08196512444066	0.702735876874435	3.1599960401981	0.996406638103137	0.863860552280366	12.6585042513991	5.45865838100463
CROCCP2	1067.25509956263	1310.4330882164	1428.91907015142	1273.41940299508	1247.02036492492	1342.94145845652	1518.81612385006	1172.63216211213	711.720464318201	1229.43766846337	1342.94176701092	1238.5992520537	825.957316016829	2262.1527956332	1774.22128166063	1042.5811942168	1344.78248256328	1693.78887847675	615.482214577535	1126.80115439064	615.428746576287	1001.10597181332	878.929295345272	822.00327397533	1457.68581391185	1208.19749291217	860.094949816154	1140.84042427602	846.786505864643	1375.12132103871	2296.90127367835	1846.33704789619	696.56659407522	1024.78368113181	696.746043330309	671.238955959146	562.379749863454	551.12261501593	1518.15833901139	1011.08914863605	1745.28046910355	861.875004650156	565.995651792044	594.272473582329	1455.39518412998	550.45416740806	654.012547853467	785.348754658979	936.638019699227
ESPNP	27.8882076134923	7.32112216460971	18.8145722507727	16.2150936699271	17.1770118531364	83.2191800622034	7.0147026734132	141.696716103125	5.25817195120695	0.708651583777451	40.8958523858182	7.37907158024307	15.7818569670143	39.8877774413778	9.54422986818398	2.46367319427126	7.37296790451358	17.6398545253201	9.60402715211469	3.2488871087249	14.5768167983449	6.21815258800473	35.1210035441725	17.4285056809945	9.49627696469463	12.5328326556145	4.56837217849567	5.28235908385301	128.296562239538	78.2453098660129	9.26260244958181	3.21524014893743	18.3613691860202	22.1470985269335	0.0853818050701811	43.8844359808771	2.10761139095872	3.00886903947675	32.4951280869363	29.0950747047798	5.27422209453408	1.20228736550629	35.0245369092743	24.6976667149726	15.7971337527339	10.9683190529734	13.3917721398673	33.9023496077374	4.48790877025531
AL021920.1	0.0667976046406219	0.020677777030302	0.0318970255999834	0.0515085348311372	0.0385089531649184	0.978860366330511	1.89730775548469	0.0924473684267712	0.0557425530860081	1.6166135249482	1.88133985265411	0.0103666781845799	0.0247663011461554	2.18154082024059	0	1.65397870970255	3.14933807119659	17.511645581175	7.7313567392974	0.0943068593096483	1.94053573295775	6.18314766082874	0.740886868457955	0.692547899592005	0.0349905295572177	1.05401525751878	1.82706127524082	0.0105636125105408	5.69468207671109	4.44819104128847	0	0.0127707576299907	2.38432023523619	0.00135852523393654	0.0550775445747786	0	0.00914106907427081	7.16539830015229	0.759703002316103	0.0155934106723197	0.856194964386869	1.18378254777026	4.95505802687889	0	0.0105473177249229	1.9940229683519	1.77188699025984	8.14054469741849	0
CROCC	2443.12215468695	1337.03074718717	2463.53191651401	1211.10459436487	2387.47710629813	1866.60741541004	1427.42384758855	2359.2749090745	6811.01683683114	1674.98757108859	1210.02108565919	2494.03119279043	1763.29755118511	5701.11604177622	1357.40621645839	2236.62698136798	6515.87426240782	8423.3163313423	572.201744628367	1889.27588553026	1533.23654806233	1882.24606552809	2429.67184593075	5750.69706523309	2533.33155294967	2656.37043594	2181.99473986789	2021.73783714205	2998.16488064759	2052.08007498644	1881.0821725597	2265.42168348307	1749.8905092505	7367.76082503242	2529.98691756517	1891.41573694957	2738.66173014391	1617.90814269568	5641.73991059617	5918.76524218944	1646.82462860459	2167.29010592079	760.361078252627	1965.90449008442	4988.129389578	1991.41014530694	2566.04899543032	1411.14023183095	2654.28816972733
CROCCP4	0.111782990907863	0.0326641541476717	1.37222457998077	3.05024401790029	4.04257168700691	0.975161010128163	2.14660381930428	0.159594279655179	1.69812073084131	1.55195940069028	0.916503244573988	0.00766029910761057	0.0181441522024524	0	0	0	0.0075392537354837	5.14560617587489	0	0.066426260650283	0.968718574849293	1.03808948304388	0.76309442620201	0	0.0254811606136417	4.14047140808877	1.84627928772105	0.00780489523637407	0	1.13221486858115	0	0.00942312720603522	0.766613492247537	2.01251393471951	0.0396479137847477	0	3.11600397431468	1.55019467517806	11.1657114679504	0.0114864284007141	3.61458308587394	0.0214164685136669	0	1.54539311446569	1.05810511371878	0.996859912386871	0.879498784208692	0.87568140925427	0
MST1L	35.4647695472759	1468.26674260578	727.118902473763	661.48992187857	529.79910673947	469.830535767945	1591.6734542907	202.260866374788	25.2429338287743	24.195227327821	264.847284824696	96.7328967227918	30.4289318369742	320.914820842981	49.6952829273637	36.1269946243906	36.7894683357843	315.248350902683	82.7031364834701	51.9901776282832	41.797661889563	87.9088839770891	101.210625300208	13.5786017735547	47.2305306779254	223.231571417515	57.9336702301655	46.3235197433557	46.9829799948839	161.324190349141	199.427186242384	37.2474846476872	45.5246234364459	131.871110027573	22.0474216825324	97.6732761721243	33.4658757562346	48.7032890733432	47.0025136111822	33.4438601940328	113.467852502867	4.65214938585263	79.680759167558	51.6500148066487	44.2157014311713	18.9456980275456	29.4857817569893	70.4055963639245	60.6109247257796
BX284668.2	3.99150825693572	265.447522149786	382.141813696688	80.3115891136349	275.485448090578	222.191248572493	251.286278800732	695.619416657816	21.9263696382943	64.9115407867272	43.6518108837761	1.06984448432827	12.3993481863883	3.58251886025193	23.9100921231074	10.0587847830422	5.27115770254633	35.2371404471513	5.75685074568612	18.2773212642421	8.74245407308646	1.04641926797077	9.50941292570696	0	27.0537109719636	1.05884878193522	2.72920164631077	1.07119039412216	10.3177220616781	1.16403080368427	15.5520029114962	2.15105511224589	30.5040639752739	12.0811767324532	10.389216106906	14.5511366630271	0.0131205475692875	0.69461049184837	13.7699164614702	2.1851256397777	17.729341456489	1.20267434993776	26.9133645354088	10.7548189150396	100.81052305595	8.97403826410514	14.3042149278553	47.3944008545346	4.48975242851761
BX284668.5	120.294440287901	51.9603651635376	141.686779748797	83.4436296025179	88.1554142196523	208.49655670771	122.486830959354	311.954116333452	51.895459868428	64.9269549864798	102.218478458876	71.5124833756976	167.635755853656	100.131951316815	16.2330717380144	74.8497772213237	153.383258298824	402.381033904999	84.6217833755371	220.808111853194	132.226880100647	71.3691031515775	276.70024600628	157.304820887293	434.836913621437	41.7502472630062	100.257296201466	67.3712363833638	70.1124555317519	13.4968114677365	28.7081152685318	11.7243913312838	73.526645792473	314.071293471116	86.5012676091835	47.2800045464911	178.731977205188	31.6505922401836	150.941311054395	6.49676776661656	13.2501206473665	71.2877581740975	140.710963640035	97.990631604613	176.781379142162	134.622229052066	89.4509102640212	93.5829557964239	88.6682428040381
BX284668.6	0.193865322873749	0.0512809576349817	25.9866995159107	1.78897765517852	4.3333897795276	1.95088990618994	4.55516048780693	11.2412348087083	3.48601542414561	1.4929145842475	4.63627905091082	1.06805285794208	2.28440750199869	8.19035854820966	0	3.33512831387893	3.16235464223977	4.1533912092233	6.73792183014468	0.118952193923675	6.81032533676524	0.00836706218174932	12.9433725854915	0.679532349387661	11.6575282228024	14.556768691555	1.81569948529292	5.26262533262207	3.9589867930662	1.15928584002484	3.06498519617949	6.37429141178789	0.73315998122622	4.02752981704391	0.0681556309853253	2.10863505998019	4.1864432319034	3.04716949563812	8.17636251682458	6.45799611144026	0.848864833730594	5.73952800112061	7.36304112855798	6.19718996537582	8.40043424674013	1.99359070677164	0	14.3873217098766	1.78116101683543
MFAP2	61.3678767944223	209.977709424254	115.063236440082	118.716877480263	129.366309666232	81.2341737303563	114.024461623903	43.2784515125947	392.947984225978	999.806740114918	94.7709252361527	1363.73647061291	8573.03577053391	1243.23353818106	270.511008188449	5027.96059542989	4538.62741971658	3878.19766850191	1047.28784847668	2694.19316828146	1003.35689791298	2491.38022791909	5657.27055594304	4247.12442559987	6747.00672607217	3161.33970598034	4329.10383064761	2077.51170364685	2772.52352159273	3083.10793389652	293.330361168795	1318.84847738607	437.407466172196	1921.72093210157	160.085481084042	1656.71843241628	6169.24802493848	2029.01526543283	453.496661422609	1040.21058583297	373.11290706904	2979.68032953579	2511.45461444631	2121.07754238592	873.471001698176	2168.91230715284	5487.41859056343	722.038509716656	635.257883820135
SDHB	5226.46988820517	4943.65620727019	4667.74708572499	4918.95049014781	3147.397992021	4420.35265517905	6892.59634394331	5043.57223865542	5735.42040249798	2431.43572195813	3909.86098440587	3955.53001756517	5346.02485281195	2750.26614456994	4060.79096035534	4141.77566547108	5730.03636553571	6283.53659674231	2876.46397235672	4177.75295429692	3496.22408231394	4606.30730630031	3984.42819956582	2839.91247619103	9767.42288378283	4102.44547645454	5006.12833559203	2308.00073524294	3637.66918200821	5431.01817378805	2910.78521785848	2761.04630414266	3191.14524735996	4718.22904587501	3820.08382078734	2395.8156344906	3021.93704925887	3219.66337163931	7331.08274193725	5090.96055592151	6639.77714300103	7365.8338828127	4862.72702378286	4119.48757030922	3489.60353231176	5195.41883624346	3804.35571905102	3632.67685798516	2676.00027332795
PADI2	440.508900070501	461.024910338203	6153.84600212903	65.8847826270172	200.419889357667	20781.4597274153	52.86494384376	88.3153657240797	43.5544500347645	190.207692754694	923.769781152293	20344.7671579268	154.208713806558	3539.48944579286	692.079938773762	375.239467570255	204.890112321197	63.285016288446	226.947880373252	277.710602494564	346.111659416912	145.835231083545	760.969151295023	179.20557001772	284.301758179685	185.733367581088	504.998275508998	748.295471717466	137.868021353235	624.284705957414	39508.2809271053	192.532090216452	540.589463225202	179.188690056556	304.585709149262	2963.19243334632	33.465308544561	95.1335782287279	156.524631257646	84.1067603387841	233.067169874476	237.929695906065	918.984182926742	84.8189743174733	136.826416374518	99.7190398511648	328.321626386173	505.416610915679	517.613467029759
AL590644.1	15.5470332934128	2.46531709246413	4.04995800188168	0.133691959038619	0.0959872351493885	0	0.242383472140719	0.273866712775797	3.44759487695724	0	20.5940097068211	2.1220229931876	6.80050504905156	20.5584882749638	8.58640666853796	0.786639931999183	36.7691558698802	52.8842318237324	9.60260065554594	1.71265258111839	16.5198552873014	97.1643518868187	172.834484097108	4.46374098590754	15.3891604530292	293.926779322266	212.86484314789	284.86331034784	0.727504602749854	25.7961676047726	5.36031006725747	1.08586792196704	15.131279394803	15.1020995605827	37.3967938930884	2.0848102670157	13.6041833215404	6.10388727472642	38.1498197054432	39.8741572690081	23.9097685487822	39.0565876865782	21.1011032327849	4.54121722328233	2.12417959077833	16.9515827291786	20.5525739559591	40.1280801673936	8.10794699485872
PADI1	43882.6586002251	0.0650807050833464	292.864313488982	0.189488996041746	1.55317113460924	1672.79682185657	50.6659562752161	2.80872661040202	4395.81195568051	0.714601928808604	132.874969666088	5235.04086140817	4840.61256732394	87.5512055266616	46.8247268051854	18.4588200371397	628.284963463915	374.455361573591	85.5776405546956	45.9302305725712	10127.1306262479	531.58950490394	181.609378650886	81.9630410232671	195.848264014252	135.65220808741	5408.26872246957	3013.08394402236	227.971805027774	495.406928836629	1793.20834004459	5.33848866296812	2838.57681715763	652.319938288074	34328.4994229394	43.6367518538454	114.999238477441	21.5989539766137	1952.24900734245	431.194497355271	84.1614570076259	501.076361341816	60.9287574148505	9.18727690034932	316.778776519841	535.496020694142	130.58849102665	240.649719341572	24.4016793375548
PADI4	9.53388703948062	12.1282917585692	0.0989005607718365	1.81982420271608	11.4920273721272	0.971338769911482	4.81629926087542	21.4916284123358	10.216878773001	24.2711544862106	140.616269526563	3.17366066276156	4.5462254521237	5.80223615156263	6.67735317596921	7.52568089414375	1.06872663302733	7.2720183377153	20.2023013796156	3.24292577345134	12.6355066831593	4.14935120097113	48.1262640970439	0	15.3382251592636	12.5262884675818	34.1021049660746	13.6867916209078	3.91133088153193	7.88005433730649	3.80843983606735	6.40221298814607	18.4136609710652	14.093834487672	9.10458205235948	1.35680421253268	1.06149191674084	16.2578271812012	14.5932318572083	1.10582044584179	15.9533784992204	9.230418516599	55.666801458156	0.6914498736675	5.28007969224464	3.98776983152042	4.43515298912469	149.663300462215	9.02528818938432
RCC2	18722.8695855444	3422.13578804142	5951.0208702128	6099.53395674499	2137.6559487907	18684.7279526232	3571.42398635264	2715.73074341875	16686.0898932811	3385.23528975525	10440.5845125784	32044.7659052003	22691.656304424	30657.447781777	11729.2652729209	29199.5975480021	31557.2389821378	17213.8864807227	10895.1992012332	10596.8725263256	13723.374708797	18991.9643928972	27127.0017114941	12596.7320196677	40317.8974625066	23782.048873999	24837.4667034842	6548.25305122385	16373.625937547	16363.7038544928	24817.6815292842	22400.9183448067	14489.8847562375	26645.3581672985	17977.8279845994	14085.2402088503	19007.509548466	17115.78095173	30976.9440942708	28269.2125909999	18674.7814223833	21619.6292018298	20047.8716893693	16247.2257573926	18507.6888574507	24971.9150959666	22386.0292447546	21424.4362305669	12133.0481474257
ARHGEF10L	17971.7149389153	4113.5296630716	3210.84257439362	3400.67613423228	6105.73938377005	13242.4798732009	3680.64030286994	3705.34100340727	5523.95521554687	5874.73784824665	6534.4168267825	6164.5644506395	2502.55982493504	2335.6052135306	9847.12546256991	1608.87263841268	4408.35704879511	1474.95419517102	5398.09734980554	3657.71872135127	6327.45764401393	3566.93664359391	1317.19055266473	1697.2303360727	4194.98564999727	3016.31795771679	3612.4776974955	3053.10762850554	2182.42132940238	2976.64767948561	1883.42885879896	858.326346820451	3423.94176526365	2061.64706405731	13815.0319098325	5057.9692516127	1519.86225103439	1261.79437073842	2070.65442031583	2524.4728507169	1089.29834247842	1396.23629515628	711.563558927801	2304.78601409314	3222.29623576078	1167.72169620665	1855.63238096083	801.378575518129	1041.59667181631
IGSF21	99.3736425711465	38.6539501800726	25.5049706277519	33.7852482973217	37.0173431568341	3.90718107589593	43.8783662454549	7.65711263859726	25.2093190575019	165.580906908952	55.7621067402828	70.4563831807925	72.0382494841405	2.85142975072297	74.5553453764585	31.0749173968138	135.51568082535	112.017647535801	24.9893591857671	257.002871437601	26.2400259674437	156.148902114881	24.6233152858701	168.032277615794	71.9742267878438	355.686666225529	16.5259207479106	257.778211656331	65.341485350672	42.628043346782	22.4821806082721	1.08488825850973	19.914317546609	13.0892990278961	54.2664189923227	45.8334677111836	153.638845203028	234.03962027527	17.7745938858966	15.1221709330937	52.2623455583355	99.973534126989	34.903551150853	156.016538081588	24.2247640366509	235.342565223341	204.979613564038	28.4847806196066	81.4366230175102
ALDH4A1	6516.31667279775	1304.45243508434	2472.88782151109	1746.01797425337	1514.10559752138	1965.46882024857	4713.23723484603	1865.7693201759	2151.29320546319	634.219161820741	298.300207847147	2108.1402234445	1537.10490668012	1725.74319168326	1435.79974333602	1980.85118185702	3668.71070901613	2038.15923680016	1035.74961138744	832.675018464729	2306.19104655145	1563.70903990135	1189.70282715921	2403.14020228138	2187.73019953016	1983.40439729153	2046.78903838917	739.879223518613	2035.73848137723	1409.89610882453	804.683100088141	1222.05920591113	989.285060946876	2679.73519890779	5405.2214928929	1668.41868416449	1355.7481186257	1321.43019886279	6535.36439576994	1152.30620738508	1524.52451564346	1490.4430702149	1740.44329173568	2050.10417709563	1505.92299552785	1031.10526777477	1668.6480505078	588.32053660924	2059.73421007791
AL137127.1	72.0086032355187	36.2506573641589	34.8414310634119	59.2700236418784	89.3253587618748	23.4843274514286	54.7085202335484	31.2512531599265	55.0266979267512	86.2098615666182	33.4381892246714	51.5219756891916	97.8172450401099	72.9897477995619	21.0152093141039	42.0519365284253	49.3814768033157	52.8990861588193	38.4614301054812	91.2052776749639	53.4740010710499	45.5080185294674	21.446191057638	18.1461157376474	76.6027301603961	54.2536618463006	87.4290513158465	55.7774113313223	63.0194304909718	120.918417560233	36.5350926860778	43.6141919569466	43.1634191532828	47.3136763805963	49.0411125295547	40.045118900731	27.1908796627727	28.5796868068973	42.1665467788608	26.970928296659	33.6552766526785	81.5302316225736	52.8629642275455	43.9700217408805	49.4631771195329	26.9235994245266	21.4372138859228	43.6682440846627	50.6754326000484
UBR4	32701.3610503201	19575.5308503884	20236.2051631564	21716.3840457782	38895.0496745599	33368.0059289373	21233.8742136753	17364.3084727406	24591.5523365965	37272.9656518712	19729.6505786686	23376.6970454551	37434.5328893285	35331.741850726	16965.8630820131	45339.3890133751	26693.9610401999	12484.1189490675	14476.6098649054	25451.8714310865	20360.965602985	30139.5426408914	21182.9524780114	17415.150148373	20288.7458489737	14240.6527111175	27993.6720907734	14733.0095621485	20815.1285197188	11484.0885517643	15076.4106467111	16578.9451213684	16671.7433361956	19072.2350846668	28605.7225972228	30363.9427920554	16051.440696423	19518.776404433	32447.2135309268	25615.4088366398	14484.0415691592	19805.1700494636	23505.2362184839	25290.6127846365	18455.0714737197	36174.4755179846	29252.1749897482	13756.0809542361	25033.5807179863
EMC1	5392.95303136263	3576.56261815506	4784.0522153523	4352.00820326848	4468.19415743054	10295.2504805198	3612.81008750464	3664.8933002857	5972.06438891235	5564.65807404572	4784.4049457354	10498.6338237786	13512.9893386127	12111.4525581563	5587.4094051839	11728.6780937625	10692.0754624672	5371.82641451121	2497.54575718921	10334.370587894	9117.81049888443	8295.28008394326	7058.04304111155	4529.61205991871	12048.4047523948	7318.03937934833	11416.0541339304	3631.96105721436	7133.45437545675	5320.10233985348	11340.6725629113	10277.2697630248	4533.19470464713	4621.59101845012	5044.43336094691	9060.26802059289	7273.11339786446	7548.78001732223	8694.98791723978	6467.46260003884	6785.98490912746	9864.06463253134	9214.72038386779	7836.87001304137	5018.67135036222	11684.2084069889	12793.7199473545	7272.51451201297	6381.90804598753
MRTO4	2088.07719056992	1333.40694969309	1482.4724347176	2090.3184583391	1455.8707226194	3074.48045964262	1717.97946048144	1953.50966666197	4653.5412623288	1266.98161441863	2323.43094714571	3988.11830040763	5316.74670860809	2684.72737793338	2345.84383761444	4579.38071396768	4918.96110350576	4283.76146434434	1884.93893049911	2849.77904318234	3007.18037577805	3953.72900408387	3923.08986802725	2210.82905038795	6669.2605037055	4089.91997851911	4909.54997414381	1048.24324704628	2616.19875271394	3418.21961477347	2390.1026412846	3926.70325723824	1715.49697419233	2840.80389008268	2092.65767990976	1633.37457425249	2131.35421350443	3704.322551718	3585.56968829837	2518.01314906573	3635.85498288706	5099.78645079246	4374.75922859849	2847.41412992358	2001.58629375362	4849.39029159945	3316.73385076623	3551.56404649517	1476.89362887414
CAPZB	26901.1905947495	9708.7583481475	8050.98017042601	10392.1693803918	12377.5979676974	18024.9886974846	11622.3348605847	8544.7105355295	20315.573951988	14527.9471037429	12520.5071696719	20354.8550883252	20167.7358968569	14743.0730109201	12232.0871702822	19011.6869352406	23668.196649531	24535.6863890803	13011.9258462031	26761.5149850498	18666.3253471766	20554.6292470072	20989.3225979072	14855.5185585959	50421.4663333393	22989.10247177	24614.8565588731	11258.9336419076	22690.6252039595	20199.9182786171	10808.9735664805	14938.9193935691	14654.6529366828	16940.1231771694	27196.8953981419	14376.0860359478	16436.1034908846	12568.3702814082	13912.2605444635	15159.7169011507	16098.1204020727	22822.7440391348	12006.7251527975	16913.3736963736	13744.7563690383	18410.3301870986	21349.9422150364	10859.7258417151	16307.7385359004
MINOS1	2260.09416112196	2116.49661224636	1891.48434338757	2410.65846715824	2633.16924353978	2457.8176456857	3413.4392521994	2119.67835692362	2374.56249474057	2482.39286992394	2384.76531898091	1919.93920365794	1546.11332014325	1388.35767150099	2608.73928972723	1815.05914149531	2337.61437831847	4692.40401154788	1212.70445232052	2668.19604493194	2085.48473100957	2217.3164470755	1311.62507619721	1444.23975825141	6761.07004515272	3323.04791082057	2257.44563988899	1305.03088588674	1457.58278821977	2684.12286195346	1354.18171591737	1647.48358624357	1311.61082327836	1715.35476704894	1966.17558334097	1459.19375702971	1473.86638405869	1376.38841770898	2108.0059525047	1899.28580913894	2690.12280856865	4086.20651115946	1759.13801470808	1877.9461004074	1439.62846123891	1768.03740482476	1580.95630306477	1449.4851560892	1175.54010090253
TMCO4	1736.82700617425	2449.52405242619	2853.8396805637	2964.80483515769	1992.7095761383	3846.77075227044	4058.01970433912	3711.77567028745	946.720694160475	1640.52126504715	2275.09490023047	1218.63245618173	1484.21397481194	1797.21373682947	4425.05429994285	1118.29383612876	1605.34140059859	1198.01022328885	932.846713853202	1732.09636358561	2088.40615680978	1849.14154749781	1678.23718226386	1099.30715479489	2966.04244851438	1750.73840278102	933.679775379668	875.640547549319	1513.42419227704	1749.45544056113	1997.12783300539	1748.51289643892	1962.70834944731	1447.58222186253	2874.26774345857	1724.56600810957	1197.90994123666	352.148876358228	1845.93639331309	1716.03518207132	2470.32104295083	1017.01787307669	1374.44614309924	1505.90345293733	1895.28257134609	1164.73042854978	825.79621139924	1317.5552191961	1075.99618938392
OTUD3	786.235778201427	825.402208908345	1178.99506266403	1194.95039823037	1796.53509824538	1819.63280668515	979.304869761374	859.515358055129	823.332617871715	1732.24248161281	1396.84819502945	1398.40298315297	926.083226218373	2348.45198328549	1051.52548007157	822.111059599415	822.636355972242	910.691303575793	697.231737702089	1096.23585377049	1147.26356254594	945.256159629488	929.162594726823	682.97133726708	1424.628135741	901.455232992731	993.496974075813	1872.24264946819	986.370093078075	674.702002054154	1192.38330871608	1105.04579399168	676.584869301408	618.092664669588	721.231623993265	911.836729795237	450.533951333463	760.957302022747	711.562123511539	439.813000225761	366.912833708575	1545.51414150708	629.449736817516	486.982824336075	365.184749751554	839.643156933224	1019.98695161632	1158.90762356499	484.134341877981
PLA2G2A	2448.96709576365	1200.70112186928	248.745830270969	293.337211348086	724.496932678275	1785.36065611054	24.4234333030937	126.264817647649	2444.74805554101	78150.3832709361	1861.50597274503	369.076493525343	13.545146755687	251.798111388409	155.799059183716	633.584969909856	6.32025057792659	112.035571019711	50.9565223901134	44220.9482183162	1247.40032267782	33.1064187807615	171.249327638529	71.3262485135798	103.854889561899	0.0136420338271819	27.5690307369961	70.5328039863128	30.2292501406181	2541.73463468504	445.880469314682	22.3570103106876	194.269238533848	85.5689071740761	758.676641121148	768.910898359801	21.9667139604975	22.3722100937435	38.8793237347075	16.1951336988595	1037.02284836124	29.9299228964881	1266.29176158553	106.429762993615	5901.44453685555	2.99070313610649	171.744631323495	105.149677170604	7.20859084979137
PLA2G5	85.3531783682272	51.9669125437946	32.217289368629	24.2688021608131	478.113157823719	3.90783387462696	0.36819898617118	19.5330672695295	130.1107759493	956.931473364781	50.1583108871842	6.3285956507581	5.67429668636897	10.9424585989447	240.963005233151	83.3066338361063	36.7881484097327	40.4635460225734	30.7609653558355	815.978621839745	64.1645756900245	20.697370078538	31.8035934350288	88.9023088989785	11.8657773816008	6.27688064110465	14.6862076207747	50.529796518741	62.9610823107548	16.8592098339057	42.7405817239681	11.7248327716511	63.9527078126855	10.0692940616968	89.0052741269268	355.008883050032	123.327968646529	61.1185733674941	4.79669571395564	19.4332397971651	16.7952949555806	44.8582709899153	31.6524100753645	98.8300021522349	111.536401978271	13.9596900437633	47.3921159249397	87.3663515318534	50.6553288594265
Z98257.1	2.1564293534779	7.30363810611607	1.45817563734972	6.60071298900496	5.82360590127037	2.92844349350127	2.61148314346439	0.367169398369929	3.57666627527799	10.9188587608739	110.009123519806	2.1220015837151	0.0377597364700684	4.31552667247159	17.1934352218572	3.30452615885201	6.32360459691128	11.4231683922964	81.7847843741444	22.9848451633016	170.236018573513	53.7650893938776	44.6641227777863	0	261.964518283091	12.535588050077	11.9297729225032	11.5958669359533	39.0872798664578	22.441830183397	3.02766348598368	19.1617759328212	7.11931842618837	3.02254155509442	3.98271603118105	4.99490098263701	0.0136859533462363	6.10377789296196	0.746343899263365	2.18481861465096	10.5938929212238	11.5456009437197	15.3919563851115	25.4312304754056	2.12415781565288	4.98490435454296	2.64411396320189	31.1926598469143	1.77499948592484
PLA2G2C	23.7666167954733	6.10170815074261	1.45813063046134	0.167526792056402	39.3115284147904	0	11.1465966618737	0.365617474085099	21.5116274577604	33.0597517709155	14.8665425046816	3.15585498074197	1.15812308328557	0.657554011655165	1.90325030007349	0	1.06430347926477	2.08094802717854	4.81770161952007	11.4390628426726	6.82239245907529	0.00733304369096288	0	0	3.53365107139986	3.13148145779686	1.82341410241606	1.06660509187335	0.737638051101816	0.0253780432384065	2.30226545343143	2.13777668303193	1.55253853765874	0.00143805997138613	3.84963159837067	7.49000213403819	0.0096866757318852	0	1.57901639945785	1.09875790631357	1.74848657651839	2.31983660103086	17.606793335348	0	3.1585876902791	0	3.58286044973939	15.4089452413667	0
VWA5B1	5.87282875137492	1.27699553723362	5.47561611620314	5.03286155468601	12.9509261115712	541.399535067987	2.60247147842683	2.85897200943954	0.20435895063725	10.8759848607838	171.998527016115	3.16886720134281	1.16788074766422	2.86677166814964	70.0962494077398	2.47408685672971	4.21371846921532	5.19198470519388	10.5903355694441	13.4289818838934	8.75398514926103	1.04590941202688	3.93537960787265	1.43554606453633	1.24017337463376	3.1423577484082	2.73526580377641	5.27007937675988	2.32645373633885	4.50744619179266	3.83655849961387	7.44379044596117	23.5250097595228	2.01553040351968	7.72892173777208	3.57295069312809	1.06079067179965	10.1230126711484	0	0.0201567870804094	0.847159331401157	2.34558863880179	30.5479431138227	0	2.12180628715024	6.98035628958086	8.06022768882807	87.4750506324847	6.3281417356305
LINC01141	2.07623827260178	0.0488226828102922	0.0779153342034746	0.133703054589005	0.0959946754223719	0	0.242407328813411	6.88994486075121	0.146637328036623	0.711143579553571	35.6262212981271	0.0111439579744461	0.0266895688329383	0	26.0057488755718	0	2.11049245829975	2.0814034758119	8.68972430405923	0.102839284953084	2.91449199497438	0.00743670304469379	1.543997016904	0.687122570072734	4.68527736064999	0.00940754846584979	0.896761825672535	2.11444053319775	1.545146768839	1.15325030239013	2.29902961630354	2.1385728004367	4.84221633743836	1.00853393279654	0.0596637466933723	2.1374489547056	0.0098243675890437	2.28554660533495	0	0.016777755025124	0	1.18886585056322	15.8901567825711	0	0.011338496452028	0.996412804784623	8.13654519642858	63.7860815686892	0
CAMK2N1	9026.58253652718	906.278854832147	1300.73363522708	1858.23360594905	4878.61119906892	10913.8697855234	822.207273052339	1066.22593345472	2749.62232559487	5361.84238883875	13445.3286869461	3197.43300479595	2469.92725394045	341.660637830402	1312.47862071117	7557.56567224355	7429.87737130986	1192.82869235513	2789.91729362439	3299.44659837222	4701.83620510813	5331.25810689896	2247.99167433418	782.455505850202	14433.7638941175	5113.42282449858	4217.78886036703	3877.15134019453	3951.11841461254	1833.53537553289	1625.02511161332	535.001837386994	580.57128370068	1274.43749780991	7277.24678583206	5356.84758125283	1295.12669744125	1268.76274400081	264.44220713935	315.858463157718	1899.44844430539	3649.60189432761	6010.43200004087	12823.8253492822	1048.16046193312	8635.76726680253	4572.97715361515	1099.12903275238	6017.28381113831
CDA	23007.8648430264	71.2671357536799	169.890615890827	77.1021671567516	54.1186771611759	55.7852662254582	120.646734280337	33.6994477709576	926.716733152843	411.818645920289	97.5579694623883	3896.63076720406	5843.29502565112	134.692444317135	78.3704949246492	829.642981930624	1914.22812233117	1170.00944760585	4509.47210604366	1213.84919715407	7174.30217761192	5592.90455037947	4172.58138217444	1251.23975470616	5287.01782632907	310.934840137907	16419.7250420443	221.031353445129	7439.12166717534	1656.46295775732	523.705653204661	226.565499477453	151.885295127779	1652.94227077079	22308.2663549794	139.117869331259	81.5487790742217	796.51736192305	85.128804383487	431.195171584737	99.2309969089127	2646.44531971824	3400.43215946513	3848.63284858275	268.370164720712	454.722648342742	866.053222350277	363.671319971258	1510.38370280819
PINK1	6429.90781614684	2373.52643621187	2947.44044241749	3046.55619353232	3407.21082211753	2279.66885292347	4093.19499944504	2781.85763011524	2499.60555701346	3331.27080171895	1382.88219551058	1955.68150704742	3482.55401575542	1246.94498694651	2330.566448663	1576.0816882298	4051.12035511342	1085.99101858923	1312.72562420304	3062.91531462733	2746.62887918061	2586.51441937907	1686.20143392642	929.107718364352	4869.41172912531	1238.46321331417	2490.20071873048	1272.40253451286	1699.22451583829	953.773610447345	804.6854224317	753.030591426301	577.375963117719	1186.85719447179	5107.19758284279	2647.44069176312	989.900955568263	848.398493757515	1876.76616829964	800.913169164753	1712.44409995309	1691.5256293048	787.210290817721	1860.21752557311	1459.61876277372	2979.63855063433	3008.10846435925	791.577704016395	1397.27177589892
DDOST	9136.28489093549	9393.80674226914	9290.04814019001	8918.55849054404	6956.53502035361	23668.8823164657	10455.2439349556	15208.6801785651	10232.9258376137	8415.08084534086	10217.5209545689	14217.5891332627	13269.9947503592	12186.480726602	8921.69827595333	12252.0273849916	15263.2960541833	10629.5452145814	5007.60957043265	18296.3279013804	10498.407269377	11358.569344686	13057.0591792917	9285.72228724975	25111.0614361914	14233.3370549097	17471.7922621757	4612.82951769361	12889.8487757956	13090.0506927454	13280.9182743008	16839.4966156516	7860.35769838439	10065.6229262645	9140.54216682079	10875.1862473546	11187.7151420869	10419.3340125051	14102.9854141376	10679.9270932896	14671.9847012365	12983.9582233765	14510.9399547921	11244.6997462105	10932.8722841908	11969.4069787015	13646.3538344257	9057.20349604604	10250.7008737368
KIF17	31.7551231976555	61.5862696486986	96.2408426777827	21.0619614676438	76.7497264284014	19.5679129979836	93.990733018622	80.8417200516786	50.1833343226957	168.491255281546	218.474851449635	47.3334694365206	136.149883316512	44.8333863601673	77.4192734995216	157.3826231473	52.5481497440952	89.2093460681268	33.6447792008643	176.724931139504	238.220587813	449.80298981505	185.741401065928	74.392402569632	174.50113214491	51.13919095581	272.362191981396	288.315032160123	56.5473566042022	82.9612428919129	34.1581174605615	256.271611409287	63.1219110662275	56.3753428555613	43.9714730549604	180.847522635686	99.3092801265211	290.533387579822	23.454226798557	30.2124859002195	45.1627440988714	272.21232319956	142.341014792982	36.1895258281776	82.0955300567859	363.982662839656	169.126731333092	207.759800709794	49.7402190440468
SH2D5	15.1359913025038	1.27653076906656	8.15194787454969	21.0613138769943	10.108592926087	10.7585576156376	2.59912037331343	2.85502400517182	775.316022950821	17.9237151577228	28.7837739073891	178.765743720584	2961.33301555179	136.893802557103	35.3528379915286	844.862473291415	558.935204868143	597.450534301441	488.539558116559	297.505088942409	200.273553701975	2450.97982845372	772.187417578224	495.306996951381	1149.8215858149	542.548893125092	1193.151077022	811.423353003529	222.393602634462	384.44527032022	34.1618093390446	92.5564015821316	23.9208270036945	272.808092651851	69.7820230478794	77.8835601894617	929.253781476414	1575.59378604097	46.1770936175571	213.456464264486	114.294488167918	2099.2381970382	180.477921748008	191.334738683752	150.507389280422	4662.92611744734	727.407457774691	97.1249328637552	261.503831788639
HP1BP3	11631.1297940811	11681.6124490333	14209.0206088783	13688.4412489554	14456.8069915674	16441.2555999293	12232.0187378359	11891.0426841249	12474.1156512716	17778.6088233139	10619.9346895666	18166.8034828159	15566.6236655632	22219.3284462331	19019.2144040534	19266.6775934583	11355.0329637968	12721.6407655966	9017.9423284086	15597.7739320747	17080.5785656631	15919.3684147408	16164.9299592227	13279.0252353886	20595.3436841474	21218.5394726747	20515.754346479	21065.473549326	20461.9231148413	13123.689442859	19331.4468958444	19217.646447047	10654.8537513907	12087.0021252948	14761.5524050209	21255.5621163985	14624.619402524	14614.4963836114	14557.3438866366	13885.6262365305	18715.5748230738	14478.9816898344	12876.1615607567	19148.7772871018	9732.14845888039	23318.5558837312	16709.8902094257	17543.9199250113	13289.6262671744
EIF4G3	8007.96867037577	4553.95225526123	4230.71715133508	6805.81096808379	6318.77581998051	12161.8584793121	3580.12412685663	3420.56101884507	8396.5254384949	11878.0551668822	5860.6163114593	8273.79396599978	11574.2195930615	7884.93302804451	6340.68545856409	14221.1944160691	9888.36090208274	6538.70807505281	7237.82454117164	6638.64716798706	9503.79643727568	8465.92210434929	7386.36596806286	7759.39979945691	8158.89947014853	7573.65882653989	10683.8027108177	3743.5186875655	6222.01944756274	5250.61856552433	8442.22348857234	5702.8776205676	5339.4000121251	5813.47934133397	8687.64795948848	11097.59482259	8902.71072999521	9090.15137551292	10720.2783027999	6406.02262531541	8169.609994407	4710.30205705588	9581.52343680814	5701.81653332692	5618.50909147183	11802.875354509	12899.2970164337	6468.41096648127	4737.54720821884
ECE1	5004.81961403293	9562.73032896724	7043.10237164817	7762.1281195785	12618.9631495962	18244.2509415533	8562.74273846412	9849.86154495146	10232.9054917099	19359.7524792357	6968.42239187226	14601.3737949363	13399.4175462885	14418.9968422443	5167.74814992409	21187.797869929	9745.49748352539	18232.4405149391	2089.78015007185	22739.3586004912	7684.69550976178	16130.3447432415	8698.00480359925	22258.691587047	6466.56035283027	26247.4638987134	14230.0148592735	6813.46439207286	41083.4802555825	18957.0304369589	7077.00887735577	24622.6982750434	15608.8305241933	13920.1348615957	3807.25328610251	14422.0234279407	22289.6985925146	12992.6219832448	13064.3505931591	17770.3984149705	13922.9831073594	14329.5992849313	25326.272470702	13324.898545796	12950.2305169123	13738.441856673	34368.2692029027	8287.86208053531	13295.0545083848
AL592309.2	0.0891764180906831	0.0268168793424328	0.0416669505200772	0.0681223467304103	0.0505161223872681	0	0.113446795478859	0.125314770256682	8.45836431925964	0	1.8689178972867	0.0127013591354412	1.16577407069504	23.4395068386767	6.69651523224302	0	0.0124983430575778	46.4673680696309	0	0.120718066510531	8.75991036326984	2.07842883038218	0	0.67891009490823	0.043424412412342	0.0107162741639906	12.9479485374465	0.0129439725375895	21.1316221565112	0.0294895791518766	0	6.37650549396304	0.732603214698777	4.02766505830884	0.0690730503211556	0	0.0111925844606198	0.69822178348058	0	7.5295550635855	0	13.6489152327516	0.75070280974412	0	4.2164914020157	0	0	11.665309779214	0
NBPF3	259.253280413347	708.339008273221	724.539535773999	986.652329357617	981.388900765768	740.964238806071	926.64713741865	792.880395339344	1462.75538054398	604.497394599618	983.278469707795	629.817144269157	492.881157276115	1430.62860861358	727.464850113042	513.278128896375	520.062031607845	520.696222735979	126.930073425996	603.834283794475	660.160066523635	262.697948364185	355.351740124625	711.135897106651	221.790353423439	298.412017068768	576.771287949826	593.577312327598	1213.7453140125	582.790195975048	1599.63536828624	299.94845685858	731.820374503121	496.286074349666	768.890837683422	757.344094431298	591.637518770999	481.47856014466	2448.40042028252	1456.18798028347	544.21004527415	327.548553094944	60.1101384296666	652.225703637242	412.534972148257	577.379211926996	688.937052167482	763.095677100416	614.473607816891
ALPL	431.055203479707	639.507679259286	431.806026570011	402.152770724969	360.845323260207	277.978481324266	631.505000591233	576.736887984615	438.345845552393	1064.36968239774	260.201331449668	544.659390642164	552.524787236987	1139.52349043221	118.517536375557	434.157333166522	398.198949994662	186.716623019411	216.369400228826	5142.07496327976	313.05591092672	131.356758382795	597.625148402496	1146.52714293897	122.727814611037	238.943553194508	547.324396741264	132.627872511251	1358.8385513608	1004.15683513908	601.579629556826	351.000660337676	471.822248217727	544.606248990705	501.935018608677	599.100094538175	1673.47361718829	356.032521790664	922.569211087252	2426.26004225628	2787.81888904188	380.410770568225	1395.70685009984	110.285885962884	501.985337878062	98.7217972473121	574.389705109909	652.529101874706	202.677373581701
RAP1GAP	2900.23623274653	22105.8003038109	35995.4447045249	26886.4579506151	10451.7822593599	6028.54983261208	39758.4509862154	30004.1236973206	665.106311381367	151.064276272951	2410.76556922845	1536.16256755005	984.625073618915	1296.30304336583	3384.02401466341	403.007552352273	2959.55437664521	2407.40507412958	1725.30512741833	349.371756943995	1003.35922478391	1570.94648408859	1132.33040977295	1578.75113419426	2648.81591039679	2035.56762500378	3178.31682070073	765.136528951301	1357.12451014288	3150.29206641916	1628.96156016161	180.832416055823	623.766446450672	2076.74500726592	2782.68151816624	908.855185067126	3749.41064686095	2440.18770012718	2248.42031767869	1390.51561736567	2658.23855155299	319.517512039962	135.748169723751	1819.31087787418	1388.05915461399	373.949347390299	5124.24089774281	354.756506168708	493.176746856366
USP48	4329.54069515303	3975.93497895077	4099.65655858222	4862.84652946091	3539.3503158994	5494.12405938588	3855.25128646119	3954.27472259188	2831.23992532823	3675.02738021554	5004.67802046303	4914.43204344915	3700.93697247766	4795.07147004419	3148.83025202452	5182.73621826508	4783.43545320973	2160.56286892506	2575.44930396933	2842.16664197934	4592.93475423435	4513.22661274591	3813.90575450843	2025.43971836644	7395.74042651949	5364.88209717334	3852.56059025681	3784.55030456962	5827.39983824481	2290.79349895731	5585.91157411111	3618.27296149984	2663.27696145263	3410.57465693946	4528.30134334381	4238.56357234774	3998.22615031546	3212.71012948221	4095.95124195737	3673.51956417939	3310.55071729432	4066.75630753436	3782.65091752072	4239.92591159692	3140.22219112214	4288.96277994677	4335.84017134911	4408.26809690638	3846.16085283087
LDLRAD2	150.136520937116	451.311632681333	423.781156317811	414.945258190546	1063.45967261506	162.476069405465	297.555484691276	285.216471556201	361.736619812733	1492.88806513792	150.530725331986	385.864888895664	112.568216498107	281.368373970346	253.318783050407	282.739768094874	127.140754556597	215.749779206644	45.1847547469878	626.139249324636	180.833076689941	362.995261234915	150.55385491645	275.788948312229	147.474182156167	503.910030227715	196.844117561105	282.051757381087	602.215618742581	265.616182958259	696.845579368615	439.227552100663	276.727525858564	178.180893122854	152.31657779185	636.606658598534	255.053039430241	260.104574955713	134.633096483256	178.951017895157	90.3660144040046	110.368650308459	88.5787379076896	274.78487572308	265.194352653809	104.705124943745	507.374880409469	163.99992321997	215.370517977849
HSPG2	26572.7603688349	52290.2237769488	54852.4290515137	63732.9584300772	127271.798337268	59062.0494333136	29761.6203644464	20411.9589161397	36759.111200466	222716.212471033	28497.3485432373	57135.3150948851	25180.7248180127	64613.2148315877	58245.8686994488	73455.0890735712	32324.207951345	16199.481798569	2187.87554832796	129650.930043535	25869.7588265964	78628.8036343216	43907.1197523801	68939.8557458619	8746.29201136998	38232.4077891051	27992.7225034965	28431.4652619648	94218.5329465515	17392.5462571037	98789.9192199571	58650.5654202391	28329.5858780995	30306.5929263644	18595.8474550027	99074.8624048738	37568.6744016645	33184.9462349189	38646.2569140258	34642.9072585807	9135.70495811649	9568.81639247177	10629.7807384819	47665.8287410015	46099.2474623642	38820.0492018181	103052.809183421	21220.2645859797	48685.2541426308
CELA3B	0.265310594531357	92.9891548472945	249.981598969407	115.530179822984	241.478245603437	7.82291137020182	443.088750272399	1385.86548462184	0.208268247166828	2.27658758078548	99.4171639684586	0.0106150210343257	0.0253797410334309	0.660287453293373	0	0	0.0104461539307874	0.00770983711888285	6.75866646051899	0.0970059501405625	3.89306009190008	0.00708660635864833	1.55061867060689	0	0.0358773056411912	1.05446351172587	0	0.0108167909690464	4.02229186097335	0.0244907104020307	0	0.0130784310438179	4.86519974943857	4.02553139975845	0.0565350856151488	1.39516034378557	1.05689109377896	2.29692528091059	4.09220530183411	1.09756747447009	0.855188876432513	0.030044829735085	14.2662190250438	0	0.0108000959079864	0	0.865940523960539	67.6258495737099	0
LINC01635	0.223972515989567	2.48836641909866	6.7685049193811	1.81559641551506	5.80145010013618	2.92878261946926	8.93459692140402	7.42746532654016	1.90266254381052	1.48568260739478	74.6480300877353	0.0124815092632655	5.62087089306952	0.648769352777604	0	5.90284338603901	0.0122821065997067	9.31681129460398	16.405192698212	4.60938861626115	4.86022876312274	0.00832073679716672	4.77208320342482	0.679837105035155	11.6517773647147	5.21675275858821	2.74083888741319	1.06925801109614	0	3.38405846855564	0.704664194395447	3.20323938362009	7.24585763029407	1.00881607986941	1.37927784571921	1.37039510745903	1.05983672510905	4.6313272914996	10.6761883620084	2.17713212870214	1.73839708814192	11.3784684447909	19.890129168326	0	1.06914992570461	0	0.860185201109361	53.3747677128756	0.873844270478531
LINC00339	259.114831255788	312.553683866079	538.602957275848	218.007774730732	254.325845548998	602.961517274959	395.580928879865	599.975400981585	245.11518609224	236.437477820518	220.241445447818	359.599524548186	463.596165318202	381.516558761096	644.312763316984	275.12746975592	299.435298678436	488.532937281605	129.815979274312	568.606408123974	277.08605887434	300.95795063888	336.255463443556	301.574151045627	357.373049218064	502.889037668335	627.400739202551	207.345989369485	397.087097481446	411.311492178644	717.697967957599	195.718124873485	321.482301233274	171.135059625325	202.643105308338	284.209211029116	333.454107534787	246.118814398262	507.145820646853	439.787060184718	607.190298453434	751.447447172765	473.350600654803	238.444905706747	359.910394146187	242.319124389581	237.071842150169	430.572663566494	56.975156120955
CDC42-IT1	11.3914619972804	21.7593445759624	16.1367196000317	30.4445100742926	22.7966070747887	40.1358950115976	13.4930724796967	26.2534671215659	25.0805770602441	6.17955856294899	84.6691374177628	17.8824993101072	15.7792279233402	22.8272376830197	58.3618955614359	26.0970143281648	11.5717374451942	15.5663249946461	25.9686499408091	21.3800816354871	24.3068504933166	27.9190978203608	15.8964280846359	16.6701642629018	63.4502176110835	47.9605445425244	23.9180457247918	53.6233238581519	19.9139128401845	20.1846566797823	15.5188549961254	71.1576238320546	40.0916264988158	6.04249079057679	30.901646299255	21.8532533573047	11.5116331817016	12.3226892604567	7.2334828629982	28.0159035184778	2.61541084320694	12.6812364457779	16.2294615420849	15.3883524667789	11.5913445589485	17.9491930694636	8.01504757390823	45.5393209209307	11.7368420280155
ZBTB40-IT1	14.8812307466938	18.0965824048758	16.0602209168153	16.0534783479389	17.0530930190451	11.7415475724568	21.6798231531398	2.86768616891225	16.6882651501514	24.3332872012186	8.34327278334336	2.12207364146729	11.2695476905568	25.1831766839013	9.55036807066676	12.6094460913187	16.8044260266072	19.6982274347098	19.242783672916	9.25966261984872	8.74385916550089	29.964881683627	14.3429663100442	3.71044458581402	14.155189619488	8.35740122609038	8.25921645372362	59.8562048229523	15.9617412716476	8.99268625860104	16.3636911447239	35.030201917537	10.3628475627452	4.02904861545772	10.3707696357627	20.487484512618	1.06149005817226	13.1475990792911	15.4248723715059	14.0144463458736	5.27997883124257	19.5000626081273	11.3614319088436	3.00182441581216	18.9314071329721	17.9500742355533	6.23024992789084	7.99513922915449	5.39822201507373
EPHB2	333.221803541	463.435287198213	323.607820227614	150.779177622871	349.545293079756	42874.4340559943	98.7580283211626	157.141179109231	3236.17408101473	1292.01716990474	8194.30398615534	346.996663222675	2305.63089631155	2742.25443188705	6174.41298250765	3039.47117867025	5514.6178117975	720.889858451982	501.035264680175	482.020865418515	1678.10638502644	1395.13887851654	1687.77194122361	182.247797969808	1957.7839710946	987.021585612863	1891.31339514203	2145.91448967418	3876.20869348058	3259.03756959012	1220.30549635195	229.756568289208	653.355087586534	960.358750079291	411.66608832611	4546.33219269728	1616.02467085281	1238.57961437205	3351.13614524655	1637.36053626631	2062.55414755385	3636.92887085974	10445.7470405226	3086.77890673513	2058.40342134542	3152.15381476657	6296.31183941961	1398.66933540035	1816.27859585928
LINC01355	299.879296080857	703.46283303781	950.263946057973	653.498757619019	474.4383222391	651.89494731549	465.71165876526	439.365629707771	328.464316105524	407.157875631072	790.908668921595	780.15253039772	171.084723274781	1538.35594090231	713.135161427138	382.004051850089	357.219458240863	410.749327036656	233.682566080626	309.656558541417	385.007780839235	492.279042781505	93.9502142428571	303.837373576985	421.06235310473	565.492662222218	479.264735995365	1243.91978594267	390.685303713384	656.725137773182	1821.67039617121	1012.47558658802	489.462892031221	72.4824382265689	445.125363314165	725.325977397674	227.88813867192	292.566438231576	444.625553833172	321.236787613723	251.690576321568	486.090003243934	520.508129348587	131.899980523315	155.768211848166	124.649036490312	225.434564792373	383.306687270652	263.319643583931
HNRNPR	6310.34131921737	5227.25551579808	5182.42119735665	6149.14339386406	6861.30240792387	11347.4769706976	5267.15661365655	5599.17591339833	10780.8914953531	8515.37259490875	6433.11237575602	13007.3807282521	12058.1098902015	12092.9473030349	7108.29403221202	15969.7542329019	15888.4055844138	9957.41963602959	6147.23772531662	6696.65805821372	9171.27812183975	10851.8132232559	12178.0882580396	9407.29242827828	15566.4956109862	13609.4147270179	13495.025438625	7015.52705637144	12373.9397011395	8960.2055269878	11465.9104332718	11780.1070678004	6813.41841585435	11876.6085235926	6459.70416950571	9282.52334698914	11363.3211689992	11064.2218957932	8756.61383956824	10815.7400769236	13398.2783807438	13896.3477161794	11988.8752538154	13249.3024908573	9096.52412377646	15777.7194770358	14047.1988471129	12745.1948264233	12710.4542191826
AL109936.2	13.2818307673261	60.3424685657299	80.1449486168661	36.9995110415938	22.8761698445551	79.2878473154806	123.746707615514	82.8009177832899	8.595667487933	14.0093058819958	100.401124031646	14.7240235241638	1.17018649584906	30.3572642328602	21.9961087778236	1.62361123685557	10.5172793212231	21.7740410891085	16.3485877227226	9.28263981922355	27.2356886477546	8.28334152463681	11.1155335036958	11.3497954391032	5.95781726981643	18.7766028401934	3.6495092959576	2.12456549840647	19.1579198365032	15.6947468546703	12.4178716631272	36.1061814583959	15.184780382213	13.0875107531754	33.3309012923273	5.00438695443104	1.06148929964836	16.2537629756669	3.17382961297677	11.8707165717407	11.501282761804	5.79680264310521	24.4604759521362	9.20294698715853	6.33154543288263	0.996202134791036	8.02160891682246	48.2994582433073	17.1966315159979
ASAP3	8682.39345375405	4708.34145454781	4763.94466178903	3911.48114859028	2423.07810987174	1632.6654932291	5419.68947367289	5681.69990652112	2258.05995708315	2621.74163979911	1001.83587309773	1878.93018161231	1153.410295898	1831.81565225075	1558.16026346187	1946.34730092676	761.712834319232	1343.22263748333	1481.02549240314	1750.42682456476	2635.78844025383	1799.50333835197	1262.22289189579	2147.07849588735	397.52146919615	479.957087659555	1137.90042601788	712.51629178151	3228.72122965077	1863.77360224865	1673.31365266363	5325.21906787376	1226.83549996584	1737.50092447849	5904.44411511919	2113.08501377794	1674.55687864959	1049.68544618526	666.088802879425	861.276118887998	1355.22318260048	1434.13906436209	499.292170632169	1637.11829646941	2762.40797192524	876.538968675247	3092.20627988157	1823.02325999716	1429.8489111424
E2F2	3180.72233593459	156.948748794767	148.50994260831	1036.20344839235	37.0849853496197	1413.42924538533	133.795561700966	66.9988851598032	861.460408610138	62.5620162972659	772.306412896465	2646.45184516051	690.941552242036	1818.6106967578	770.46687491429	1708.22509270796	1870.08410893942	1090.13709332229	597.208011126827	850.937374981699	1331.98652238361	856.323439592723	1401.71521579067	1298.39779250602	1449.45878581512	1137.25628916534	1240.02147595208	1173.47094630607	1184.89140562776	559.285588314747	849.840018077806	3642.66187795418	866.923682628123	1558.31418223572	1830.64497768024	1014.56867253753	1011.84871276617	1292.8122722095	2347.45379749082	2313.16479281289	726.781038848255	2923.27435797891	592.016012336683	1663.40547317276	1413.31025172104	1450.92772051152	707.692856842804	1030.50226095431	252.450739329822
AL021154.1	0.223933970365378	6.09065418431348	12.0348691761489	6.56258924272481	14.1616398340077	29.3864625881406	6.84749604062833	20.7298346683574	1.90263781886935	3.83987898569705	13.9469239814166	8.42695962017498	0.0362409010808671	5.05906354503977	21.0355617656268	10.9020876462642	3.1710678453008	3.12584742800919	24.0517099604536	15.2973428267109	9.71512906944771	9.31725480400428	33.5993104493258	5.23057741584072	16.5207068725663	67.7204670848499	12.8646468658928	6.33265473033573	3.91003150898621	14.5838128085734	9.2775570531176	6.40323270678087	4.72440335574017	10.0683465262652	5.26478061813687	29.2789772250208	17.7702415454275	27.1776996031838	7.24070650584272	8.64620879186559	5.2769006694987	11.5234555471464	19.5301276031419	3.77246835663247	10.5363132447137	4.98498165825604	1.74994243262023	18.7236552756575	3.58377195401919
ID3	1365.16843482069	2784.97307605033	2545.11116403934	3176.25859454661	2263.9791234559	3466.00515867441	4265.73301465065	1804.19784940396	2074.72642875852	6475.5610650318	2238.84483518794	6736.55181884475	797.84812478217	1134.21180128836	2020.8266199551	4464.10846253214	1661.03527748672	3218.52994413343	889.56631440497	8301.48869773309	1643.10205442732	3111.89686721044	6779.28825194076	2121.18223732579	3391.88248095377	3602.67752179887	3418.36688581151	2517.42844442424	1654.52328662501	1966.90426773693	2839.98505970936	1468.81288604801	1321.19208840032	3302.8612652848	1334.08742080429	2685.2276012787	4441.41884760923	3819.69297709262	724.505271856146	1367.89395399221	1841.82892403528	7199.15028569282	2178.78718962452	1749.77594630903	3090.75801789153	2995.59235345829	3025.05424531195	6057.52000444014	1310.37704074927
MDS2	4.00276894819872	3.69615093001673	5.4616348537123	0.167241709718295	2.9960631639604	0	2.60987663191631	5.20892133793775	1.90697607534091	2.26672575815367	119.359340409195	0.0142817486333753	0.0345531660951952	0	11.4715736141157	8.39042497665663	1.06862086848505	11.4093496659841	21.1812048879415	6.22983708006627	10.693857577798	7.24648234770058	22.4563827616067	2.19054678491143	29.2743031028959	2.10247966642625	4.57434416706131	12.6252926200075	6.32865359070094	8.98085328511761	4.5999686194676	4.27477198224685	16.8630246038016	1.00903218947434	3.96567938608595	1.35758724344593	1.06139981778295	11.6164726000039	2.36504231389197	1.105634916146	11.5241334282748	1.20220623882093	34.4497851870242	0	4.22635636845636	7.97712301058452	3.54266024657635	119.464005332332	9.947733716126
ELOA	7373.78025089385	11603.1236030933	10430.17395542	8817.58098829692	8281.56470761881	4884.30961308666	13335.2083456457	16316.6016662235	6573.75996097279	5033.6620643546	3497.20557021595	7086.70931823897	7199.2899256614	5807.82050562693	5477.48389689658	5667.40089384914	8495.23927240249	5696.47258766372	5356.72086642967	4895.89928253363	6003.67537448883	5796.66520136654	5253.88491721678	3547.24988734613	11571.869039011	4530.21975692698	8567.10879031998	3278.34117904397	4881.61156457572	5148.61572046837	5112.63188151877	2946.10964776102	3757.39969714794	3906.86005393612	7803.86075420276	4567.98505282456	3372.10948496382	4408.0039779961	7189.04652130039	4328.89495054379	6763.84982951879	5938.67671911705	8744.68085747708	5572.17684063009	3687.44808585929	4500.36897628781	5093.66031235908	6340.95301781773	3540.25917503952
LYPLA2	6816.6505589627	3111.99448214257	2489.01154541786	4076.45471055857	1646.23212499797	5704.57181435422	3936.08015298991	3503.38921302317	7949.61429446642	1321.77793749111	3762.09436985743	4086.95806512705	7526.69783746272	3082.47143179395	3905.93022385338	4243.60170863621	6443.39465499809	5071.0192739803	3341.9342475359	5816.67069297429	3964.85333060807	4060.25387187292	5908.98308053221	2614.26152864096	14082.5869576755	4596.98782665978	4506.61616995191	2005.95367206967	3648.83719335136	3920.3050713741	2422.78222448368	3918.20076813907	2310.55197942871	3351.18193585774	6235.07339117134	2758.82233973351	3472.45266185194	3036.18727243656	4590.90718450337	4528.2961763687	4620.6107857178	5052.69355411053	4187.67444645091	3766.73395351738	4186.25344402433	3828.25540654381	4567.5700120853	2728.72749153619	3407.2340835812
GALE	8133.47025650696	5567.48687623792	2820.51791946266	8323.98946260109	1890.51988475814	9142.19691529469	5594.71849001873	4592.74849018232	4429.16397784784	351.525096871856	3885.69515887666	2399.38831367784	3615.35415150462	1737.51651663309	1373.66196122729	1962.3284384078	4890.55768819575	3248.59556309797	1602.20083849578	1866.31015379883	2816.62742767204	2254.54629580443	4078.60743126527	603.91277578118	13938.1799221492	1875.94348981062	2195.81239811201	1394.48598352572	1333.98353767911	2096.8817030065	858.384821321954	891.294682417245	1327.60962165113	850.632538977306	5407.86221746381	753.582029011981	675.273231149267	804.264202822786	2373.35338481463	3809.29042244267	2860.31428099448	2301.69715410707	2194.28045616717	1305.18343375273	1448.04651197088	3805.32151168905	1546.06258592187	1124.98744157194	1195.45091080238
HMGCL	2866.63225692318	2741.52298897683	2803.05486333949	3272.30441716584	1854.95961600111	3758.67588827268	4044.94211302147	3194.57400811253	1343.27224725898	1422.81195200858	1893.11635371956	1495.15264449177	1924.14947115615	1137.20702121469	1892.7493582482	1011.42776517966	1029.61238775586	1210.45454736931	1057.87219860905	1553.69180484827	1518.66127825339	1938.07706533178	1651.95765190612	1067.4073476963	2899.96617218744	2040.77856106378	1419.40792525716	1361.85302203398	2469.60471623084	1205.91907909313	1168.18778161269	598.813210524662	1007.69601477109	1309.66924475873	2711.67846630375	1546.72103553118	932.408475401946	1005.57357707472	1467.00201905361	1948.84724578794	2171.6189851434	1931.65769465164	696.122802069847	1648.73433479006	1820.56132938767	1449.93047750544	1479.86928754452	895.886060993979	998.170159304073
SRSF10	4194.71182581484	6179.27781647968	8065.55824776826	8218.43401422835	6273.31529956859	8058.63381871609	7170.4211408555	5881.52239356235	4872.4507208618	5619.44836279699	6205.41807109922	10058.079823806	5344.9329783377	11663.6217100474	5047.3072189803	7403.38492739311	8123.33711660511	6490.99457027921	4026.66751816898	5174.97267488167	6469.3821429841	6544.39157770055	7014.21824160613	5620.64667703443	8250.88220253433	10227.9216730735	8119.09048761632	7411.23023481206	7623.06682859321	6548.40198908209	11639.5566401245	10233.6610498562	4823.52751555691	6873.49461468844	5142.4760520912	7434.05822041082	6011.4550192361	6595.00804687267	5638.39532721778	7086.1764735985	7829.24736442553	9174.59373164631	7544.99126601858	7037.96705298752	5100.75360299481	7386.26984911681	6759.63904562695	7506.08171953225	6972.86689430235
MYOM3	66.9192102026	39.8989837974285	69.6431003474014	24.2476069467026	22.8782111639147	489.406408809279	17.9087475382049	12.3462076659438	5511.13014536209	79.0046498721614	283.43437056859	404.812599725371	147.455785094747	150.893722282804	59.249925335613	56.315623261046	2095.83868529726	39.429410751519	599.149434009944	196.875647771791	192.496456969482	151.005792852023	862.338795206033	130.582774752922	325.54963184369	801.27270588014	3503.42539407656	1228.13045941422	988.910240910531	49.360101056758	249.76442316633	422.245488669728	83.0971402631346	120.802219718039	206.520992329697	156.609359494818	79.4603267612796	359.93708536789	40.4957229881174	98.1214039111438	42.5004791548668	433.236763435181	68.2413567081759	396.709381672527	293.620012399028	131.629457835946	737.286582668612	213.912610713207	19.8743001692946
AL590683.1	0.174680620992686	0.0472644230690016	0.0752823449411968	1.76275633592718	0.0926400105332712	0	0.231755574570032	0.261351096781941	3.42186336515733	0	33.7863274169058	1.06914239998541	0.032454512415979	6.61095676630862	4.77082748180016	0	4.21432047415743	21.7313678359299	7.69426210296225	0.129717056997515	0.962671496679078	5.17690233835827	3.12744759627242	10.7032589252263	2.41613418834161	27.0438974808349	4.58250417522428	8.41560344535272	2.32534957993071	11.1695391118579	3.83415038861166	15.9050509413781	3.94855297273152	12.0773027150376	3.94245908121859	3.57025882162213	18.7676048071677	3.02864219816346	3.1904005335764	11.8279138737564	0.846997234830226	4.62762642991377	10.6231558708605	1.46354287195934	4.22165443490268	0	0.858263828074979	39.58371722078	2.68507544335303
GRHL3	41134.3350003869	47.1283803557882	187.25879027727	64.2731078268216	29.9634420990316	100.811190073234	140.288813822301	52.6759984587907	20816.0336718689	13.2427114204714	174.696659173976	10969.6578391764	8540.56095185571	3564.1763318638	265.732398098074	1219.24885609825	5183.72852421684	5064.80198426158	7172.43667315412	1018.71761172874	7414.42189111117	2525.51653576162	3554.8774643298	5046.28718978444	22571.5871325072	2729.41003048944	12300.125509503	6712.4090699849	1211.9546575139	611.963360522827	1230.40303629582	6286.7632542793	6567.14601706027	12869.1721428734	28011.4172435391	277.609645828015	10077.5931836117	1893.49923017544	10163.7145676954	5823.94227128125	711.704027305928	1196.29900042377	23.5247650962975	520.927442176681	9248.03366709242	3971.85212714958	802.525924845238	683.705454091395	419.873959697462
STPG1	760.101454010981	426.003500577592	510.684935360224	535.091186749569	423.351124224469	687.131071933383	850.016637465164	456.038834009703	1655.66681006968	477.636832749012	405.186588863696	813.827082834797	1889.23337385532	1059.89388373587	663.403687317985	1129.26475957069	2001.39321634689	1912.63793316603	728.966121673085	625.288750288006	736.962292686335	1113.83056344757	998.478326673751	1266.52177559843	2958.84048938921	2294.29091669595	1354.10705554737	763.02615689033	821.27037217643	466.264430282146	703.523491090312	646.669503800355	809.350280584814	1374.09425878791	1038.57616135174	592.511635523645	2629.9020963131	1330.01239033727	1145.69004702671	1414.2077768607	722.356449909308	1293.90902102448	487.914996250529	751.752504339062	903.978104720122	1755.07516285363	1134.50585613518	472.434496765832	722.149535152792
NIPAL3	5807.1104158503	4927.96799553486	5079.42598101003	5131.95758932354	3814.88513046456	5639.96707195402	6086.2901630382	4678.11575584272	3232.81480284831	3043.0455880774	3053.90198525477	4021.75521487349	4517.81694974619	3610.66867296402	3384.95400112187	3050.37892656623	4178.27661028646	2982.04061889142	1084.79430400413	2881.73838556946	3995.00080432256	2542.05697874651	1608.86010372336	3504.0180545268	5075.94209983399	4242.23942020499	2293.30975141463	1859.66192640181	2496.60425329052	1757.32912855025	2035.98006639233	4519.0925047002	3207.9842883558	2097.88693105483	5727.95521462541	3417.82982191574	6020.8255795992	3910.29354988356	3245.60632942247	2672.14480985667	2723.78218861013	2579.8055143554	1373.6023693982	2302.46840726636	2763.47720265466	4182.26280227034	4658.8681616164	2138.58627765785	2673.30079599398
AL445686.2	0.222965729045846	4.89104429511369	21.2060986479652	11.2363583389334	7.19687522254039	8.80604468148169	21.233368377394	18.4982991392465	1.90200179215157	0	18.6145901307815	0.00586044968615207	0.0138028193206594	3.15786737728304	0	0	0.00576822484502976	0.00426933699428361	2.91077272717915	0.0493000897967341	0	0.00392676054827351	0	0	0.0193090208380059	3.09827611146403	0	0.00597060207635419	0.78315059412458	0.0133312339165725	0	0.00720218651717047	5.12438476883952	3.01529139085911	0.0298236337961668	0.704447561452526	0.00517394840987162	0	0.798903098187263	0.00876938637447389	0	0.0162638157006344	2.54132968715939	0	0.00596148946359537	0.997159361410781	0	12.1015159342841	0
NCMAP	35.4503275835476	1432.24331308183	1440.8665767965	772.147029468411	879.191073789735	639.164568622862	1791.44971669009	2914.99353877021	18.5621447050187	11.6725907815659	417.263422210307	26.3008179687043	19.1729105168466	82.6237483113735	0.940811820465046	1.62606941787486	4.22202107271374	22.8309807606815	51.9332810806852	10.8788025823476	11.6561680655323	3.11548851919865	15.8620391553438	6.7419287931076	8.32695720349715	11.4938451964543	3.64891706370768	2.12398738835471	63.0314123730145	26.9312835708726	20.1598031917891	8.53388982888802	136.244360726224	19.1289273889034	5.27386035552228	15.2046729761556	4.19865505696694	25.4803462027149	12.0971353496763	20.5066931736549	78.9349708034256	2.35297646377841	76.5232074824697	5.31306667659795	23.1682856322221	7.97649406538956	23.2295377711191	213.362292989974	5.39242434972221
SRRM1	10859.8619085191	9302.10078256791	10773.744799311	9748.22653164677	11041.1073735449	16097.6928612001	8787.84969296068	10189.2657208793	11579.2547835465	11372.0779256368	10254.6966018295	16495.0030492885	13014.5628454135	14721.0500041793	10720.7656706836	16069.8872101233	12817.4749510511	8749.04858792753	9851.74999074306	7465.09796812444	12010.2667436842	11998.734279366	13657.9272851621	10932.1425273319	18372.1964386206	13774.2642055657	12006.6091962382	9054.08397941156	11428.2174927049	6939.55344417199	17381.0634747268	11241.9435389913	8516.99972112541	10055.5561782983	11122.1299050123	12076.4394560341	12830.9019079642	9398.98944727718	17054.0922559727	9093.25032422899	12089.108585704	13819.3607690219	11538.2978953703	12661.8904056726	8427.2317345621	15236.2390016026	11478.4248567593	13656.2691817756	10700.4801722039
CLIC4	6684.13276453462	13981.5096744186	11828.4655619637	10563.621146466	63540.2848342942	5400.14628450745	9828.29711093192	12289.9863001542	13942.2328261878	80038.90386703	3188.65102017336	24038.0478011135	19032.3701429772	22457.9401078044	10667.2257018158	37924.1987842467	13062.2790214512	12950.8709442256	18266.7147571584	37832.1750987675	10933.9737017956	20700.4505762212	23300.3238109065	19386.7538602865	23991.9363260471	17884.0134182119	16984.215470311	20339.303749154	31728.3436240226	6473.3435514527	21292.7523511214	19782.4086397823	10969.9656839422	14335.8869126131	6262.34049760267	36871.6864128315	30578.817991752	20443.1419444171	10888.1498844682	8335.49247954419	11333.9005292314	21401.2846728129	33296.6619409057	20937.9782255702	13063.8868047441	24704.6653960087	32534.9490184931	18306.1089027837	20524.0565067687
RUNX3	1575.0789019532	898.938865019933	1695.96747568804	182.840163600726	217.465262102009	542.262180187316	487.653311070342	705.031557584985	235.209866213996	252.856200358183	1025.11220925964	15837.7255694082	4580.84972471732	4152.03861179011	3771.14831831922	3891.03100841439	5447.41188807902	3085.76653922997	1319.45162001315	1634.66477740759	2101.03544080091	2557.5723505559	4236.28600871355	2549.69611514547	1037.91800470138	3967.84792948698	4593.10079239409	2405.87276474078	4534.79620396214	2857.86596088694	9997.5535699733	4324.4719470382	3562.28586712152	2669.67125221641	581.961464757208	2357.20124753382	5754.29053840637	1824.61331027996	2149.35097238197	1799.05444916359	2025.30711862198	4370.10686726215	11733.8176793233	3499.68034221176	1490.14658999313	5860.55308621374	3958.26635843013	4065.05742187797	643.402404345039
AL445471.2	2.13363027500243	0.0549052043447964	0.0882944812702928	0.153750470146614	0.109300049782417	0	0.286822542488594	0.326765292798436	1.89290255811605	0	77.5767655887354	1.06500054332242	2.26754839402712	0	0.943857598748308	2.50822832780117	1.06395799839241	4.14320536056664	6.75638459229069	1.6335721268091	6.82382210589842	0.00721847215937443	1.54805711202311	0	1.22402968659967	0.00913025257969391	0.897659986989967	0.0110198494929123	0.738679902403559	3.35941699051012	1.50562112600169	1.08024016692018	9.01907485967739	0.00141589620070981	0.057709311692719	2.14533621937335	0.00953451405465366	4.70392022512905	0.756995166001607	1.09821258119052	0.854412097478458	0.0306342368130479	20.1812100162721	0	0.0110028330648602	1.99392291408453	0	66.6405441848272	0
AL050344.1	1.87109137169996	0.0331165092760416	1.37448260296748	0.0858840899884832	0.0631334380052356	0	0.146186784286236	0.162380657520781	0.0934534402779839	0	11.3450227297964	3.14761194333529	0.0232938554418564	0	3.83599977819997	1.66092335384552	2.10459582179804	1.04544706011902	3.85767316565892	0.0879116986766046	5.85399686299036	2.07086071550669	2.38831471868821	0.69728051628503	2.36283286813016	3.1245749458131	0.900850845650227	3.15042662519488	0	2.24659241085331	0.721188097229636	3.18199876765266	2.39739932524895	5.02970085251499	0.0515988692370198	6.83101378843122	0.00861541638706653	2.3169114154609	0.763658420862497	0.0146841184169957	0.858783184582457	7.86389452295656	6.68447420348964	0	0.00993893773927379	0	1.77675620862079	11.8344704621049	0.882170942521753
SYF2	2093.76919237465	2449.54359805594	3266.89118931605	2956.87200747522	2583.52648479994	3648.0655227399	4351.0226515959	4606.53849156433	2681.21619768281	2788.56410743567	3470.2777715244	3162.73803678468	2224.63345195898	2053.4826473298	3757.7700277242	2528.63936011019	2399.60892170879	4447.63633798299	2983.22105717715	2616.47317498101	3170.52298044811	2187.33056609548	2502.20392377938	2249.59364346795	6747.04310160205	2259.89872540175	3767.02189289763	2469.01506392287	3215.0813763657	2851.13274364777	2972.31186185079	2257.97332696217	2433.74721582443	2180.43324581677	2231.96660324492	2390.01861216022	4796.80905646679	2577.9046887689	2804.18406442563	1957.50225828773	4293.56841130243	4132.22604779009	3740.3894614817	2901.4694581557	2355.16995503966	3158.13639231057	2938.26923124047	2452.38502244642	2539.36016044428
RSRP1	3451.0579903108	4018.13313269832	3998.0189247188	3581.48749485283	2263.99400955369	3857.53367235533	3424.63620580401	2219.50102225225	1828.15469597396	2599.04607010683	4521.41224380138	2521.3573564028	2062.58769607162	3084.77946059056	4251.04895068167	1308.4628415868	1926.83212736311	2919.80080009919	3252.51018464449	2306.91740620006	2342.16096115162	2670.29109786521	3416.32175598798	1288.47708759651	7038.23286922235	1452.3508100003	1998.94372588025	3027.84063132833	3491.03902763224	2606.80146656912	2920.98317405085	3214.09789146586	2085.046355132	1553.28245978311	4164.36234934703	2052.55153387327	4086.00784868259	1453.02924944123	4085.49348144914	1246.08660262786	3220.17987297433	3628.88882236646	1889.26695338563	1555.27744295839	2614.03723956866	1383.11739500979	1750.95572929776	1994.17802432859	2101.35322840075
AL031432.3	7.65382620953133	10.9040961611657	13.4111067844832	19.170572871006	7.23318215567297	20.5582769119999	11.169188517151	18.893242249328	23.1638950638321	6.19078264636837	23.2524923655256	10.524044067004	23.5823103477055	17.7063308662243	24.8739254330495	21.0790739802548	9.46685894497659	24.8769214935305	4.79505022103264	10.7663368940445	8.74340543205486	7.24940312950377	8.71504073268448	8.29402156428615	35.206272507518	6.27392875087956	17.4860570101326	25.234057008261	11.933606448307	22.3754288762165	18.7134813006824	2.15092597672581	16.8094727943797	11.0744050704565	20.5733308320125	9.41424598417138	18.808070091161	3.01122546904704	7.247003671459	18.3139958451098	13.2862123601591	6.93969071922822	18.7349303944708	3.00123078102275	7.38161433156344	4.98503089107346	7.12645227990145	17.841568104478	4.49083427569747
RHD	87.0623704664418	185.730248623185	130.964762563098	53.0515828679131	55.5217808431145	108.648192598743	87.60875655541	71.5355796088733	53.5360898418183	144.127403284542	134.767298908987	3.17314396583322	86.6392336095651	115.719635495249	245.746752152068	88.3641244934082	23.133018470943	96.4579220282256	85.593218010905	143.028351565652	3.87867756066147	54.8196755109146	26.2210287858334	43.2364631513479	237.954030131638	78.2525173690005	68.9842157553167	52.6336394513934	113.285620061428	75.095755364564	190.91714275831	145.671752852504	1.52998303962864	33.2221743556241	96.722916454498	121.823273167269	52.2748689300378	56.4675901910311	58.3852913503528	40.9841634728343	65.5755176518647	95.3606352799067	65.8525503467225	43.1588262576328	54.7334614591255	27.9206036095035	63.5095954493618	131.092829005624	76.0133551353917
TMEM50A	7987.60079635746	5567.51918694728	4903.05098772646	6266.04157143727	4421.36822293013	9121.63517405185	7502.58637169834	5720.16261530224	7165.17495744783	6102.62412186436	7445.20917891135	9203.2665777646	8851.16581391455	5883.63560172957	7663.69737891913	7304.07795681063	8800.98355452727	9957.41205014328	8769.83144031122	9806.87792460303	8997.24910753841	10562.2315262464	5343.89982574363	6097.01199883117	25835.0430685865	5076.93814854493	13615.5585776596	6395.64033641255	8548.04221596371	8769.66313712109	6001.42654381339	6037.90234071909	6239.17942015832	6410.43030815323	9380.43763911027	6951.49776201491	7474.85497842086	7026.98116096569	7502.20089525726	4941.15421865485	12966.6496376528	12210.5565385548	8299.73280481276	9958.01880318191	7046.54450003747	9394.63349783225	9028.67401029067	5604.577986865	7359.29041069245
RHCE	141.507033707721	59.1292847985534	28.1769594673588	21.0406195290112	22.872132455618	118.452995307364	37.4354594775031	40.6356754287239	21.9002479876291	10.0930849314414	79.0122939899639	73.5719120457691	22.5399756302117	26.4552828881041	107.118720602245	17.6182030364122	12.626335437772	22.8293903449109	13.4497806052571	29.0724128797447	55.4248643183007	98.212596391261	12.6739168590527	20.4401825900793	141.174722229089	17.7513099920444	43.2371023100931	12.6488432679503	23.868118061478	36.9936118857036	116.283172171592	13.849704970421	54.4284109623962	11.075853310361	96.4647892118076	45.2060183152875	7.33496165913564	10.7507003757389	33.241620711028	35.578945842676	97.6182390094968	11.5480939709439	67.5883036215151	38.5812238361915	24.2176735070148	16.9514696851156	8.90574957335272	118.724401594691	16.2566798838746
MACO1	7193.78509101747	2905.65628426856	3141.2775520268	3187.54608971656	2225.66608129545	5887.61372290848	3992.83319544301	4730.11675004224	3216.09584551575	1917.72563453089	2472.11429341738	2980.83407930559	2854.74026355065	2628.79595421973	1905.16213779238	2155.02151166129	2761.01055406701	1730.10985790679	4003.61063022103	2965.52986990313	3354.28435706982	2725.1049282859	1726.0167418943	1681.28501326299	4554.64717341454	2363.18536658574	4778.95552122039	1755.46933858944	1628.22259076701	1706.89164306469	1895.11522518759	2648.29233880585	1814.69516672199	2356.59843993135	7835.73819993882	2117.41709840154	1490.5928272154	1643.47456617737	2616.7632032877	1238.54269958848	1869.31644012988	2283.32832685794	1533.0210871237	2136.52358676685	1512.24213844673	2523.91629939623	1692.79410431141	1653.62886203642	1634.37007824772
LDLRAP1	3219.84608488844	2175.63501843564	2661.38990267483	2526.02185281247	1643.36509766709	5009.613904056	2804.02265505117	2985.84443343234	4130.6645728489	1432.20616299439	2787.18351188994	5388.61691279855	3663.78867580835	5053.66986996877	5490.88859278425	2953.59848305873	5995.81930488114	3462.27651527827	1403.12122867744	2346.63615542157	3143.2988712201	3329.07566840418	2081.4271403416	2194.88462494927	4514.59821485045	3608.93636092612	4488.23731854377	2363.77385501527	4297.18179729145	2956.48147110951	2446.15399131053	1221.0023126172	2144.20703327075	1866.35486735644	2864.09764986304	3176.53711846016	2020.55255841647	2159.83972448521	6565.99213721035	4700.73942488425	3437.31609951993	4732.05601756485	3563.0760867719	2177.41314265902	3524.32072245842	4372.72818213178	2969.58243656661	2470.2123267862	1771.01809453288
AL606491.1	12.9254838341014	8.4849234645554	14.663445657489	1.81572850606172	8.59741978628727	4.88732632866508	6.84994500902695	11.9072261101357	11.6890272925214	22.0473669848182	13.0136255850817	22.0753490144742	26.9712800316642	45.200613325164	33.4810748125539	15.1250369787679	31.4954881119815	15.5630574080285	5.75635411383998	48.1933815002666	17.4988899757884	34.1093922527414	7.90239406552915	5.99120138976378	82.076421773856	3.14660654749026	29.4669387494124	9.4871787268621	11.9141252482281	12.3542829253316	10.838685906384	3.21498717951014	21.6106193521837	14.0944007754575	7.83521850014705	8.66228200981429	10.4650119182667	10.0006732322897	12.9443403654683	11.8750091068842	11.4952368430115	26.3920082924787	9.70594597973674	10.7465648138017	5.28103497297647	10.9684994401881	9.81201789503052	30.3540028430915	14.4647572957267
MAN1C1	782.574008069014	1310.45000241837	909.04255431949	586.455176439531	3308.85818285348	293.637607469874	651.676662171404	1020.90341352675	405.180890765629	5978.63494307522	507.410703644407	459.490060840196	129.453929980071	354.213030508325	1022.86522558278	2011.42665781168	162.86516626206	235.465038428343	104.810728652161	4263.48156311511	638.771099180898	152.040447494136	207.114177489622	587.275861431358	86.1671359316641	285.891647853641	263.984939127264	395.727763544496	541.4055247663	422.540495123466	856.958504210814	309.519314525617	680.632708797766	311.060947076701	642.483068433494	1343.59154540103	1006.5934432679	387.793544725977	554.167471901973	332.01946333831	219.775500420879	273.542951669919	152.825650624819	514.809757698749	1350.12140242781	257.276942335555	397.231576829304	294.14563648541	304.042693973511
SELENON	10375.4479924812	11895.1969746659	11996.8478101471	14234.6521536445	17983.2680706495	20585.5855170626	11777.5238621851	11622.9208489013	13523.8998980274	31054.518871324	7197.04286798899	14852.664628876	10765.2289750608	22860.1687158232	18704.7149308759	16490.6048521529	19226.2049421915	16411.0633553008	3653.52050415541	27186.7510927834	10472.1541944197	19679.6947929808	12131.8393210465	21394.1023126568	16006.4337666169	18565.3106121935	12513.4694503166	10104.4134642056	15432.7342147103	11364.1577680114	13677.8307248198	11619.5169565279	10253.3576355249	14508.0254253762	10142.9717649226	29151.8842641996	17872.3188355098	11340.570012777	14903.822949644	12784.0043326294	11659.2067308374	14865.0790195211	8459.91008891206	18181.6171272869	11874.7281692422	18853.0880933949	18430.4605354348	7644.2290793842	9806.34677934741
MTFR1L	2678.15304541496	3688.74525678725	4519.32414151148	3578.32504977879	4537.69153108635	2125.01377140049	5122.4480279121	4345.68762273376	2612.94039871631	4700.93404121738	1986.97773456249	1770.63234975055	1781.27170032661	1619.67248786712	3177.5341034325	1788.14349636245	1970.95092915979	1791.30072462195	1098.2615726229	2610.19365890164	1647.96876392436	1508.8968476527	1157.0301626601	1633.44762871923	3592.2631060753	1322.97392433399	1625.46252831863	1423.95130067445	1975.1360370287	1606.01440308569	2344.26305074837	1395.41759812502	1240.43518459664	1140.55087026333	2702.72943926271	2081.0176110021	1307.6650723583	1223.88263146326	1686.88166296659	1273.02888484665	3318.59843119122	1588.11258146251	1225.59762900274	1367.71873379518	1704.81338504154	1536.68672800953	1657.91238338568	1139.25458827832	1018.07381537464
AUNIP	90.7105199470701	33.8642253725966	96.26540180588	126.460556207655	28.5691928888774	161.513435627737	74.5394245154522	62.0700570982313	158.066251331089	39.076189874401	158.948152376492	549.892296938749	327.464416800067	405.104754899107	113.73848287377	307.114065462078	442.306136825583	395.186480730279	126.930944456646	106.937801042974	310.14456016684	341.288783638526	254.95418621362	275.738771508374	406.887480422154	411.079415653436	633.845766990483	93.6876042812599	365.985163709568	378.812833455686	315.174681867815	339.287240956664	165.487250543723	421.791726352862	89.1354968152104	341.820703769344	171.442878703695	373.900047536995	602.932647694693	403.140059762945	473.328279674899	671.021143811786	1050.20050955559	287.863575957801	316.766016545688	760.866347068955	314.925739760335	616.036099207545	161.052547322398
STMN1	4630.67845595464	1721.95035988842	2962.1244554314	5282.22605382472	1213.05164732864	4837.34052324114	1781.4631804155	1557.4008369066	2231.33350662933	1661.65983575553	3508.38799464726	20022.5875523013	6185.50551805435	15345.6340938734	6850.19003400474	16167.4786053212	12186.0631657702	8788.46541432101	2682.19330530033	10683.7142707603	8760.98395539888	5628.10255309262	15744.9823483011	7690.96462180226	15442.6913810738	25951.1448552577	11328.6289216257	4928.55947693918	12409.7989969231	17300.5942629688	12173.3688382799	13546.6994626416	9356.78219942486	17260.2405607632	6173.31248919887	8101.66989646186	10313.8592776935	6517.54456714521	13081.4057711283	15341.8697755065	11143.3436910988	26841.1561600005	11561.8677009303	19271.5328585363	7747.41751715998	13467.2033192593	10785.895407608	15732.4761432492	5233.46794316571
PAFAH2	2234.33023560737	3816.63933060638	3820.26507795224	4665.7653260975	1752.73667856661	6737.2357017848	5815.01174718826	4086.99762035192	1218.3323525005	786.921089326281	3062.27439769458	1187.07871032262	1323.27948135744	1087.88796182735	1586.85546470689	977.784784120365	1485.55876199007	1229.11842494794	1450.26340459916	835.648806010387	1418.52331421028	1165.53926701314	1281.40686508218	581.898290891438	1669.94307081663	881.636286318036	1075.36312950079	780.917005231747	1221.60452694117	622.038179532859	831.177953900303	613.699606096002	823.748284601814	814.3917101183	1954.39830293835	947.531000335715	959.580460907485	1111.67300982945	1215.47845184558	1125.34103931063	912.935008270303	1051.46359739369	1688.46578771035	1059.76726440049	1389.09741700462	1456.91146690912	1217.72047607294	689.068016151305	520.331353627669
EXTL1	18.6907844955655	22.9576401790274	21.4479601159386	13.0075094789577	88.8169055147864	1.94974951303337	7.00319619341358	0.394123325450844	0.195741967362663	36.8399111978437	73.5006605978096	5.27689989632096	4.54922549362288	54.7692119002189	7.63152276762832	21.0248493282508	32.5560067932353	36.2891477378	10.5666818751916	21.3821462476735	9.71336383839951	7.25186284016687	38.3405747370076	38.0922902531513	7.14181343073453	4.1901599489542	9.1718236264836	14.7462324314958	17.5086377869534	12.3620518460064	55.4863321968404	8.53073139473763	14.3479731035743	31.205113948594	18.1060374622805	36.5494537896249	29.260972032896	12.322275509184	30.0560857072784	7.57350813217512	6.16161670033169	2.35461210235511	34.2165616648199	24.7056067106224	5.28178934976358	3.98772029553091	25.953295033176	118.93245040814	16.270878029578
SLC30A2	2.15825264009161	26.5586695179322	26.7525424857957	5.03727833720613	18.5575533471057	5.86467211640036	36.9368941699216	117.603968311777	1.90743481364904	6.18013781240978	32.5336614830028	8.4177209441417	1.1696436788052	16.3038177153135	9.55682558925462	1.62489615532874	7.3631778227463	4.16061402864429	8.65127533506084	15.0983875227548	5.82662012437492	1.04632014464946	16.8183111166895	3.71918057816611	73.4156727323858	5.22861675027116	5.49831758559003	9.4751142031619	9.55740442984733	10.0896891703962	6.17447543206117	4.27398243558369	7.16089283442472	4.02877483795465	3.96251441615407	8.71883874264126	6.2820549459523	6.92263671628972	3.18039935068268	2.18377634068679	32.0849995036977	0.0406663534920852	23.7560721289826	2.23249986084595	9.47437342928521	7.97720778828755	4.44144614487849	63.7434494560288	1.77529361493662
TRIM63	2.15495839597499	14.5534293279127	12.1561040672958	20.9965599631742	35.5424439048798	1.94986588690196	148.203332830505	42.6811496746813	18.5403898042462	27.3631742408029	66.9486690454042	6.32747413153553	9.04247072758016	1.37546900762887	22.944258386425	2.46361191930111	3.17128919755876	9.34692832822831	10.5675429448118	15.341032868873	15.5512587767031	0.0100750187735255	12.7001725888728	0	812.094410799138	0.0127658913713038	62.6746542748643	18.9479038412974	2.31451696789759	0.0354240129800285	3.80551053227301	3.21513711893168	8.73149760132654	0.00196565462549003	1.39455306638612	3.53908550827821	0.0133361166043358	6.88589365037607	1.55249703125346	0.0229069704334499	0.846255451592295	3.50456028455372	15.4195984608642	0.692002152490887	7.38486199909115	0.99620694754038	0	67.9380660023923	2.67842164035931
AL391650.1	7.60022785709675	4.89420911582623	4.12570461105051	20.5885313221065	16.9615367115938	5.86654077375155	27.4923412726704	14.1781074481303	8.46914921651093	7.77983174794378	7.41741995487803	12.6214915267858	15.7464060351744	8.03438596507999	1.89539333577429	8.37593760661831	8.41721975674368	17.6275428120808	3.83292358136469	15.23111515307	13.610492020087	19.6414276721169	19.1703448119908	9.83043301817131	45.6957234797387	15.6479565784019	8.25919166580309	9.48267364111515	11.1346455201928	16.7982159005799	9.29233313194693	10.6459828496248	5.53230639521234	14.0933991265016	11.6464834715662	3.5440621820313	10.4605223645666	8.46086838810808	8.06570322233982	12.9402066515637	12.3987993556329	20.6409164127577	21.2060986986911	5.32643160343595	12.6324460348974	8.97418434236447	17.9112700798148	22.3276002275779	7.21293195779338
CNKSR1	3321.30075020334	1683.31633154264	1800.57402060883	1910.94432178398	748.635763943527	4710.10269008779	1674.26914721356	1531.1704153358	1884.69379586294	82.9278681474761	3419.18793848749	2732.69227587617	4132.95307907094	2832.86444226011	50.6487609473031	1628.24069085183	3500.62547060933	3131.3920041773	2830.31630462369	1518.73544450284	2124.37494142935	2973.30601167007	3645.05409372538	1155.51577987187	7904.9925808092	2157.64513401839	3973.11158339177	2434.27597017015	2857.87926295793	2744.6415253682	2037.56484055544	1725.12348846449	1304.41133961403	1720.38812454183	5255.6753326364	1986.95211042768	1111.15532538679	1751.87250408995	2435.82749515078	1801.19877520764	2511.95616272006	2424.65373784416	2308.14218314285	2937.80123379428	2499.33105961718	1291.37485780065	1701.74654447863	1842.62819577175	1361.06430509604
AL355877.1	4.01600226919304	54.3227634363099	90.7999114339096	48.155587831686	44.1156289963954	0.971626813034775	128.069001385765	113.171647801416	0.203182270691315	2.2704682878429	142.259371756147	3.17209382838927	9.01459890854303	3.59349188795763	7.63985694598095	2.46709868871527	8.41162634235734	13.477989550427	18.2908262030985	1.7092462093677	6.79987687043513	4.14768932426776	6.32731648582945	2.19116299745761	43.2178755887994	3.14504536556847	21.2125527262205	5.27676410809443	0	1.16359073286188	6.17265322159059	2.15009136995042	17.6837656538444	3.02231608914423	7.78846903351457	7.97579268340942	0.0125090918036861	10.0544817781808	8.90537288330988	3.2604507262782	9.74314370932859	2.35157275678241	38.5973415937323	0	4.22595959480557	0	7.13704901255473	176.203533757908	9.04038267510899
CEP85	1518.18002341289	711.974688014962	1089.41598978368	1306.95866888367	471.671874895386	1644.42569099493	732.400900837631	487.02299208994	1691.08086611314	482.310996500318	1021.37543595859	2334.20114894304	1970.31639776675	2692.17368210929	2012.23066961854	2498.37618484999	3532.14210581188	2268.42502469624	807.821922792399	1145.22104063402	2321.74462942195	2166.64130474841	2197.01676274179	1676.73948528593	2923.63470814363	1898.89759507712	2511.3457519193	833.545755477298	2446.40321136943	1134.210717614	2127.07743398455	1976.12133908326	1391.59425331845	2176.40552444618	1230.85945107995	2166.27844054996	2407.29670777814	2464.91680277049	3889.13841583454	2549.25018111215	3424.94487691635	3356.54825803756	2080.40834659871	3048.19213263272	1877.40042776111	3104.28823503196	3014.34936300789	2053.91125892514	1006.3057753115
CD52	1945.01606574363	482.652021906712	147.163520227097	64.3143078010273	69.7640298035	87.1064334703939	338.945479620448	306.46579600167	156.88162523017	124.426569275166	672.891279746028	159.839421299816	248.722013902661	111.114119663466	663.419693546982	419.028656754907	281.580454730053	228.204119759859	148.088030601267	274.618308910092	462.789206967495	1099.32733482833	1434.63355527131	72.0796090823183	485.924247616084	663.565399905976	128.754414876519	684.075653649357	392.27180402193	1027.63706651954	249.758041299362	629.631432616365	1039.04996814286	676.476830075363	357.437079757401	338.136251305586	107.683075517258	157.064218003613	128.936571335072	174.651446859706	325.263009600925	679.118425019204	287.849746637179	187.479163637948	225.221831148526	513.558392302235	391.866094516787	614.21718685272	260.60240789716
CRYBG2	52224.4026646376	83.3295268963912	304.891616179696	208.444125254875	31.3835410117535	2106.41433495719	92.1956863093081	36.0537967786266	11573.9005525141	14.808864067932	1588.27043502762	13167.1583942382	11219.7281355605	5384.27438413195	4213.73585393774	1815.02352445637	14120.1857507346	6782.44994342194	12652.2844727654	783.911540163641	13946.0541397992	6307.55688579752	1627.96810145317	2201.6912373881	23134.1548683504	6565.78156634869	11141.0270129895	4657.02173524483	8178.89848497326	1703.54712725328	1696.60754779683	7718.3202493492	6870.27056168115	7820.76261510745	34873.2969659968	1066.27324424228	2049.82561181027	1506.41727671929	3873.58578227137	8004.53375513602	636.363508937184	3269.30339920514	671.712087028751	4848.90313893588	3935.80248893746	2415.22053749511	1922.72438661619	1206.1002138377	675.077311666826
DHDDS	3974.27067625237	2532.79026150812	2105.36318817528	2716.60726802896	2106.3377095512	5442.2548459539	2489.39762342358	2478.07596616072	3252.65095881826	2068.09961515937	2396.84113466878	2786.31743799131	2874.98760705185	2199.35997049366	4349.51036279064	2801.31511592304	2492.05492550214	1555.85559729518	1522.37662774479	2433.45547335737	3396.09340747794	3434.55431617055	2312.56229264876	1917.58848791989	3801.05394493188	2632.36411059058	2908.74921868746	1629.17762759112	2134.59534943969	1359.47321766027	1493.49881582287	1796.38321471967	1385.99071834702	1615.6955009236	5254.41641088405	2605.09576229079	2249.4626035034	1997.28729432781	2658.15527324745	2273.31577655097	2281.49008276858	2765.93592575677	1821.75875608585	2109.51399400502	2006.83987189461	2637.59745189407	2944.55100848283	1363.00912575116	1633.46720151542
HMGN2	5442.89521570564	4236.58882233057	4975.19606010985	5423.50403876033	4864.43299269022	7062.19537309586	4239.96707832869	5335.55696835134	5113.98841076676	5418.21253687464	5740.73668088381	13103.0548261117	11304.1885094207	10650.0187351101	9200.83565599043	9192.37869435374	15207.6025010712	8890.10837756831	3594.85724121853	8457.61521418217	6564.66009868104	6599.20782376031	9424.81657328414	7551.19546906926	14104.0640595827	13093.9968964307	7916.69736775351	3912.96173812329	11921.8364879858	7877.58518443141	12009.1967761472	7058.92988460798	5753.68610244537	6774.84252955005	7618.19793909941	9358.3525761465	8934.07559799438	5035.03968389238	9364.37511503254	11983.1008643392	26019.3370864387	15506.232033596	9553.8419295298	10422.670555114	4917.64921152504	16564.5119376663	6330.15554493849	11723.5886811356	5890.49252273906
RPS6KA1	2622.75376287149	3594.66035429736	3744.14173907704	5244.10504771593	1771.22145161091	13769.0975862955	5682.12971144072	3880.83316656382	8144.73756338104	467.421098126029	6257.47506530968	9230.57620490432	9825.54381722091	4745.67826316891	6156.20276742945	5924.91454927626	6799.55555929247	3007.97927477576	2003.22782306337	5798.42733932686	4082.49497630444	6069.6884770112	6236.49392220872	3136.22040342596	14055.5150084988	7745.79345348786	5065.91900662414	2061.73333325218	8835.21125038061	5130.67545226151	4542.13815673098	4209.62050099594	4802.76909431033	5162.16728300221	2282.31672388043	4498.02510487416	2897.54942066183	2868.95723183508	6311.10832844036	4769.75080776475	5621.32163959967	8651.68754936747	2285.31419933676	6370.34262948279	5187.03527499112	12229.6795876605	5711.03704608351	5273.87152475092	3636.19214563885
ARID1A	18793.7731747542	13469.8710366315	14267.8673096932	16683.6706203749	11950.1319511522	29853.0686788302	15507.9402205789	11295.4436285109	17173.0666125211	12970.3449588641	13227.757575228	22747.9214834354	18374.0872419663	24292.0646418255	14409.706174081	25189.9471986639	20193.8182066422	10478.1130506541	13138.8751438439	12052.8916257415	17329.477043801	15816.9822746748	20959.0761793063	12023.8977722723	17983.0489587444	13996.5036212737	16757.0084095768	9105.6575345769	16361.7011251173	8028.89951865331	17591.9365006822	20795.9779302672	11894.5517952449	12372.8941785083	18782.7918618932	18830.4862284183	13402.6795919468	12609.4199627938	18526.7587857141	12251.5201599014	9925.47132996985	10332.9607368036	8149.22585173594	15853.6043089433	14326.6997417304	18653.6477456634	21274.8038601621	13227.4584020306	8761.99513707196
ZDHHC18	5162.78540754212	1479.40347143398	1200.44963663483	1388.86064611938	1198.82509211496	2371.68290885211	1606.54486388723	1210.8613793003	4381.97306600185	1741.56217909576	1210.022602797	3956.57661357534	3213.71502854776	3090.5868279008	2177.59852084158	2930.02229732476	5162.70277665465	6743.02001312432	1804.15468593027	2360.39028660871	2776.75454673798	3733.44747589932	2678.30330960502	2898.4295625853	5943.9801114229	2941.20372879111	4135.89589110493	4129.74476150792	3304.3656022741	3715.20822320459	2014.17109153649	5330.60242913366	2054.61690620677	4129.33113540501	3728.4637280238	2083.84711827866	4231.32314407444	5802.36171125512	3689.42810183571	7373.92705980245	3027.79670954097	5791.54596391849	990.526472812748	5051.97551391958	4085.22469746334	7274.58501073265	6971.75244379087	2235.7480681719	1728.47993951583
GPN2	2012.27201206338	1869.13413228192	1971.66128223605	1999.03708997586	1889.00632167267	2789.64158341645	2082.83961797964	2273.80877406942	2466.1445306526	2172.28540664568	2105.02360887022	2214.33438135172	2280.86210509095	2021.12928852156	2066.72268241777	1958.12885319232	2644.38334471716	2297.46397743967	1324.2651783808	2163.55285588489	1743.25005741109	1926.70796321149	2039.23820422737	1258.09772258891	4780.99432280642	1871.76809263008	2045.86854890376	1523.93165604629	2260.61684210845	1536.53407572896	2248.51835831919	1867.63491924133	1214.03819680189	1450.60256091796	1726.2148012941	1682.99648600549	1416.37421486821	1541.30333782441	2236.23018219439	3294.05608911785	2654.67918367983	2391.31484265481	755.488371129217	1794.59245097234	1488.03354081263	1736.12710589815	2256.5017597577	1612.63210788621	1514.01439785838
NUDC	3907.98021363661	3334.02559318496	4000.76951514825	7191.63221133966	4306.2770233581	4522.15005886156	6215.24630891539	5558.53181009785	5430.52147785457	3927.17643432586	3982.35204988229	5064.80042193381	7231.92582400527	4021.59274436137	4615.22890937771	6079.73212957143	6620.95953916514	7455.60943785889	3842.02136888296	5836.60231029431	4757.23993147958	7301.41433676402	5981.457652017	3073.14852828104	12455.2087500089	6583.51800494586	8292.05075845792	2174.34432779753	4679.86312295365	5675.35171348932	4412.14148502837	5100.89147241674	3101.55241733318	4511.86415133384	2860.28581597061	3663.39029709938	4314.95543035423	4439.74116811153	5515.08280124466	10983.8426445028	7047.48626090524	9369.90561700831	3967.24102908625	6950.00879427227	4015.78051573017	9462.4441572532	6675.55051190822	6081.53212795632	3739.35535442413
SLC9A1	5428.37308088209	16259.6258807692	8363.77304863633	28845.3165308755	9346.83454514949	39423.9886546859	22975.2133034263	12273.2515205109	12192.569196141	5023.46269501943	15403.425791835	8613.41337804482	17144.1386085147	8688.51728532314	7260.29096615116	12575.1963522786	16747.7910011135	8883.88377811936	7840.81501481551	9190.95713296971	7081.90126750545	17070.4075577979	12520.791345182	9832.79286334153	23438.6414789942	11745.9945825204	15890.4913620727	10847.4152396342	11033.5378776904	3960.67882988034	4077.43927871416	6594.14990367393	6997.38860945599	6134.60505273953	5934.61539376806	8084.94743022824	5250.491479584	5871.91517737287	10910.9344123465	15497.0573362874	4866.10077190691	18193.9907273779	1711.92405683013	9840.67441196034	6470.9131005163	21483.707302556	11125.024213683	4541.94946234885	4861.52625676766
FO393419.2	13.0315331937396	14.4884474726709	6.78690490454882	14.4425818804759	14.2248842992667	9.78357703810323	13.223933873966	12.0560460129945	16.6328399279033	3.83499551130112	28.8548702505014	4.22436134100972	4.54551222160831	12.4913852568461	5.72086942942171	9.21919201992685	6.31982043727922	35.2296435006908	8.64571124530399	13.7569844147929	15.556370697399	2.08119349926742	7.9127933213257	2.94800255314355	30.5337808168694	26.0619975208535	15.6395369875032	24.1845782091663	16.7580879300793	13.4579850558882	9.28811278161962	48.8153528066808	23.2673835766948	3.02248501762038	18.0278354514447	3.54301646726681	3.1527682639946	16.2667605831852	6.43125904570886	33.3472098422534	1.73018043614192	6.93981609062405	12.1757755476066	9.20894495308778	5.27969073738577	2.99055437636027	8.92156057326596	45.6317204224452	8.11921916919514
AHDC1	25604.0187153546	4097.85403128509	6462.96234240944	6163.60092865484	5664.09166238324	4116.91347948801	4347.21180528026	3007.64944630648	19157.089480832	11231.9450796119	1975.81894189239	16980.7556372496	15765.7369641927	10882.0432284727	7710.5348888854	7706.30104485648	8349.22604705142	21144.955327214	4038.20612447352	6801.83200979222	11071.0705332553	12781.6131685769	7418.22111666459	5811.32682709689	14516.8368863029	9895.1042249316	10389.4174205202	9042.50212670661	9388.48726825242	5891.67589180048	18254.3844171678	7575.82294570355	9299.22926139197	8839.50720958105	28509.899720431	9385.32403694812	8436.51996362232	9883.64156448944	12604.3454922082	20175.1561363163	3493.11643352506	8016.31455154573	1891.6638245449	6427.37487100771	7500.10948902769	9437.5128851926	8180.45902397746	7681.68519643377	5805.42422171971
FGR	467.966679367	646.729637153691	442.480149568712	218.04299883985	528.333743556538	90.0428709237035	310.638188873028	361.040423946175	221.847602598471	1280.61304418623	477.693467439272	816.951214210481	283.598707742464	243.715890718126	736.078201183353	591.573181584796	411.848622786684	231.315200209555	263.496390440791	868.850979912319	571.686805118565	565.704089180558	359.35239896073	347.912725486752	326.732178761536	547.757275552003	235.46874539147	636.715502882304	432.157748543292	424.772533993134	1584.18939998003	790.211948170061	623.061312309876	468.098901566787	369.035675366459	561.987701914558	121.271616592885	503.188183742186	158.961381516803	242.555398000487	270.305617782367	471.155544132927	306.562970081868	266.998424970949	597.731663529376	596.326543756357	618.26463465632	405.595084829701	378.262514981957
LINC02574	0.0487289857684899	0.0154481167040366	0.0236855643497432	0.0378608901268059	0.0284956002709856	0.980842711960777	0.0608527432998167	0.0666371971321733	0.0408860089462613	0	2.8549433620515	2.11845741848674	18.9429616967203	0.646991000467532	0	4.18107192453373	0.0126940298196483	23.7775918159096	14.4616686209206	4.6414453568786	0.962968106932008	7.23533496073565	3.13758549697842	4.52556429244853	31.2886174371342	20.7920474866721	31.5295979853354	5.26597689258993	2.33214374616988	4.49976248698072	5.43577644206112	3.20590704974142	3.1501051748734	0.00168197067190778	6.4403265601058	2.1028213512057	1.06033436673739	3.03947844150697	0	7.53384294802904	4.41513992407759	8.01456356538838	5.68709605105442	3.02963324663253	6.31275999321004	7.97815800538683	3.55625029505818	28.830313266547	0
STX12	6430.70231654517	14868.3305892722	12781.4363666382	26721.2379193731	10849.3988021851	5239.6206080113	27070.0260734381	15332.1828582729	3382.88569754544	6637.43649813428	2755.56310305249	5304.50600129624	5273.97673358148	2882.88210800651	2838.15327604934	3259.061570297	3998.62935207971	6170.46676022597	3207.2987402616	3567.82797536742	5823.82020667203	4376.70983070457	2472.70896274152	4451.4592480146	6747.07332777164	3951.1530947694	4558.14699933926	3243.60061950416	3626.53815810346	1646.38291381475	2745.8052575648	2376.03091929439	3868.62546096828	2628.39799605674	8648.63925554757	3957.22128355226	2771.06442045009	2913.89040823676	2972.13966705873	4210.30316313759	3706.77204172091	2993.48864767268	1258.92110343914	3672.59469025868	2413.05087677654	3623.82945892675	3612.00417616957	2445.24853820356	2181.8833256905
AL020997.2	7.58146416220784	10.8737451057246	14.6593460146081	29.798422285388	7.19920257918154	3.90800806546453	13.065433344495	11.8954266944992	5.20014379082403	5.4161185903141	6.48704965324702	0.0122523641733627	2.28181658204852	2.13964548410913	0	1.63587545708055	4.20604120779788	7.24955971989282	3.84266241926716	4.59131023790401	1.93684316889706	5.1696766053971	10.5133175430657	0	5.8753375366402	9.36488050665802	7.38473479826447	18.8392641142906	2.34160855916868	2.27174215019656	4.66595361614993	29.544623505032	7.25930978409712	3.02125266802929	2.64419712904525	3.60848945561107	0.0107982511080329	5.43576188852083	0.74985399558946	6.45237017902951	0.849651637172755	3.46930318412632	0.752387964105642	0.697086254384837	17.7940953708466	4.98605423172241	2.66077114747636	17.1269793307527	0
AL020997.3	13.2613004564457	49.4538165495201	53.4149591017529	82.8805901713725	42.6151997199969	15.6535625478521	67.2831501375112	40.4200580393747	10.2558845879677	28.1428175761984	15.7741531627001	11.5696853414366	3.42066721996318	19.2358032329116	17.2160264908803	4.99687573859985	8.41557036833404	16.5891379313918	9.61090765960892	27.046597294267	28.2187402190126	8.28095265299662	7.11903006436061	12.1449674635415	50.3117680292063	27.0935551239765	10.1077364106858	49.3500236672531	10.339788862403	8.98843211027872	14.0194679867183	18.0645051966875	17.6425490106455	7.04838832368518	16.7191648855653	10.1673551539406	5.24091812333178	8.46843846664391	3.99048775885953	7.56431920979691	5.28181625174016	17.2059001048628	7.27205980170462	2.22996933351223	5.27843298355	6.97966775137381	8.02869578261275	18.7525826478089	6.30746471457303
PPP1R8	2030.61677535815	1204.28516536256	1279.28237214983	1536.13678490122	1282.57981663124	2319.80902027724	1344.2658089656	1663.88091307329	2497.64751099907	1712.61252543541	1293.67307571918	2981.8845197108	2798.4776738338	2272.27870235772	2065.76064852	2379.70872307084	3272.65114536241	4999.42768281306	1711.83443706549	2027.94785437758	2368.41109111038	1883.27636454103	2488.67909361219	1631.14048881508	4361.23462944219	3151.94622339127	2872.86946204828	1434.48040862673	2329.96159829743	2110.34031084772	2225.13358356722	2200.53520337823	1454.77364549587	1995.20694942602	2304.18039118968	1981.83611871264	2035.18202005017	1871.08910337979	2869.93598445768	3941.88499493872	2517.26666580874	3464.58001821482	1297.15684072304	2316.38372041768	1819.52473703938	2974.6516546412	2246.64305593691	2192.08403195881	1618.0808705738
THEMIS2	795.331587980332	1800.16793277891	414.485061699061	270.92641042308	846.497649546018	310.278266651701	723.551164847131	1006.24488543784	230.217398314646	1985.34228243819	507.417890061447	1285.91601219903	2278.55855577225	503.714769983329	1178.65851708835	1409.4891158942	908.791575669708	1116.06542739604	1310.80870410685	2590.13183121737	825.437356354019	1078.6709459112	1742.8362088895	828.07414646464	1593.3144191117	1596.316686821	1786.47314910618	2066.95834414238	979.157802220611	1032.20759419831	526.050888812996	3494.81506787774	1871.5746772487	493.267264319951	1478.46458116074	2442.70497718436	506.980964275738	865.450840840635	365.867456794255	605.810933598351	943.952851629911	1791.45506069223	490.35163033515	591.9524426583	863.992426474336	946.343433698026	1964.84801999723	951.16406084701	1159.26877657214
SMPDL3B	146.43855355282	1445.60222387611	1060.09018049878	1609.81096461727	569.686317066969	4100.29941127911	3286.26012636313	3189.20545119947	48.5623467327378	21.8526482266662	3235.18443581971	136.702596236368	162.065643324173	239.368031532163	17.1896758927018	36.1194319817019	12.6264563991376	42.5416275952728	406.819159856166	257.682499393567	218.754265463025	20.6973609612206	273.339438857874	21.1784192432161	75.5494775714789	26.1010175264394	10.0892900856465	22.1218127500704	184.955824699577	599.462491127373	349.510881021759	115.950321942035	116.704023928713	145.967962695862	102.022222460165	282.099278344482	10.4696930389722	34.7452651055184	109.474473866223	51.7712078101254	759.792706531463	20.7429035119478	87.7666133764014	23.0657453075545	553.490126427875	25.926114220911	340.018369351641	294.190829753799	687.006312835422
XKR8	760.25336672917	1195.76383459036	910.30937921538	810.558176770974	710.211298210337	951.41296557277	1321.92318456198	1494.76825184048	453.458739395949	580.214004870503	576.192206268913	626.657849632187	796.643107524422	575.986223608212	804.904954297679	457.742632800828	627.214502605995	923.12054435486	414.489067220589	1065.4607387305	450.149414508503	303.029663202161	609.622718766597	498.372871131627	954.033245313889	346.402868365043	722.137367569797	417.826195984239	363.559599125923	452.792474664309	612.524251905081	626.441366117539	310.261289896239	271.801170655716	736.611477218085	484.683495547835	607.311844281537	273.20272436164	333.433253617902	361.119292651403	515.852147455558	579.163178743309	170.720318989784	304.822433094792	517.761459905366	442.756878576649	562.77713876992	325.351399415209	401.790652303867
EYA3	7278.50712884692	1808.82764959216	1805.96330047727	2377.08393042205	1616.38417362867	4797.20811457653	1897.27692970026	1621.47756623856	3512.56710368089	2469.84098758744	2912.64976924653	4273.05025006725	5636.28673842108	4923.28940981153	3187.07231605407	4506.18972579551	4054.30898242775	3589.85499166636	1338.68638195355	2900.0539940113	3171.49439067741	2514.13500627909	3221.81886996827	2384.83157316734	4408.45915430343	2564.55462627395	2974.04744612762	2118.55926793018	3014.92179736184	1746.12430562693	2070.99955913666	2486.63970751531	2368.95727789995	2699.87081066299	7592.07502365294	2710.74506136674	2500.335950269	2663.83427973339	5364.25259733301	6664.65361939008	2879.78121271699	5033.11694000515	1322.36112068279	3835.47763500321	2918.17316872327	5312.09237874414	4289.33014951281	2513.89455976781	2097.72062321527
DNAJC8	3367.862287851	2286.65505241698	2836.5122290491	2735.8711232757	3784.98735861617	4150.20181539997	3188.6797608773	3047.66191107952	4490.63569373435	4308.60255641046	2650.55840142661	3806.22761722098	6135.93739600085	3249.66751134654	4208.95986048929	5294.62996707533	6096.69995885653	8436.81766060445	3253.45507321764	5054.41672260703	4276.9468560509	4468.76108822693	5066.62814002408	3164.33332552852	11471.58217793	5488.00383735081	7363.87059830271	2757.3877652264	4679.88185987433	5164.29541054407	4207.4617470718	3518.30439275239	2949.5975814095	3587.74779698787	3732.36622132865	3906.13954176584	4740.38126019193	3917.9651603559	4737.76257757851	8215.78547916737	6038.80668669858	7442.83299680896	2749.71764339055	4076.25462693648	3071.82400529362	5167.49707750637	4702.66876818115	3561.35665798546	3956.55934778728
AL353622.2	7.48655076673517	8.45507894597482	10.6568827156194	6.50452520880027	2.97651193853238	4.88879224995392	2.56681299789259	11.637620614107	1.89237045454913	0	27.9910229417114	2.11458967168034	6.70636635303011	1.3969535101939	6.70767164389032	2.493914368057	0.0115511015957128	1.04835892493979	9.64894359322621	0.109535583581124	3.88816139549201	3.10688262113257	3.98099057723163	0	2.39469971366874	3.13534791304131	0.895283519102297	5.25424637661832	1.53842914584441	1.15601161269106	6.29530230641833	4.25333445019662	2.3579936488628	0.00153403887362713	3.8805440753446	5.14101450710286	2.1009390706533	3.06732072684194	3.22460227464289	1.10094875625278	1.74305255359178	2.32910631168499	8.24750565694833	0.699663998472716	2.11660393819147	1.99373419761954	0.8621835540826	19.8973637295123	5.44718077972562
MED18	1142.83254930953	632.331362902341	533.433854728441	845.767700975326	417.697906180776	1534.80050790681	867.70363565867	809.492258572852	986.45130260461	423.580868735868	1143.13819442922	877.949376510983	978.93938670103	512.591022411625	694.002611656527	465.300660144494	1197.67850144901	1285.11079858124	896.317413914209	960.4806870856	783.637569141523	579.155298830072	663.788708173133	461.110484756412	1871.46233530145	533.159405865438	927.275534546463	512.546290416052	585.251770830777	347.464538827185	505.844202959445	730.675965505133	337.446586324192	352.334203282566	1536.31243692554	368.737309361234	545.649078478522	565.091948649459	864.156284785405	1214.77070017471	592.072148998645	1285.79775830812	408.2219334534	589.677021064653	739.804360943889	903.464673307653	511.759135909869	374.378352003484	420.788506788137
PHACTR4	27116.7064955512	5658.03549937928	4979.26572583221	5724.7407367223	4133.08802417442	12419.2842723358	5597.19806703791	6263.76030166238	8238.32039528907	4174.60150965661	6910.80725502907	14525.6344660625	8360.55751906377	7764.8738281873	7924.66972380588	7701.27158576781	8051.89691457084	8997.9741992507	7172.42855639141	5072.8271492657	16832.6758427302	5151.33462795485	6143.19894363712	4014.48905040018	13053.2103123834	5828.14457960613	9106.1544624882	4713.8579241327	5688.5579380409	4187.05926457532	5552.3475735674	9307.29851520823	6510.32199524354	5257.80164462117	41356.2778400101	10085.8598933489	5404.14570602732	5720.19326873899	7772.41074960284	13810.1237581793	5709.04466176902	8497.77219737082	2826.15374801801	5048.02736676126	5780.56996374019	6238.49085161366	7208.79303445554	5398.65264393885	4171.93166835323
RCC1	2254.31507633997	633.56876209676	640.399790852768	2205.50659183145	333.932103129331	4298.02474588017	833.043537289083	463.365965019749	3477.15135575353	395.374416477844	2451.70296248416	4321.42333949859	5162.59525472445	2805.52598705734	4128.66719048097	5207.98479507721	6267.93651398139	7296.8966804829	1549.3007043859	1584.35819517748	2364.51695207642	3591.76329062016	3986.04269907367	2036.83761961761	6668.08767273352	2968.33039356532	4974.86226545937	1530.25548005335	3455.87595855847	2432.00174424246	1983.81713483544	5025.36060096659	1314.79055503007	2441.1591721266	2201.02583163586	2828.08283929038	2073.86403429708	3650.90010978334	5869.73799748717	8123.06059875027	4313.9339034016	5414.64187289922	2920.52918321815	3169.29544502088	3209.67622498396	6274.39160927942	3267.5216753595	3463.30639033162	1788.20939811107
SNHG3	2359.51770060122	815.755961506916	705.881899490244	2239.01690819247	596.657810759901	1387.96654838369	570.8283927883	638.92527595245	2790.65750099116	617.001747355952	2109.69669691281	3116.4732465227	2799.61564829109	2927.10156025111	2428.05877682718	3627.66213827347	3140.28181322052	9672.11240279664	2117.67682008291	1654.46146335529	1472.95758019627	2036.33827993894	6114.69321930685	1318.09824206772	4197.34198901795	1262.46508548398	3208.63250687247	2564.7840364886	2975.86058576366	2554.14462105433	1713.75399269731	4184.07083356554	1338.7923653503	874.792635137763	3154.33923995023	1872.47894993138	1722.64643714252	2834.94270375767	3335.68000109302	3676.7369230731	2456.09622172622	7320.91420478022	1444.3625380642	736.280210894204	1613.26866806851	1117.86162020878	1204.26256360253	3253.82800470197	1417.16811986932
TRNAU1AP	874.843922162414	844.676015094813	811.411698477094	840.971487109707	775.521570330078	864.296977229573	749.795783780673	766.823550757518	941.491496440548	940.488070324938	1120.83081090102	885.32166521052	1268.14015598864	800.595408303166	2381.26252656049	1088.87687670875	1733.49163334467	1591.10131316652	665.493022984274	1216.69437951793	881.831087911678	1312.39028115835	1302.13926511251	520.35555575637	2507.17516775117	1923.90943157155	1094.68534612176	986.134082324173	1221.61439497002	641.08731161116	899.682808061486	948.712304847571	534.199887532774	577.826513312739	1065.65213953624	870.994035652807	596.872535002989	755.526033537051	668.54523334319	1543.54524411728	881.914008436538	1478.89184042312	410.648628199858	778.005166354259	712.453846451058	906.45557944452	848.181317442753	688.178776676301	763.782868731437
TAF12	1013.36160261158	428.423657946054	605.583595568985	653.598859057336	407.746397981003	1026.78635348333	791.181650761662	709.805286134689	944.746284104892	634.269753424314	935.884139413271	886.376344656148	2006.2609949297	542.75787077747	1350.73147371589	1040.89492240139	1957.27361077117	3435.25977310815	931.889308398933	870.724795965227	1263.93070853333	1229.65992770957	745.834046751932	692.068735398626	3266.64744382485	1875.92462257797	2154.45754945744	1032.44386048194	1327.6583499361	940.31027455397	818.71742336533	956.161549660723	590.183806313391	721.779167465528	1047.61712962468	738.30216158536	498.618426486376	1009.46304454688	1105.91913075777	2256.02075960418	1658.40658993116	2961.14676660546	561.114169852001	886.066705711801	838.735551066751	1375.14065215701	880.386643187209	844.186324182638	485.034893905992
LINC01715	5.85128979192325	22.9048747822754	20.0483370804501	5.026446781596	8.65331057919462	6.84434145469685	17.5732133167822	28.0936518157827	8.54111242360864	20.3644505270786	44.6771595545906	7.37898089060518	7.92185194691001	5.05360259655217	50.6996056759164	14.2650271013629	26.2631173295677	33.1823241988345	10.566433712452	24.3998565869604	12.6313780581161	39.2847074409295	16.6939384018762	3.70487443329189	21.2449318796142	32.3343055336932	27.6037043189615	13.6955115049493	15.9035680108525	19.0697546166696	7.70197714379428	9.59362618709075	7.92537397520229	11.0753859403983	10.4149765130006	12.3118891453328	14.6451362750163	21.6584335815077	66.7897514404835	59.2004930220987	15.9297866651601	27.5671209124061	14.5933158957165	13.0584026239438	6.33385293242085	17.9491435137103	22.3616796168374	46.4275128083413	5.39328232114012
GMEB1	1494.31023105201	936.407583270905	1023.96844517907	1183.75349626655	924.684702578567	1807.88606414528	1079.8026860442	1141.80962071462	1717.8796428304	968.640677199985	1615.25675272093	2443.53055829886	2218.94613753326	1803.13543695839	1108.87123272829	1119.14395380115	2010.86405093407	2295.38016025345	1617.59580410471	1052.16707704541	1546.85698007557	1005.24611504195	1311.65620830386	866.814769810589	2510.8089465963	1107.0001750758	1812.22120686607	1050.33932345287	1221.57195680171	1091.61048133215	1495.88092429244	1869.74984758719	1064.48550409936	1378.12214212417	1514.61219321086	954.061770490279	1077.70117460902	1159.64298507311	1036.11614220392	1655.66646184491	1228.48134345376	2030.47579473282	1145.90568545004	1487.39587260612	1316.49684697698	1728.149969246	1228.4407669025	1527.06497354762	609.01758986185
YTHDF2	6655.93239273404	3400.39104770861	4024.83134589483	4236.67423090589	3292.26285935294	7487.98535700809	4086.96222562123	4388.64624093246	7061.70674276599	4291.32253434103	4264.88329031318	9599.64435686065	5985.17878465738	5784.96951057598	5416.30143984007	5256.73974144848	8920.74038616587	8095.58018500551	5754.86803265703	4356.20442238327	6616.19598465935	7957.09345752773	4998.06679507269	5124.53348426409	10950.3818708061	7893.95770595458	6578.24623558343	3958.21104196266	5706.91864678397	5115.00088568099	8437.59579973037	8041.64627878487	4468.42468801283	5016.20211582306	6475.10817850145	4598.58746406099	4542.82829570067	4649.53578467503	8482.4317694186	10424.4202892462	5287.14246755777	6127.14014819696	3035.18043204009	5799.87223850872	4323.0665830896	6343.19733870134	5315.5488186862	6474.66553993728	3078.7130860276
EPB41	9309.83934284576	7466.75446212688	6777.03969750729	7017.22044014547	4094.72115170438	10820.8714919642	7421.74951284344	8582.16934517484	3301.19532030479	1897.35003839012	6877.35758378561	5285.57521961679	3796.56142412684	4445.23726319174	3078.0959510376	1891.61608931466	3413.44085193251	3188.44899322631	2014.77216695866	1854.19254014995	4229.31463083192	2041.51012129159	2276.67379064775	2885.53718518479	3198.46479499009	2210.86213198748	2098.28566516474	2424.81381441959	2982.23064609469	1928.79810993674	1939.46418849809	4123.45281291952	2946.43447646888	3345.14077281337	8440.89410223313	2989.93263088632	2190.9327694014	2399.06518482466	3990.49704382159	5134.04874603573	2857.62334231322	1798.42342366097	2030.7659530491	2435.23266492304	2915.01535243853	2522.91879216131	2366.52738272177	2728.74182084227	2466.05455685883
AL357500.1	0.183565586093685	3.65396461317547	4.05338708055259	3.31872841242852	5.6677418288086	6.85536645868747	0.244667051803163	2.69093716587966	1.85590990978466	1.49711666825711	17.7724405604483	1.05789912853376	0.0188128520626744	0.685973441885694	6.76019305021452	0	0.00781024257713514	1.04201537103656	1.92620731864059	4.21779547530214	1.94666442821962	0.00530881451187515	0.760452714043932	0	1.19714054215391	1.04886201872136	0.907626381376019	0.00808561124263241	0.76106567123271	0.0181630840770545	0.737658587693756	13.5800567566645	4.14520750390686	0.00104506317862929	0.041181232841524	3.81672492884968	0.00700215635389156	4.86250086240215	1.62313114927735	1.08725763593726	0	0.0222117495089067	0.780454442892665	0.729751334556008	0.00807321001796002	0	3.63817114669822	8.24840057598869	0
MECR	1041.28177470902	801.257386807826	1076.05118691929	975.51908043188	794.009767809977	1393.84408169101	1245.63205410896	1079.97079188739	1174.74519473794	805.760464057792	739.764709388686	1101.91332773568	926.093904636965	860.998284218148	1498.90875942245	1247.92909306871	1104.19650552992	2240.39260008527	492.382207262108	1209.08630268706	1118.09224948817	1023.85653108757	1128.39047704055	611.533615439708	1658.14433539651	1137.24954425233	1087.32403529084	793.545222230471	1294.97838664353	1547.69238427318	1007.87586415101	1229.48583655871	499.804676037447	703.659062162955	903.129056816477	1067.82229545371	806.971334021642	819.785263247694	1272.2874333964	2575.05073947322	1214.31968473484	1693.76214656271	559.491616215249	875.269986142689	651.419567653141	913.435952749611	981.501237875611	806.747794068267	704.955294482114
PTPRU	2062.3118708393	1719.53868699308	1626.85647428047	1941.45931868313	1708.69586961827	13089.8250910672	1368.49364207983	2376.05910507025	2211.34764870228	3136.28143032747	1062.2467035531	4364.51733026575	1108.41051401881	2104.31699439769	6720.23967450092	1502.84464119212	6772.20047309961	3268.31222375309	483.724416138694	2771.9505987016	3225.94360743421	1558.54251808419	2262.33869040075	3242.65926144498	1330.39186328616	2842.07932736423	929.994076750021	1138.75061014595	5510.1088575553	2110.34678879797	1600.12014394334	7601.26041691149	918.09010734384	798.2862823946	1980.3969124696	3705.05019309177	2280.82466505487	1025.6720003604	8358.5206605549	2693.69971975233	3393.00838087086	5301.97584163916	5953.50612392367	2086.33954658603	2681.39278465861	1168.71891658271	3570.86152843175	2004.86750533939	11195.731636701
LINC01756	1.89457018034694	0.0347617497179468	0.0545269371081069	1.65713796640714	0.0664798162661555	0	0.155225681075384	2.34434141603067	0.0987140762283394	0	11.3288115174143	0.00680341500302944	2.21650066905173	0	2.89024009413525	0.823765922519533	1.05365609149216	0.00495333531656289	0	0.0581413335413146	0.97005979837706	0.00455528896536389	1.61470966772879	0	0.0225278923075652	0.00575229477613803	0	4.15996252475487	1.61571809650876	1.12598280726125	0.74995011415542	3.15325444525351	2.47591078268436	0.000898001523650493	0.0349288605420803	2.27339942221553	0.00600491069373493	0	0	1.08208678157987	0	0.0189537980904066	3.38401393760002	0	1.05547628846632	0	0	12.0331971513258	0.89587786450436
MATN1	11.3042452909814	13.3126590781243	17.3990880674832	20.7938991746489	12.8678424822296	23.4948118232335	17.557286298803	30.3160039197782	3.58154439423432	6.97292709295663	26.9713853359588	12.6261204013743	9.03672988692424	27.359082800579	21.9941632870788	6.67873162509275	26.247516983599	38.3443187464497	7.68171794239263	7.78445688907965	7.76943334795902	20.6797178792587	33.6073537629019	22.0763496829814	53.957718745804	35.4409205447032	25.784066101225	14.7393098057365	16.7396146234896	13.4660468748142	26.5436307506668	9.588856291603	8.74031748366772	5.03573203550491	2.68914899601641	21.9142557439756	13.5950532222443	10.0070454288206	20.3055971456	59.1373610815284	14.1681905180636	21.8084900096627	26.9103856722606	6.09577054962038	26.2902485736151	20.9415996722159	8.02045404424829	32.1589945413159	1.77429396465885
LAPTM5	7959.11227621018	4349.94718510686	1497.20947017994	914.829367519099	1427.5079973513	906.379661845618	2530.97381264432	2525.60400504841	1294.9736405986	7015.89244917975	5099.49136578926	2914.61442444794	4994.98486988002	1576.88250097229	7396.99493706661	8525.10259254707	8270.42178900919	2910.48285822977	1906.0936615566	10070.5817459019	3996.93251251192	8311.82580231093	7336.96615066359	4071.47436642161	4933.35574654444	8428.15489117988	2906.87376266056	11624.0952613729	5047.44847051393	7634.37117993921	2282.66908087712	9576.37778407325	10963.6792440118	4871.24318152051	3122.18698836211	7582.03090164948	4164.43800735861	6401.46697348753	2007.33364035007	2081.4719430383	7285.90211724512	7788.76682014181	20467.7894029482	7132.13965394026	2742.44396441527	12430.1153605954	10319.7858104237	6443.45354696067	15186.5470368987
LINC01778	2.14457956245265	2.48712568345571	6.75889599801474	1.81345634048943	21.0449335643335	16.6470343840877	6.81569099417776	5.13322264539784	1.90009076627677	20.4889399271152	18.6202339250791	2.11802312064536	0.030705155655768	2.13089421714704	15.3451793855667	16.187636702002	0.0125504340502021	1.04947695666951	1.91169920378813	14.7080072434834	2.90991819640372	1.04544720080155	0.728516443119453	6.08745484240026	2.40833210276533	7.29635462158775	0.893215800916343	2.12028908066511	3.14267820864108	4.49716159858594	23.8588691373739	0.0157322387032583	3.96600428633642	4.02771212362354	3.9190633847984	11.854673957135	2.10394113101887	1.47424474693387	1.56170309909403	0.0192383607048012	0.848376502109273	0.0364282280557218	11.5099363324836	0	6.31104156791678	0.996276320914967	0	18.8957338114119	2.6899994986789
SDC3	2315.80631735378	4134.0474235314	3359.21782007611	6668.09111817361	12721.0723441911	19026.3422006052	2784.68627210259	2383.45179547221	2579.71161453199	19585.4168647632	4981.42274783521	5885.96702534371	5089.48242760106	4578.46792514574	7695.26048106411	8530.20850449516	8355.50334262724	5446.49880308891	518.346321987817	9611.44827905627	2137.00695878783	8502.10491058207	4053.74960527654	4044.15236486606	6994.81957542471	6253.8175926576	5039.23997465792	6378.78561321871	3456.64883043169	5674.22036577117	7681.88935672035	2508.98319361882	3163.94483072386	2023.39475501386	1346.99860785298	8869.40543789112	4830.27666151639	5477.92686362705	4204.65492386201	6944.94953768189	2340.84751329827	4922.85981249539	7194.50766035164	5589.17272495027	5410.13307011993	4943.12662666134	7445.93181473557	1855.97751385213	4520.36643028941
PUM1	11784.4859678715	8242.66636523069	8088.37198826985	9086.71048315429	8182.17915162495	21885.4710137131	8145.33419582998	7149.08058858809	9539.73227696603	9368.90859746299	10037.2252791104	14562.4600322304	15836.6548499875	13453.396996577	12394.6049327058	14483.6696367704	13988.9054432671	14321.0416156956	12363.740700757	9921.34447745264	11559.1394403941	10360.5722191035	11757.3190486085	9098.06217580537	16872.0544229653	12367.8362790131	12978.0332207404	7961.66224478146	14530.1068648402	7685.9520945112	13083.2312234565	10677.190049581	7726.79189922144	10645.4604677931	13332.0704372794	11529.0237006995	10483.1924876244	10484.3664464179	13431.9524212147	15906.6823144211	11535.1269960971	11217.7654801985	11452.08540218	11476.2688664846	15742.0984108967	15364.8779520019	16646.3877158409	11267.1435326058	10971.9748603059
NKAIN1	91.0591772266235	0.0616166847251804	20.1179782346655	5.03749836046295	39.6671011237784	3.9070149225408	9.16973996035886	2.87693420687454	25.0624476468212	14.8148068493347	70.7088507735838	111.455304624317	27.0558644738261	239.590456324862	0.941313190603519	18.4484373436455	42.043072363924	344.302967945177	301.062135228982	56.5803337573544	45.6861209555712	76.5383466313606	218.47722635933	179.392170282128	44.8803568392826	12.5374535649292	195.978526675938	104.195460289398	188.271784166521	155.754275438081	43.5043874859242	34.0588633343154	23.1132099713612	105.700138290389	89.0672639993544	10.8261438922255	130.658063096488	26.2306994024381	41.3118643023731	91.6343881426895	17.6812482933366	21.8936206344667	170.037872300607	27.6965394786122	82.0940110844807	27.9205210706324	44.6984771557477	157.813360643503	19.8710651462218
SNRNP40	1540.6043167421	921.93787453702	943.793219747726	1207.81214347133	982.925408579977	2414.758549019	994.670903543516	1175.1031151564	2850.688315555	1339.0632432516	1467.4751291634	2302.6613051923	3023.51564913132	2353.3110284427	1509.40378717779	2760.92074216066	2708.47860077418	4174.83706222441	1141.53668695189	1822.12984811077	1748.10869889314	2051.84837784793	2211.35068432693	1541.48701815602	3023.890494976	3298.01180592829	3490.14231799956	1049.29333630295	1763.78905623172	1713.6134048551	2162.09155342865	2095.24231915876	1182.03440360698	2142.17939422064	1424.37292110594	1889.99252915788	1798.94888874854	2591.09753857036	3178.28951487149	3446.0557146134	3143.0610353769	3311.74845179376	2843.31289022485	1928.88340459033	3379.08563907895	3459.29194206151	2149.11725754609	1955.84296241789	1550.20697146592
ZCCHC17	1372.39569275518	1267.0211908914	1451.68492008532	1259.07492051969	1553.79537274178	1691.40186692772	1802.96359316721	1649.59059511476	1892.89967060773	1913.11151611843	1121.73698167111	1659.18356331551	2245.98571993672	1532.00403713196	1675.74028125564	1662.74898905594	2243.05818757535	4367.75081330861	1383.8910913695	1742.81780119081	1449.62608383687	1897.75182180756	1558.67840440411	1138.80530517613	4735.01951276555	2531.15578515973	2815.84698027527	1181.89671797276	2129.8285764063	1627.31235687324	1860.89051664771	1273.11098989884	1293.21886099218	1533.14890439788	1332.76639045118	1419.10822831242	1283.62506527954	1451.49103188923	1960.33066601553	2602.06210346641	3110.28231754652	2587.81168744131	2372.40828999571	1799.98971687847	2387.78023447509	1856.78848617568	1757.22532813191	1381.73511449989	1489.57729936261
FABP3	144.599534472395	1279.03857649977	1200.34535585605	1097.21969800781	2625.64882459771	83.1914859877931	1704.25625302469	2199.2561744972	80.2429457139382	843.35039509281	210.938866077511	52.5926695222732	49.5611115898558	87.557967226628	330.767682910773	138.806373057586	99.8250054752918	1304.67490605532	115.393712774383	644.141508416865	71.9363617469292	250.27255928311	227.912419496107	189.153690158773	232.332428732964	512.239030437138	114.964174502219	556.673927902863	193.747040290886	121.072757165322	101.88464396973	114.884706700231	174.325575548405	203.346345100328	58.1699586097699	211.369892403245	89.910582234226	159.432832071911	55.1001657392225	50.6929962095801	114.306586560224	112.659731768354	175.645621258681	149.694810972724	151.549551631016	79.77507516349	195.04046242937	155.983556615057	80.508454980014
SERINC2	34354.4040665677	13361.2864096431	11908.6556488999	23992.2827346226	5559.05086535031	44025.4238803504	19439.4836311482	9558.22025447554	17887.9624183052	373.459828778012	24792.9001609183	11653.1436567832	30920.5576162452	17969.2164288792	38070.93232453	11498.8508540514	70870.0748861108	103967.778705723	12212.7405879635	41256.8724702669	26753.5432675222	59108.3667627277	26610.5728212187	10539.284559903	171893.861929065	36618.3409046778	51050.2248531348	24062.8157088676	32913.9943907794	20334.4295767023	3796.46086602127	11623.7820387158	9082.42433371506	10723.9817457053	15250.56529453	14206.9471346486	10688.0791712488	17041.4384490432	9049.49508264401	41943.5497916918	22612.8902617169	37136.2239563594	40226.7609047169	28182.0420955488	30594.9756735994	30678.8979746408	43601.7949419112	27475.6598459059	39892.4736916833
LINC01225	29.5827969926063	0.0615533597247921	1.45715010864897	0.176769329781047	1.57111431296801	0	0.341334380443859	0.392961246814176	13.5353723743799	0	227.199501669737	1.06959591852512	5.65542864335394	0.64403168469379	175.599047376541	1.62540201751522	7.36154852025103	3.12414047355645	17.331393775346	1.70676044774099	19.4645863995505	1.04626486203879	3.92126774449516	0	15.2637243200997	9.39107203947341	0.891639882216284	0.0142741822137129	3.92395300702446	2.28386074931959	0.700300057955894	3.21178363634747	20.9598793001184	0.00182207002115309	16.6326702420499	5.76901887826329	2.10665965674777	1.46589873483021	12.2024785001943	9.7013693322505	4.39870191770933	0.0402173982652432	31.2171241359288	0	2.12327601587921	0	0.857583896517386	137.636914983175	0
TINAGL1	1822.01098338604	4680.63447912515	7191.36244450745	6384.51141095265	4943.98105624422	9966.36273825703	5262.67399118817	3719.52305751994	1631.58838899121	7900.6686031977	9283.5323279179	13726.5406895947	7141.9291016967	6093.57368061295	14384.8822391436	6949.81795760397	22652.1846360889	30695.7152547359	5193.22452027315	5644.56440659237	6570.49689249464	3590.73705684112	1467.79094159273	2384.78950656863	6942.97880602326	14782.1116014352	2360.44773312193	1746.00610660568	10846.1873057156	10344.2519670071	28883.9972178753	2371.7863652396	5033.87709408867	2069.70145977523	1339.26025274798	9372.2550009805	1203.14415366849	3317.1808580227	4638.73478327118	12536.0424653004	11717.7651591789	2964.79475415445	5109.11723937702	14899.7180020789	5523.79679820353	5170.48808277734	8069.52857517021	7373.25303432552	11923.1536098804
HCRTR1	5.87067219955817	6.11258205377101	13.4664701323648	6.63424578526666	115.33137872515	4.88584049480134	6.99622196473088	2.87689552605778	5.25413914623305	47.1016913127067	44.6426254313553	14.7096655431628	3.41871804347739	33.5438546770131	6.68133016962185	13.4847260566359	4.21879993952585	15.5489077684845	4.79685787976108	16.6058746619172	16.5372110577303	12.4080597563794	7.12902417202346	8.32018607150814	1.24319041471805	10.4354028955548	6.41990416489803	10.5264017513987	11.1628772620792	7.86637710158344	36.1800463030292	5.33598577721527	15.2443280720774	6.04169658926653	7.79287322401422	11.6695401523251	4.19581185041179	3.01602367760247	5.62778614762162	6.48608276990896	4.39553322309193	6.92750688591433	17.1468004044754	0.691368867827236	8.4266203985053	1.99338048445188	8.03477296201987	58.3139765844399	0.87127335813303
PEF1	7042.28334905499	2927.38445504506	3046.39300328891	3331.72134772632	3665.74762295328	4730.6411975997	3890.21710071969	3529.51530936712	6561.76277861283	4364.16983733145	2866.16927614728	4075.39815434215	5539.58057619986	3780.73317289846	4472.79525692757	4580.18226726769	6923.53270629254	13869.8105937214	3084.1919642362	6629.38845835424	4654.18109143483	5814.24650683093	5568.6636707909	5105.55153692112	13344.4209584814	6489.61601758574	6200.16727222896	2561.63781417499	6084.10640239309	6276.04835417358	3389.43707143676	3671.46073547096	3480.66464161048	6185.94314599819	4723.16389946647	4116.78219089407	2965.49426204021	5202.30656491033	4884.61485922065	6671.16998248693	6214.2968268883	8249.52424449306	2787.1240354455	5382.28964046299	7429.58386555672	4196.22249289579	4580.97686448598	3736.97047419466	2233.45764212086
COL16A1	1389.23056121979	3942.12984249209	5057.96986038468	1302.43667954813	5470.71867148638	2844.44935510964	3040.13191453657	3925.667642973	666.798710449402	9485.85408730269	1810.39577057971	11797.1514731593	1741.9268835353	5560.29612602879	1726.39439730016	9552.57954365999	4913.72699416513	7148.59537080196	2706.23754748016	13833.3193304321	4638.62253426314	20320.8540613923	18487.3169768366	15190.8045692676	9394.84415655893	28381.0210468608	15822.45211036	9097.21595014035	3785.9588936617	6499.08645201223	13761.271321614	9093.51685394534	1480.34382440559	4443.41155816002	1694.04108005782	18571.2891166204	13617.9751650644	4951.45209473277	589.814957728946	1592.10224219601	1004.20378658568	8563.26018723159	2529.298314102	5491.87339806416	5211.24866008757	8104.25508701885	12236.3143912256	3291.2311754727	12938.5597501089
ADGRB2	198.202704010038	294.484232527095	918.14807451655	222.854110252341	1418.32442928407	67.530055777317	277.919802246705	263.894209998038	50.2543801336954	1083.17247462417	677.522827140593	1089.28106090777	358.994699614223	1113.02118110756	238.965704041741	811.190919552289	698.662649647928	682.502106028622	190.403148554916	852.297446359547	484.175833213294	470.568040097432	599.225677127579	1493.07810826244	424.627402078095	4085.59307465155	570.325608834427	271.5472695078	533.409691037249	953.721762761099	3748.21420655204	63.8392894441385	391.837099212307	372.467445393687	53.0074780801038	1529.41872926814	893.717886197843	568.184838909199	105.40551629398	620.887988650457	285.366870573126	142.552331365438	515.58852042029	646.029286111057	419.90349948481	273.232102067466	918.89180355111	196.968979612552	540.252290135375
AL354919.1	7.6412463499381	4.89942722605531	1.45809805750873	0.16720221378563	0.118074884282196	3.90746236362053	9.03351550762244	7.5148483831092	3.57493459748295	0.706530647175486	109.094436665983	3.16821904341293	0.0318458918711073	2.12397243963173	1.89736850696209	3.32422384760378	3.1655170200482	13.4597106481206	17.3520854249717	0.126782299641167	4.85688964622029	7.23805318780654	7.17926844954498	0	3.58199243575314	2.10057947773795	1.81320317880216	4.22041292882069	11.2505899124261	3.39313006881683	3.05117471296824	1.08511066148464	19.4604979866712	1.00893018210475	6.45962280769604	2.09817072050762	2.10507283558271	13.3064634692224	2.37506950811537	2.18049562189734	0	0.0377992642675555	58.8948354895378	1.46522146837716	2.12142178837051	3.98818999572311	0	100.19595969741	1.7782672254384
AL136115.2	5.86192008442067	22.9268529380456	14.7769686636035	30.3010037890374	25.5337291690719	17.6156401981576	13.4056477268247	14.5449823009975	10.2059629358715	14.0445032498402	49.3183182430584	8.42715922759061	5.67093869194096	8.76043564318566	12.4184648989007	11.7465111315407	13.6659348349473	27.9912559027794	16.3464363089367	6.2793527754559	16.5266026153046	11.3838916184352	11.9103937849288	10.5765672594282	28.2360665191878	20.8628641211352	11.941923115338	103.982179061722	25.5731654418047	32.4333744150733	19.4671111336286	40.3580633063324	25.6500597347885	3.02252884606164	18.0644056427046	16.7500498994406	6.28747252313319	13.9009352940891	3.17320021675929	12.9489115742491	4.38914321544978	8.09023969452617	72.839618694843	2.99974463637042	13.6887577913971	10.9685471755325	10.7108239518076	45.5887701919212	9.92941558065264
PTP4A2	5544.86934060776	13216.459005451	11705.4397406794	11739.1864768572	13925.6432453899	19045.9004864203	15164.7214900871	16901.0348516137	8601.70197158131	14104.2933799724	18421.1184067577	9491.36139226727	8747.64661283711	6319.6876520811	7572.88298009033	9251.29652901779	11432.758966026	12487.2109648956	6476.14666892747	10569.210649539	8563.62191820984	10105.1192391487	8618.36794148435	8124.07805785425	16688.0008506938	10680.7381350475	10688.3960384269	6049.39187325832	8488.23344569062	8915.35800426675	7007.00279354649	8296.91668865063	6915.01485586811	7975.79041360709	5284.40000854517	7864.82563310024	6221.55984457118	5492.57915304426	7639.32696030504	9631.10989473832	11135.4020545044	7487.71344020386	23672.1936000165	9440.07464667363	8516.67299403955	9078.52056615846	8910.56740693841	8745.21077888842	5888.6865745819
AL136115.1	9.54618416624469	25.3521292228177	30.7207812660294	36.7070617294057	32.6172153856835	32.3034100482253	11.3167914945306	9.96695400629695	13.5290927857925	9.31889175799199	53.9535246094641	10.5240557379794	4.54546742087728	18.4516893139531	10.5069537309235	18.5357509637782	7.3689743820738	15.5579979421478	15.3875673605141	36.0622256620307	11.663029119684	15.5125692376131	13.5326388216358	3.70946950452623	34.0381708195409	21.89724996977	7.3358730272005	50.4217232944936	13.5412719193014	17.9176346816952	13.2123961926285	37.1562556440387	16.8093863999164	13.0872158206264	18.0270616289844	15.3077766070515	7.33020301595052	16.2673098137103	5.61623750982772	12.9423614207414	2.61613738048121	3.50237287734516	42.5495620381787	8.43150265832303	9.48286730696928	12.9633515836417	9.81959818534674	30.3885392650702	11.7512572340628
KHDRBS1	9065.85878329106	5814.89586964887	5956.36292693671	7693.18351413489	7406.69292880182	10984.3310043465	6379.51199954295	6572.26053296977	12405.5409398994	8072.11484950075	8076.2481797785	14278.5729774731	13306.0031999364	11435.9078844206	7743.98848573917	13515.1070225783	12450.8137183023	14151.9743122452	9037.17949414933	8457.66827268947	9021.54970289197	12071.1288460827	14373.5358947336	10031.8122257396	16186.8520149718	12819.6054446269	13496.8604995652	8571.01973109291	12105.2049668883	12352.6200475862	13197.6375922536	14094.43171737	8722.54579630074	16023.051697324	8944.44795421303	9237.32147793581	12294.6722221347	10186.3094601603	9857.68944786368	15112.2694899134	14171.1853252502	15032.8318982194	11352.0448400697	14126.9253575347	10914.9826597124	14620.9655923677	11526.7373142048	10520.0948238036	10819.0307477464
TMEM39B	1362.81479937044	564.77033859743	565.513945456266	677.66486917386	694.59385436323	1636.59816699765	741.078316852353	750.244979274391	948.167913440228	884.875906285059	1026.02816689927	1944.11066587595	1231.03989521166	1181.3985838799	1761.78215365559	1661.93060729476	1491.87476202313	2832.65880237173	575.088094438465	1547.61431964492	1355.31967406002	1338.25375692701	1730.84786552389	1084.11805918606	2134.63218883825	1886.36845987528	1837.05580206529	944.046502707727	1888.23936182356	2213.40380067924	1199.31656341314	1249.70673664312	870.918439504364	2244.8566917482	1034.74832197484	1474.54186527769	996.170924338807	1654.36482589503	1368.80877493848	2496.40995644206	1414.62235341463	1855.82792533836	2440.77581108502	1979.89188357751	2247.80838344074	1450.927582619	1271.38638808156	1384.4216721169	1199.08026325726
KPNA6	10928.1612475505	7069.80329023315	6940.15742137594	9136.31418594907	8910.72187728234	11162.4751110545	7793.42576423441	6717.07667146039	10309.4770080167	10935.9216782016	6645.93304289373	12381.7694139604	12476.6840536219	10177.1314928206	10667.2379613494	13519.3428575697	14830.4349902493	17016.7906937018	6715.61076554566	9171.1604327455	10685.0839459626	11631.5916408225	8369.71761431857	7463.06037085282	16009.9078493329	10030.7397609929	11574.2608789189	5299.01217847622	10854.9076856041	6269.35846716599	6630.2870998802	7013.19697749193	6334.34363186383	9964.9559247376	11600.7225291051	12842.5630600768	8094.71256361355	9162.11394341379	13686.7649518891	14534.4976166548	8664.18903897803	9056.26501502084	11846.564643234	11834.4540887825	13050.1867235094	12304.4670845524	12851.8501819673	8898.53329899359	5890.4920072007
CCDC28B	160.902744963425	144.812807984569	200.444902813155	117.035508074375	134.971309085976	66.5525224994204	133.451015302562	104.740764273299	136.707610343687	176.209961250316	176.585537964137	402.695255731924	129.447855179799	452.31604630063	226.546194689763	298.714298258307	171.265267997401	226.124382379517	93.270827594584	365.901389326912	282.923086674649	229.598561747889	281.278789247911	229.396237580803	250.058243657721	207.636803955328	204.198793831919	230.493643781889	228.010943803852	463.946945259637	692.090745673296	242.506027180191	231.899744915848	278.846421439737	113.639107124247	411.141826284237	239.379594186435	100.552897873396	146.800096366533	281.343221527692	101.001526519502	255.130346769121	191.074612929057	135.770488670073	362.006086130962	129.63516633249	297.039706147579	372.637337982655	243.422008513633
TMEM234	602.823181886722	454.926485634463	474.5478221124	525.369602456555	382.125406760644	267.211682805903	513.598156300293	353.933269939606	401.687726070335	372.710958922327	717.495099474644	586.708227444224	830.405752052956	629.019570325572	593.630374035118	652.992086331629	1151.44226035063	1777.76115783586	412.564345846648	510.8554963922	617.380803147625	490.214343762296	754.677126068622	247.594610023264	1053.09727369942	1085.05936287213	473.736721409898	887.186885579752	416.988552358509	884.220250294848	575.92315590561	440.331821180366	389.449422314462	564.738510872048	614.109741435012	396.454008930391	384.677660585992	287.910232908096	746.507759806135	1045.53639452045	484.820982657103	666.490945691683	500.963958712759	270.850184272656	825.032907837737	665.133283018219	356.070580470909	342.288127100274	199.059089426654
EIF3I	13581.8610766751	4985.93944337813	5650.27165971746	6357.40315226865	5262.16844059695	12478.0135017674	7566.12828424607	8568.14546290796	13495.2767631168	6466.74469980613	7338.3207609306	11490.1556940039	14687.7868216448	7145.36197844115	7947.60310340064	11764.8078476487	17281.5148026755	25856.0564433195	7534.02530319491	13400.6202381358	9334.61694993767	11770.1773213446	13109.6615982574	6428.24526574879	23605.007079871	10532.5924335184	15160.0615969653	3862.44609239615	10754.4148437941	14136.7950490166	8421.16287415894	8153.34454361833	6433.51048641456	14609.6972404886	10271.9532453937	6529.42475263416	8096.80608453192	8662.76023576305	14211.7216796439	16120.1053096956	13538.3229217313	12428.9306203253	12135.2684881303	8441.21247330165	14954.9416407465	12479.974205812	12851.8368609888	9183.79356412417	8472.40815894962
MTMR9LP	127.941794236444	540.551011404388	429.090366518879	333.266455110749	531.124991637657	439.490083730378	297.48362443601	434.379014763451	155.215654601049	767.547001936196	311.325525050298	96.7491062583983	56.3112517098261	202.551936189476	140.512727451919	233.105937477351	128.187028986877	339.15629379957	86.5407776698795	338.231210139576	184.726437479824	162.373568989256	161.739283763892	128.340998474271	135.667590625979	154.422628297657	166.492465970674	183.127328090203	190.56580264459	128.912241082473	240.520693956806	280.765817808759	87.1095847647457	142.947467511805	185.797302227559	469.689622512186	214.282778215959	105.991776900165	94.0610255127749	238.209330809225	88.5979253445452	103.466694500149	170.771324236059	84.0554685959569	361.978221025276	125.646665334896	171.775191149616	193.441755445728	164.693470774502
HDAC1	9711.15968189842	4894.223733778	4440.57414590104	6243.63618907504	4101.82645923385	13332.5303905828	5704.19641610261	4967.90025103037	9196.31554639648	3759.5649537466	10041.8923244509	11373.442740767	11134.2852579487	14324.0598544346	8078.5676501976	12375.7432137236	20677.0773030417	21796.339891287	7234.93428327601	7343.10512879644	9533.9308918086	9857.95198119629	8946.66743699812	5676.84246540791	14262.1119240707	7078.07628914643	14218.0804272808	4858.04468457389	13756.6480396782	6887.99647392407	6771.15661470497	7690.69049727913	9991.05193844724	15821.7181813943	9642.37038385997	7383.71648336296	6684.62433047434	6145.96035641532	12438.8032589697	27322.7364881127	11157.5426498536	9037.88387675327	8809.65473994588	6013.63743264963	17548.9708034786	9914.1750389408	9377.60412646206	9702.63105994012	7221.72279505108
AL109945.1	0.164132439539961	3.62829569785221	5.28405028857658	0.121481349218569	0.0877477415363188	1.9527685883056	0.216587435971982	0.243576728671871	3.38229737613406	0.715551044051008	17.8272579009016	1.06268423102033	0.0232931920157073	7.68511742173936	3.83600186702332	1.66092661181961	0.0096135782213207	6.1931235290777	1.9196946949812	3.00292663929837	0	0.00652583092627168	0.745076392641732	0	4.63805845311495	2.08968772829562	0.900851734430234	2.10832185192991	1.56351065494788	0.0224808888888665	12.2028017150296	8.42236344619209	2.39740544105595	0.0012817015775658	1.34304181622098	1.40957267779128	1.05522670462291	1.51163849803541	0	2.16027356956714	0	0.0275513944490483	9.24508714765549	0	2.10815393631044	0	0.869300869674478	29.2918813225743	0
TSSK3	28.0556512534926	118.191915653553	140.186057609928	38.6355254409343	51.2337096650245	114.527478484484	50.5640787026078	85.4376212963433	40.2007289440703	45.3575232417343	100.381599681874	43.1181974304614	28.170159256486	257.084988172488	123.352345791556	41.2017308777579	34.6832536440295	68.4531650325082	25.953571141391	42.7862578793228	50.554532672836	41.3744525499726	22.240945346107	52.404568014212	33.0711298488801	32.3558035502592	57.9528315187984	78.9198349445524	39.0282100303146	63.8747545435338	107.543560874292	80.8145532651506	37.5441407753113	12.0826067015933	36.1939701859566	102.195270792022	36.5959308328979	36.3305002068728	86.0714288261569	84.0530224725452	35.4260217925589	70.077379259353	34.1095860512804	28.4887520864855	34.7410106529508	14.9569268797768	18.7498332815368	48.1252568009804	72.4134795068225
FAM229A	159.287016165137	375.222396236735	304.751507367076	264.320247047535	215.948910154065	332.801455596424	168.588601967141	206.742897649995	218.394584899946	209.830269535941	312.273614773423	120.932473530619	103.566579290966	1156.45885172822	486.598208762458	90.821674817841	168.109779769205	520.661142193902	101.927637002065	216.571106359577	205.141745908727	253.378720961508	153.746691878132	154.92828384608	221.741094154609	141.907586042131	231.809756440756	365.178891754021	307.020455653257	467.269253102787	347.952839194293	402.004289235691	201.517695288312	138.921418112505	206.460689587216	322.948327686643	108.725503817917	178.008383646415	457.738231036513	244.689018847003	118.735383460947	314.838944486224	102.409772950653	118.794321379282	222.051448172324	109.691181517213	89.4332959333366	169.35235293144	296.842312769123
BSDC1	6855.83045956143	5662.84000691726	6233.01424224675	6701.67859305261	6097.20808043773	8196.64800638745	7334.3026555802	6816.52673718972	4854.11995658507	5179.34235489048	6187.76021206755	6281.31508298136	5852.404620781	7473.95419256289	8781.19375161753	6512.25212263492	5678.56816903533	14456.8903173463	5031.65888111418	6374.82927072406	5361.9828211037	4749.03157406665	5198.88316947997	4667.90466548686	8999.74945703134	7624.77691751598	5915.90670407956	5518.96181177251	6167.81578969831	7256.68119110905	5571.04383057391	5007.30101795807	5034.68764546034	6258.42344637786	6399.00113703215	6482.11204835903	5558.84433269088	5327.70591192653	6190.17029785454	8591.99555244351	6822.33827462026	6405.22798121711	5048.94219248958	5141.44131996572	7744.24114863146	6311.28681580205	7157.80470727851	5812.30162778929	7271.52153341453
ZBTB8OS	1279.86193673826	1070.333763368	1149.59802649484	1086.07210536109	911.903655122082	1237.2275834243	1505.72250269716	1409.83072013312	1951.07790863274	914.602947315527	1300.18859950035	1107.17987415337	1306.42813245205	1070.16676225675	1236.01092453532	1128.39683684435	1489.77372153292	4789.87704341281	1497.37865455897	1767.12783468479	1187.11781400139	1546.12441243764	1101.25581241306	878.207965329918	2287.9393006468	2676.16715516299	1879.37257579236	936.679666417655	1137.83418226254	1289.97323447102	1488.86715397049	1000.83666043124	939.704758780872	1708.30693566842	1452.70465096127	1045.90589461753	1368.2875606591	1527.39127618374	1683.65505642227	1884.17923476788	2169.83879638346	2006.35436170847	2143.08174017848	1418.68415230967	2838.16300195596	1732.13864822399	1448.54859049167	898.558584512314	1958.38674367279
RBBP4	7621.57043965651	7297.85263010249	9316.72833959647	8223.34730513862	7753.23400758713	10544.8389945224	8210.77968809721	8784.10736716846	8986.46351193964	8245.17641167037	6947.05273301596	17713.6161635696	8491.1099124232	13053.4514895485	11212.1172732853	11246.4535081507	10327.527616206	16527.2235847876	7016.62519808964	9957.91495026853	7751.78407603111	8251.85046534362	9283.75176968458	5769.5315198865	10186.2526357402	13461.2586361236	9845.74393131955	5566.33057777552	9364.55056154343	12564.4259591384	24540.7737075639	12584.1617838615	7458.06300556073	14435.5443156271	7080.24018812061	10359.8607102021	8970.66336702397	7639.31982482739	12835.5770520297	15291.193515242	13803.352446886	9067.76399173153	8642.10926419649	9757.28561401799	15661.0636605481	9811.46322300869	8955.28910529977	10119.8339052354	13324.036979183
YARS	5596.48395106252	7154.23509454673	6155.49357838745	5969.73588990867	5063.30336609034	6976.05545853114	8385.39832298605	10926.7551913738	9084.64507783153	2776.77252096732	3948.88647124248	8096.09883962946	10064.1524906183	6019.91666995083	7434.27630129005	8846.55440056376	7178.84009667237	14421.6324101905	9254.5383878142	5487.52376002279	7175.24111966712	9244.66708318311	5473.00705533182	4554.68806838359	6873.39593618102	7468.27944292747	9848.52682545649	3475.1485920004	5340.09560295618	4844.91736578802	4822.29385214012	8163.96475826616	3969.33331731298	10306.2128590538	5667.54180388156	6670.88196591177	5615.292307932	7176.4111352256	8735.56614069879	7986.22362050546	7760.11099470957	8320.80477758953	16606.1527778904	4568.68669032482	9401.68981783022	9579.11606516736	7857.4773993951	6526.35977840272	9884.21460402047
S100PBP	1106.1901964512	1823.26096236581	2396.63483302891	1705.90449890682	1849.19594669627	1941.98021295306	1586.78796684844	1467.01662539903	1389.83986061076	2633.59596720101	1318.76511538862	2093.42246301917	1763.27446292141	3193.83572040475	2391.7422905772	2507.64121236744	1290.1660068948	2829.55834191845	1332.919969345	1768.73437038025	1739.36025915372	2517.22823201916	2114.14372969252	1773.24234421681	1644.07628305597	3260.44464567352	1820.4835781395	3067.82564803996	1790.11877021655	1495.0713128492	2271.08208160828	2250.51479677772	1601.95630089967	1467.71593640511	1291.48564846099	2645.94908568985	2116.70871255221	2012.78937548791	1845.10508480064	2511.520197485	1614.9333099099	2214.36425047029	2098.30950115563	1574.58688156337	2771.88153330674	2807.12215749867	2330.76234412905	1634.02515218135	2074.21039771466
FNDC5	48.3960135717261	1711.00871076304	4073.74788749827	817.053950076725	1176.03306837614	20.5479354137599	4364.59227954636	1502.37264905182	41.8991434582038	610.737701603616	29.7149991763595	64.1540499215239	33.8067413888026	161.347837505102	864.382104679097	223.075012737907	17.8808662654528	69.505401437621	18.2569974875689	330.234734796854	25.2674115308776	30.0053451648597	34.1861512989752	37.8946934527459	29.5561199941059	36.5340590887836	38.6050995300084	62.1103010020749	32.6126362396098	114.325526226719	172.830477020493	32.995861190457	45.5142214229818	16.1092875579636	20.759306636473	516.733816010189	75.2729981598884	30.1016261304478	62.4176735516062	34.5237417182972	62.0089791857533	23.0428822070326	200.142111503624	48.5455671689276	409.273801439567	14.9568970011836	86.7647257738922	47.2075835339554	514.262461530519
HPCA	33.3132574705658	30.1840076329648	17.4757032907269	20.9683676211459	15.7553839703779	43.0717391215397	26.4073163079779	14.6870312371042	43.2100501233656	11.667680940085	74.4125032304406	56.768457768433	29.2840634467951	81.1817422884797	32.4937079850668	46.2843740973615	39.9272346278837	99.539116384439	23.0697941380081	38.1718939905525	35.9697273374114	34.1338727034141	31.0382217354869	13.585097411401	21.2845882550682	44.8641447289298	40.4702457672656	32.6347683688921	69.4536681245468	40.3547303806212	52.9513249197991	35.1070803791224	31.9543157442788	29.1947063314355	13.0108830350792	37.1421582175806	29.2780811708801	12.2996969980552	20.2241463657669	79.7202802330388	30.1123512228147	79.204984336979	17.8282496417371	23.8631253923602	65.22876805899	39.8878318880999	33.0866478206291	52.6086370548229	67.908717330239
TMEM54	6592.9504102113	3302.6444569322	2201.63745608654	4169.36490631549	1507.05345648044	6747.99739840285	4006.03540030401	1863.62717649192	8807.7153256741	1514.42065893735	5898.74356238259	6904.80878786048	6552.2795826472	3705.60655392543	3736.72580977718	2948.51936790092	11572.4586697384	17519.8000903517	4607.54680064245	5511.82831455179	3287.18719680898	4597.0023393439	3550.89735318113	2750.25003738837	10079.9872775128	6322.67956026778	9445.63351475607	4429.69509349344	4380.04584913934	4460.49733398166	2437.56139374751	3394.93296103869	3035.17271959923	6634.91413314267	7165.26191108387	2411.11523903904	3147.37293852358	2445.48218355266	4680.9540750156	8371.01057352625	3114.64921985296	8963.10702910497	2005.53279002425	5781.36921401216	9435.34624907536	4939.13775292247	3043.82514830602	2072.60302486171	6300.48127374084
AK2	5614.82562574367	4109.88555824643	4130.42564465559	4947.79223491969	3356.1715708858	5492.16391025991	5701.76374784827	4464.58284858646	6216.96074541043	3631.15864163092	5469.36142247604	7618.74435644776	7401.851738532	4967.34830256757	6964.91390678988	7081.93994652889	6457.07046493276	13329.4293852193	6388.63476706268	5118.54650347768	6156.31629045823	7087.34106381485	6380.68702576489	3880.77558966908	10991.6829580676	8870.53012125106	6961.84435665651	3803.50568972542	10151.659436365	6430.72257722823	4313.28184862207	7331.19121291274	3886.95621880923	6653.03530326488	6260.97325880127	5658.42291832302	4308.68646959462	4330.56907923147	5545.08854930564	9717.32773970862	6729.26433870873	10648.8885244759	7996.39052597194	6635.82004969102	9124.92020963981	9305.88299497887	5102.59716306124	7424.9632412538	6409.06325565001
AZIN2	100.06648867657	132.753471481063	183.087220218179	83.4642326352541	194.503652759289	70.4681338285724	142.132625914526	128.335700565438	50.2409703119094	155.05027946082	271.416258478225	243.93574285344	91.1904781485415	277.703756994588	437.841328997132	314.743794198679	81.9669168127541	167.002336770904	369.309728890331	210.469420309678	148.747809729739	418.831957388336	206.369477658659	176.216251495714	123.889768758916	162.77208182812	166.485255724253	421.99854481787	575.92529190732	215.1912218198	291.108165791765	473.245702709881	235.130543563889	64.4290646752674	65.9106004048911	566.626276375245	164.120374996986	142.382825709065	171.166110111218	185.414021347258	82.3889188498945	303.347499906245	217.947117506636	168.21989893855	158.917354006467	247.305875653057	288.111966008135	412.797821585977	389.180203261871
TRIM62	1545.80855655089	709.553668823977	636.348179691975	919.444017636977	555.442738685433	765.434168980397	758.560183520895	762.114909626358	2182.29581515543	647.565784426795	572.47397221593	977.849647013509	949.729074382362	1185.85236607569	1420.516090494	930.652126965442	1449.84237315974	1535.09737396522	2451.42352114222	1047.5484931198	1155.03658888362	1510.95592203135	814.37231763195	990.684230394356	1799.6748749237	1011.01018057251	1386.30054237962	565.173977393276	1236.74594073484	874.191163547852	526.831057093218	791.312716352243	994.114390441486	1690.18562007768	1247.55668254786	942.418199417107	1535.52213383712	651.768967802197	2029.39085905559	1222.35264994941	849.10975492337	595.295836952389	655.463145627023	1061.30141466554	3136.99842686638	904.460989891009	1250.82160786743	628.444011475425	1400.00836995266
ZNF362	2428.40245402179	2398.84988490357	3004.87989063426	1698.00245104965	2265.38059207389	4205.99938962884	3188.50424181277	3386.76037431254	2496.22077832061	3321.11583109643	858.713263122622	3337.27298930408	1044.2729035434	2860.07208630096	3726.22645589995	2577.45229355139	2887.08656095722	3007.97015017272	1205.00876362787	3252.18523127151	2908.98599165681	2153.20145038357	5133.67130296756	2089.28385310094	1818.63903942373	3418.00193244797	2664.9592822822	1901.75811806871	2928.01641584815	3869.83757934595	3676.71839569319	3753.33071834581	1288.40418891342	3015.96209259903	1999.75018501705	3611.01004448021	3529.93132235162	1669.78899810733	2044.69037138816	2799.33407828325	2699.85255028811	2145.44597648422	4834.34106657334	2173.56337930497	3257.02247470362	1911.63418799375	4234.76242602147	1771.29978281159	4725.84480852681
AL513327.3	9.33548433405955	14.4411045950705	12.0157900209284	9.66263218610185	11.3598328168788	2.92894022817804	8.89168492126509	11.8313999404664	8.43062681594815	3.84241571465173	13.9519350307427	15.7602037196168	3.41942074982966	15.5236543044727	37.3542644592912	8.38747658729365	12.6052266745274	13.4806219846226	3.83375127924789	4.73759491912304	11.6668295953259	12.4092693236813	7.92955353130729	5.24575340223305	3.59989049284558	8.35432160986944	5.49604418443655	13.676291118344	8.73966319055184	7.86871041281172	13.2487832143757	44.5323954073351	5.54024803940517	5.03535952915889	6.52356364611117	36.1443250588932	9.41319968343942	7.69541658532827	8.07875442149938	8.63581333762925	3.50564446059897	2.3523894835863	20.4281861058662	3.00500124750934	8.42773746575314	5.98244136680331	3.54211666054488	7.10676472666581	9.03630486217693
PHC2	5234.12698257216	8031.50089941526	8490.70126178412	9511.14039882123	12667.224650332	8247.54119936931	10063.9866170756	9826.06932358702	9714.67188467276	19358.9925513285	5484.2100478799	7982.54413449661	7091.29393401025	5242.08558137619	5715.5053097592	9825.21505640039	8922.8499723055	13590.8144833447	3757.38811550515	14667.3414875287	4239.99660193428	8665.51991513157	7932.25199718856	5888.8458375972	9212.05547948051	7356.64207718728	7323.36618356422	6244.08802768101	7166.15253025276	5498.29407783953	5599.04890221106	6048.53499620953	4411.62614212441	4999.08934216528	3694.99124542136	8098.83155643617	6533.05164944039	7482.2067790266	4238.7085770693	6944.97155725104	5233.06485268991	10008.8471145558	9120.38172666135	6968.49615545544	7079.16411172073	7527.87245921482	9451.89200477832	5646.48146661502	13792.86083268
ZSCAN20	181.504527718632	276.356542889949	233.998696615667	417.99069031887	259.986923421766	484.521397781592	286.464074198092	190.280107762702	339.961149093035	450.315439331308	394.058125924107	351.173339744163	247.56563137067	433.200789288558	290.603365681814	268.426405810357	271.060198333926	349.54103227881	115.391764516045	332.32872837005	190.555918402091	347.484523887767	302.028487398191	168.603385985268	206.423598702119	304.655595521596	266.768562485078	311.516953289791	258.340703496251	105.391913438359	256.822456784364	143.601494697719	175.105591476801	255.6928834902	224.523445607371	297.397959540698	178.755133180169	191.167233096418	437.419133966784	325.521192627457	111.641396053346	236.737670584972	173.999487851893	247.751009276715	434.600646055603	390.903643642375	265.727712546442	497.494880026838	224.421092807698
CSMD2	24.3856277879057	129.126728558014	88.304578403676	158.530716017089	95.2495233860822	8.80125925473756	111.636697758087	47.9797006890805	26.9300320645358	413.024205388258	282.582248089511	92.5469946299891	38.3088501663644	77.2336916233201	51.6023212314028	507.47846135627	319.387765408119	386.882771816993	207.720089215918	474.018883557907	100.131584962721	415.740333463492	578.658193955928	1860.88273134851	64.9383130417081	116.870871784627	213.399624746826	727.181126180159	383.567715187638	59.4475224163928	31.0435271687669	161.682602258418	108.696816987861	60.4024852157692	32.3688826078991	459.28418073547	893.65794369189	446.744660566196	46.9844868337247	35.6023188162565	38.0677285325402	85.0943701740679	213.041655077175	236.151041984425	88.4180733617307	1389.10914706599	1086.39798491548	508.174679662328	198.166310991431
DLGAP3	15.1142723070181	56.6969325292544	40.1481401835755	57.6096488963827	76.5404956853517	20.5479824415625	33.0450720200531	54.5286042750615	26.8517914874513	65.8247934113824	42.7434760113947	35.7697705478692	43.9340343709969	24.1997146519754	468.46829740313	77.3644579247585	77.7619651890711	308.035103707453	71.1533216732211	80.9771976124294	88.4669109165114	25.8687669967204	600.486222126124	206.687977681203	114.438277999042	61.5733441392918	809.777411967834	182.068858873584	29.4211344728613	180.432890988794	113.58274721819	85.1052583145688	77.5144269651789	311.054713316733	32.3704506679306	46.5432775428034	58.5529478665245	53.3304790304275	54.29219576427	64.7025190252241	41.6137935748939	59.8095907404726	32.456306709839	129.637676057908	344.077860912419	190.465646996838	118.97707601889	131.027023087156	48.8319734785528
AC114490.1	114.93765211247	295.600426611873	264.648175562351	153.911674532633	234.358098318785	273.092573205976	185.957599511324	178.259665319056	156.790283064682	371.268010866829	149.611340701029	119.881097521762	194.688515504229	382.368164218498	432.102740543268	247.390525637792	107.18005456845	656.52145062276	69.2280007803119	237.888137046537	206.114101583994	311.288177658682	180.853078313095	287.204789966123	206.415743191561	193.026769407303	260.332904770299	280.996786683614	468.192470138549	280.175129771912	298.110574721623	526.416895397593	259.132528498422	152.00785719208	178.096890956613	493.653209926586	144.262364011458	145.478471986396	274.259783733546	254.388090483025	142.672277299615	461.860517524378	89.3936196933051	123.427554297419	319.906162208946	100.716332492106	170.86885027205	131.011279811375	364.734648770701
ZMYM6	758.491122499383	1306.80431223046	1271.2011529195	1377.47300918097	1228.543539226	1068.86962821652	1335.29348714297	1234.24557546132	1043.20883065114	1230.22970438068	898.689118281985	1169.20299491487	839.454916340898	1140.93697936539	1103.14302988247	1025.7578988362	1150.42155288503	1601.47405258978	1377.17338328351	731.985153881125	1285.32323793014	1068.32573148884	717.948704549753	1628.23242508896	1338.56863131789	1147.68227282157	1686.21400560167	1729.12727392397	1133.88787646992	712.810237568913	1006.32110771727	919.997485239978	923.737593636845	664.399296279326	1309.44493923064	1099.90175407119	697.218293453532	1011.80093175518	1019.91555242767	1166.29718404463	876.594570421177	971.027361866174	737.620178042188	770.283952659064	1263.86963245254	938.366045430723	957.343172039891	898.574021899228	1509.52780314246
ZMYM1	1259.39876513941	921.90870000727	982.500552599241	1118.02176739096	865.006253165611	1659.10836191238	599.160481622573	702.875325921865	756.655595896381	1021.92061860125	1201.68175856286	2255.33098008652	1484.20881288589	2337.92849092555	1997.90113181682	2161.80490025957	1866.93632647404	2204.10812309152	1125.19174035971	771.676363291343	1626.58153865104	1646.44015048035	964.181366761704	1567.36487668308	1368.0974478648	1836.28909171255	1684.34578404712	1721.77958544432	2101.95698857871	522.30378532289	2527.21565588258	1918.67642091805	1343.62874958675	1182.83025429267	1866.7861978392	2452.10819178935	758.89386091712	1470.8721947578	2094.25558287716	2293.77121806766	1387.1432467089	1385.86469262885	1572.09915426591	1078.25813434591	2449.8555349953	2765.24043791371	2060.56624577924	1650.97832735483	1473.29827170923
SFPQ	18068.883263461	14294.0173287579	16100.4654178227	18765.9172524174	17892.4250730406	19123.2228827087	11773.2322327497	14043.8062855193	31016.5144725029	17244.4912559398	16498.2262008324	24328.2514086575	25017.5287650414	28561.8880527056	14613.3126912206	19156.4094599186	31858.766310968	25987.8123222135	17033.7983381695	15097.7572754764	17277.9416378596	23265.2555271995	26360.3810998663	19403.4471811524	24424.7850539544	20669.7499553385	24727.9953536146	21841.1272526309	17159.8560559267	21680.4002221842	28198.6353467568	28506.8653571866	14328.3223431139	25471.5897293404	16498.0793587061	16293.8247408902	19522.8364490502	19768.0518542832	21134.5745463618	25359.9473370884	21642.3339038607	20880.7488820164	18586.3572662692	22964.9212596392	24796.5251334292	23116.1232473691	19767.1575892355	19946.3898000201	19394.6285357518
ZMYM4	4194.6163217052	4485.1443395367	4638.34679958496	5109.55334176141	4346.04428253605	7391.08193079364	4163.43886258571	3802.4979234686	4369.16971805343	4772.93832555495	5605.98077363965	6965.7880519185	5025.34147126435	7125.61223345885	4610.45307380721	4481.73745605558	5153.25640919114	4934.10830461539	3468.87888600168	3932.30735802681	4595.8475470501	4873.12979315154	4613.98152078164	3433.29422123401	3686.75225553461	4786.8788131045	4769.70674343493	3830.86275599598	4232.53275579285	4154.53930813278	7095.04135976103	4397.87070590879	3649.43474095142	5632.27837862098	5040.50010524366	5941.30372979481	4489.51387067356	3449.58831243271	6541.55413945422	4807.47679607212	5462.66094593731	2679.80322484349	6634.94853330942	3944.25928386437	4783.98753619916	4774.59961449001	4652.56312705719	6433.67783318154	4376.47484206309
KIAA0319L	9021.63665857516	12113.5710818481	14631.3689038596	11928.1311811787	8432.15930590629	17423.9958653709	14548.3197490701	17840.6305881434	6683.78947129648	3753.28486869807	9338.32974206094	5653.60356765847	6746.95000625009	6295.4404674445	5049.22433548891	4691.25962533977	8973.26552640585	11319.2741128503	4795.07980310003	5424.94550478173	4988.63771957388	7260.04581358537	3734.18153959471	3328.43412835331	4848.42269373662	4655.42104803642	7160.55769790911	6536.65376895462	9076.79428803768	4088.4250054816	7263.90750131668	4287.26444842365	4026.13590670411	4895.4023494084	8266.99911981983	5056.36183114313	4034.81908989603	2700.18112917574	4480.52816212756	7064.60340521359	5634.60697998751	7649.69370539481	4968.43596270118	4034.55768190025	6783.44529436214	4893.26638652092	5163.44908541624	4122.97593471192	3952.93357554408
NCDN	3145.94111748584	1878.81614740701	2654.72503417469	2503.62991618114	2999.63237566108	3293.73087107646	2319.02087510881	2143.55820949508	8822.36555434095	3920.96329260728	1377.30576805528	2819.97522385538	5965.9885871741	1913.51898913612	1900.37792782691	4077.00572627439	4788.6839014811	7178.64877799488	2476.39404008639	3639.49472482895	1706.29854796158	3742.75321906722	2910.21318903033	2707.73244156936	3545.20198951049	2210.86387395134	4513.06831765768	2407.97746482186	3506.92017045576	2053.20034983264	2639.94924104212	1828.2976567499	1985.8370927042	2363.64602701988	2955.70501378142	2513.19323008419	3199.62979988321	3022.27230272515	5304.99811421603	5070.4634395258	2438.35930592474	4656.22965656088	1753.41713577417	2475.36101307232	3443.29372213219	3922.98993201145	3707.73909425316	1577.8451317312	1598.1629312271
TFAP2E	129.518172967676	49.549028342716	49.581848369699	37.0766002930642	37.0921434256512	56.7641708246736	44.1593037979199	43.2458562655482	770.579384570945	66.4930070070865	98.4990853077052	52.5925642099342	319.523919523505	100.088123020563	61.1624523462058	104.294598795397	215.375670144433	477.090022635439	271.20935783494	58.1446478109328	97.2164047662469	279.225334162151	311.651932130849	72.0871215383815	272.400549246624	66.790759467197	707.562270737268	400.941598136064	282.322953608331	57.2044203207306	107.337491545874	158.483107773286	43.1079271652572	205.359444685595	130.374696544504	57.4765118035264	50.1919241404063	22.3599155472496	30.7565700484048	61.4710733573621	38.0673983789859	37.9817266908327	265.981238590923	52.3967500359833	502.967156296321	302.152825925223	40.2198703579453	220.191997729786	33.4456004023594
PSMB2	7878.49776474326	4251.08522728777	4600.96767091152	5575.73217235507	5202.48530330007	7579.98900969055	5345.79312483688	5449.62696804116	11657.2633217326	5167.59253899604	9928.51150227471	12591.0183356582	21770.0464761216	12356.6060725022	11130.8567951604	18808.9178081145	22229.8984591184	35226.3919847637	8185.10147833271	13867.2420546415	10720.0797014316	15318.4999087707	12131.8410259575	8892.14998349412	24031.9877018962	21063.0773681367	25218.3390576943	7535.43069994596	10397.9573616441	12420.9939769282	8694.33316383761	12262.9748800231	10574.0800761412	14635.8714982922	9196.03331150516	9467.64204504723	7821.89880891467	11189.6099795945	10608.230141743	21017.0392150956	19164.0855079024	25471.4189244393	14432.841181663	12664.1788445293	13582.6884434444	15558.3346284043	12768.6134112792	12984.9829372067	8756.56640167325
C1orf216	285.10409436827	435.649583087762	361.005274335772	522.261666976587	952.872508029698	683.216847862704	334.742435107431	275.799023134755	781.437713131555	1784.17168574079	205.364167120773	886.366668643347	743.802385762954	523.627038268626	1092.63534785535	883.555315980336	693.412813598381	1094.27346321117	326.0054965627	1269.93483371934	275.137469109651	922.50219641901	808.030031895333	936.784447333424	548.45424065451	778.34150763478	834.349288864511	700.928293905429	661.797953985292	824.861426333256	990.787626724006	880.638356972979	372.635482301364	419.780596466706	225.886604193182	1136.40350966537	1005.56360714129	815.942199617089	773.245036089088	785.803249490035	639.93158266006	726.268080914361	551.370601213521	955.590667950613	1026.03734370755	888.50627835901	956.46397518431	672.140651851044	397.254268604832
CLSPN	248.108340923235	167.804567924777	248.737488923607	1863.26312239355	76.8649553062863	1149.15263329228	184.025925864452	128.717814903476	474.976505470102	139.303944880944	815.082830011567	1903.11236025603	2305.61470782263	2005.66303857173	476.036067727318	4601.39719432827	2230.44849842241	1895.02297048822	681.837793961067	898.229986791247	1270.73051847687	1505.79458131804	1924.48057897773	1239.10391335077	1699.49777986051	2977.69862010484	3151.62820631295	744.088870729373	1212.7803642277	1000.8443150209	1344.07352491081	1525.17130078376	726.941495791234	1333.82983972057	427.146799482475	2092.67747409536	1421.6002788761	2141.3189872705	2370.12270646848	2721.70176067684	2817.77872395034	2571.71568811919	3540.4009171755	2205.26467622148	2640.33669222339	5273.20392872732	1883.38958357346	1555.57776898912	1341.15918518511
AGO4	3419.63580372287	4222.0529751921	3065.07254681489	3634.34874639996	4175.52572908938	3188.99609119753	2559.39418044514	3265.96198417468	2039.76229671295	3772.16213653219	3324.36211200292	2518.20196199925	1568.61899200552	3176.12854412607	3572.32987951393	2314.0785994363	2038.1948819808	2570.25686067627	1811.85447430936	1916.63649301203	2059.23315074373	1562.67714119078	2105.36500755936	1504.26136091652	1464.82663188538	1593.2008730902	1745.04586263271	3951.85943290125	3032.51639334031	1445.76520242043	2313.09782104825	1496.45959237058	1983.47013402547	2240.83197178558	3373.58160986384	3518.49376610893	1340.07137751566	1555.99931628476	2021.9896555745	1933.77942926601	2198.17248694004	1374.39450183654	1763.20208196846	2266.22048819098	4970.2087744862	1930.58128935466	1665.0612856497	2246.46990191164	2020.80955441166
AL139286.2	2.15287389482184	8.49402750936408	13.3772379536463	9.7208056768425	29.4894855639327	2.92860046340073	23.4946547041873	7.47664234763568	14.9699812595991	10.1438559969286	11.1435349481439	17.8707037697223	5.66890627749462	16.9508048028921	14.3359333770692	5.83653334000395	12.6141330177254	24.879184867552	3.83261673549703	9.2771126076739	11.6623963720273	7.24979651107553	13.5269028026084	3.70861536653968	8.30502937889207	3.14632794393858	11.0236193652662	31.5360628596102	7.11372398033146	23.4964573228123	15.561585170193	14.8930012014019	7.13623124590577	10.0681091210015	3.97648285269623	13.8252362560056	7.33072659122565	3.01070799746635	17.0471217874852	14.0191508517378	13.2830647164547	12.6601028851124	40.0643960666406	3.00071217904103	11.5847954359491	4.98501343774107	3.53940796019965	22.3157347094901	9.93323193237275
AL138787.1	0.205631438454088	8.43997467643985	1.45139852947866	3.37642658435608	9.8818379741044	2.92982437159816	0.277285701704082	0.315334498501991	1.88620273232661	1.48916525577246	42.0565912607187	2.11980197007056	0.032316624033593	2.12142282787561	7.64859785348751	4.17069486178964	1.06797553818427	3.12244149309066	14.4507300654829	0.129050063983844	1.93519610768188	1.04593726214507	4.74177098893211	0.67655146053475	5.91685997245922	14.578034867858	7.35944668057818	1.07041721460019	1.52417973406074	0.0311677645840907	1.47908231016588	0.0165292421198435	19.4299673384094	1.00895422303712	3.94073004597108	3.57177280163417	1.06082820337826	14.0757648926339	1.55724809792608	1.10458984789727	2.62346212171655	8.03546635182007	29.7068836598205	0.692872159088257	1.07030718688694	0	0	59.4579506481212	0
TRAPPC3	3626.4787059858	1672.46626374327	1994.39578300868	1920.58616406469	1613.51667828874	2564.51022381634	2777.64430472141	2290.48001153884	3364.15884791734	1832.39596096192	1858.73271096542	3073.36668928202	3607.52424517839	2320.13101901684	3036.03496136782	2394.83868813289	3451.2620323209	7518.84882605862	2882.24058997648	2936.63132626422	2684.39262857008	3666.21998745613	2648.03975970496	2238.95586136173	5143.17011097075	3941.75965633067	4129.47068554876	2660.55605028347	2674.4266281802	2827.59861692181	1884.2038402268	2751.46443800932	1977.0466359605	3346.14737306161	3300.12596434761	1810.51455761379	2230.65315703991	2258.16447678688	2966.46961937657	3688.5977030162	2766.32673458968	4852.70362151444	2644.01631343642	2285.4835543803	3670.59428326156	4138.38583684368	2722.63556119467	2236.64738911624	1477.801444482
MAP7D1	16540.8029412416	4672.21709802926	3583.78820370603	5244.25058797095	13344.637109887	4843.19896836616	5136.12720674448	3463.33625232727	19182.1618506451	18900.8998382353	3794.60554131159	16593.8523452687	41568.61025091	12246.8393655424	8064.22271729968	25430.594784304	24190.3452290651	41603.2851290093	21697.1415639644	24353.9990775905	13159.4685538077	24628.3157545416	18344.436236093	14556.9428758903	31478.5130457221	21140.2909504623	34214.1172177555	14830.8805658003	13612.2577641309	6913.78542373262	3978.58320949072	16034.391141123	14028.4169692272	24911.8837782782	13390.1805677648	15119.5860836919	10357.7642215611	15061.9548089316	6588.5158588527	18976.5756360881	5939.47998422973	19540.8510911843	7278.1718002839	13470.7822064576	20213.5380722945	28839.0627530239	20607.3257428267	12366.3003379427	7165.60328812481
THRAP3	9308.23813536262	8884.59737190214	8573.58183204753	8407.59886795616	10958.7158615164	15231.4367120724	8370.42075189859	9731.17684108715	11106.0086417293	13574.1779892409	7599.46973812459	13546.7659413894	11813.9283903421	12610.0371467139	11930.9803840318	14605.7015214254	10971.5504838658	9484.44215859007	9285.30354781765	8093.24373227236	11461.9157150713	10073.0644527153	13255.5077341901	9188.48655224771	9614.26013938772	10604.5811176881	9941.41581750646	6765.04777835855	11402.7128203982	5613.74126055452	11037.070434302	8290.54258858335	7186.93108648819	11594.7427488592	10160.9915543675	11081.4896266567	8829.5493089864	10404.6411596065	9811.45248158997	12337.7367637569	9760.62342440254	9553.83758703997	9559.52514199875	10786.2162635263	10207.8011452926	21002.0582553651	12465.31963725	9373.67975831769	12381.0438783123
SH3D21	1635.91153864746	166.60109722955	224.693533101424	147.604020469175	103.850153458934	812.422792514328	103.198326273983	55.1275112403634	3085.83480977986	180.80790759979	604.083823055975	938.948271389218	947.481296246862	1076.08310652475	903.34505617782	915.501204435018	1012.79990670652	3247.52961602593	7865.02323489335	433.217801078868	917.802670166478	2730.24978558916	953.836430304954	194.400167836249	883.392078966407	1340.70214375143	2084.53636324898	1879.63060191248	2314.93243265009	644.455246146785	708.964386769788	921.06600671145	222.26182562095	458.034117135633	1333.99132221506	571.364848175786	337.645951366279	322.732153285243	831.638353173466	1230.97792902943	487.457803908861	997.468188046733	281.326435720572	514.759795711847	2000.50093087038	2339.43568382969	515.323526149401	571.387579440494	504.039337598868
EVA1B	425.315209925702	300.488077977086	219.309908283968	253.210961125524	265.676151556275	174.223084676439	321.402855563073	266.110314805315	697.783076720118	668.09687011047	174.698765016643	566.740524786008	690.923250596007	424.173869704922	481.775813831453	1067.85683319447	763.802720541031	3577.32266153561	1191.56480871069	2015.21375712116	625.153674653026	928.708368031374	1352.38346699861	916.259209507412	870.389359743674	978.659251105103	865.625464778266	957.713834356614	916.993590380102	1070.28216839881	452.120903324039	626.457509537368	299.047325121931	705.671866561427	372.94781046624	682.92829974213	1186.39386298663	693.601205579036	286.351724987422	398.853171048276	548.62794755995	815.894581844509	178.850164958084	642.924520580865	1394.34697261218	499.59701110001	1236.53149426993	418.949108820499	663.331074182353
STK40	13855.4182440395	5633.89358759529	4818.85425959331	5654.24008102377	9688.94257295017	6464.12990245406	5857.19033342019	7151.25439164814	6845.30390155511	9766.77441945911	4858.74489262051	6877.47172118523	3570.42769100322	5130.16638808367	4286.3887622693	4182.15637511257	4437.795937035	6316.73257240214	3930.50021190122	9018.4150779061	7422.20156761468	5127.54252565434	2765.94500085201	4942.96540217836	3590.05136078037	5935.60008225438	3804.71331843728	4529.67570780584	3163.19966573615	2980.03955351492	3640.83671962421	6838.74886543344	4387.65646740052	12006.4621659715	8417.91911137591	4955.04986503244	5095.77945470099	1932.20888230899	2562.34470572655	5061.86474764806	5917.36502533865	4232.25136160783	2857.88434696939	9510.42481144373	5705.84322703164	2898.86331643355	10951.5123196132	2921.2789937605	2120.3350196133
LSM10	969.140852607585	664.91300637807	697.82506065084	656.854603307333	907.582962618706	853.529133340428	1123.25314673284	913.889167691325	1676.00957349651	967.109215568375	661.697000415427	849.577886312672	1323.29224827449	652.512165392672	915.772131902614	1135.98454945199	1706.1877284125	3066.01955361875	887.648966197131	1660.34179770885	927.525168140357	1402.36905468452	1051.86120419597	968.642136160456	1659.35467396058	1228.02343093199	1949.30273770098	717.774701807413	846.778945302918	1593.65831807237	687.169488705634	1125.26633941006	783.745241810968	1535.16047634766	665.794063343227	774.745888661087	1123.69028151344	910.355098772354	1623.63442438996	1412.06049162307	1178.85034101999	1750.0913756679	644.886859966259	905.359859736475	1986.82168436326	1188.66363303375	1113.91779424117	908.371677689283	704.950549195958
OSCP1	181.502220760043	292.036224688334	368.921654884028	237.190334541828	345.135968734902	224.144828560041	388.944390768654	398.635934586899	356.59839811061	367.273322829824	316.910282613873	385.87373078853	171.074872586737	240.807696948238	558.286009253493	307.132550202265	453.851792230672	556.97435290062	213.490561380487	428.339203346223	299.452441315702	603.94905846204	253.377779231594	133.632851714648	222.940680884744	609.287504473344	157.278124129295	228.388806103802	251.942032515335	293.640256614789	540.241968808524	161.682772360332	155.09562092073	389.577784586064	276.120805820313	347.692060253678	173.531234754816	159.404063183201	145.988778796578	541.074240034701	275.645016773461	109.223227797137	80.4421094349076	151.212808715891	236.789023981168	246.308221139255	324.78255360482	261.181163642842	255.189122842941
MRPS15	3471.29775491873	2250.44153094661	2813.75538265984	2588.47133623636	1955.79561950047	1935.1236578467	4143.30302416257	3645.41983506427	3755.78128165596	1767.38324931829	1990.70086712314	3439.27435159788	3951.86861295032	2007.79103855254	2922.27147257553	4066.04500015903	6273.19635880965	9620.28438573693	3302.50408606725	4002.40867061439	3316.35688703921	4288.80975360794	3360.45133227683	2347.58002793114	6845.01435486491	6628.3703367679	5347.42075101517	2440.6058515003	2931.16627800542	6650.33636343715	2371.41367598335	2848.25740815906	1818.66788206332	5006.13409511837	2967.33992990125	2266.07091708364	2522.29144467521	3465.85671078808	4479.74311207762	5500.55773905063	5106.34690869963	6982.02632501061	4308.86050912566	3092.86537126527	5176.50708382174	4577.15388825046	3493.88445835667	2958.72714874177	3238.00101756471
CSF3R	155.635109680317	622.510951301701	129.781368787228	129.959069162743	180.49938733564	79.2759565592583	177.382480417719	386.780361645167	168.509617270052	764.499866707534	613.4260939638	90.4448105587696	193.583336588411	203.207779266748	629.017713526221	429.998346218332	279.474585411808	174.267797288087	384.68096658335	938.730638786571	154.57836980337	265.796619201277	188.79492268122	185.299484861415	209.984472024338	359.959701795255	120.476289079327	308.37259266563	232.780338806566	779.948661975673	253.667738579104	515.822913559974	389.487265883975	243.614241674959	192.323984741597	396.506637845421	93.0488873545063	232.956000091671	275.832509519757	218.839095198196	247.264708696361	455.048090550787	288.681561002339	157.379832197746	208.38185661274	350.017290932753	421.413556449025	399.367774687556	329.39770838317
GRIK3	111.306588297477	397.013320179989	219.327717752022	168.40501985393	1656.57358302935	0	85.7148290485271	171.392424915133	68.5903221255314	1716.23092718033	65.9567305177534	5.27619596412729	2.29378001690678	10.2087743725783	110.883001286163	63.9030722650639	0.0157676555469664	2.08727054697952	11.5254137914163	558.118386820443	34.9902784143363	12.4238962924428	19.0430502922102	52.3387425946078	1.23913427412684	3.1453848463951	3.65089566650727	21.0698968519369	3.11764465344304	24.7047455594113	32.6005518830181	2.14904327970872	103.143595964281	10.0692287803978	42.6832841053901	610.943215447881	15.6975114846837	9.20219335477024	3.17857239671063	1.10377554702444	2.61930243418406	0.0464208574272362	12.1255213305293	3.00671418558402	257.787776830413	2.99061626077801	17.8519322643754	40.9657122479424	3.58588169426889
MEAF6	3242.00742841736	2215.44909968013	2603.90804230513	3113.76698828075	2342.07278178638	2946.25005307473	3168.86229410357	2838.69683325563	2487.89897357761	2635.87149743331	2392.19588694105	3979.70720376787	3569.28325387609	2727.44878848007	3900.19842021004	3345.72820181189	4315.91529002552	4154.10874456257	3786.24958642781	3298.00960162292	2607.58178791721	3599.00228072723	3126.1714607533	2266.29240428862	5811.88945181624	4355.97178886178	5056.73632164844	3051.00987708489	2826.71567474206	3241.14933368134	2931.03739555105	2603.63515385215	2346.55150844668	4475.62263090532	2968.61406219633	2707.08229394097	2881.86607899694	2494.27416223444	3156.32422113625	3687.53039898864	4007.24759597174	4150.63628862577	3431.29850869425	4075.51585502635	4573.50977280334	3060.41030422383	3209.36448447052	3379.50880004559	4464.27496415135
DNALI1	76.1611784007188	1017.2001746928	1273.78949510513	1521.39072350191	1100.66090544931	21.526526663992	1640.64054814114	854.550240473984	88.5805308370728	1138.64447312699	662.628321822779	181.887647615698	28.1815616750794	20.5169273483358	159.64530331727	157.373123586655	37.8418257326966	59.1347272207655	32.6828717710539	429.04845245125	55.4088610396397	52.756143413647	90.0029476580918	52.3373678859964	15.403676914531	60.5285793094679	41.3650063165	85.2598236947202	53.3533825279396	28.0667537704355	771.426560726576	92.5442620623483	49.5143012737438	23.1559480489063	64.5987734889081	284.496808805675	116.031885266893	78.9030688201193	44.555941564969	28.0570346783703	43.3886516917859	33.3838647351946	53.6117658133716	63.9923097427776	237.802471594733	37.8925561934971	110.931862201183	113.201932933828	37.9720733022484
GNL2	2964.60371635612	1764.17406474417	2009.11113454076	2738.98352824128	1798.14688361029	3550.18686300254	2076.38096196605	2262.07151400499	3674.09239222043	2358.65196369441	2626.40445470701	4722.02484687883	4976.94954104261	3172.3332211684	3032.20368235838	5499.12523089068	4098.44567411244	3833.61002788917	4758.53971594975	2965.68436549368	3153.98939422915	4679.73430851753	4245.02113311485	2821.67949657233	5389.71599036054	4240.16592862146	5025.44791045595	2445.86838176147	3149.65489272399	4161.25813212125	3325.63171766771	4001.159291798	2592.08531720838	3854.5130006012	2434.54089201518	2607.20450477217	2781.52182517816	3008.31516250282	4237.12400412186	3945.15497057735	4620.60912900656	7129.11590479184	5148.20658600326	3687.9975811048	4367.25704939785	5858.5580256488	3424.09355125129	4515.23539574133	3878.73375831299
C1orf109	995.073055714948	820.562471497255	1042.64229821434	994.736189193713	845.129395053178	1201.99248653766	1121.15949626598	918.710742625545	1382.95240226328	1115.90221845414	784.375970003894	1579.26827018118	1811.63780564247	1691.15252539777	1589.71135414565	1670.34560051974	1791.29348834906	1083.91503596091	784.742656906396	1200.04944334022	1051.00085562826	1538.88511674422	1242.3153682701	953.429422989506	1109.83050105565	1560.85003421813	1469.0814824289	663.051057608886	1091.58240148258	886.528546641918	1977.68376784955	1408.17517535037	860.520300926926	1234.16992084913	913.488339998784	1029.13981529841	868.647631817106	1591.65202930548	2434.26268580545	1903.58088035887	1971.28377366652	2248.80374561318	1273.59754231721	1278.19076518013	1777.41854078729	1465.88561207414	1483.44434177466	1788.26961472823	1398.18261549462
EPHA10	166.762461908244	331.870420253963	192.601193865781	278.860348488236	105.268660328046	1647.39962830058	245.124702234243	223.543955147431	40.2553358653637	24.1934158702677	1349.55664168193	32.6139195626987	41.6766085866841	31.5728596407853	524.97341772605	47.9151137885452	2.11893536797821	33.2052326359857	176.97735237421	55.0348229767453	107.92190913373	30.0047176752574	295.978018916259	5.98610433478716	5.96513120408895	27.143898292904	14.6861341828417	7.38737606966548	103.666538656382	96.3850943426137	71.5627149142627	62.7656352724854	23.9144721211046	11.0759529282351	180.43616248043	398.681070204746	1.06046200628971	10.7479207183265	5.60806495675628	16.2000941824601	22.1136699078234	72.4215778978788	80.4927489287604	52.42134230159	84.1935310572574	101.71456923055	6.22271640871557	304.172724343206	18.9662721276451
C1orf122	2783.21427025074	1475.77785378971	1763.13882955238	1523.3693554714	1697.2719402346	1945.89417641576	2495.65326270547	2399.44535680893	2699.32291872146	1458.07305670454	1017.64076056644	1857.90709324939	3771.77550629544	1055.40751410526	1969.2112150526	1887.42329962275	3258.99197285568	3585.69665840736	1850.32226005098	3291.74597589813	1703.38467833631	3006.40207014056	2193.81807729293	1925.18522112855	2949.5939346223	3120.64505242497	2554.57702680806	1077.70878431271	1338.76098220682	2439.82121074383	1435.12292003901	1809.14618233532	909.295178221357	2751.20937802661	2039.72011586944	1033.48703686856	1584.66710652899	1652.76903086877	2473.14485773405	2952.3846446688	2557.15642472074	4144.82688340352	2323.58742878711	1095.98852973058	2989.72190313359	3020.5230184183	1896.79832440495	1402.23381051588	1780.9816962435
MTF1	7905.34229939563	1659.20829851447	1645.56970040436	2143.25874028583	2200.07241089552	3362.24966684819	1552.04312009976	1792.33366311867	5186.96788143891	2696.94617232273	2356.87667204112	5074.22884987342	4041.84120680403	3299.83854811495	2217.75329774387	2242.53393084636	3615.15056821224	1538.22425357933	1903.21488669755	2535.64004994884	4032.92158641358	2949.52502685924	1814.47041941264	1841.59596347515	2385.89345152767	1641.19695195919	3010.85268050516	1664.96222311617	2073.97794503433	1247.40664449168	2053.8896409761	1700.66614940052	2449.75522183887	2867.98264889073	7119.83309057551	1820.00106242456	1432.05795495838	1977.14514144759	3945.08102544543	2750.8265864586	1647.71808097231	2432.71484762848	2893.72323184063	2452.22988779577	3348.57372319194	2529.89940016787	2248.42766677904	2802.74322659585	2011.75171999191
INPP5B	1609.17675133053	2574.98073245577	1646.87006782259	1934.97064838736	3145.77197145299	2109.35724555774	1971.40290332628	1832.49823647902	1508.17423148004	3404.17749004748	1341.99549570881	1777.98849457002	1369.4419672039	1693.35349245	1677.65709491143	1765.43388332714	1017.00715196505	772.749595975002	703.957944173869	1735.13383431808	1620.74719358568	1737.44911358412	1457.48632139361	888.082546685481	1370.45985032965	1490.94818663587	1259.33499580147	837.753104047984	1726.34747161087	619.805188775138	1194.64152351105	2169.67480612401	1042.08191135787	1690.18727340751	1508.18178277059	2258.91442789529	1031.71097787423	1393.44519106791	1526.22602163069	2059.87589786007	1181.4967454854	1125.02933489838	1689.21778988585	1863.31750488732	2021.56070578131	1471.86874810473	1632.8661867078	1445.04019184102	1372.83987434952
SF3A3	4588.37916963802	2683.64109533556	3019.64897214864	3157.12393854584	3026.6517511818	5037.99340706292	3298.01105486859	3655.2225937243	6658.33130578526	3589.67640174045	3393.13129280468	6372.78982141076	5675.74299875126	6153.99355026769	4168.8055565664	8391.32158353576	6856.2990981346	4761.93382206703	2927.43173422555	5452.42526011241	5179.19849265243	5886.64273224247	6903.46677923408	3781.25021237459	6422.8687182174	6304.94850985248	7695.01928016284	2065.94459522036	4848.90480971234	5002.93165250779	5263.60979044583	4377.67055777645	3097.54913185938	5962.46472783643	3983.96124449463	4772.06643314515	4903.45165120807	3697.30383396489	5364.14940769423	5129.77985688374	7049.25046763676	7195.81316563316	7912.62973557904	6198.16566377965	8365.12403507452	6248.46312895259	6304.22830679377	5120.52286231302	6228.06956842026
FHL3	1425.85648666517	714.39627855925	753.984115115763	746.572241563117	1363.43798206182	327.896529998669	743.373833297432	897.442712400926	2748.85022502229	2519.36675383021	504.624319158387	1537.22122200109	3277.81324342588	1319.84597261241	1137.54333845868	2961.2013210789	2082.32188304689	1914.73483978332	625.096026184066	4401.56688838467	1972.70088570989	2734.41159413034	5066.77645272722	1504.25602785057	2766.80195708619	3976.17936652549	2966.70297874251	1546.03682138982	2792.47556709397	2433.09803267378	933.878393220036	3639.5206250491	661.352549565972	1361.01018788068	890.290237176884	1742.01493729592	2291.27425508024	1362.44653855956	844.597496770137	891.459561431518	1427.89884897613	3658.77111547571	2504.96085064144	2495.47204388083	1943.70023309492	2137.99920330981	2835.38930349188	2001.30784253541	4383.77253498694
UTP11	2008.48903129588	1200.67207887991	1423.64324115625	1416.05611829866	1866.24679143752	1621.90308436088	1630.50369009382	2159.77548788972	3495.57883514381	1985.91958703233	1177.49669720098	2632.81409571618	3092.16695507657	1912.80122400108	1638.45378658422	2818.97029242173	2910.19862486493	3314.98685892808	2272.51402593657	2800.91288026533	2788.42623418844	3218.41401008207	2883.14524412629	1852.23176069991	4446.16904172654	3474.34083652016	3884.77937081979	1115.59716757268	1932.83264378309	2730.09051957645	1786.92010588189	2089.92859499614	1247.61462936799	2348.54543924329	2090.0495059941	1740.54544803273	2073.85940732722	1996.49852055197	2424.44358803891	1546.82209290783	2948.92943435825	4660.78768108613	2695.26736914741	2053.14837094405	2583.52498253287	2705.40691130133	2105.26781466302	2155.52779390053	1901.34151503631
AL139158.2	96.9302072363584	3.69805840063141	14.74932414919	0.170420521744466	2.99850463160663	0	2.61535586302671	2.87015943114492	29.7219825529827	3.83246620757498	21.3821271176568	47.3117450679318	22.5410874584211	29.4085254879343	4.76235111192973	32.7926770915877	9.47540165827115	34.233794307072	10.5639015202544	45.7232172351523	75.8514593865018	82.7120629841233	78.2183873826069	16.6307645900884	56.5713142389505	200.187898660716	63.5004787150719	124.108115916487	14.2784928466559	9.01333626504308	14.7067958564705	38.2936155359776	8.71839436249577	31.2077561178045	215.741796779346	9.36862246624696	72.1025789284475	6.87733758693401	0	7.57625546481317	12.3658629190975	72.3210629508497	10.5000420108808	115.313142386701	39.9921532239911	18.9459088691757	45.6345732067111	24.9324320973085	33.4700333410371
LINC01343	5.70272273179939	0.0541661916194358	2.78157047502331	0.15126484372402	0.107665234060662	0	0.281168503815746	0.319983137463516	67.8824817493851	1.48849368801533	0	6.32568397343848	4.54638593821936	6.54251377214284	0	0.785355217114418	1.06872538887975	8.30834172660578	1.90904427094901	39.1019475840683	8.74280615198973	9.31640509033936	18.344342745749	0	31.7216170030724	68.7485295701217	156.991228446156	118.643343315235	0	0.0346756385160871	0.700119842290509	10.6491332238838	2.3230799726914	5.03568900590457	14.2164201577255	2.08333134681661	2.10758280627531	3.78589749356493	0.744745796595306	0.0224360298823205	0	100.476252284657	8.0789972154533	5.32245675005371	28.3861691553805	27.9230367340051	6.22786328639846	24.1048737237504	1.77431990163621
RRAGC	1989.71869259017	923.134032369611	914.372541119684	993.191967745662	890.601294041867	1311.61888800825	1309.13650570867	1151.28377339432	1657.90173223335	1241.96861805837	1244.42492915019	2093.42702794612	3183.29420843683	1461.27504637831	1549.55331166999	1367.36773827573	2769.41318495234	2733.10186474678	2203.27307920084	2169.71886869069	2517.16776751951	1983.59199788125	1714.06719702015	1783.10301009273	4114.75134151772	3547.36844891123	3723.80422850886	9886.42278631762	2106.68441438463	1784.21694300875	1024.94290337082	1252.90602683457	1633.93761924736	2002.25347205229	2558.30877780025	1680.05632649453	1275.26474389548	2186.19091330502	1687.67254643178	1056.37757751788	1706.22413502657	3300.25725093412	1023.88041613769	2230.70482112383	2159.42890361151	3506.16045041836	1863.69287730443	1591.22744923729	1780.98185770038
AL139260.2	8.43023786544946	1.25580219554472	0.065096477448696	1.71491150433239	1.50896908456562	3.91836293791739	0.19264502155167	2.50253641752879	4.8115405298462	1.51889613739097	1.84623231406412	2.11156854743377	4.47838392461086	2.9313155807595	1.90331690827021	6.8292148628512	4.19558257621411	3.11293251584217	1.91605213527582	0.10087050581916	0	4.13247922408504	1.54615219073612	3.81833573960732	1.22523606023559	9.343054649046	1.82353066376026	3.15869898373857	0.737760644837111	0.0253286914063096	0.712687297275197	1.08062749704531	0.740914831275323	7.04235027562598	0.0586110696020945	1.38973858764646	5.21246052601078	2.28926359333618	4.08022999200623	2.16842620689872	3.54949486259385	4.56749004761832	1.58358413860442	1.4888542546928	9.41361910668294	3.98909451021212	3.58318624803967	0	1.79027983550824
MYCBP	2293.10725860655	1159.63817960345	1474.40901779483	1987.7033839258	1028.37918311533	1713.91468508187	1859.77325732858	1414.75549777094	1731.31835342752	1017.17982761232	1598.51670601107	1998.79326403833	2128.96259883392	1289.65987868828	1432.93133336543	1884.91376302752	2228.34883134954	2017.41568489433	1183.85391507088	1573.59341826168	2426.75106736801	1477.87215605924	1497.31678617364	752.831357580895	2704.26845529138	2157.64188143094	2112.10223515335	3364.6041852454	1361.89786050608	1422.22522453585	1210.19529886686	1399.67325473659	1016.4778883581	2052.58583458682	2647.27670318373	1397.97136154101	1377.69944286359	1083.7488658217	2300.33163948267	1634.12223764313	2738.88457525771	1961.56569634908	2618.85824329814	1379.29256263542	2446.70966841136	1472.86572256967	1512.95949237759	1556.46729995625	1620.80399998029
AL139260.3	4.0228009996875	28.960684027799	29.4055675264679	38.3097151218108	5.84323427805659	64.6220642178922	24.1726854755734	12.3101852802719	21.7697190422191	14.8157018681092	33.464652211408	25.2298955412995	5.67315867219883	24.3236861991942	44.9626442469649	15.1153735551829	8.42210854811414	23.8544885318521	25.0077041030822	13.8420072254582	12.6321786786793	19.6522960846852	4.70311052031777	12.091265632549	44.6806582952306	19.8266568136644	23.9216661915987	179.635828048188	19.9211261929443	12.3597055677889	25.707779043604	32.948850752378	43.3314624175939	7.04904177133185	29.6058939238629	13.0529380864615	2.10764572831731	9.99321876695832	13.7501562280083	14.0302892728879	11.4906059148422	17.258037787772	12.1493828079547	23.940197934568	22.0995802585933	12.962918113037	7.11986543848101	19.6037652519341	3.58312231726667
MACF1	17092.5608558645	21955.0368490466	17552.1530884459	25086.3904952946	43898.5678820972	22513.8556169753	14258.1346842104	14874.6560494928	39994.7316667515	63744.8257709552	11552.0848778337	29251.1088909533	58392.198995109	38937.8703462324	18366.2965215324	71054.3453536161	34299.3555152769	17008.5208119906	60782.9665275191	45844.7748961849	17829.2065305078	50951.6861444322	44919.9883456185	25635.7270387254	29877.0492917294	18741.6541538861	53955.2707988747	194145.127578335	69877.2533651991	5267.44812387534	12065.9100431871	25347.0205824176	15045.7214451323	33197.727999211	16936.7562528942	39184.3296575175	19235.3904970197	26566.6728911684	20327.1903087178	23171.8159386914	7854.02287250261	39842.4309946546	18512.3165567742	38450.3528545792	35883.0376440883	125332.25331916	39851.9698234655	12481.2812906975	37854.4349985652
AL356055.1	3.79722249309414	1.26955944898588	4.04030667106345	7.79689754796607	8.3412289848698	0.972078637265672	2.45429461276671	0.266508419309511	3.4326822764582	7.10999452262756	4.64537914923146	7.3745265047887	3.42174025767079	1.37497168774766	4.76429450642429	4.99422883635961	2.12012424407546	9.34309237673348	16.351951903322	6.26104635042787	3.87892896514632	14.4790430112127	7.91511838568636	1.42991685514894	21.1742109777659	10.4410517943094	11.0266616681401	317.884184672453	8.72315162059907	8.99324006759205	2.25089943371512	5.33916476083147	6.33584763077321	3.02247094130068	2.68748059337935	4.27572863963626	3.1526636663168	7.68001341099009	0	3.26251869805132	0.845975485422479	9.22568244371096	9.72189562955993	6.10228802853367	12.632802029789	5.98231150015847	1.75008166872831	15.1571509165816	9.93635380520485
PPIEL	31.583359693971	48.2476789962612	36.1253551688785	35.3075455957472	72.2173974867327	18.5906597641868	30.8084773570866	2.8730829196388	23.5100795661837	47.7865193239544	61.3610159970964	32.5982411288866	21.4111741965114	36.0905166043674	65.029489616916	36.1833897748587	23.1249514689117	13.4970487053937	13.4504878299495	1.71226124827084	31.1095169988843	43.4315392481235	28.6601220224175	12.8298552325623	0.0540623699601088	54.2384977626028	25.7424788148221	215.520796372619	37.4817757659038	22.4430560163475	19.3952416261165	61.6541256589595	19.9402144871305	11.0757713037719	5.27418764176054	60.6339419292304	11.5148493144752	36.3854939773729	13.7279980939022	61.4008350228781	31.0116920138376	28.7484242222672	18.6516473091795	19.2323771059684	34.7291520445692	32.9074650578503	7.11630641994907	52.6314150114477	47.0789633628762
PABPC4	11396.3591892112	13490.3957368933	23351.9284672289	22089.4553952107	14189.8708913266	11594.1275115844	28714.0512603129	42869.9497714804	15660.1376479368	8731.42347767449	9056.71906918889	12062.1507831106	15328.0887473129	9446.38020576456	17807.08440425	19119.3896269412	20262.1191690619	31405.2592715574	8816.94283163417	14785.1836728726	11031.1986786966	9726.6171093874	17088.5049117876	7294.35324214182	12721.9305478926	12714.2372959265	8797.03310221562	39697.7089557419	8907.60451002372	19482.6645852032	8115.25947557549	17143.6990544204	8560.16199908058	15101.9574323212	10176.5400476416	10491.7325434191	9870.66293007862	10041.5059776714	16373.249133323	11796.6519603403	12520.7419086627	18664.0919705766	27766.9676394739	11028.5293025939	25887.8076591726	18568.8850711277	15604.8863289589	10605.6570755374	21715.0090780778
PPIE	1819.8392281653	1579.52594133392	1911.45800353549	1465.66927536004	1877.57548034464	2210.18051354369	1449.11494060506	1886.85282349557	1108.26999761125	1721.22979832511	794.590172584225	2120.76686811607	2090.72579548105	1674.1448782759	2301.87640357335	1469.18602626137	2153.76495786048	2599.30306217329	1121.33998351271	2253.59689979777	1881.30730819663	1938.08934576346	2191.41654747137	1261.877661126	3200.80358320053	2573.94059760126	2165.44472445685	5014.81067377485	2333.14313761007	2322.15581986548	2230.57358093575	1362.45412937383	1217.22260583171	2369.6852188893	1590.7977776776	1615.89984713867	1794.76957174445	1738.69616515075	2647.59186282767	2054.50881176703	3012.75193595142	3147.44387165614	2796.9382369206	2161.99142082668	3069.70378569265	2380.31913942227	2336.11360034717	2263.39841279445	3235.31259284264
TRIT1	1301.74060763959	673.348772249409	890.245702414664	594.383139531169	585.246315452089	855.488235505347	826.186533947775	804.719018331109	1094.68547638283	713.364509336209	628.241324011974	1298.54921308647	1154.54750446191	1082.65087379419	1023.78523774242	1476.75229178415	1248.14681785326	1032.05912199786	555.852667486291	767.139867563815	1064.60859796192	1692.98868854067	1193.66603505831	733.829137941119	1157.03226076056	1714.23304817884	1357.75209563306	3877.15825254394	1128.2328319424	1371.80914064007	973.566188557885	1289.0707549508	618.961445363551	1814.00852602011	1461.80553420171	1037.85057689536	1001.40308466491	1142.56783803916	1552.95879463156	1354.9592435473	1286.07147234243	1689.26137512127	664.391282010738	1264.25174285951	1624.8461573692	1766.04261184438	1244.52364428662	1242.65353863103	1542.95929694174
MFSD2A	2563.52529252604	86.9622934257769	331.614456234502	674.389120069934	163.500103255389	407.183155419022	142.5366726865	164.322962070855	2433.31767721761	164.361670369419	460.02112522137	2494.02813730082	1388.59369496148	1661.61263385974	539.127298347961	2337.61602655932	1552.82205818218	2956.11072513018	620.287245572893	1114.75791148724	1263.92167404234	1840.87718561591	1302.04764276879	2379.51708883804	1409.41107695688	863.908504038298	4798.25447075594	2856.30648196613	926.490692359242	1870.52110853296	1221.07221107365	595.625328650907	822.911500515366	2767.31700110041	1028.33540790445	455.453380018732	608.375704434502	4178.15886797725	2719.79442500934	1520.95451358389	1380.91495127839	2603.938680812	1323.9888910037	623.58466829458	3401.19561120163	4443.52962511174	1003.84117137907	4144.41172595318	1668.7548204534
CAP1	26170.9656288308	11563.3859134091	8076.39517453515	15246.9900286431	16091.570723813	20312.4906792943	12708.5790816657	9399.19978438914	35685.4322137986	28391.9145078683	17251.0191088717	25503.7755296792	34620.370669305	21845.7611701313	15974.5545650309	34087.7426653087	44392.5843383319	29198.0502441311	23857.1273879326	36259.0596110405	24132.3386520084	36002.4053323366	32158.5198361702	21372.7031023422	60980.5255547803	26990.3508597994	53629.6192647483	43706.451332301	33660.3201544179	15197.0509003333	9265.5801990454	13255.299924915	16802.0788203939	23588.1255681126	29552.7697770022	22162.1972714013	21763.9396255385	21394.5155345805	18280.0161080198	19540.3472920522	22864.6062953137	34852.951252892	25344.8784408048	30403.4830998119	36346.0729360398	47752.9789603768	32133.1562514685	11079.0142740793	34462.5590768172
PPT1	3092.48217688843	4664.94014289738	4747.96648685561	3232.4671735852	7314.25358775188	6077.49910084181	4561.18446538976	4813.4799997918	4970.69438427	10084.0156213401	4077.14595847394	9235.87553211687	6395.92664609841	9476.59937908443	8605.28176828418	14621.6508121763	16239.3201847692	18890.0408547059	2854.33938082962	11456.7392268236	8795.98463997205	9003.71279528892	7469.19606532381	13124.0403903991	17006.5343788813	13222.3411087426	12318.4484284917	9903.39945044835	10873.2048545834	12841.2648449024	12310.3437603623	7030.22088801474	6109.58148545205	10681.7009536877	3464.08211091902	10632.4362540216	20377.8676960939	19655.0847237523	12990.5213383478	13385.4757364043	12413.5049668612	9001.13146140976	14519.0487960668	13527.9154615151	10021.5432432885	8475.21301528739	12344.510397076	9728.46773682752	12451.6140158606
TMCO2	3.85373007524487	0.0504233345417409	1.44360548500507	1.78382507370998	0.0994632561998912	0	6.50350720519219	0.287183831565865	0.152458615881193	1.49451426099139	37.4613272219413	2.11544475659595	0.0287537112299667	1.39407539690377	0.94218746417142	3.34594781141766	1.06608255066112	3.11730592167276	18.354784101674	3.12780007546314	3.88720863018167	0.00798541780102191	0.731740415756987	0	0.0407727500758535	2.09734631895585	1.81828208164767	6.30183507675401	3.97613720708322	3.37705594900089	4.6772135536733	2.14251600376246	4.80877653358054	0.00156407932006886	0.0646404007649017	2.11947212010148	0.0105535889328643	2.26952073384701	0.751040835683941	3.24443180947419	0	3.46436056730276	23.3372498334959	1.47658946326105	2.11747494196374	6.98136076698692	0	39.8695898912209	0
ZMPSTE24	3706.36831878846	3262.82590154892	3123.91945279842	4484.87919856711	3312.12506552678	7101.35298778284	4204.87679454329	3579.3564487673	4772.33241057745	4974.21730350261	4030.68400512154	5179.40789397486	4924.08535946947	3463.99649986764	4798.76779826023	6083.09444605665	7083.22791054198	4202.86736309905	4877.78596571353	4789.19460479619	4045.54694151145	7039.76495710121	4162.1151475655	4292.58263085126	11159.1191704659	6914.25856567565	8749.24546541056	11726.1671541377	3338.62239016958	3496.69183013461	3064.87603989432	3716.13192038796	2949.58714610592	4541.05745663104	4901.20516574484	3892.26770308484	4158.16358906322	6150.66050166992	6768.71963876801	3272.55382607627	6121.22181521826	7211.89347637508	3500.3965050504	5769.00012746593	6036.28345436464	8212.95040270044	4625.71014522248	3813.63408295726	4691.40177525426
COL9A2	142.752135560609	1896.69956024645	1810.98703713515	246.90627218763	298.415529265788	214.353208603199	699.558304369316	1511.29342324533	70.2464595344214	481.535691121387	1984.27022914759	4284.47517464857	340.99546945754	3891.20853745656	243.744875692284	945.824451469831	86.1703684884019	709.472886174927	150.011092854407	213.671304518265	177.911361977674	274.075175267043	737.886094323222	234.66888069383	176.979028458928	352.667272822094	194.067535971639	1038.74905396881	432.118453301643	187.210039557342	10344.0435617126	3612.80506834452	554.203848321743	348.307816671816	53.0056606570497	548.057987792331	268.656710348531	544.167617940867	32.3869402131386	219.92480684306	163.044440745887	328.705824587329	129.238956090067	451.47377647939	458.841723862411	183.4838965528	1202.52659760642	393.095114708319	168.287551721237
SMAP2	3484.4358788367	6670.28819347423	3097.17801788343	3469.44465375439	2940.02640261892	3369.09789216339	5183.7193346784	5038.66128504784	3760.94923264875	3454.97640563888	3062.27014118207	3773.62009809637	3903.45750305484	2505.75205363043	2446.21995598939	3389.50337964677	2979.54240019311	1920.96160744216	2093.63275862368	4023.63734736471	2614.38961179567	2435.53634321188	5055.54806228525	1716.98045233088	3429.61428542662	3107.09025702365	3123.99533234581	3682.4577519512	1844.31069375062	1527.58622431626	2727.13331122535	1333.73985087388	4506.90324202018	2508.60503327885	2856.35455865129	2366.68935412996	1803.1340251308	2464.87029909515	3392.46911748271	2040.50089559081	3151.90198868038	2244.27356953051	1371.16079685239	2800.3453690444	3077.07588186779	3705.60016308026	2677.00254974357	2790.25331407801	2624.42851684934
AL031985.3	133.312223756295	144.82750084198	145.746080309362	161.824781218962	95.2816941369653	304.423859058771	124.81714103619	208.731152778787	189.945416662979	133.086455923689	126.380360000857	370.100600403124	248.696011664595	245.975564082276	99.4001105073095	332.39397841799	88.2712210133095	126.555127821637	151.938183658698	109.972264539673	140.967870421872	103.43237855892	137.794426950992	189.879563926683	205.25055576585	62.6184026037428	149.91937765448	475.678740892007	142.667128276127	85.2223876487049	422.674730332506	411.586943807536	175.900528673122	179.187777467514	116.215468907989	297.382748392231	179.801538267076	171.79915656937	194.690923375312	66.8618012869395	134.688874380714	194.238137686852	161.791500947965	168.203991975914	243.100690075089	244.313907761124	140.437174842973	139.031632372824	69.6452238390796
ZFP69	225.713830673692	220.840069294993	236.618318156425	206.711245549632	191.810691268431	370.979464461547	253.544463350466	164.098578024993	108.540860545185	326.587290238084	234.196535084339	276.543963577377	283.596604266378	425.704081838082	105.134559560359	408.09830220025	406.594362879283	296.657974117731	175.016875946432	312.6966979982	261.52821948556	444.707201073719	375.298996025295	329.679222764391	377.430980378067	423.60415625438	635.668421547918	1252.33356776528	198.47835333275	155.827099646443	431.931996837716	362.689918272501	334.269675976015	283.880799687489	216.839256975046	426.375578941951	321.959436338568	350.645370124797	593.15483883566	284.589701562877	345.657340651624	318.344040349879	282.162792926302	424.505492575148	512.494857910647	353.00868029697	315.81193957163	388.658321724534	253.365012034555
EXO5	269.946228340607	140.026290489183	215.232710168101	273.840178465474	167.674687747632	328.889418238787	157.617791841872	225.541017709137	128.49961108999	236.490770613061	183.07508373432	440.555751004431	447.849800862158	447.826329215015	235.14578547116	372.757393476557	390.833319492295	167.007777277041	112.504743906947	337.054544346376	215.831696665913	190.303771761446	409.585857439052	205.814733105814	372.705160446869	550.881278466574	316.431079265282	1086.05296861315	332.475044089436	209.614943632034	519.145452864551	349.924996276552	242.279566956316	267.774092880374	263.262749845732	403.787879303095	225.796210065786	164.812128869028	549.344406777283	279.197986400139	350.09512085542	479.181294359171	221.972287870826	487.835584206014	626.134754412426	608.293435514146	415.145037040922	352.10902766431	285.045527010832
ZNF684	81.7124301528851	353.538042254262	471.743184859008	422.73330613154	259.966720493638	277.982865393259	421.54784422819	325.173131551982	80.2489241669963	241.937796583429	233.259117267487	149.315445033045	145.18394467584	251.195799416692	228.468759160975	271.826973798223	141.844292957626	93.363422602924	67.3050177256515	176.935183064749	122.496466010367	167.545058235405	150.570639103076	128.33603755741	195.789365350431	177.374649655356	245.621479377942	468.285324028858	130.720327683919	98.6634376932663	192.999789217048	219.095721625909	210.340480517971	96.6418566413531	80.0928167449671	301.839897679679	125.446700311393	171.829509539666	207.711475093068	99.1931655049105	265.039442424889	235.563154043398	260.28102160001	143.518168616707	212.576006482807	168.526582217778	111.808925615951	398.550476980505	142.965473887236
AL031289.1	0.198757778786755	7.23582550701687	2.7717719347329	7.961648823476	2.95919849332652	2.93033551219162	0.267038507069356	2.75747247407837	3.50056931705701	3.86402261574791	28.9764032318642	0.0127474130034821	4.51544048620187	8.17331693697414	4.77564217072014	0.788317003409299	0.0125436395461542	1.04947040945283	9.63368695447311	1.68380109910625	0	6.2034914538087	3.95091462788216	2.20866126172357	2.40824771977077	0.0107549520020349	3.66449192242966	6.31144393328208	5.57933977790055	2.27577328191921	6.23886438473817	5.32038069282485	10.5061504333829	0.00166254411601763	2.65557699112607	1.36772626917642	1.06016071066093	3.83115675947657	0.747998771453956	2.17843339228162	0	4.61242604541584	14.0093257834425	1.46894882351204	3.16892625842328	1.9935597829265	0.859575349235345	32.4728624831488	0.873285153016356
NFYC	4055.77018827925	3289.35374189249	4214.56900091379	3197.13931457292	2543.77887706823	4526.06969563502	4829.63004674673	4193.79296535333	2477.97395844961	2162.84316436281	3171.01168981152	3923.98596954817	5181.73863035037	4126.95769884108	5538.67125047691	2576.58444406379	4561.76217267903	3694.62150991427	2878.38786690931	3354.45715418891	4161.24951080098	3308.39743049438	4042.60693188505	2455.46750794566	5712.85278453609	5869.8630382119	4537.89297337631	7643.79137833417	3607.3710223451	3040.55106566175	3258.69742368634	4907.31254890123	2691.26317396104	4546.08969283748	4662.49131506188	2505.15641836705	3258.17010518686	2099.43554787412	3533.62247998137	3179.84698459923	3210.38441418337	4031.14448843228	3380.04530689512	3918.79780747331	7338.0170295556	3979.83005060506	2591.98936783292	2808.95956718608	3023.51759642182
KCNQ4	340.573611283378	475.469613561534	312.901789043059	480.661145374339	1793.31796782941	314.194186643437	518.192203719124	318.509344446134	465.06643615407	2159.3246499531	104.990366648163	118.831388278411	171.072625255743	170.808368046305	532.477082203817	385.426149953822	37.8425393688833	137.964148311716	72.1128508861926	1184.97372489028	156.524543708022	42.4159042316471	163.302335408981	178.477829261912	37.8124573789552	111.654077786672	92.8794997184488	115.786586827763	172.977178977593	115.478406799748	111.99372200691	73.4118513513882	171.899731125215	127.848503543018	233.561127296826	932.709606279796	111.862401176895	75.0027024584957	81.8769231735489	40.9921509213792	61.9992926784692	81.6468607773722	218.740750201824	48.5352761202179	702.918292556009	43.8757181432215	82.2730905244624	141.706243261891	91.3661348559013
CTPS1	2814.44061888581	686.657848580498	689.85173352918	1656.22014525193	1462.91533973999	1358.60002576444	660.430897056697	612.854656881466	4573.17643715026	1401.70710205332	1218.39379111979	3917.67555998223	4571.86246649763	2093.23744214175	1194.89683044305	5329.99299509203	6825.81116173947	4195.59999358659	1645.47162393936	2244.52847774863	3258.99420350968	3526.61065461142	3656.11072838566	2555.00273215344	4965.14255566254	5144.73948271072	4272.04033016567	4153.95266098185	2656.85982724616	2514.93673329365	2104.45301112723	2976.94731589629	1843.46356605064	3900.81916707034	1567.60041763215	2250.76661281419	2460.61919536707	4277.97829292599	2338.40445717107	2676.46673350903	3398.29936146952	3865.66877227635	5001.8195986131	2387.35320121259	4634.5491996298	6441.92127386445	4675.83768107597	2842.83777613961	2598.17394197286
SCMH1	1711.02276358368	2879.11824941387	4067.57518699608	3808.99399135098	6419.44392561282	4150.19889421948	4056.26993545804	4312.5818298138	2604.63581819131	8329.1189090782	2730.48010995691	3028.15401200049	2752.35849526362	3390.42371348804	4694.59350730011	4290.77383593135	2705.33357360291	2141.88967419033	696.262439254973	5041.98623614162	1640.18598634148	3125.33892555508	2326.08696646348	1924.40607663713	2421.28103416303	2613.5899321651	1514.13932250737	9439.18134660171	1814.0121142369	2500.35273437044	3336.57744797984	3156.67815841905	1824.28263726147	1730.45538205787	1308.28100250698	4844.38225294192	2222.29027745779	2341.00592762579	1914.85933082599	1380.82731132438	2121.04238076862	2566.01597315795	1870.54362537605	2714.67010313963	3053.92255458188	2874.93111156556	2475.68829596548	2592.34848045316	2806.33577908087
AC093151.3	2.10078819707947	4.85314381240022	1.44559668081227	6.40498843769648	7.07319689544985	3.91100382524695	8.51180636053101	2.73467853828067	0.155193635566683	13.4789398835673	7.44269402922365	5.26975554969878	1.16929443727611	9.57791012517207	9.55961913743715	5.00805235899849	6.31330030724448	3.12400050620921	11.5459666065949	4.71393744314562	7.77509769900269	1.04624122271125	3.92235963163929	0.675371169858804	2.42072425354204	22.9093140960343	1.81106107442911	79.6609700268391	2.32034049019269	6.74441348909343	3.03849824528922	4.27264623247678	11.221462388785	2.01569152990968	0.0768369022729498	4.29450559945432	0.0122885272748778	0.694787858013909	3.99996172393637	1.10533664580445	3.50907891677123	0.040046877999047	15.5346591479535	1.46075211238463	2.12316802056596	2.99066614694107	0	60.2018858862786	0.87150130858208
FOXO6	90.9156688329014	102.632194134748	355.407211403803	158.685045803927	261.27514345885	43.059524617642	431.845261498873	244.368942717475	53.5875689115177	336.81398898022	62.2404275984776	396.398275075686	181.208422061474	603.308750480197	683.507091796307	141.308802681515	113.486365267342	187.751696268539	62.4955485074348	388.855089702115	138.049526507153	403.339005257347	318.715714496215	392.01131949866	88.525863670967	474.721872195078	241.911784694575	456.755806228103	581.338518272058	628.692909610069	408.590788130663	567.935648155975	228.680504817428	939.21092983938	85.2659331730736	657.556972587285	142.176430331845	78.8717027834684	295.306855441802	146.625169429549	348.322557145108	227.572633138477	195.12875480006	202.155872582155	297.826998288474	112.682628914967	105.535250579578	1028.85203645444	446.153472385796
EDN2	1178.53906450168	51.9687159070538	62.9556119897837	69.1042740178296	25.7337920447407	18.5892333618526	44.1875113158462	31.409800394511	623.884318671673	32.018592951768	13.9133482458155	271.291382346946	2754.35089241884	248.120975208898	151.019169157646	24.3454976373546	80.9174637150843	220.944865575794	59.6110087158031	549.010612201149	167.216603973771	389.902611720622	1763.70038765852	59.1670684085273	837.353671435611	179.473225570863	76.3202150711862	190.511344954179	3317.67814355254	1790.8055032032	21.7125676295308	4.27520549190666	208.667279718108	4317.55203233589	229.754933288972	51.6470497548665	196.532205078034	929.779769972515	86.7440662732167	145.549463873734	151.521785312989	1012.35551845635	11.3219155960651	876.861859214503	6523.18535150005	74.7889815287654	16.0679806515091	3698.10116625648	1917.75345877347
HIVEP3	3235.61940554236	853.154768879221	1305.96568514989	938.749072164166	1343.58075811745	222.183675767493	710.631054923904	667.374791633747	2085.99742260099	1385.28832746177	1014.86210766217	8140.1948314975	1920.82217676693	3479.55738596229	5075.05937252623	4874.79101095262	2184.23429026949	997.83017712286	622.210696591702	1364.79032508117	3329.00243455827	2620.65484369323	2169.0951434103	2409.91476966081	1629.94597226049	1284.37529709549	3248.1887871487	4816.96207821101	1910.50109149161	2142.84905822448	5445.88789488818	2185.65015100683	3875.04918656526	1418.39017515657	2860.21199621391	3656.20068083499	1646.34109069681	1424.3722125567	1189.44697818865	1086.56081725688	538.862638676307	7707.00613851148	1189.79271127637	5833.23069053316	928.193215291413	5170.49004115427	2098.10763147366	2152.85096469585	1103.136023627
AC096540.1	3.99572172435205	15.6744252177646	12.064172413003	8.15761479264298	16.9933317127658	14.6826107843736	21.4646421277928	16.4920446554714	10.1165310339215	11.7216058165767	5.55307365804872	10.5250384194391	4.54610177716065	5.06220818817686	27.7450852627621	10.0626004685325	4.22095819296826	9.34418565939951	10.5709535218252	18.2501516054739	5.82413221037461	6.2164460236326	17.5443450508486	3.70863916519246	10.6505979116083	14.6093550452997	12.8687702115044	18.9374642353827	6.31241038228256	21.2669650909129	21.0619286598996	10.648567456462	7.13629523510166	5.03567074599129	7.82426218827879	5.73832101702393	8.37469670248238	12.354280862352	23.5929403170967	23.6881428430037	4.39031101705788	11.516968403172	20.3669899449944	3.00072626071251	26.2850449792632	11.965977004225	6.22828061087853	40.2403814563335	2.67890794203993
PPCS	2565.27969299566	2547.27218645079	3411.22774098132	2969.65986231488	2036.75409844916	3961.29080486989	4768.24448867643	3816.33114161491	2299.65310122137	1497.20344346702	2559.48271894749	2377.31172375053	2216.74084006826	1527.57183048363	2424.24036291474	1656.00828660808	2944.86194115129	2100.39669445339	1853.20792541808	1788.58387045439	2653.28502575644	2456.21459070643	1912.50467428686	1318.10929310383	4625.38376177973	3178.02720055745	2856.31463593641	4006.58678280838	2343.52531076556	1444.64549889157	1994.75120864187	1776.17517619372	1569.15307058025	1965.00692143453	2528.63310374042	1747.85111748113	1872.11765862834	1946.96645245644	2788.80051736453	1713.89116052364	4515.20334165342	2153.47509229772	2381.33817046272	2057.02554228848	2798.19566732732	2757.26173960836	1696.37633838209	1272.0789156311	2412.67447855178
CCDC30	63.21323737758	208.765656829829	318.042319926596	267.427289735675	177.59918740491	222.191610931659	194.637834992965	130.915402262349	85.2241698653933	272.542597739982	303.92062045396	191.35345465034	27.056632852112	265.309074312349	326.967558419581	65.5821501789261	43.0948323529215	96.4713660812985	158.682849241376	119.007175845746	104.997794467787	196.49032025104	56.5056452287449	43.9726937231484	79.0714938651205	129.379784746764	50.5647409462754	808.069805726419	98.829934284842	95.2908947685571	662.19185344278	98.9266843625266	188.784355175468	81.5416289208555	99.405362651122	179.341192061966	56.4619258811188	78.8962753018297	90.8280723342955	88.4093569408245	117.868486298102	49.4686592781248	213.951508045717	110.335907674532	84.202780389519	48.861802786304	67.9641345643134	536.887107129375	76.8942984393384
AC098484.2	7.60596073153074	9.68778000810321	15.9981277643954	9.71037636517525	14.1878183424441	15.6634857030579	19.3266061189768	14.1985677500927	5.21137251845064	7.77819964301619	8.34874117493147	10.5207639021314	1.17007517112327	18.4876081679108	13.3835171000999	7.53433464302449	3.17023858468855	8.30589250367376	1.90919298802086	10.7330578364743	6.79823674724904	9.31375313083524	8.72519202147408	7.53837471431235	2.4246679741046	10.4389759940669	8.26167842232753	28.3714202225329	10.3395150666205	25.6941682245805	17.1684761632871	29.721156720682	6.34059949389817	8.05480844606261	5.2526751556084	10.1669950130959	6.2848053263994	5.34690234105986	17.0774776899897	8.63907173787509	10.622873127799	18.3462885312424	22.0482301511888	3.7777828312436	14.7288538701347	10.9689251364235	4.43759578028171	13.3730453554415	7.21535779951929
YBX1	25437.0327959189	20965.5940993761	23364.0510778981	27259.9386783417	27888.2001247298	42502.3652065211	29057.5881890824	31485.8392333596	34297.7366133747	29248.5449017721	24936.9333699386	42727.4248099003	51854.5618393559	26743.2085346351	17947.5976806458	48543.6672927306	48941.7342863182	47748.9103069142	20366.1185816928	35653.7646153673	21586.0012575864	46953.4925079891	41298.0923485294	23914.8615513616	56827.9772134778	36840.5833388878	50726.389623404	48254.0075803995	28445.3529208399	34876.9225241539	26092.473786597	38645.8925976857	23234.8638964246	36309.3228183008	20905.1488980827	21492.332006147	20676.8417255301	26501.6369203878	54003.715910493	25719.9906604256	45734.5995585757	49324.9880946866	44871.4941584291	40787.5977796962	46426.5271132724	63695.2368728573	37956.0376868617	35275.925062525	49684.3563096672
P3H1	1046.94915362915	1232.017832601	1829.88180129023	1121.32084771723	1035.45700409129	1342.9403786974	1258.95603479704	907.00563771841	883.32651309865	3335.39952858077	831.768827310737	2823.13071933272	6184.28860948454	1889.94490093048	2084.87310157484	5045.57725148282	4145.7171735896	3645.86864425204	795.3184819654	7859.47850400101	1831.71955605002	4099.54970032716	5070.65439370772	6232.39532902365	2878.88128996941	3818.65179693104	5771.51474446026	7161.77033368674	3012.51454318111	4775.38761809858	5670.76113203923	3702.29235112695	1019.66197694264	2043.52762609179	754.837043045376	3733.42061865603	9226.70531800949	3366.77799705954	2516.92271883547	1322.62314460296	4497.41709235113	4178.21356239633	2465.8836031806	3975.16925014658	2937.11901944154	3511.14550076282	8238.71637953706	2063.69522490916	3465.16097631596
C1orf50	698.947402019993	395.823357003246	471.892122478887	408.556182431784	396.336989618482	552.054387377869	633.68910122189	555.413596772121	586.533603637316	407.950511172044	419.134697697537	451.078977947191	572.760031732971	288.645857969878	463.618154954602	517.49108914429	549.476139753677	793.475954852677	524.126614937659	725.721992812843	633.909631736006	747.719815967163	733.95338304967	224.039017536697	1107.3361776199	750.162136136722	645.772883052044	1628.04954626751	607.602369555682	500.982626690235	396.877137091757	687.064492806678	224.668341109735	639.231048795457	519.958432038402	369.478693769002	419.170814588298	350.627137084394	452.723762305105	394.53434862519	449.362778046037	919.255496449771	496.896789126848	620.581006927317	851.340038058117	712.999091730325	643.305845999367	366.359581843251	621.717966438159
TMEM269	2.13443073545712	4.87957019729282	2.78548934428901	1.80785605717873	0.109538046053008	3.90891735548241	4.67770802279912	2.80883275919155	8.37269157634571	5.43146540773574	48.5652685166643	6.32241583738004	14.6115341597854	16.2653222307779	36.3925604585001	2.46591430603894	3.16990591778162	15.5515141003656	9.6122463986685	7.73377949770255	12.640050439092	16.5388016453815	3.11409458588921	8.31247330174367	3.60041771283428	4.18793483881219	3.65161703097424	46.1915113877729	16.7982038901756	3.40465222080936	9.30834446423932	4.27545826434254	3.12682263725238	1.00903735551566	1.3937251018312	10.9167017562116	6.28391025678779	6.91179654008359	29.4098554445495	1.10570994158064	9.7362813357935	2.35259975383164	38.5384742809209	8.44945859773534	2.12392166553456	0.996204115557606	8.03158743957201	46.5990472943371	26.3253705746711
SVBP	321.917171165859	234.145283046752	243.36311073442	350.835208132135	325.2950477329	360.204442058114	303.97296097803	325.342581402037	654.550892618736	429.927608286572	352.226076194981	485.777220547112	597.519861811164	472.078736704321	386.18336148018	484.661091175049	836.282594381278	749.917199134682	333.700779828681	492.592041343699	500.705663808517	408.516593322848	670.970458424117	243.792116336657	1790.07558898353	650.008530969582	743.284792589111	815.630713768503	727.22099293775	799.068051840037	474.712796455389	472.239814818725	277.457674471914	519.439308399468	277.479643101209	315.522817724002	444.258486119118	317.327760935121	485.988523530023	353.578506705061	785.323882342682	999.697916465452	688.045215222538	655.30804122914	902.907618364277	474.667180316933	463.442873614585	377.946286010082	781.907727457478
ERMAP	1808.71442580021	1268.22735425459	1624.09499922793	1523.30184677297	1116.4204772484	2801.39497428732	1446.8979794972	1599.77139454492	1707.98613099338	1252.12614854227	751.838973566428	1906.24981108092	1165.76658989402	1901.14744620744	1422.42626477877	1342.16513974412	1305.91408690575	1284.09383712882	455.835962639079	1027.74525933671	1331.01627807805	1233.79775310161	1070.19249686953	1109.21348275578	680.553899645223	804.432187244809	1441.49407052393	4135.9731673084	1288.57492787823	1069.18940362687	1144.85211841758	1379.45154447458	967.714094896911	1289.53549475707	1561.01943363922	2080.38457337071	1036.93290831642	896.420027738164	642.568717945545	1190.01906468165	1153.1452013223	720.545738846901	755.50349942853	1300.60315465103	1488.02098840074	1275.42027986281	1170.28886346602	1251.60058251064	494.98927059645
SLC2A1-AS1	136.178677597881	23.0019682243365	20.1777829059279	6.64200918173991	46.949842387397	34.252454948982	17.9391193568509	14.7790131505474	122.884257269127	43.8053216120339	175.744230584174	90.443030153227	244.183554873974	59.5560191602052	222.727568938531	119.439332616293	118.735792867367	557.99648399148	223.112863898076	55.1012169033582	100.13237443005	185.127490056433	516.54148012242	126.804498618223	1413.35642693699	413.146314879838	318.300080431296	1155.41294196993	752.257904719034	80.7382619461778	87.8650077879089	155.297607310749	78.3029778420888	240.592789759032	139.416553013777	74.2423451599264	100.363736456504	171.812605054862	279.131269663321	116.439903663307	85.9344867082412	163.211484763322	152.038144871797	179.801188135091	343.054160768964	96.727512741861	55.4304319633057	121.203407474759	110.375212611957
FAM183A	57.1282437918545	6.11486446261697	30.8040810840897	0.180675259611156	0.126741890106061	53.8390782904071	15.7124857075689	0.404846922208836	30.1190440318369	0.70898088878179	211.210115198441	62.0523647743983	56.3063633994144	442.394478302404	296.375273829239	71.4776293270831	39.9430145168505	150.397390844552	86.5441874407992	363.757817503695	49.5747434841145	164.433675317506	38.968072512223	22.6951499957997	275.845898928035	151.283885379056	124.179660221011	633.408937056334	72.5012038799807	110.970211429207	199.307080259997	148.898500057964	127.951939492197	69.4618263800085	71.0458914208901	104.183410014163	71.0934976148029	37.844725074744	85.9604025044001	77.6316785403311	113.438253761198	39.1285486421682	42.2196084900163	124.250718080576	191.515243031343	30.9121147581595	69.7556583028578	83.7685403825397	143.891626148167
EBNA1BP2	3068.18032404304	1590.42594849125	1674.96603234003	2359.44100951872	1631.99603073588	3495.37167465768	2360.44369929533	2224.13976621907	6351.41327693952	1710.21761891686	2763.95177911062	4449.70759735916	5925.52690782596	2977.86225031408	2624.01745668445	5487.32708475287	6339.39258567597	6613.37833415588	3810.28640349038	3889.63143195782	3653.72857491858	5949.72371530459	4574.12943334226	2856.61958672942	6902.83420557943	6655.50462180872	7456.7766937997	5468.43869751067	3170.37786107497	4649.89573158135	2796.36522290925	3525.75085457534	2615.27295305752	4594.41008979923	2874.46939781464	2314.89923265202	3510.08578564285	5042.83617380116	7072.2143420567	4020.61318187241	5288.04021488715	7656.57599436723	8560.07263667588	5520.47038742683	4726.11042027913	6449.89827755605	4998.82264424572	3369.68822823434	4156.55938961995
TMEM125	936.067574583275	2243.13375360287	1545.25328156358	1872.42628506959	701.759020894747	2854.25000382941	2440.86709970841	3620.84039221578	476.83158957579	13.2402314774492	1379.17749405701	315.431099054218	231.819944903453	136.914680669159	9.54325156744846	58.8395894534555	173.364763941611	239.605583816274	574.167385336922	125.207181766582	438.496244131532	175.822272053565	105.91134661488	47.7667824182764	488.177269288231	223.283861758744	644.925588377219	236.804996943231	832.769404675517	381.023690913881	171.943962274935	36.1871016136767	352.733700597256	450.982539544271	1094.66289550879	100.486498638405	36.603383562011	107.524518471473	165.472491860114	155.242238027987	309.34225355434	25.3396896678997	17.8208190939493	107.206989509867	1426.81563141565	92.7386460115106	45.5880833156171	99.8025307713119	49.7351807967282
TIE1	618.017180006706	1461.27375280814	1354.11300009254	1122.94763139525	2283.66772921403	452.206861478377	1276.49140438103	838.24524566654	388.520169334805	6308.32676707418	316.887448743464	871.651368390015	319.617514248672	277.581131867286	808.710830408592	1914.47839201089	941.353093498067	350.598037217337	245.220596530462	5985.33264404525	794.32774506167	628.799594366799	1045.51825245333	668.52992563761	261.892249067243	221.207150498458	1614.4659719466	720.927129612296	351.573722228567	453.934129345751	592.224810698936	388.226396569485	561.398994651329	784.191533302195	739.295810476921	1466.62635855863	743.208310142395	553.454410339162	536.279093925539	798.743199090513	624.856496379947	854.96850947073	342.329016081943	612.038152906857	2003.63879625758	1232.5411147519	1291.999570594	471.545715892116	1107.69877219025
CDC20	1519.93512491967	312.602385480249	545.468994157678	1250.86795569315	81.1203912929901	2244.45564433922	175.31900172815	133.469981697366	1636.03698177607	138.519210788168	2033.52113851736	4331.94795607064	8413.40490301664	4264.67279497715	846.937255150797	8273.53720259162	7558.0975087946	7177.63069294731	935.728078462216	3505.4344311021	2132.14541346974	5747.02344878141	10012.2486419489	2459.25592990919	5863.83782053848	6175.5692925542	7753.90565488049	4220.26287272713	4741.27005553687	2800.72619538285	2525.50972735188	4009.67340746947	2168.97791276268	5575.90580184064	1534.06466920613	2376.12607642801	2438.67097693213	5156.63380839954	6731.40930464631	5923.10681859122	6650.396081376	12905.6744384357	7746.74067465605	6886.72543338593	8152.54217274618	14051.5665948306	4522.82046211819	4016.89269806392	4628.05699525792
ELOVL1	25757.4591964818	4246.26960866253	3500.91026830378	6211.64574902874	2586.45234586284	9859.66366567355	6209.06813534703	4747.25715073607	18062.3603908127	3645.22546416921	4882.90652025784	9707.95789437644	11148.8939187026	4570.31440119728	4512.9382434476	6849.66779173468	16875.9606516675	15978.5189219515	7613.85213332593	9357.12226679541	8006.51843677129	11604.698566682	7408.66865049767	4746.89910767557	16764.661661334	5300.21432229613	19763.3298616831	11820.908271491	6363.15156382185	4573.70971863919	2418.87015415707	6596.27544423726	5623.32501611268	10260.9140095906	16879.7200723599	3580.99936405594	5286.03037335423	6091.00904445053	7603.62375276211	6100.97929258387	4876.73892860879	11316.5541962213	3841.97248257669	8981.56946488417	13495.3216573574	9104.44778508004	6875.94626176773	3898.31402617994	5240.71653586829
SZT2	8564.55130495706	6167.21064440291	5996.42762171841	5258.59586404668	7731.85878348785	7836.44114203382	4570.02167755797	4652.22591458475	6528.66990300757	7665.71496836154	5215.62972455287	4661.04794901955	7656.13142627689	8480.17065752677	6846.384697357	7973.11661742782	6801.66219654889	5368.70900377796	3496.76688042949	6748.30629306598	4559.87212883773	6671.59081391447	4604.404820937	3298.80375472071	4231.6214314357	4005.41845537457	7621.43599655237	23580.6639716831	4070.64670309363	3668.1579319104	4634.74444563819	5823.04920418477	3969.35012925434	3465.94198884137	8352.14002119466	7128.69716273349	2814.97337058685	3458.09434225186	6054.68137753236	5112.52797334261	3588.85688193912	7697.95430776156	3684.20997852471	4472.99553173241	6672.94870475678	4811.49587343078	5452.44943775262	3019.33920772351	2904.05279673687
HYI-AS1	13.070276400077	9.70535679631934	13.4122379540216	12.9052491957551	10.0434738867339	12.7213223110242	11.172130626827	30.1223354931414	32.8816669392623	4.61856654527583	13.000727062974	6.32780885528117	20.2646082142657	9.48821545602567	17.1996154043027	10.0470262512669	14.7198401848777	48.7187477738584	15.3794284086892	24.3777936107782	10.686255999291	25.8521900066355	11.0953175882256	16.672503725568	20.0649552034798	22.953906134722	63.5837845099875	121.89120602314	7.90194218112058	21.3001636892784	10.8282912721884	11.7175690475585	4.72132862980052	17.114363723669	24.5012837383798	15.249880529917	10.4670002109994	7.66052993493317	24.3486428806711	12.9553141537274	19.4883640685637	29.8473417730425	16.2312067322335	14.6142576254913	17.897512089862	13.9601463455402	8.91151414524137	13.344315662174	8.11141678149918
PTPRF	89180.4095084123	26975.9343170003	26328.8696608842	34786.5471389344	31744.265003725	133242.018179995	24829.0743827443	29812.9285696971	58584.2628009026	22178.7126993814	51078.353930336	95087.0884742851	41888.3316585718	74409.4823825186	89996.17572367	66608.675941189	95017.3920846081	37499.0100726572	22797.3192066348	35074.469647145	69610.5552084663	74093.8761132274	32969.7239351206	43793.9631011843	48261.0973290394	78403.341393249	44324.7356116923	110005.44117782	115641.21778371	42166.1197997424	47199.2208134027	85832.2329725521	51219.0079851552	84426.7981969294	70667.4494651164	77283.3560654086	42836.9282258044	46052.1883809766	48846.375136374	71131.1685559721	20941.1859976114	53441.1868122114	78106.2752303412	126476.311814438	96310.0137835648	109899.562249555	96176.7634156656	42058.1351233945	77253.687752358
ST3GAL3	377.567363975674	502.021477154148	624.296096331524	375.008547681705	1716.76510997564	475.700971578208	559.742057080534	645.80378489213	611.666759093681	1895.29371818035	552.960615661026	671.882890867406	426.510743019891	690.841955919827	995.123194180777	792.654517722822	756.450307530406	1416.84719132803	174.053832621734	930.109426633333	493.896769951987	537.791715934597	466.114070719697	714.883562174971	596.8104274975	2779.41656811326	685.312182891876	544.122925456899	2607.72345608781	2146.0836018755	593.004813152965	1510.24840397558	568.599219459257	1321.7470121944	236.20846723342	793.002306037292	944.942653423528	579.005894247546	445.395572082271	1601.74020550199	552.171380804355	574.603983985184	626.194871086798	1001.11997023803	934.490675629272	758.869684589784	926.032755109008	401.117871921403	423.497786614233
IPO13	8316.31379886393	3194.04520512762	3812.27807732394	3459.84246534623	3216.96584049525	3590.31178940701	4165.51692323887	3387.11819608389	5750.33685821287	3675.81273826852	2115.23047527541	3861.9545237349	6875.21367708005	4464.29754289617	4902.01290712226	5161.66846716803	8721.11342717743	5809.5276289558	3182.28779651429	4616.86656937813	4832.1058429875	7616.83787351976	3613.05969025554	3816.21951064126	4308.27111667919	3313.68084724879	7815.54635358887	4853.82134400928	4461.38663568149	3714.10272803268	2173.71504960684	3654.44138266743	2932.79939367247	5341.35321891118	6039.01999492712	4472.50944122242	3642.83620689583	5494.18571221992	4938.17929777448	3534.47963385922	3951.38791840789	7741.6050429992	1954.29529467292	5441.74081285076	6726.61379696106	7970.63091453387	5652.87732497216	2118.06850485508	2530.29496954009
DPH2	1745.84690713447	976.236704570992	1100.17425600087	1504.08040918262	940.32978640876	2605.62926911976	1180.37985382941	1350.67972601909	2452.60838478419	1102.5455028664	1697.0346349295	2414.11171813466	2633.06701485027	1994.5834244558	2204.37355482997	2686.0285925592	3053.07352928846	2396.00461473343	931.882868673511	2067.56992967717	1672.27262738755	1952.56598938436	2115.72200024613	1384.97113091606	1500.20804041062	1765.35187489499	2040.34042346166	1062.97459408412	1080.39775989549	2304.21574334369	1284.12787856103	2112.25823858067	889.30041235207	2064.66638407177	1291.49610142176	1419.09667222904	2432.38523783462	2539.23034922735	3529.65130699969	1530.64993030565	2386.08530018412	3099.16570689901	2814.03667825437	1779.13384645241	3048.65131334375	5284.17203225735	2237.69907329804	1689.29127053456	1157.43891442807
ATP6V0B	6713.43471348318	6380.78317376195	6579.20529498977	7243.03150389847	4283.60319399256	4599.47434722258	10952.9265276306	8624.82480355243	6868.57508372729	3130.73630748111	4500.00833233152	5789.24541019547	8177.13856317084	3878.67975103823	5308.27792572015	5876.07108326336	10603.8203551776	10592.1899107849	5109.55605553663	9116.15195739138	4272.08138500182	6509.22837986814	4123.05606685847	4549.37170304288	16594.7788060766	7708.2475427874	7294.85092357224	5250.59511977488	6593.61958414118	8716.97607714717	3592.56324021448	4896.69276606054	3949.33947101825	8393.55447824195	4986.37126874333	2788.68037380554	4096.49424428173	5186.02298547173	6657.53480368411	6206.6072870974	8644.71321293885	10098.4717411601	4901.72500191134	7720.32613107127	8134.66515049586	9438.51071423401	7357.32320793043	3928.62806943663	4822.61868754278
B4GALT2	3108.89467167184	1562.67693537253	1669.62504655262	2188.09182064705	2384.68357032291	4007.29646064996	1750.86902042742	1801.80727561046	7547.682040913	3263.93754314166	1736.97839008099	4876.59441009739	8121.98524823597	5326.07967509152	3925.04298427851	7218.27744869889	9677.17589933845	9052.93928577472	2124.40259873671	7338.36812777149	3014.95420275344	5056.18567837746	5172.59131172785	4373.87785406652	4741.10786125456	8659.76976955699	5025.43360975474	6466.14398670101	4843.32782409504	5561.04234598333	3014.28538886766	5464.63165848062	3588.63436679944	5649.39257442653	3236.99501165224	4858.81432027847	4865.82035960114	4513.28350997932	7421.09920827838	5779.75163910078	3443.48907473147	11163.6635460157	6440.53269907641	7055.75111360317	7986.27752634803	10064.7538028881	5921.28538627449	3197.6303579734	5383.71786545017
CCDC24	222.197513654195	276.375438718277	501.2373367505	442.094971472907	321.061418804514	517.798128765687	570.192609873305	342.007310294929	461.568492278042	229.379866668391	542.763102087937	393.25732364699	996.965848285237	1042.98646420861	1045.79036722544	1120.03150478093	372.98582685117	1568.27672128577	513.541587085658	433.193513997719	344.167994349838	739.455479406683	675.720817867715	589.510159714146	544.920697492579	1647.42331454478	468.206374277104	606.214089707212	460.029661984332	1340.35475462879	695.756404482288	302.078491664206	898.158487281193	947.26998774787	243.948268773663	657.409540238784	395.13461027301	377.706823148667	2452.28033582007	1764.48990921869	747.185420622471	1351.33134299729	292.716072468163	404.384498026502	4015.63061441642	852.606828048269	722.024097743692	266.503421182243	328.472078677592
SLC6A9	12139.2758974976	1534.92287134763	1042.74386269078	461.544853716489	1272.69588240576	301.468328496089	1331.33005314272	2516.00073067441	7794.19221780288	967.821047928221	423.765387203326	3811.47249187063	3931.59014649819	3838.26506827249	3869.61321741807	3024.28502216498	4238.16435853834	3404.19212647407	2850.50303616878	2567.69979289646	4230.28612771574	1875.00586330452	1030.30139893738	1778.52165201244	2593.47024684398	3062.22728098408	4108.3093792075	2019.6314805607	1131.42328033275	1786.46974671365	928.424692956691	5611.36859897197	1893.86259526069	2598.19798920532	6816.77004315487	4256.82840080502	3575.92759444854	5286.02188453051	6514.87029735293	3185.22475827062	1838.2844110327	5161.81499127167	2548.03970646193	1798.40764853471	5531.13011772801	3836.23355963959	3629.00821832865	1910.36611867431	1456.98589778951
AL139220.2	267.768713350515	20.596423076263	49.5867463360896	40.2821624382438	18.6318580365446	9.78009155956973	63.7973568518158	57.4673371899204	385.872676299463	505.468231344508	170.076632027094	15.7921403005412	29.3070618557787	39.6701754929487	224.657712243988	1334.86117858335	34.6905430812254	120.324642472675	69.2303545832788	485.471104773646	212.930991202262	68.2683635723997	97.968506994966	230.289056436986	28.3776299523149	64.7024754864939	83.6882230964786	78.9483880880301	123.566469444952	76.2469556498018	138.518888366248	46.8215582850648	208.794458708195	98.6545537806937	143.221653488867	363.276593086868	114.989701231958	193.575931344949	58.3528237810895	25.9014308537813	59.3455932802621	174.65571502736	145.570923733514	142.009847014474	254.644410886756	23.9316949917045	214.762034695992	370.965058785842	112.199594051226
DMAP1	1773.70915030491	2076.65460152429	2373.94395465673	1851.67068588885	1718.57469724324	1651.26719764808	2054.36938337248	2819.35620060706	1791.37651444609	1705.54475737957	1593.86197184494	1916.78129406016	1876.91592953434	2091.1098042074	3345.77909046418	1801.60503875336	2073.91034502332	1851.46009081233	900.14735405159	1870.85751340413	1569.21500546557	1560.60658731413	2114.94842111053	688.250204639769	2204.24128142712	2106.51778448922	1839.80455776383	2490.04803261806	1739.08857627018	2486.87042403483	2622.13189590868	1753.83499091984	844.515535555237	1439.52927963734	1887.46444683826	1906.05970760777	1382.92536594199	1127.87962570144	1631.70006713447	1754.84415281776	1794.87422545298	2500.47553098529	1015.75455984897	1735.15415589361	2275.1784803929	1430.98326622059	1711.59588132513	1399.56698344769	2460.65305044156
ERI3	2243.38526329946	1485.43702884758	1764.48914308695	1742.79387493804	1832.19803277958	3242.83905125877	2015.09930395307	1948.755557117	2419.4869339155	2399.39947785545	2051.11975055963	3234.24175145215	3849.46426735193	2746.59875723105	3862.91641436537	3571.25079869247	4439.88706618531	5294.01824687163	1370.42210945267	4386.56111644775	2503.5499588906	3284.60888939963	3601.92890964446	2627.1879655797	3056.96361602246	3553.64415642506	3525.07111887239	2221.69953927667	3314.73333444423	5469.10283204834	2373.75614552556	3065.22086806765	2050.61843165252	4418.24298953364	1881.08707795362	3345.6242552127	3349.10666160193	3034.65096085576	3897.96618184154	2727.12584683701	4258.97852081983	3627.79895698144	2501.66828622632	3841.62568103693	3875.80835835888	5812.68717375362	3846.41872173061	3022.91847468429	2367.40339641755
ERI3-IT1	11.1385717089316	10.872403052805	12.0307920789742	15.8920881593559	8.59291454211491	13.7054155928863	6.84117632913678	5.1527787232259	6.82716786484072	14.120771734796	8.35156330439598	6.31608473807919	4.53209022982237	24.681022450016	22.0376041667472	4.16473107183978	5.26362123630173	5.19407056555807	0.948328019764592	1.70236730400111	2.90782287257898	19.6177123692666	12.0103521314999	2.96130925501862	2.4186438113054	7.30685691230857	6.42834627384846	26.2294664832023	5.54266474659358	3.39858237874958	26.8221703138707	21.2027804543481	5.56017495981859	4.02848132985364	7.75501900822811	13.9700509052283	4.19320779176158	5.37321520117443	2.3697201168968	5.40514580586446	0	1.2009226575499	7.30508315926939	2.23666586006422	6.3216497734922	11.9671808783849	1.75230862099852	3.53342816013069	11.7895133063619
RNF220	2367.39937855211	2147.88079327115	2049.22133669408	2248.94650314534	1913.19193022334	5284.66482633498	2607.36277487353	2765.15621844975	3760.78293506456	2281.89570840443	3069.71844228494	2996.61753431856	3837.08596509573	2876.97709291778	3381.1238924739	3406.31640792449	3630.92172309727	4130.2526797226	1622.39099003752	2904.66731056601	3076.21060372785	2322.8118254332	3852.16231270668	2450.91922290384	3705.59906211967	4088.87705868073	3816.68558531159	4413.89802035449	3541.20122505852	3440.63456478006	2375.31354312862	3343.87327086056	2216.18102577972	3497.14744541203	2095.2388363263	2902.43525520756	3810.07477175062	3573.48350821126	4003.45310271901	3117.32394675517	4220.86506521303	5391.65797515799	3665.53601188349	3799.94428784857	4138.89322413629	4410.62147004637	4637.3709651279	2056.56311905654	4030.78194745817
TMEM53	414.50380163176	445.306185610775	487.965644702435	626.339486475426	315.439902133256	1987.03600931913	777.969254514946	399.127891695534	468.391366501273	363.288230797112	813.206727129001	268.132254980837	632.361281454425	343.924005739804	477.964628439504	303.737328947808	390.835077925903	492.684711823505	267.344383614437	626.552244113072	420.011363573341	529.506259286759	482.115436132115	311.443839566842	946.907076358216	356.832638296241	686.272865734844	307.322918202311	577.336616617324	601.809552059485	226.413060382777	142.543172314384	238.276516234677	548.630739332012	488.957122785049	371.695174134963	331.365811574664	379.301236198078	511.187560378967	474.281998094271	727.744651410224	559.609608676672	448.117003092426	422.194569621913	803.970571049481	376.941645319789	469.727088981013	159.530034086096	476.922345388066
ARMH1	64.5590612136132	55.4911520932724	44.1385142156953	44.8923657884749	15.7790699107153	31.3172616150773	20.0724130396002	26.4980631349733	8.59478121714979	43.0493049559612	126.480415583596	18.9447321007941	29.2921793346269	53.0249073377967	200.843009006568	37.8346421086734	9.47573470134263	36.3112262137049	27.8781394072444	29.1201153146537	82.6517284226787	112.699875207152	78.1561991245075	51.6523736074569	37.776445679463	64.6824296257972	18.3685658556776	91.5360018774138	118.193689844822	99.6711681883931	167.704480957043	17.0410179201305	81.6490861102887	17.1157713516666	20.7443356349791	122.714744588859	15.6966332901862	22.3730210537743	4.79481299159584	8.65438317343609	70.0441617978765	34.5090724410423	162.141655677215	18.4408990331554	23.1693299565305	32.9069352560011	22.3320068822148	137.413185298747	20.780923934192
KIF2C	1011.42010669255	243.821782932552	712.468845514405	885.683232381153	95.328018353792	1640.5236565841	142.536013749826	114.484735325462	733.192853113972	154.964466679138	1531.66464538201	4095.36084176558	4639.35564062205	3936.2232183012	1053.41917675709	4979.11223135173	5523.05252982196	2723.7744106838	571.24002221354	2903.11745830729	2048.5338280698	3237.03403583006	4975.83911954481	1593.1322791225	3226.77756711846	3536.94766818939	3536.11576376692	2172.23378652396	3573.90857073249	1788.7126136971	3951.44105273315	3183.2722157883	1390.77542759898	4054.83754093256	855.464662255562	3361.67851544569	1898.25542444976	2470.28283285331	3844.42692317619	4009.81509440529	4470.83455171327	5840.9343637839	4047.81400595359	4128.79510036492	5471.15008206936	5568.37309116061	3275.58110704997	3775.33100725644	3362.9016431118
RPS8	90695.0012680818	25427.8025157488	30249.3611002885	27873.5059682224	35749.3624365075	56086.4381061089	32624.4014201509	46654.4281447288	80264.4419473541	33968.2202079421	41793.9085347271	67620.2928797902	34337.9512159813	31113.9865586253	48854.7837898697	43111.8347320155	48450.0574972172	101934.857108177	32386.5326047271	44250.0679994438	47749.3937917514	41106.1613845972	51478.3723256243	24370.702624658	67564.99362572	33654.208733101	30940.0976837475	41432.1564157589	59900.9601400702	49292.7809736781	52186.6022158791	52059.6396092669	28595.9039753664	50942.1736793036	53612.1206265381	20038.8842578739	26784.4553906332	37603.8182727934	53249.0691044228	25228.4702942889	50606.0411302864	95571.4263526013	65055.2194848134	53574.537167772	49076.3523866511	46527.4179441688	44742.5244603631	48101.3528097945	67188.4951509738
PLK3	10041.4690731793	555.141365609219	621.691991098797	1195.06154069807	1754.07192645334	573.580644706451	640.791792704612	624.745848952078	2734.29755917204	1680.48661531291	500.903741733888	2182.7931505603	3813.38045920059	844.010778925944	1077.32084325959	2611.15103906291	3771.67243820055	2907.34920609892	2116.7221349665	2346.5019598856	3606.10757186131	1687.81206275269	3511.98906763351	1089.41904312215	7291.70851875965	1136.21787920662	2643.82072768017	2371.12720203896	3376.24024498853	2604.54620746127	988.367884182207	914.692503517956	1115.65625816258	2765.30166659739	6853.8857210403	1139.92153525271	1165.50870158001	1208.39337840771	706.659270584043	927.028076383291	479.476704930521	2007.53014599464	1323.19381242282	1553.74607285856	1999.46896591441	2230.739308735	1576.48604926146	3205.7234050418	1336.6322552045
BTBD19	630.404576711603	342.722150277845	235.357135841085	363.67306745134	822.062210425985	52.8477543235169	183.989075383989	204.565649346578	333.379522580399	1023.72399114865	159.826142067719	353.288959407897	283.586145637843	586.394206390539	303.022794105424	626.972056084428	390.829312049144	317.39807007654	441.427146207385	637.101675464797	470.574627205392	520.193200542694	528.383497763122	398.869979747911	227.668228704774	250.413908972409	821.540661856575	929.243298288096	370.775237236749	240.986705907974	269.243381022732	376.507169054568	147.089509422109	97.6489630397561	415.413581582173	636.447788595295	488.142618939315	408.755163608656	98.9156554264629	106.743746593929	66.4308763332047	174.717373391683	300.889420223025	232.27382049304	171.550975161201	323.092833563643	688.099849291177	138.135650155386	174.629077903083
EIF2B3	1141.00288735078	745.744396793287	724.546259459061	733.698352611965	720.147101805423	823.185865665444	959.435478970925	911.474972300306	1053.08430259092	923.256740623917	842.934167175981	1305.89287579269	1787.98677765148	818.255906038197	1086.88727889499	1255.48534619652	1712.49071301168	1333.88003047621	770.318779758149	1242.67753751908	1208.51048387338	1349.62572115223	1161.84333952412	695.104761077749	2014.30911298651	1346.96221351939	1998.06090929319	1101.90411104801	1119.51151034012	1056.86215414303	913.674465122278	966.798420277878	613.377311733306	1132.49658505032	1023.11560255129	1005.10499326861	813.24560884296	1168.1754988303	1203.29047307059	1008.93683089167	1479.34495701022	2248.76823734404	1071.08853993588	1254.2852540701	1512.22442879968	1579.56710075206	1016.38877178073	1276.56268342055	771.921660590977
HECTD3	9724.07997917481	5124.68808639153	4737.30884913432	6115.49463018158	3790.79529431625	12770.6868438032	6847.0470062515	5143.49990580919	6112.13541647433	4638.99388030857	9074.41012532375	5402.30976652654	6895.47751491723	4335.38363114652	6091.19530661359	6497.96431785871	6080.94579958121	5644.61096728374	4527.72382683819	7227.02837543587	5932.70076393079	8855.8012954837	5619.66781076547	2769.24234181077	8175.35710300373	4241.21367344291	7876.25338297896	5363.19812172185	6240.4012845137	3172.80305890831	2591.66580876444	4709.49846786759	3024.77319197576	4029.67281108135	9310.65728782762	4777.91647524032	5463.71961709362	4047.24036123759	5320.34819589945	3580.83169813705	4536.39051637646	7869.16899896475	4699.23001312128	7307.4085372874	7721.08220201946	5727.92416568236	6395.50226014823	1986.13042827077	4119.45237548041
UROD	1989.99036030522	1521.62094012306	1955.58622407855	1335.97921349381	1991.20730010452	1283.22911614731	2279.30716605714	2090.96168223083	1839.65757830892	2291.35188980575	1068.75842919617	2031.39123682716	2709.5777208353	1277.86444101316	2506.45240259418	2247.5987685569	2130.64744717676	3050.48927290916	799.166363547813	3288.66497897585	1827.8348507267	2292.81257628888	2856.87696007671	1172.99051302682	3542.77558532172	2381.96231605772	2235.36601627892	1692.32181005112	2573.98899057834	2919.46906411075	1881.11641839821	1408.18438842441	1023.67142587886	1872.39399285743	1782.99638278242	2195.43168370025	1829.26071158141	1763.48455217315	1920.55993055351	1721.43539850152	2602.36740087201	3187.63971372438	1749.3756809733	2338.01029814743	2785.56633354767	1752.08213889771	2041.75075951255	1754.37089101247	2467.88173671839
ZSWIM5	982.196775112223	726.463183519745	623.006967848766	671.311833105063	884.914630901276	4582.88234058847	640.711059298558	952.011560948325	210.228175099655	974.91163179493	1803.0013359715	276.545434414241	568.24964233326	325.489982804156	740.855801121918	197.690037346281	321.501596552371	584.997886244081	691.474731818521	475.772009883761	1121.03056287138	498.485365979001	1067.96764356482	732.453574571703	200.559842907674	32.3603788990978	79.9991699988869	171.5667494987	1183.49813997823	215.222639173808	650.678567378301	24.4859135467416	381.459012959405	294.954228329391	487.695809752873	1119.79220909248	331.36830059394	620.11014456905	704.326340032183	708.173301802482	656.80624199811	397.627615122841	204.069735573346	333.39031822718	2412.89413094108	213.400060069484	226.328151113804	500.0984361394	92.2691998953919
LINC01144	42.5367232620482	45.841391227161	48.0898699365828	19.4109731362025	21.4277701724146	76.3608357848077	39.3969167752575	38.0714203331173	6.92672813438018	23.4336409906947	44.612396262052	34.7116395193388	39.412725923833	69.2571844084371	134.826365440538	26.8747664667829	33.633894453374	89.1901954729926	20.1816437402392	20.0162290543822	17.4899210034141	45.5106360630095	65.3514217239555	21.9456114816823	58.9756343787488	34.4424024207385	37.6962451886846	24.2242757147473	56.6018424428098	89.6195012198745	61.4831515161194	13.8515919802262	18.3189217506701	35.2349938442776	46.492778035649	40.0278057049924	38.6864865736202	22.3689207068794	44.5920904652063	78.6729025913541	39.8602935484134	63.2008131900316	27.5909940691919	29.2592165472319	90.4849050823274	31.9096130818319	16.9590438164835	70.4349261497457	2.67993105453542
TOE1	1072.59917116383	523.745442378677	513.387007308247	1017.0792530949	650.567699160638	1783.42551189625	596.914727231398	634.011769071356	769.930197103114	689.081291357607	1077.14921006538	1075.61514950543	786.552401258744	788.848015409593	618.479464595443	812.869521389361	968.660284736047	876.459416136063	322.158975525537	791.351126255277	650.434208653429	810.810381629886	1076.63758603764	426.150462827496	634.53312895955	1113.24176942051	783.75502424107	510.443112268958	588.434124747559	644.436017087697	962.776802919109	561.579374893848	306.248736850983	763.050953970133	673.483453308465	502.142271570116	522.654977670625	513.98195009391	955.035172686235	569.15271784276	610.682889317608	1513.30870608127	709.176958221726	611.284330607082	1208.0821366982	988.226788328985	603.024329807938	1001.1216757153	323.948814574664
[truncated: 16,755 more rows]
[truncated: 43 more columns]
