# Supplementary material for: Genome-wide analysis of lncRNAs, miRNAs, and mRNAs forming a prognostic scoring system in esophageal squamous cell carcinoma
Source: PeerJ. 2020 Feb 10;8:e8368. doi: 10.7717/peerj.8368 (PMC7017795; doi:10.7717/peerj.8368)
Supplement: Table S8 [file peerj-08-8368-s009.zip › Normalizegeneexp.txt]

id	TCGA-IG-A3I8-11	TCGA-L5-A4OM-11	TCGA-L5-A4OR-11	TCGA-L5-A4OO-11	TCGA-L5-A4OJ-11	TCGA-V5-A7RE-11	TCGA-L5-A4OG-11	TCGA-L5-A4OQ-11	TCGA-V5-AASX-11	TCGA-L5-A4OF-11	TCGA-L5-A43C-11	TCGA-IC-A6RF-11	TCGA-IC-A6RE-11	TCGA-L5-A88W-01	TCGA-LN-A49M-01	TCGA-VR-AA4G-01	TCGA-L5-A88S-01	TCGA-IG-A97H-01	TCGA-JY-A6FE-01	TCGA-L5-A4OM-01	TCGA-L7-A56G-01	TCGA-LN-A7HW-01	TCGA-LN-A49R-01	TCGA-LN-A4MQ-01	TCGA-IG-A51D-01	TCGA-IG-A8O2-01	TCGA-IG-A3YA-01	TCGA-VR-AA7I-01	TCGA-LN-A4A4-01	TCGA-XP-A8T8-01	TCGA-Z6-AAPN-01	TCGA-LN-A5U5-01	TCGA-VR-AA7D-01	TCGA-LN-A5U7-01	TCGA-L5-A8NK-01	TCGA-VR-A8EY-01	TCGA-IG-A50L-01	TCGA-L5-A8NQ-01	TCGA-LN-A7HX-01	TCGA-LN-A4A9-01	TCGA-LN-A49L-01	TCGA-VR-A8ER-01	TCGA-LN-A4A8-01	TCGA-VR-A8ET-01	TCGA-VR-AA7B-01	TCGA-LN-A9FO-01	TCGA-IG-A3YC-01	TCGA-LN-A9FP-01	TCGA-Z6-A8JD-01
hsa-miR-518b	0.0130726739683338	0	0.0529556747235141	0.0123189776572279	2.15587936419923	0	0.0399490376697445	0.00709662285673307	4.30853952549664	0.0257960816377051	0.0504205059661459	0	0.00166723010461323	2.65055507096147	1.54654928873386	0.0410034999963383	1.89126059941983	0	9.15746857025746	0	1.62132879971883	0	7.95321921495881	0	0.0668264094368981	1.09167548055472	1.45213276296299	1.40976667228847	2.39318748434372	2.23043776647651	2.5037102733229	0	0.888062343936568	1.35357961306866	0	0.0498467793114271	0.0142579304841052	1.38929005603555	0.750587248168873	1.51186656113769	2.13995162722259	0.844347603438456	0.0685512077034475	2.49175143703089	0.274452211186362	1.25519575029957	0.0566365608121561	3.04728925111648	1.15824371967789
hsa-miR-517a-3p	0.0163646659518004	0	0.0673837613764556	0.015416189719416	0.0128712591231287	0	1.4439203824199	0.00886085510734047	7.53190790874306	0.032466213778387	0.0640941153256365	0	0.00207678247156579	0.0676082042985104	1.57326871189766	0.0452809517902183	0	0	3.19371928297213	0.921965228940557	0.101940147775385	0	8.00443443438052	0.921404077676447	1.46299976331308	0	3.80869327565392	8.44860390555446	4.88122460946897	0	9.44905467738161	0	5.53294815955629	1.36946457187624	0	0.0551284547896287	0.0156738475050225	0	0	0.0850588658546239	3.92238253936005	0	0.0760503221206525	4.8101412565677	0.731358425731973	0.043778602454593	1.38777028698885	5.90840635096314	2.47661540448054
hsa-miR-517b-3p	0.0163646659518004	0	0.0673837613764556	0.015416189719416	0.0128712591231287	0	1.4439203824199	0.00886085510734047	7.53190790874306	0.032466213778387	0.0640941153256365	0	0.00207678247156579	0.0676082042985104	1.57326871189766	0.0452809517902183	0	0	3.19371928297213	0.921965228940557	0.101940147775385	0	8.00443443438052	0.921404077676447	1.46299976331308	0	3.80869327565392	8.44860390555446	4.88122460946897	0	9.44905467738161	0	5.53294815955629	1.36946457187624	0	0.0551284547896287	0.0156738475050225	0	0	0.0850588658546239	3.92238253936005	0	0.0760503221206525	4.8101412565677	0.731358425731973	0.043778602454593	1.38777028698885	5.90840635096314	2.47661540448054
hsa-miR-5187-5p	4.43139051018321	0	0.0997994586587505	0.0220087641913193	0.0183414385961227	0	1.52173486686174	4.23062407874944	0.0216597524116592	0.0469239592306104	0.0947135248511075	0.924014657729763	4.05343762884697	2.60491134058342	0.069275709486894	0.0352252057684562	3.39157826112464	1.58166389617118	0.744190370525772	0.928583454998744	0.0777761977087143	0	1.20303535679628	1.88174487235587	0.0570795459019322	0.483726386161164	0.687156587473576	2.22853369316485	1.58089921115511	0.680883567531775	0	0	4.64087960030614	0.0463579556141543	0	0.0427370215410546	0.0123244086064861	0.651529610385651	0	0.0652638121083154	0.131790999839729	0.852136162555965	0.0585306572041489	0.661019596133496	0.796225719197194	3.52542503364403	1.34696186248745	1.16067855550286	0
hsa-miR-2277-3p	0.00263010380587845	0.903386859244095	0.0101380175872101	0.00248099832682837	0.00207896195865018	0	0.00776586177796647	0.00143950987405837	0.00244292385181829	0.00510371883240055	0.00968087114194683	0	0.000340774408190671	2.61036914755436	1.51341891193584	1.24986098582375	0	0.746480390012219	0.742643094754545	0.928096839835384	1.58274324743865	0	0.0296334304354586	0	0.0582175252938483	1.12374737528055	0	0.66121256675545	0.746024140755128	1.46475725086196	0	0.945243460554336	1.82385198784444	1.33359262854515	0	2.49516624992133	1.08484929432434	1.41455228061982	1.60311950444283	1.48120057264757	0.134708932840736	1.75421586276909	0.0597001935082864	0.219638204269366	1.85912360000169	1.24134006130389	0.0494385145586563	0.677263857835815	1.18914002309226
hsa-miR-1976	13.7450880999553	33.4033031501738	21.0904977747575	19.2808298956288	16.6717798708698	35.4752172880074	30.2116906672602	10.7707694234345	70.9921932624074	19.5886419414576	18.8403160165849	16.7946718477254	17.2908107311948	38.2052392232722	22.8293946567819	24.7517027033964	17.3508843371768	25.8638978496978	23.4022563792054	27.1580729398906	28.7235404210752	16.279450047048	27.4119303308438	27.1449491117227	25.4042358199056	27.7733643694469	36.834803137882	39.4943527137269	20.3311165164233	26.2731644493899	30.3979507776589	26.6400836259243	23.5522848064518	25.1415212994241	36.545772325556	13.0490927828086	18.3369707239989	28.9963729057099	33.4616327452828	14.9741709263734	26.7298395454723	12.1361483028678	24.2196947150651	30.8394129458294	20.6797014867982	27.0213961204503	30.7624976296337	9.26866449879686	25.450806891219
hsa-miR-155-5p	270.488317788597	1128.85973266304	1410.00432089451	477.870374508889	611.201141250463	1407.34419113636	1684.54379013342	363.000829489127	1058.85204029345	369.674399166654	1012.88751222847	964.988076103571	1266.9466873071	293.110240765035	1061.86101780865	1048.57038885627	431.397940245865	636.649003385372	1462.12904789782	947.757105854652	1104.89609319316	316.251979898658	1382.36751575698	1223.45419738088	2706.12338235266	1510.84567754208	3753.44191355624	2163.53342953745	584.614596281406	792.883387340754	2640.2631195582	1969.61750697266	1588.79280551571	1611.26549753928	1252.60747663758	580.875044646442	2302.39011770274	1717.311544836	622.269994858295	2074.17623782122	3336.00043932669	907.205232126341	1353.71123040748	1723.12518153471	631.643786952897	2933.368918797	5620.54741443387	1539.07501117424	2041.55816464976
hsa-miR-512-3p	0.00941280329494026	0	0.0374582708498202	1.10467551826597	0.00742210503711274	0	0.0284150732106487	0.00512449519184141	3.22030048479618	0.0184644267166381	0.0357028953281394	0	0.00120710882495154	0.0692656398128891	2.93938454180388	1.27837438047483	6.76294284594099	0	5.69294659510492	0.921333144353385	3.06720745694654	0	5.76710980162265	0	0.0759511402016728	1.06257994763865	0.660748242712631	2.15271050142371	2.36574032822786	2.19755776474929	1.62267222113108	0.940032264715569	3.6636710726478	1.37331391344999	0	0.056453528872813	0.0160263744370116	0	0.740987449379305	0.0872004532576496	2.22475496641361	0	0.077939174086369	0.182181479635107	0	1.26875779294767	0.0642341445369015	1.05506430499902	1.13007361766546
hsa-miR-181d-5p	198.274298958906	29.8911461091892	26.5223858539547	161.745967386373	34.4287097557039	27.6002699824281	31.9764245960015	142.751192831756	30.5674470148147	19.6676153799618	22.3926228526763	48.558951477263	66.0940959124243	12.5105084383856	62.2776065309911	28.5477213293463	50.4075421764234	101.21524468111	98.4647840814357	111.473166041284	71.8851076464219	40.2371218184318	25.1176898090109	52.4034082794308	57.8830375853332	89.7459451382809	60.9695823989738	77.3385695813198	77.5935443190198	50.3038954702807	260.763713569891	46.6077041348381	62.5203640748128	25.2689200223138	46.8986542513964	23.4252651857593	36.6634933868965	38.769601865056	11.8311474072921	46.0573034799929	388.162919383553	25.1872265022444	62.6367693257218	132.895737517478	122.874395506126	99.4075788678816	97.653889691213	122.078909115592	59.9821928052768
hsa-miR-497-5p	112.947164748601	94.1301456369519	56.123307885885	214.987008518286	90.9654795134927	37.1068514403532	101.344814653499	109.530245910835	49.7745944858966	102.794637273287	83.2520725116998	94.3453498738887	68.1313078415651	8.40135400305748	36.5168421542246	37.1437185923301	103.933887292464	61.2091627541197	12.3867094533911	101.21039548954	46.3353424351439	23.9435936433765	20.3420968595313	58.0467080931837	60.5341956930431	52.6778576747672	96.5506064749078	50.849928970842	26.5702661440705	18.8626642831644	18.8065138463586	35.1937538940657	16.2693415923018	13.3769030394148	71.3329941123308	22.1102156223764	73.230094367304	64.4144021172121	15.0220141391737	34.1773706840857	18.3383297533604	39.1571175811049	22.9222240814869	56.1798063790435	44.6413642138987	22.1977374866857	37.5552023781301	146.450016297979	38.7531503456007
hsa-miR-526b-5p	0.0176740459801921	0	0.0732572885089233	1.13053078397854	1.10844241609485	0	0.0548638997810076	0.00956003987097964	7.5510051066475	0.0351394513219512	0.0696525888884379	0	0.00223855584967642	2.7877662869169	1.65865919863968	2.51431157002457	3.08595150789548	1.50175657297397	2.29756033549189	0	0.140179152881499	0	12.7497857779197	0.913655571578037	5.5046644489236	0	9.89958465126476	12.724598071915	1.50088088662941	0.629386524157433	10.9467208447605	0.934568571186436	9.16741249792063	0.0805376658214996	0	0.0739334812917127	1.10322184116617	0	1.52941603235594	0.11591785009897	4.33094886978642	0.824303876619837	1.54324248460308	7.05281932263258	4.52451120200488	0.0583545328628228	1.44000774082676	4.48032200981341	2.9935075861675
hsa-miR-520a-3p	1.12415171232305	0	0.0531355186937454	0.0123582306874907	1.09709716612216	0	0.0400821295138201	1.06641205757787	2.18452355255426	1.25290080510907	0.0505911149992105	0	0.00167244443144898	0.0574216916637659	0.0764285710408533	0.0386576121899888	2.62168850892046	0	3.24096107049516	0	0.085917209054285	0	3.46633097189872	0	0.0628556017038731	0	2.26120263746638	3.78920776899521	0.740038468325764	1.45163098919671	0	0.943769806528951	4.62609725177115	0.0509641993929127	0	0.0469568760313136	1.08732057860367	0	0.755174733225551	0.0719584140554821	0.146736290626879	0.847400518981861	0.0644679709461106	1.56577333548004	0.283077763027687	1.24893409145279	2.58505353179368	3.10576906434381	1.85563238435617
hsa-miR-146b-5p	667.547803515154	1829.78036762165	852.051994892606	653.378162612161	813.083825062182	2670.29978097864	2120.35602792032	2706.09434564065	1030.6488498928	2218.41428841951	1298.06797609983	2364.3910213212	1411.34092215182	1496.22281375673	2933.40403158934	3759.98330042829	1176.09201296889	10019.0003141872	5146.53972028764	3041.87803922407	1678.07428900806	1127.06483791627	1903.16369027845	2652.86545769979	11492.5781334207	2485.83388081023	4647.18430112149	2666.85445362115	2242.39893131597	1947.342716226	5343.65854099343	3390.20288617454	1885.1353372115	3889.9678556581	2250.53591805224	1561.25184727108	7693.66145386439	3940.15835038537	1619.49878344146	3245.42895103129	8900.17007628218	3792.70926890441	4675.04005304462	2079.08280912274	1658.74103327927	2586.07267040738	9867.24179975532	3059.88351767801	3175.95236805679
hsa-miR-511-5p	14.8808709881637	39.4298896461541	24.4923539196831	9.11835935941452	19.9881086552438	16.3829640597553	52.4742850944722	38.6298063527223	15.8618219987346	18.2926387542071	15.4945355648248	24.2829025072809	24.4048490072932	39.7205417600717	24.4427475222112	8.77487875545453	33.6088867593098	144.82308723349	192.185270887725	7.45976808058694	8.28309863316377	11.4802738411809	8.43911731018162	23.3794291587303	46.4890022386314	24.1579100893433	103.296883427795	37.9256559678663	20.2920555730743	32.0709686415862	37.7559771076824	20.9140304263396	9.01561655998243	38.3628805183111	9.49577697520857	64.5355327449757	54.9287226790759	43.83768084232	27.7965038960443	78.0987210811351	37.9257230789786	28.6973602970863	7.32372296823198	18.4430581405194	23.698205966037	17.2907659028663	66.7648279266221	34.9187804701613	35.1254017441618
hsa-miR-491-5p	12.4966158768309	8.56007552411826	11.9791285736807	4.56953304685383	7.7708644187219	0	13.3742831017428	7.52300212502376	12.3818924452474	5.28182874733665	3.63874004912745	1.83946231742107	8.13497338102379	4.09024979049519	1.66398614171629	7.26975395603762	6.42539799203433	0.703450614236188	3.91077006905641	1.85545841135413	3.24678335710987	0.943622558716942	5.8880334817107	0.913214430821186	4.2035116269255	1.60332396119991	5.989719521182	4.32481849253078	1.49848168658674	1.3703269435344	0.754995110372552	1.88974157698955	4.5440281866977	3.95801537329526	7.03354547265839	1.38558207112865	3.23904643931306	5.0147687918771	1.52711579093174	4.39738916648105	0.258723371142699	1.70307810157731	1.54738831798558	3.91770519971862	5.49258368738906	0.059367837706505	1.44318492094238	6.71253015583283	0.453562134487002
hsa-miR-490-3p	345.549441593428	9.34183160128277	12.5972996099081	1116.59556978643	17.8042026908648	0	24.4688977223689	254.461091415219	1.18671445037579	39.1895838915293	10.5296633293096	11.1764889728983	3.05817041265422	0.127785320356107	4.75047921010243	0.0830149867808023	24.7016920071503	0	0	1.84350413074218	0.202136798804714	0	2.4704122286714	2.77908171192144	8.54050174866065	34.9371879552811	13.2616372348896	15.1073924921546	22.1164131293704	0	0	0.929600338479117	0	0.11202217219464	29.7412848399044	0.102430154801855	9.70695821574519	1.27597426289556	2.29203795469404	4.63040047844143	2.74240252671368	0	0.14542866652602	0.496028280746438	11.4975608350952	0.0800977430006773	1.49074585467179	14.443290087345	0
hsa-miR-193b-3p	374.215982800038	147.145138789055	192.219501597764	673.531396497793	228.516853032022	120.094192157863	237.551430433151	266.325977230393	88.2092844528163	188.763359526622	276.604665309279	429.74153674759	345.714691744629	520.179109265239	1446.20981852405	474.835094448833	249.305706123846	2203.36347696381	318.592386047272	224.740209868443	193.459347862466	494.530429712795	464.78942790427	399.692190080838	583.571588844303	259.635389870155	202.783016920023	898.888713895574	379.29410334911	303.655886177468	1388.89237327569	509.998738479542	490.309592963006	586.879823230193	319.846918435788	476.024646274973	1080.57781332108	375.326762422121	707.553344809736	951.738385462291	828.863757868894	384.803378918355	233.383493298132	858.294100675086	372.415108711122	509.623335693653	225.0666449506	255.194487651392	737.198008049918
hsa-miR-7705	0.0327882108729094	7.88342686970964	1.86862817992918	3.38032834699151	5.47922937799114	0.822110906593576	3.00590164272089	1.09436613720034	0.0303415835742959	1.37312985924733	3.3259460527615	0.914354693232952	1.02164298347286	1.51514661108575	7.52551096116304	1.33228144099433	1.08276972555733	9.48925778716415	2.25888491265966	0.909816643763016	19.7314207775727	2.86100279821883	16.4379467998556	2.78606636629303	4.31809249549001	7.57986534413081	6.62221607020772	11.6429489539949	3.86199216886794	4.32132079744028	10.7705204335392	9.53282668551936	17.3544003764356	2.75350299784146	2.56025307068326	1.41129504093721	4.32660225865391	2.00334666383924	3.11694414962923	8.75968757136683	25.8143697877819	2.56501171817824	15.1803654076741	4.13883378771201	4.29919759961027	9.73596924938446	6.68664050855563	1.73288006302501	4.15290726106832
hsa-miR-496	7.91933208176617	5.14335269505591	1.97652379105746	3.42002643493336	0.0316753459491488	2.55595625445948	1.68411555983184	6.42506312111074	2.29862910029584	12.6281086398101	0.180127071474533	4.67008512960069	4.06883314051378	12.1443003832671	9.02897277517942	19.4653260650902	9.42898395920396	2.2629397597886	0.685626423290561	0.909083644948946	6.45050128205391	15.3703382563557	0.0621724720258769	4.66383246027524	11.1286739025951	2.72560780332659	2.09340198516696	7.88714254055381	10.2502184595398	4.30296486145075	0	1.88246774864425	1.77255556865429	0.102448191470732	2.55566035065301	1.41634228273603	9.68013508325351	7.7839153750465	7.15472140048082	5.9935469149062	0.345844755948934	9.60462524901274	5.7585993591452	8.22762366019625	11.2893023261858	1.32413087336289	2.804735930559	13.5342180210038	18.0702804775985
hsa-miR-7706	15.7571339752496	6.0012314076735	0.201407279956251	3.42776440102833	1.15219512977988	5.182020391949	3.15638829810897	4.30578835423892	6.75849399083359	1.41523555249749	1.93600735282692	6.54861235314339	5.08486512476918	5.58743089800085	9.13761572657251	5.02533950215638	2.95290605747638	0.687719180058554	12.5413799476707	11.244442397828	8.0701856597742	6.69884094908611	31.7915152932765	5.59683912285363	9.87395989196799	5.06353319636389	6.55017264739718	2.73847520853721	7.80207123874644	2.06660445166181	1.56001248374071	2.83340669265764	26.4226308369123	1.46353026396971	7.80180682587128	5.2683660397762	2.18935593068724	2.69743286377815	32.2585455175832	4.61197855737506	31.0700879501146	3.42886149326371	11.3348029072004	4.84755126068446	8.79812777332243	4.98892312538832	4.14427876784953	3.72982113928316	4.71119586803895
hsa-miR-495-3p	36.5440656839574	89.1135164380653	54.0618901302751	32.8730243995007	35.5207922822888	10.3036100412544	60.4080127859879	91.2205744571914	13.625013304483	45.5663721374082	15.6027396190998	43.8983253201012	62.0221802013593	26.0696749067498	36.3541803901588	32.1518835982535	41.2500805766431	19.5357483354379	6.13731673276818	20.5851654528928	17.7693414951038	46.0186868656746	7.24540136210486	29.0124582986861	35.2140703982063	18.9566773285444	27.1635771158684	22.1259260357398	22.6762680865098	23.302684843345	33.6732076055593	11.3957799543395	8.11062031418388	5.44860783419331	18.2099398961703	22.0647731282076	34.4737130264658	60.3304380373151	19.8329826701242	17.9336418757115	11.6613248701323	24.3518031277786	25.6700563648563	31.1468993836382	42.6321906331036	9.9315562768845	41.4224556220238	34.2434149205737	59.7641575270096
hsa-miR-494-3p	9.09806286499769	14.6776866447824	6.99466958626343	2.31625275259963	13.2339829527694	3.41276445367095	1.71731914281108	11.7738247195183	0.0419430046267588	6.5240789115909	1.96684189559503	2.77802087945628	6.10257044542482	2.89213080874647	14.9485308628751	26.8313910233575	24.8512906045217	1.46889793849339	0	4.66034985679962	3.42946719202412	9.58330078882728	1.27640273529207	17.8305696123575	7.12901779491128	7.4477361418214	5.80523980048845	9.29883719087704	10.1963711780471	10.232326509517	1.56030787064317	6.64927081718569	1.77005864963196	1.46301853230897	2.55008666621186	5.26593662004383	17.1891318835139	22.2504314830192	7.12187006072026	3.15741966535671	2.71627112648343	8.69573158223124	11.3258489467259	17.984382199919	9.2707647948066	1.32851216053935	8.07735122051542	11.2141854462598	22.9229863176592
hsa-miR-432-5p	39.8889158085029	39.413445263146	17.6825177510894	17.0267710797199	3.3819119274869	11.1778157618069	18.299692162392	102.897529371709	13.612028795204	18.3048093474487	15.5162887919012	16.7932422571951	27.4548875638682	20.6216101099707	31.8199502782869	29.6747302875687	52.6668457811569	18.7574786504995	1.45782694772477	15.8987285988725	16.1701972960145	30.6701504600092	2.47652634711202	24.328781661795	18.4454138303221	11.3867903141192	28.6645475406509	35.8598192229225	29.7852131929132	6.43645420513433	22.9605145719504	13.3013486765852	10.8339435480152	10.7180670510784	26.0651142299033	11.7669335934952	22.6405108422739	45.3921281573098	16.644008745717	17.9146327117406	9.45120916359256	13.8798020692988	15.790156744111	38.3498912780554	39.102009690249	19.7076706809251	28.1289937322882	74.5286659827349	73.381212162351
hsa-miR-493-5p	8.04747039924417	29.1474836596829	27.7250719762664	5.72370980980346	12.2357835863855	5.98706782784012	25.6182829269396	16.1218552632724	7.96639777871895	28.5326166460401	23.6824798510083	30.8547862311834	24.4012754655094	36.985131276788	15.3969548215551	94.8897055889433	43.054520718835	47.8693283527739	7.69856247750571	15.8931385064353	16.2232572311508	108.370678209312	14.387850240552	12.1383206142989	36.6825408955473	9.04436785770362	14.5821645492014	44.4246147518211	50.2098383944341	33.5496671052008	19.6388346024232	16.1542652011756	9.01597432361366	17.3188822772137	12.106764773941	14.3616899125512	40.9408660266174	26.7856683487876	28.6018068313385	25.3131797877379	13.8982961657372	40.9230641902233	32.7715287157463	87.2043225706126	64.0264816673357	9.93675789261724	34.8480167759141	57.5339822503908	72.4936459762003
hsa-miR-202-5p	0.0488591410775809	0.791312806082072	17.0450170182041	6.82513191196229	11.0847212533515	0	6.1906414198749	3.25270756919378	0.0451225705013911	23.0866489662345	40.4736206563297	2.77355735146103	8.13706497984117	0.0354169001382997	1.43194286987309	0.0241109730838567	0.588954135927684	0.776612378919667	0.773164258882709	1.89832182363636	0.0521390283507296	0	0.019966999210915	0	2.56158096614333	0.532707300189392	0	0	0	0	0	1.92272416958667	0	1.28312250039323	0	0.029141749904276	0.00853696205975368	1.48581535389397	0.789524958165842	0.0440122616635995	0.0862417076010018	0	0.0396005381232035	0.279866162685159	0.898729530630956	1.20584381054262	1.29667578425408	3.00653507162412	2.01432753074145
hsa-miR-3677-5p	5.54347066858718	2.60062074645022	1.76351553067493	1.15226347210295	0.0202756903094555	0.835459529597897	0.0826445958444409	0.0139028701815962	2.2452431603309	0.0521366171325188	0.106100133416599	2.82162409025516	1.01980426235204	4.0110845432528	1.62039268086529	1.29511419264609	3.83791377029772	2.33548329642896	3.9658049537669	0.917564336000655	0.121885931791685	0.946117535857093	2.39703591028652	0	5.40156454142251	1.64917132083164	1.4059902397348	4.4061794833163	0.713861102867712	2.93301079114492	0	0	6.42639743790686	0.0707830651255599	1.71342542999242	2.5970131685677	1.09872077712384	0.608845843148515	13.3037301489318	1.57989419832075	0.215805940324704	3.50421419111663	0.0902781052974915	1.84312352737821	0.692962151085366	4.80940283496829	0.0741617868989197	2.800997745037	2.40175736107836
hsa-miR-3940-5p	0.0128639497311183	0	0.0520567819725547	0.01212253538216	0.0101307010739887	0.87017851308555	0.0392835606126835	1.06596903278676	1.1141210881319	1.2511218286892	0.0495677071180449	1.90028117117344	0.00164112572329844	5.20238964476163	2.95774327048599	0.0480811184058011	0	2.35862947452579	0.718526103714319	0	0.108842439289832	2.88144284245585	2.37907758607824	0	0.0789224497048562	0	2.99049787559735	2.91244646367134	0	1.41246531628991	0	0.939266556819342	27.9620761548089	3.84416316331506	0	0.0585946645520963	0.0165937387024869	2.11292974639309	3.23411353506183	2.89700903361312	2.25210277048797	0	1.48937398971704	2.82743499100582	6.97283929619256	1.27292719989347	0.066701104310376	0	1.12180837822535
hsa-miR-7702	11.1432818505958	1.67826105805611	1.8890075125698	4.49017405738456	1.14111261717296	3.46998574232165	0.112616077937802	3.21900376789788	1.16764270157541	0.0698956670563109	0.146382418106615	0	4.0637554512526	1.48768038763777	1.67409059736356	2.52570280972925	1.75025758689044	0.701103454176233	9.59219059428179	2.79746823722788	0.148322397438301	0	3.59073292627625	6.57939113216893	10.7926181563814	4.6704229305258	2.89319972461907	13.3976009378601	0	1.36515487246174	26.2736813186181	5.72191489782071	9.1480044352462	6.48519433184416	1.69680993815926	0.0778150284272194	2.17537745298453	7.23163307374208	0.717497283438661	1.62904057136348	8.12156547497506	0.821914997293055	0.108813736066764	0.141980396770208	1.11307650506071	2.50731272386247	7.82124559808439	0.546353225470788	6.21160157770644
hsa-miR-3944-3p	0.0218658674745443	1.72659170569005	0.0926038942461269	0.0205873993748016	0.0171637912715437	3.55983350056419	0.0688733822457198	0.01178874216215	4.38657565345024	0.043776340105775	1.66090306182127	1.87806667861198	0.00275219727316334	2.58777668593243	2.79260499939636	2.39072571684364	0	0	0.749151390222167	0.930135288195172	0.0728296700734111	0	0.0273554158772437	0	6.29762830987226	1.14328387624967	1.48937200944596	0.669298618543084	0	0	0	0	1.82917749209297	0.0435370250301587	0.853587733130787	0.0401503290471883	0.011612999051533	0	1.61420543992647	1.46389947316613	0.122826407159698	1.76147316110504	2.66308180225116	0	1.90349642926927	0.0320390445610623	0.0455252748728362	0	0
hsa-miR-376c-5p	0.0272759404938825	1.70308854805607	4.70444461472253	2.25530465264012	0.021368398791288	0	1.56253563777692	2.14450807817964	0.0252579303994479	2.55962119553414	0.112670757735429	3.77003742890524	2.0333361681432	1.44939504585937	0.106329455097584	2.48309108008962	5.22454456418675	1.52174407416997	0	0.917905861573326	3.14400967388814	2.87698880082481	2.39478474018458	3.75974613483143	5.39155873464058	2.28335350266836	2.1799333294834	3.64445150412487	2.33715060228681	5.28121203160786	3.31029279204537	1.89568645626058	3.64552630893068	0.0698644219155207	0	3.8108901928894	3.22340050383676	5.88747355554814	1.54857383563103	2.94040773623066	2.32346826670513	1.71779438518696	5.4298736642972	5.5073956997917	0.239624155738386	0.0508487357857947	1.41456252436109	1.45072578753774	1.10194142905789
hsa-miR-4636	1.1483507420661	0.837138976202906	0.0879383193617149	1.1394597860111	1.11578417392644	1.74803672421836	0.0655129932638581	1.07900438293116	2.22298539454994	0.0417168514314981	0.0835259975150154	1.88028893414876	1.01824075668797	0.0467187735214014	0.0618512846759785	1.23706266438492	2.71143339445051	0.756520752133696	0.752809594399637	0.931271517669772	1.54937045852138	0	0.026132538113004	1.88657229003066	1.39379854576704	1.15440308607231	2.3121176861433	0.673860560094851	1.59632782122606	0.691177933366852	0.800294903247407	0	0	0.0415417182239353	0	0.0383196084969896	0.0111069104404929	0	1.62041141104898	1.45446834804939	5.09409221371434	1.76551632682226	0.0523468964086033	2.19023046548809	0.825216512541757	0.0305962493396998	1.33125444082391	2.23965799925139	0.534751531797869
hsa-miR-4638-3p	1.13406585983443	0	0.0664377766131501	0.0152162957684876	0.0127050782360847	1.77098945945976	1.44148268297615	0.00874723241540593	2.20015839567028	1.27399139571943	0.063198443739824	0	1.01657389015418	1.42859482525936	0.0949411884856225	0.0473721610262537	0	1.53747904222979	0.719752001005069	0	4.46386591406912	0.948235383775383	4.64635195132871	0.920174287829614	4.04587515887383	0.444881048316035	0.658661520834104	4.47387497318341	3.19080046094415	1.41512239116752	1.61986458925244	2.86238623035475	7.38957087390978	2.61534991299518	2.62158470689552	3.7686978148712	0.0163613590363431	2.11716696591282	1.56362402590718	2.89008337303132	0.186765738555612	2.62576980755335	0.0797422023846158	1.46127427586802	5.92556201072201	2.44439978295936	1.39567544451101	0.607440323040845	3.13265139859819
hsa-miR-3173-5p	3.3685878863783	0.822183862278188	1.78116909887371	1.1549746372747	1.12849559570797	3.51903079423415	0.0866189225318603	3.19643217830637	2.25001813965092	1.34193877047987	1.73631044181724	0	0.0033727786133364	3.95313621495429	0.0955528747875516	0.0476560013075267	4.61561921619663	2.36063233666862	0.719258702700642	6.63374619571976	1.66953174154606	0.948127724997679	0.0392024698141992	0.920011363858275	1.474079171697	1.05612445868449	0.658090193025802	2.14496707784451	0.722883247794334	2.19009930191064	0.772129836560969	1.89950971092393	2.73064137045376	1.37792923672443	5.32618292304412	2.56596459062405	2.15616582661267	1.36058564472732	11.731027447277	2.89286045966591	0.188123071242964	0	2.79300293882338	0.585085118303067	1.70936629633835	1.27191192067766	0.0660940659571438	1.04509882100242	1.78319605055748
hsa-miR-4640-5p	0.00925485175643248	0	0.0368018001893017	0.00872453144606802	0.0072979757623825	0.882551831170164	0.0279236391558008	0.00503912718415817	1.10247112072489	0.0181499672092749	0.0350787605017787	0	2.02207112082756	1.39549028887519	0.0785305794530011	3.57526802447664	0	2.4016406378416	0	0.925509366130303	0.0883136777207573	0.951399832497771	3.47199896341827	0	1.4356180785285	0.468035956892318	0	4.57411455495464	0.737950888324504	0.669350247722606	0.784963596126036	0	3.68506547565623	2.564892506556	0	1.31954670069196	0.0138102840941202	0.639230107050437	2.43609225800223	1.5039133340385	2.11862280936672	0.846079060013832	1.44761681954043	0.630151686524061	2.88777818598286	1.25163108079928	2.59223846932199	0.216437439641908	0
hsa-miR-200c-3p	320.681047814115	55427.2769577936	76185.9882976633	24766.0567374796	72420.2558307317	117474.734661436	79153.9418553221	314.673862082986	91714.7235072652	60173.75202631	77794.8039851982	41808.49607906	35287.5240690486	54891.1440162326	18138.3765972075	16736.3684786141	14478.184442942	45332.5466391174	150.652726001631	42336.41445338	103857.373465508	21089.7165995221	77351.8671435847	30935.9369235212	28303.7182142569	75063.5832160154	19592.7345381568	24328.862825264	68453.2293252319	74894.9176660819	35502.435676408	87389.0414981537	26847.3866059193	50200.6780868802	31044.788148128	31611.7203945738	20295.0702571335	30289.6065698177	41216.3891997026	28365.8698614426	47943.3991606334	51031.0146390709	138024.224574648	22304.4855637295	16479.8997430034	64673.3790642531	25316.8034176287	4982.83934815607	25466.8911321154
hsa-miR-381-5p	0.0317888266836341	5.22715912122838	3.38133516924755	0.0299008296268641	3.31085886820289	1.70541845728821	2.98887731497132	2.1543904180612	0.0294204307995463	6.24589055794719	0.134389365284946	2.80555017244828	0.00394275593455506	1.44746346558062	1.61372602490344	0.0521116774503543	6.62223638135745	0	0.711944697655919	2.81219836344927	3.13795428460503	0	0.0428133534187893	0.917577297963567	2.80753366630056	1.03580364571243	2.18244933935783	2.12016598697221	3.16185624836516	0	1.60759872274623	0.937584309528332	0	0.0691789396917455	0.829925123767033	2.59069520535733	2.16210784058992	3.60236895609629	6.56845957290908	1.5737722920806	0.209904604355043	3.50856784581867	0.0881728279224632	2.75437015002715	2.66743478715525	0.0503643300291614	1.4128107716972	2.82079711560958	2.41183348036598
hsa-miR-205-5p	121.012322737226	446.670213083997	78.8855846389281	63.4668797259924	1416.49329666047	76.0077345487109	69.8069117967513	134.268097665063	19.2671178266417	95.125538225161	41.0284734417593	18195.8598772845	34308.1993968122	82118.313481651	52509.4747946258	37343.8254685816	37757.5496669548	36283.860756513	4782.38831847447	96084.6607769089	59909.3765084752	62900.2214714506	54542.3831711551	36253.8732079867	44015.8117287541	89604.992088879	20091.9224774047	37372.0935779358	16353.2737331421	68686.6345789334	54097.9079984954	52955.9643214008	28513.2246984753	44669.1575036041	74373.5784846919	64429.9650834542	67385.06548754	27689.1976771781	73070.2931446949	83635.6112945889	41812.0740081221	28371.3082564711	51763.1661297228	27360.9455348064	29224.4051462952	116396.992693869	41736.2440261848	1967.02639171769	28682.3436553854
hsa-miR-210-3p	427.930220789358	862.679120284578	1200.56584537566	163.116179075172	772.009597680523	750.30970071742	609.650237111554	230.918423794296	2320.89482885288	426.904779960187	809.335637533264	588.5050958512	1156.11265185378	7058.33589252014	3172.98908149759	1925.20558626717	834.92507721884	5224.27942142454	5287.94453549447	1618.31841895951	2675.69581004908	2603.97984226631	4745.14847129538	1566.05288884465	5967.75200334656	463.290907283686	1730.52998694587	2992.01740930393	5081.50726383214	4181.17580344395	3434.2808012885	4965.91606074638	2462.48242479475	7439.89517652464	642.333005526176	928.803098817825	2096.65323963646	431.827502035993	10308.4697794072	9298.52597434763	972.170681177162	1207.58023523314	3079.83112564873	2232.26067466685	2716.91796645969	1317.6700382585	2091.21275053122	109.139742464522	1491.0657148888
hsa-miR-203a-3p	1659.06931599204	73363.8113870139	33578.1528112569	12236.4372782922	23717.9161614859	53304.2807721641	61413.2879421109	884.894686541354	137876.190114897	34177.8989329437	22860.582808602	546053.607165792	1302925.19796156	683803.56325683	629023.626302221	52648.3554556634	19978.5163412467	58602.3094675482	464.644718495482	65059.7286675827	331505.097779617	498065.671225318	422258.234406572	191111.512980964	347643.42125764	12764.6773720626	59065.1491347777	448883.780348466	608974.09402976	271263.25284091	108902.811208012	26514.5914659492	76618.694358268	398216.38370271	301417.26113826	267917.065511648	108734.754669507	268532.058652222	648737.800169528	188196.290920415	174497.429504801	110184.602885855	81618.3200280496	248478.867561416	50597.3939198475	42626.2236172353	140814.177850377	16364.9667873368	74304.1984037791
hsa-miR-204-5p	59.4030939688201	31.5895173816404	626.797295721492	234.366604256808	326.046655966394	2.53247263642547	309.829958688732	134.255391211313	2.31795232673057	193.898127388655	550.247005025758	21.4513975823316	12.2101951013981	0.129153082709444	0.178499607327269	2.58106001616006	5.46706316302675	0	0.682221443419867	10.2932489785383	20.4336370334516	0.93955569919541	1.27847709485295	5.59232847686806	11.3081792947745	10.359962973969	21.4884762311293	1.29801473802029	3.82307248232276	3.52879099229215	3.20284368396949	96.4463862601788	1.76859975495157	2.78932705742957	6.0378312984982	45.8058659660638	5.41675150315386	17.7811785217383	0.703654888266945	0.166564997566466	0.396940193699977	55.2965150564138	4.44007837430716	2.82601865513956	8.72287785658157	2.5602610495189	2.83060837817272	26.904057384656	3.46015535340868
hsa-miR-187-3p	737.195059405173	5.9190031814715	7.35436476168997	3.45956561649506	7.81973363338597	13.7598003868806	1.74140825534067	296.23744411859	0.053190596641933	0.122898068800438	0.282785472843074	16.7803839026386	103.714807178241	417.100661942552	163.899311484029	82.9478844596674	527.618607741398	1.47367883597362	4.58439461349783	116.108574008529	88.0643681265385	142.791488490526	88.2674370248316	26.1768592756145	29.8165678880795	218.174882927129	135.933347946047	1249.1685876195	196.724392629716	1016.89687488763	10.5868811507887	58.9687621717983	54.332027189086	229.958392646511	242.550106352915	1037.26706599528	48.5233478342365	28.1253283152771	108.95610432424	483.487507296367	45.1011453351226	0.815120959400908	3.0335927963023	7.49738129376252	644.666471321577	13.6223308597407	24.2748082662442	252.796105084334	138.214086572655
hsa-miR-199b-5p	763.295485275724	576.823439177551	513.257328789136	898.960156735157	455.902888860031	192.700969257349	543.026794939654	1130.71651079957	341.3221726681	597.246025763952	420.950080799779	499.766573907708	360.974778207995	406.64770095239	424.843199094335	1315.35120124222	634.26038639503	725.370328188513	27.2305704256401	640.590130241911	388.140060117428	839.571448177569	191.955586277257	708.621600461737	613.197618307769	354.558356322841	1027.17919832663	589.348697818569	835.57712717483	491.357562317273	724.309990652622	300.653952855041	156.746565715626	222.216124602455	471.986202559154	271.746736066639	954.552793063832	475.029822921221	280.052302236185	361.439007567363	202.929690533898	770.56957713721	500.60187340202	1470.54025952735	801.908904921541	394.244656970486	1159.12341470686	1417.21440650337	629.100040252012
hsa-miR-183-5p	1975.13755070583	9467.21477052468	16457.037352088	3693.50984513714	14667.9418325653	10496.7809299597	11653.4619778905	665.831768457194	6404.0390992985	15829.9178359058	10505.5524022517	32657.553761249	13471.7695551341	39087.5571568313	50740.855962239	4237.35440077748	3541.74774844494	20145.4518372363	42744.9389444786	21294.1514087707	44580.7963559563	126644.885813464	59653.329101809	27370.3653281645	8055.74276042053	48102.6041313613	12026.1296473833	18960.611530084	40658.5039227431	46532.2467117861	5312.30130364704	53613.4712481586	3900.81166704527	30228.8702601262	10540.030768391	116859.384486489	20766.9685761239	10728.7170067006	27928.5477941366	20690.7655130193	84849.4504791754	29087.0334037814	129674.854168879	5488.67049633417	11370.5993543979	16254.1147966336	5894.59731682606	2263.46555279306	5932.00853411639
hsa-miR-1306-3p	5.67134784746812	3.40693883801204	1.95398542085644	4.52228060672219	6.61124233599492	1.68492945939451	7.30325184302888	4.29421545796613	3.40511888767112	2.66594024595358	0.170752168653627	0.909612780778741	4.06754644559691	8.06871237548291	6.01641946640838	6.15343172895153	2.37158886638092	10.3609809503979	7.08787995595737	0.911117616565842	3.32565816167542	3.82647572396245	5.94043247939655	1.84913205511283	2.92680407365947	5.21000415289848	2.11376432805089	5.00611665378832	7.11254936396588	3.59733850891685	1.57415140407581	1.88565954969003	21.0892750307529	7.81647106072525	1.68979354704857	3.92709383794508	4.31843497744256	2.01696386421239	23.7113160427678	7.27233645049614	17.7278506350651	6.1107612335342	1.57412896124289	3.36826590026604	16.5205798441461	3.72539686686507	1.4635441913893	2.59847092293235	5.47616761221007
hsa-miR-1307-3p	5839.5132747742	2389.45412413228	2070.27191119311	2015.47337582265	2413.6297211366	4380.11413869406	2539.51704206978	2953.13054757002	5947.35264614462	3099.40375782745	1545.91521605564	2036.45581833046	2943.67902859892	8987.02373294927	4868.64284104477	3799.59872974131	1663.81957768296	2542.99846364573	4005.28326284357	4478.53728821562	6945.76292408729	4361.70009977197	8360.60790796124	4663.59936845153	9870.69783972648	4119.45878055212	5413.20859311957	3097.23725043858	3346.79179271163	4674.72419052159	5451.99837806497	7297.10020204856	7689.3703477613	7112.34071780473	4736.72469650783	5808.58281500891	2490.98843119046	2373.30120542687	8515.09796027469	3719.2560879013	3997.61460221269	5721.29233200629	7208.75646260155	1875.60955375808	5107.91759430622	6401.12852844773	4037.68144083827	1483.93322702426	3780.78767843732
hsa-miR-212-3p	13.7021314547741	13.682913039465	10.6378491691977	10.2224710033279	6.69724865832145	17.3057864553367	9.22073176852082	9.68448806815125	24.7866175061239	14.3249437781599	7.04243149564394	21.51037806445	15.2520310981884	13.773634703939	16.7462638812822	24.6767270822241	25.6732562252321	10.90644151419	42.4195492754174	10.2795974082371	6.64780889455055	16.2871335701587	3.66785534493891	15.9037208695973	19.7332541452829	16.1418993280386	22.8278529727808	32.3951096224694	12.4801722923165	16.7623589346139	31.3020950961929	16.1686103677304	9.02683716226995	1.47047009586295	19.1213013692561	9.1659128790778	19.3941953135448	32.7007973001887	14.281532603846	10.5278456673183	13.628620502498	8.65511676672366	7.29005509393567	26.6942079662571	9.52390508033373	14.7799131287976	17.4351667498412	18.6781356960432	36.1021238255421
hsa-miR-221-3p	481.554213267843	825.010366377858	509.925100470732	471.073489084563	586.796197561132	1880.28122441165	642.925088583098	400.583070666444	1505.14631428933	667.570809093703	495.673526840019	1052.810961613	1399.12802849546	893.903024523772	1889.60678338158	886.585864209673	561.777153462192	1932.30262146525	3098.02079747151	866.282992152416	1401.61575856185	512.728021673712	682.89821735477	1096.1524907986	621.780855422977	958.172052163555	722.593537038366	859.290532387865	655.175704594716	918.522121155513	1860.09967299972	929.60666910978	2126.31079385108	493.17158543337	2168.9460536265	1757.62964791771	967.526684165841	1523.63785131798	1009.11554260751	4708.30429081515	1014.04800833787	1005.61545161215	499.275203442588	1776.7166802991	1551.09015563174	971.342184425655	816.735098174043	692.543776501553	1219.41141337816
hsa-miR-218-5p	1344.67085374574	106.911039789247	99.8477943446092	413.226652273199	135.367559061075	24.1340991659387	165.040674957169	522.915162393213	6.84104956753685	105.537739072146	120.772910510929	275.574180879441	162.69638207103	93.203574627724	109.344927939559	89.1088589043641	369.711542020458	78.3299247175212	56.1320721738335	104.873934434644	158.061881438316	78.5724381575007	68.0096810970696	162.879592915243	162.101273480942	160.86342902222	303.123424655522	163.280810273975	127.719889109658	24.6841776712696	94.3775885143008	101.79586699695	30.7660140021838	66.2327337452408	176.474301611027	76.4311102565408	196.073210920581	125.081396689471	56.4088066132371	148.095097093565	113.697001955543	232.525373298248	81.2134380746748	135.907006219418	168.169299900469	74.9987609447494	148.626598892704	676.575285243695	59.2702388477039
hsa-miR-33b-5p	0.0360745988133644	4.3029381085547	12.565417286992	0.0339176284401042	2.23944202441665	3.45867630129744	0.119662861899896	0.019234875273926	0.0333690799868454	2.64242947971151	6.40773838606064	4.68640192499703	2.0373577006693	2.88005643012774	9.0592347237947	5.00753577596746	4.24477848756233	1.47198432140261	1.46433631634584	5.60540501703622	1.84185507653075	8.62754198292256	35.1576806280107	10.3103854219653	1.58182650002138	6.89754923523679	4.32786272658841	4.93610258388886	6.23421797404024	10.2795765234091	6.54436771744679	20.0434891807568	18.2268021608497	5.36266576054678	3.42888374562352	6.5094022669837	3.26118277773246	5.59149095054973	37.3061734753296	3.14000825110599	10.8269114360958	6.07140126763624	4.39298803375598	2.86665289614195	8.42561860707807	10.9894180745905	0.109447678775448	1.71400984239787	1.03392046162018
hsa-miR-219a-5p	2.32813252462752	10.375075065052	3.6411555438441	4.54268234595413	4.44921752110322	4.30447828677932	0.143188180162376	1.10298282197698	1.18077132054763	8.9600191064089	6.675709578293	5.60709572611469	7.11374013742634	6.85015495658894	4.6645162977132	2.56103014427183	1.08016439658191	12.691636592014	1.46779849255336	15.9901144660791	4.90876131608356	3.82138256072826	1.2714158167308	9.37786650985962	4.33081435968142	12.4244784856518	2.09701232727911	4.95643191305262	9.46609555794822	4.31197474281006	1.56610782653677	7.61531419919039	2.6839731706255	5.33953379256335	4.3130523622517	7.73801863595394	1.11003220863816	2.71766601679503	3.92044667255515	4.55261476935666	14.5392510713298	8.73180923496914	4.3695177952997	2.48395178765888	4.27902019128082	4.95673056147057	4.10693329337759	2.5474424875399	7.29510696284893
hsa-miR-216a-5p	0.0330826963652444	1.68185892440274	0.148886458736599	2.27837076850357	3.31674593003621	0	4.37740047496584	3.21574236161114	4.47429889686112	3.84196740654584	0.14080982579557	0	7.1008566727595	0.0688864482560883	0.0922218816985821	0.0461071740601889	2.54145609079183	0	0	1.8697303556036	0.10396867878201	0	0.0379451182619709	0.920911979425765	1.46688784329418	8.34407137855964	4.59895025192045	0	1.54074014586424	0	1.62335523976657	1.90077641208035	1.80641059769214	0.0610180440236491	3.52695203220314	1.34126674685762	0.0159458471970808	4.43631046355229	0.741401844281034	1.54118427277398	0.180759178146244	0.838196363209223	0.07750693178595	0.592881833213738	1.21968664302054	0.0445754496585249	0.0638851747737701	14.4416158763817	2.4681882620246
hsa-miR-217-5p	65.0990372174851	77.824117834157	94.4908715699998	194.718858610467	235.095608769027	82.9348855013	109.02617595819	162.150679519162	465.305388215033	196.403747671635	30.9033170435749	56.9531199044632	59.9997593590089	4.28432349270962	35.1226956971943	32.2597728346279	216.914536868611	3.8164390932039	45.9954639303391	158.316840633622	14.6781953370944	18.1880016576277	6.05388388431832	166.671549365801	233.36978343559	100.711275478739	150.127241820607	41.4146800978778	113.691277377514	30.5374002049087	37.6950491772598	286.50653338183	8.10904818383855	23.9553188988698	78.2158397286552	11.7930304028288	142.180517404773	213.890699364145	28.5503737039806	50.5160579321985	31.7073322200168	80.9573333684805	45.6692787877309	18.7742956764842	56.0143668569061	17.3098636942404	71.0248837504285	309.451057333858	124.48559805151
hsa-miR-214-3p	35.2741796122261	22.264416246004	7.30173259737854	31.6357923460664	12.2338154590605	13.7974086116786	9.27207954153918	48.2248639087223	9.09153107614558	13.0930193320193	2.01958806913677	21.4893682253935	8.14155056988958	19.3049074734773	16.9004565567297	71.528428771611	79.5847987285252	38.4197901179708	2.2365198771156	11.207572202809	25.7085211175778	32.5797151902187	10.8186208639078	35.5660755297322	10.0684126546323	36.4285087403537	58.9375985282871	54.5273535223232	59.6731879641833	72.5087081010625	20.4640088981882	10.4426039482174	5.39009537907089	9.41238575644132	37.3733296500344	19.5131938902291	68.8986244879774	32.4788329189655	24.6106380485083	22.3700428746959	20.4553994754668	36.5606977852105	25.7113567504521	82.8878423565087	30.427462452903	6.25545710632201	42.8143783107812	85.0513240380507	50.4554298272466
hsa-miR-215-5p	18.3168199844262	459.507704863813	955.121962992994	125.744026085922	505.849269504523	43307.6509997712	352.664825713428	35.4700754453499	9945.41866517344	304.626346859084	181.878227258438	18.6548260871164	55.9323617507254	17.8214786634454	27.1276786780512	24.6756326063916	13.6315657070022	10.9067884183809	30.5732474485795	5.58959021742376	50.1883706093177	38.373618405224	37.9659964714415	0.906870474895006	10.0125568587935	11.440340970284	4.28169904976063	6.31553640390455	20.3866245498842	9.39024687334798	7.313287108064	13.3089785739709	18.1209064682404	10.6822790174234	14.7522783833377	15.5688155786727	23.6889263946765	11.9317075203273	14.2820118070436	16.3503311825628	47.2827131165752	10.4032868552723	10.1020783739624	142.999201055403	5.48675392665544	5.01913822866673	14.7916379870013	10.1293810995841	16.9443153500383
hsa-miR-181a-3p	238.477231402384	384.338502528374	134.677750614513	157.426834586724	92.1147508212099	439.226095709436	148.396326876455	285.640000798785	245.226211368917	83.4219872755466	58.0478763040832	390.513544616992	361.979311133151	554.370380962269	403.582011061652	772.701005280773	484.545695748105	550.477538480172	2249.37450248623	650.902361964978	397.669536915452	694.850887517823	164.547139277709	436.203884284222	468.044931860171	261.375635573305	527.839713607196	888.156186199495	492.198183493552	286.85943052602	1146.57183807086	555.675335746538	499.376303042134	433.615066497229	488.517978856479	349.313985314931	383.578543556603	714.132119805486	344.540209649084	383.604158883217	451.568758840601	681.765049047592	449.400877057553	854.033474842107	816.635169609788	352.490526937182	670.665037138704	393.76855871071	732.964489843001
hsa-miR-639	0.0128731833418536	0	0.052096508194396	0.0121312258302095	1.09646721715563	0	0.0393129802668228	1.06598541001655	1.11414985290287	0.0253941926275281	0.0496053984893376	1.90025583204461	1.01529928753779	0.0512316557164197	1.50473301121715	1.24602880295505	0	0	0	0.929038397617253	1.57266384103941	3.87032757731041	2.326983226668	0	1.40964000229963	0.486100314003334	1.48186825897839	0	0	0	0	2.8792306198822	1.82631415168621	2.52991094413937	0	0.0419679373319513	1.08364182883681	0.65337563150852	0	0.0640487908291044	8.26064484351114	0	0.0574517399496523	0.225217054520953	0	3.52103967118533	0.0476045567352913	0	0
hsa-miR-636	2.77555756156289e-17	2.77555756156289e-17	2.77555756156289e-17	2.77555756156289e-17	2.77555756156289e-17	2.77555756156289e-17	2.77555756156289e-17	2.77555756156289e-17	2.77555756156289e-17	2.77555756156289e-17	2.77555756156289e-17	2.77555756156289e-17	2.77555756156289e-17	2.61085461892262	1.5138195348148	0.0359638076231337	0	1.57864377234814	0	0	4.25890651669681	0	3.45083489603205	1.88078926723793	0.0583190923055362	0	0.685181122012578	0	0.745888746414534	0	0.79169093591825	0.945210304917525	0.893042938787119	2.53948867964603	1.75129292833129	3.6704770592699	1.08490469190797	0.649388573266247	0.760742927624528	0.0666990371834231	0.134969990738894	1.75406233943542	0.0598045821269112	0.655540487095124	2.41049757015575	0.0347878000347561	2.56544459505152	1.15234974086509	0
hsa-miR-222-3p	124.425216459668	278.158177143103	190.408796196372	101.963663372407	156.43085297039	484.204225893154	178.598837495392	99.9030051579809	488.061947476809	247.230163336531	154.617148985996	221.389215835014	268.438146610171	190.403958612171	624.561117792646	184.323967743506	121.43379548155	523.905683260084	900.881263458244	294.061631775679	494.720363693317	143.741519897641	212.185166069912	319.197762256897	200.311264558161	221.485218307025	216.787861994061	254.152014629486	213.118091579889	302.25431521243	578.217980572954	281.634184249986	368.874438398786	198.388958851833	399.006951338567	372.503311829934	244.593798645747	386.028166955329	198.092338168258	1991.98343371052	453.330706004011	204.563122341131	199.223576343565	309.300160454045	330.933435592043	250.562385502451	324.018723227122	101.956592678396	239.520071556679
hsa-miR-125a-3p	14.7679451650051	3.36456825554642	3.76906652556892	22.4847934967483	6.67832023912597	0.80410863978708	6.17490814724686	8.59610499686123	13.5155213840899	1.43282373945664	10.146075347533	11.2196437293182	6.10511381329365	8.3456890103655	12.2435236589362	9.96342845799558	65.9844497501922	18.0486277982236	7.72602240479369	14.0395885254693	11.3239781891467	9.57071299111113	2.47491246563187	5.58809391749001	8.60148717800776	18.5532505293278	17.6548261034065	7.04541699363026	5.38889371300268	10.141736788307	23.8802061649906	5.6875573263635	18.1324348198792	11.968210046554	41.0352596986856	21.9133354413606	7.57190903166069	14.8183058158507	26.3662482456654	16.3008116761888	2.77721129027511	19.1699086622626	10.0793328676568	15.9500767101386	28.2210564026477	52.3311834978424	12.1224789464124	15.4788291790402	26.2848382803302
hsa-miR-1277-3p	1.19073105447696	3.40628368947786	12.8403251319655	0.0366615274221469	4.43328042419697	1.68463846957409	4.51787865721695	0.0207496453054141	0.0360659276259416	11.3318857644127	5.01312574303982	1.84798217742829	2.03847353849132	2.8405727608187	14.4738101568942	3.75431708954661	7.60582115688514	1.4836572564306	6.27661966439385	8.4566083328601	6.31600598623935	0.941690913446521	10.5817363719811	1.84880021796892	6.96270770788474	3.98047258317681	3.621041542464	7.23693504795217	3.07801010821882	4.34809795305949	4.91781922166597	3.79695558543722	5.43924595263415	2.73661240066732	0.816030370749171	5.1806750287687	6.45314076003472	2.01522337330374	11.3234731217802	4.4935459513312	4.57111417334845	1.69253464522345	4.31952037747652	2.52920848215178	4.83418182268064	1.31492169366026	5.35589201524055	0.532451793092044	1.66722307618763
hsa-miR-30c-5p	11841.1353851445	3421.57201560103	10265.969133345	8637.99938701429	8591.7729203001	2349.46185539006	6169.31651004669	5729.06489878131	3068.13799342319	6868.84829901783	6291.08813495027	2092.49489855424	2678.29610214535	991.147449403917	1762.52663789806	1086.92109600132	2572.73769227571	2092.94104050282	989.517613146154	3884.8144594459	4779.04628367575	861.587335166131	1962.70305796582	3193.02542506192	2024.16818591971	2163.59805825823	4126.80104014233	1248.13296034292	1532.27681721635	1230.28435837761	1290.04912537837	2903.99825935365	479.400837864416	1389.29228999366	2581.78483736813	994.74744409641	2029.83943444264	2348.66970827941	747.217548239693	5433.00658338585	4232.1361371895	849.72847359965	3391.01228503694	885.834164360343	1589.34767754449	2153.80375536162	3258.36431734853	3067.29932310363	1195.62524063935
hsa-miR-125b-2-3p	52.5178833804723	23.0377727531177	7.35977424451825	166.267544393544	18.9112097051772	8.57395428635021	28.9637371934718	114.861387201401	21.5347679434786	23.5652754167754	10.5390161534765	200.03291574701	167.75166848194	68.4271234184316	35.0738501197483	95.107839265521	21.6482673870911	11.6502331279949	1.4613728770846	26.1948212423124	14.6712486679926	45.0341453011061	10.8243484535372	30.8649357695258	32.5797178082266	29.334075891807	50.6758159425406	27.8062542125462	17.919259402403	110.43504887909	13.0466435249957	19.9578505342819	11.7336327117372	10.7406782517231	106.128603994695	2.72607263195717	12.9688384815208	74.9781536876727	7.0574559843259	31.2849991259795	13.9596512779171	40.0104283809483	390.087799637985	69.782013629128	16.0880746344493	117.707990224376	54.9372363261629	104.189128105631	92.9732940187685
hsa-miR-30d-5p	54325.0107088883	22617.9516585646	32961.7667750597	51490.7778550748	43300.6432437748	26982.3485889002	35188.7306562338	43756.6675199588	39292.9424758585	42162.992188342	35449.1988179026	31216.0136008901	28261.3368952505	8917.59037895389	12521.9592589789	10813.8568201089	9920.91984671256	9951.92572618082	13544.5146722883	12297.7269691513	18037.6458626197	12882.8893566794	35379.078360357	16649.3201785464	11600.6468946051	24963.3943947453	13025.3224055872	14927.3387779733	28315.9838013762	13762.0849587319	9635.16836663402	10383.7483621964	12013.4274667962	10209.4402800495	13752.9525016327	9996.68503254024	8297.11178091082	17036.0790201175	10191.8125971558	15871.4708354743	15611.5015752516	17086.3676564797	9805.36543438785	13094.9572887414	15570.2814948907	15045.7714674286	11949.5804957126	22810.9171851545	11326.176529753
hsa-miR-127-5p	151.808288942913	439.96033512129	465.638685622473	126.872374875625	252.912165990226	145.168958242105	272.289989308414	272.768006500686	200.056046181293	433.167455078612	152.970077792561	277.441412796367	390.452210741987	375.116067122653	379.277896011169	600.855986539098	543.892411953739	233.595715206901	75.6474351736595	313.722524213623	218.96297669046	1165.48073026834	241.984769799771	207.783940008936	648.269597751081	221.449961435526	443.295583374482	756.397231389585	437.342634120855	358.466199241219	437.685443734694	260.693751593636	328.972769272632	238.049398035483	232.045097564898	313.08898770411	587.171242093086	545.13099440247	483.883314327999	422.017424916486	178.436418600581	653.925603948178	486.286554272545	988.838137312637	499.603982434933	300.91477098109	487.302136855373	348.426532285503	417.348336666812
hsa-miR-129-5p	182.40425818369	35.0248023621802	90.7336710091948	133.539747107034	120.862245164037	3.39248252930928	131.336041565664	132.0487390161	3.45244911693292	84.5838822252385	81.4780804849625	10.2415505200663	13.2273809862031	2.91755368077743	1.75653489580524	1.34522924600347	9.17384674755809	8.52067800878883	2.23564411251309	4.65058657312208	6.67935012220163	30.6682924066501	0.0748646013870111	20.5765946800147	5.84221098488346	27.1508204440123	11.6444092714916	3.4372011744294	5.37678117355465	30.6640202223387	3.19510334221198	12.3484365044522	0.863851299177258	5.44803520459822	3.4114460480745	9.19319425323687	30.1696790092219	0.575687143606733	3.87592415555281	1.70339137046957	11.6500014342562	23.4822074250907	3.04991361358574	2.03462210591266	17.9579615209747	3.79740335232974	2.84273254683128	26.1808890590967	8.30016681259243
hsa-miR-148a-3p	30086.9667006519	216327.606833008	1122902.79719466	333756.18175594	1207827.07277883	97145.688352203	1113153.6960217	47625.8357273401	666751.539959444	905994.219904856	1159789.55105822	65483.9345824415	66316.6274827442	49087.7626944364	32816.9078255563	81229.4074442475	24621.286624291	66143.852628259	44353.8703297003	66337.2027923682	58772.8582282146	44772.9047610792	45488.1831274923	44727.3746411561	112544.545465561	34967.711849461	45868.5226300728	63758.6192623158	71716.9254535051	56912.0085394648	97845.3904972709	42619.7613629964	58045.2285899612	50738.7248804523	39786.3255111554	22699.0602753111	83607.5183586371	89691.9966967805	28428.3150341412	33959.3914217831	36394.3178004501	88699.603042743	77072.357712951	104751.796092057	32185.2589225664	45719.3067687728	87358.5815360159	45003.0158558338	123317.384995312
hsa-miR-129-2-3p	2.33461932059001	6.85208948361787	13.3571513694606	10.13419756594	3.36090491474584	0	13.2003406932215	4.31209491683911	0.0411030461989452	11.5310340083572	6.7733936751048	1.84176419045816	2.04021759289971	0.0379691849600288	0.0500508482545839	0.0258150825893975	0	0	1.61857733901789	0.935991899818924	0.0560002752909329	1.93218812153411	0.0213679205949228	1.89496750424537	0.0414461875781642	5.54883589069092	0.715556881802599	0	0	1.5203860381472	0.813110286892636	0.951304698746272	0	0.0338126244883402	0	1.2671561680777	0.00912359903462273	0	0	0.0472294241993838	0.0929602410754348	0	0.0424743123635466	0	0.880271411038646	0.024984324429515	0.0353322066364091	1.83045783341456	1.26428426021458
hsa-miR-136-3p	35.4166670715851	96.7952902042755	54.1675273799471	48.7080572030177	48.8214078558276	13.7617093766573	67.9967859241223	56.9177515326025	12.4972447634006	67.6249290792999	50.9860221446934	57.9164284918439	87.4386588120449	43.7649944346528	28.930159233018	53.0917559606641	68.8758821132238	27.3925356664671	6.13607553244641	29.956734236429	9.87171815962577	67.1162524207408	10.8186121179467	31.8167609132095	39.467476518449	25.3404407711902	14.5836668341204	35.0643674798961	37.6141424245387	24.0128763833076	25.4063969486286	21.867778340798	10.8300167478231	16.0003591630635	31.2716958298049	19.5131552157792	47.3917701120896	57.3919982088312	33.4000082667666	35.5736994777115	16.0840082456413	40.0533542153216	21.4763779768975	109.844115679896	34.0086424757622	20.9568958239727	57.4228284489824	48.6748549706723	59.0321110799184
hsa-miR-146a-3p	0.0171672980263263	3.57488122428786	0.0709748356297588	0.0161710265845622	0.0134986198104492	0	0.0531980252116234	0.00928961648535281	4.34586605668443	0.0341034953499794	0.0674931113627302	0	1.01694866808215	0.0871183244361917	0.117730511859048	8.40110551076472	0	5.59292002582825	0	3.75204135265302	21.4493325783924	0	0.0473884749278732	1.85746177511198	0.0957782496979676	0.420677108846887	0	5.12156102869034	0.707552112520714	0	0	3.81103435750884	2.70989157697053	2.67737046024534	0	5.07315247364984	2.16905645957008	0	0	0.110449824956977	7.83286082581103	5.2767136878926	4.19664951570146	0	0	3.66803220006227	8.96686802191805	0.563988038495085	0
hsa-miR-149-3p	1.14106837109274	0	0.0765961187856878	0.0173400705985019	0.0144697081218059	0	0.0572957990962157	0.00995272262234509	0.0170672248183377	0.0366483502802064	0.0728102767056976	5.73092575667129	3.03837187805941	2.74433834420133	0.108997732333395	2.48819274436014	0	8.95610950824378	2.32320577407207	2.80976972561032	1.71180804180243	5.7787859523542	3.54650943171767	0	4.12036204596275	0.428987272135628	0.646631814211948	0.620443772575883	0.713057922308888	17.1018168128595	1.60346268169121	0	2.71752443887274	1.39869416497009	1.71244007330182	2.59989644538524	0.0184650100522326	1.3378310444897	3.20140015718631	1.58268717925143	0.218549649725893	7.99924150834405	1.51565624087633	0	2.6428441624499	1.286015255197	0.0749416034139125	0.173507510597784	0.468308088386486
hsa-miR-144-5p	2122.02794435372	863.539779410869	326.732340509843	775.61048068845	443.718582905746	597.288667688166	485.674877273868	1766.42178887022	33.9651557389018	347.546955059794	649.944540887263	1029.46202862956	511.463009699332	3221.60539566994	85.2093132333392	1536.50109310878	141.381119313083	382.611998868387	1245.25943344245	133.892281655838	1654.37917669634	83.3592565664138	560.095622022548	396.884122115643	215.85565206485	44.9195625090174	112.343638870359	130.90554805969	116.672825318662	905.577799985331	75.456390803377	98.9306215629276	543.791070750806	438.903785289751	115.545752109415	2914.03218560968	1981.15509964674	481.419362859942	295.979926770743	123.138897933347	96.2476557451861	826.325931760325	200.689993092916	2356.75772680293	266.151493053993	304.615410998591	25.6020184459064	1191.1552200898	1685.51459464606
hsa-miR-145-3p	2698.20901320429	383.346445622516	140.027296052743	3099.84769978798	217.459272315407	74.2714873086531	280.065171907247	2339.84771485443	68.9994407918335	311.129419001168	164.942841226928	994.883049813401	1249.6611181378	50.8394925794276	221.56708846561	107.68304797587	1068.74164059634	51.6411155114356	70.962995657682	109.545063084735	64.16945357578	100.612204269378	26.3156025008756	600.092772897755	431.176337346858	457.911552005861	677.423033190535	517.237309146615	421.758295362712	53.1615558020709	83.6716699765051	195.043106449943	10.8308199514851	29.2462085239065	248.591999302257	72.5825253509018	346.916603084897	575.039799512538	128.04274552164	365.623194660195	187.1553321684	123.578410085709	166.51771573896	120.517054740506	301.774133541078	41.8700006397756	146.062837767859	1160.92402248364	251.100372981026
hsa-miR-188-3p	0.0176976538295169	0.846091867006969	1.63277395437883	0.0166697349771001	2.17565536768496	0	0.0549416511215507	1.07410971619534	2.20782739742043	1.28437784718708	0.0697534489202484	0	1.01714085978483	3.87701306982581	1.54386375136855	1.26310971687979	2.59959969622817	1.56077371546005	1.55408109881847	1.87596704101814	1.61819260030332	0	2.3510747150402	0.924359881363511	1.44022189096631	3.0782892865723	1.45396045915094	1.41169507615346	0.736068530544803	0.667097700781696	3.37651677968942	1.90558041091551	1.81546273869511	1.35197133055219	0	0.0493274303935642	1.08898537569296	2.93963728365372	3.28234704162635	1.50938396831853	0.155312463346723	4.46664522532341	0.0678163685109643	0	0.759040212871882	2.41379801058015	0.0560402498574164	0.645459800861433	1.16063951907021
hsa-miR-34a-5p	471.242642605283	745.492477695688	384.151478473651	414.431653918244	351.643648332269	679.483223709408	292.084826685322	402.712760679308	912.98173759267	420.326909423092	241.210873332313	438.113887914574	345.721528785457	453.089887124634	430.805346546628	425.362015927264	288.638858228697	970.231965923788	221.729867864843	338.074581388686	324.243453623042	249.169114007316	302.744702944207	454.935206747754	404.607266571643	643.014426233069	431.52472556742	482.673839672161	287.582611761563	305.868393444859	672.627455334428	371.075832923933	244.672282571696	321.285545939236	438.975175372704	346.703900001524	527.923710480795	366.163258737465	254.59784494403	364.325631041356	478.041382665782	413.556790099044	724.972457026679	945.510745363724	368.931866732785	275.13772676704	523.42928355655	326.516956030657	394.882796983241
hsa-miR-181a-5p	3472.01635502133	3461.88368283633	1258.74377786094	2246.43353778999	2119.68948507731	4646.41101925691	1907.33823472221	3154.9993157301	2434.1410432733	1711.13106309042	1668.0067583626	2395.18821034333	2496.28039073162	2332.50908588957	2807.57583578928	4855.44105165824	2087.33054847528	8582.21502305425	14242.5226859618	6529.59857753339	3475.48754516852	3420.54247276874	2563.33738639041	2665.96580727871	3812.88217360376	2487.53997169947	3547.23925326001	7237.52879023732	5238.21034369591	2749.85155362333	10565.8859296404	3366.40953626122	8058.27631599039	2261.67635207325	2575.64676914818	2342.44030653994	3933.60992115076	3837.59517898351	1695.89685167431	4027.14402985191	4515.39618992086	3655.12018543601	4072.28955366623	19413.0696649727	4549.03331463344	3303.17224220492	5412.43640646796	3837.83483792018	3332.44728807521
hsa-miR-193a-5p	1786.68370099155	285.775953470728	330.241290833776	1835.28455022473	601.217425153436	256.666481853404	549.203584798938	1650.47740726003	1023.8200676406	481.553372039693	777.178896476495	754.791234726219	1252.71075509573	736.433343938848	1299.5385585621	479.816570452457	689.741314152437	1432.05642357338	345.915963670067	542.239261475681	766.319679210836	700.588795819795	499.371042119688	219.012465377946	988.025565076468	565.242645306804	363.068067023305	1562.87461419766	468.639233562265	422.680410167617	640.504762363215	153.166393025956	1025.98821290872	337.197366228605	770.177039881914	417.881285929409	447.151498617048	639.781545603133	751.278710722304	1056.99609641497	1217.8029580339	499.731198450544	973.922325559069	1652.03824368633	951.47122131266	692.584881580555	690.838275838956	1246.16171605869	695.81196574389
hsa-miR-10a-5p	419219.604287167	116525.303280128	48550.06644716	440287.188841358	71006.1017422966	121909.115613812	104053.709939934	326547.532974927	131310.601030588	91987.3771063049	62440.9189947323	49863.7778996123	96178.4226330018	19414.6034626433	29604.5370847342	23492.1899494402	59929.8991198792	24224.73743315	36436.1463188073	26455.4367487706	20552.2369752439	71656.2284895198	12976.1094364236	46506.8932264008	73632.897444816	45778.5187641137	47782.2626777382	104095.180675635	86066.2081276703	23604.4336392115	31531.8685291278	29057.016755028	17433.2840402312	28849.0023080168	30082.4767931551	19077.5800190903	81086.3797285912	49003.4897142623	28632.0680252021	47216.0477705099	27943.94720196	61957.2766048883	75555.1387800973	62941.9037622516	68926.7868118046	15087.6016963649	84280.7749773008	52607.4045515179	28114.4773057514
hsa-miR-195-3p	63.7346323103354	21.3641724053953	9.0725408448037	94.8059115858516	12.2471017301669	1.66387891143445	15.3087967850331	53.6350199185718	4.5854158173729	9.24844941435262	13.8431793337726	17.7287938036537	24.4058832027721	1.52922841979763	7.65716895903119	3.79937048262566	12.5759670520272	7.81366124732964	1.46172646187267	14.073593988075	11.0989300249603	3.81760161243977	1.27601104747693	11.2425721456354	11.2191335984542	9.85180644812952	12.5693838615905	6.37865142092569	6.2173642978921	5.76713006733972	0.74162209295104	2.83385525637326	5.4101420113267	5.38208634907449	6.92872639949148	2.71030758545331	8.62454479121336	8.46067494332793	3.90091598424698	7.47747021131844	2.71040430940502	4.306626879196	5.80087405878585	7.30073139584079	5.59094203932032	4.98454295866149	6.76338999611535	29.450443228256	7.21126977525371
hsa-miR-10b-5p	182677.745132771	52059.5248023103	47106.5630854317	107367.997281805	47352.5726731813	19533.5035003264	87286.5795823474	191829.34370617	25535.7863864716	67433.0348987661	38830.7909126392	178926.105395206	147856.971176566	68803.2268590236	77301.2608125285	25519.932896309	65924.1635577642	20640.2461228165	53796.268461779	81137.4021707454	56466.0889769988	72634.7533445504	42887.9817785081	108472.458869672	94709.7327054635	27054.3701076851	40872.1470795649	50731.1296331046	49941.8807180994	98075.1805278431	78874.6107020595	86789.5650242255	69934.5291556112	86834.6987487572	51642.5396373716	56319.2306902707	49445.264663612	93675.3030359415	48775.5172850352	91898.5956332441	32468.1833868529	135537.467377082	57449.2524616589	50495.023318841	22486.6026888487	40176.4775684789	91807.1529736051	37419.4042521149	83108.1471741217
hsa-miR-664a-5p	17.0725692301804	6.79950199930855	12.2361994319592	12.4559368420747	12.2036916617256	8.61250861714445	10.6482158904316	10.7469421696909	24.7485142739612	4.0324694581458	13.5334291519251	6.51678557784981	6.10688952297847	0.1145376432406	3.20532871269704	11.02457718493	9.45743173031113	6.25610409871506	7.02944379090844	7.49528870227362	3.3837459555071	3.8212244226625	4.8079952672326	7.49167537446507	0.126441085721676	8.76100732066056	8.87571713401099	8.64370583292387	5.4523774991368	2.07923981648955	4.8896544278307	4.7467430405984	0.8661608923871	7.90342005559851	18.4367822214814	3.96329716254141	5.39965719213744	4.16180474205755	0.707717204254211	4.55470099086257	18.4190825434481	3.44037162251325	7.10896617135265	4.11476065679335	5.20867765110897	2.54164706653065	10.5804770191693	13.1754796791832	2.26646773788286
hsa-miR-664a-3p	211.100952570129	112.90990611126	317.450897979779	487.872233579896	238.478741672482	101.942812086695	272.187768698944	190.087776349183	176.318390582288	169.229582853726	286.617187269044	137.298809887701	166.762003092525	72.6511203881304	63.8797011587696	38.4419125419737	222.404951803565	70.5102530388682	60.0616637588541	132.999883636478	73.6034138827102	77.6202126940172	79.8877313947197	144.175079436183	81.8468589190782	144.781901456839	88.9109762221156	121.049148632056	57.1345340364051	67.09058081961	79.6135788860066	101.806978870238	32.5812926783369	93.891017141712	205.258886292219	23.4334239102627	150.811388897397	123.75397212828	97.8689375578623	54.9709295333564	155.185273879547	70.4862792393383	98.1552860648555	76.9961388484338	76.4068815170624	127.675432939053	151.165935150824	126.209357060575	65.9980277343766
hsa-miR-7-5p	4.63020415162041	21.4185228806137	27.5861567085417	10.2330687036808	32.0896957483476	25.1148120918136	18.1497385949856	0.0277877958488801	21.4505911587462	16.9315604825672	31.7650511052925	0.904069418615826	1.02452241427242	6.9989820775151	6.29172589271774	41.7516711964453	2.93175608870342	178.567612154807	7.72130737830852	6.52803016762089	3.47447851626383	1.89678002772049	13.150346097551	26.2351018489457	10.003094832802	23.8381442972696	2.81008151645599	4.15924390148004	3.02886752925413	7.18775245441403	13.9267470986458	10.4510054870827	90.1141781965552	25.0113720838759	15.6317627225917	2.72740925601023	5.42254509299702	6.94403696772507	8.67698101221833	27.9083690908167	11.4574462011322	7.78372985568862	7.28364162417953	8.72942352358257	5.9398223169429	6.2399726732708	4.17629168944245	6.09260199955683	20.0534268325108
hsa-miR-139-5p	735.948586436994	368.805326594314	319.740565502673	3051.01864219069	514.696173475467	162.441699744024	455.421256426929	826.869802476537	228.335439061146	514.04631907535	305.710555710029	906.149269656111	740.241430666118	94.56494613271	74.5301234097694	79.2240644068885	188.421236355754	97.9547675461798	78.8017960768893	168.581458280014	68.9020363184895	41.1902302298899	64.4354866619789	321.145895543827	212.707834672495	124.336424366349	255.269734562044	101.608975282336	63.3909009781464	79.4863614317145	109.174210113277	167.467286094572	92.4144304176596	58.307933221821	370.497031589072	44.1230164315561	74.3726603989031	511.166380443391	65.1702589824536	143.651921471039	65.0157624425561	69.5994508565775	74.1111116256884	105.823604035023	192.162924339937	74.9965353904595	133.918202812613	572.744755062255	148.009780734241
hsa-miR-182-5p	11614.2620145097	43789.6267803638	91337.3054720501	20875.5999814218	70634.4373803467	34806.3257693539	64879.4583141198	4835.64103987129	28112.279721237	67297.5501345035	61008.5394572897	86827.7926934559	33952.4461571417	70245.9674843935	95618.4053799035	12628.9748187843	7230.26096812036	65788.5761539784	112847.716313138	58166.7857620355	105082.449822803	186094.786265207	136507.197875462	60931.1211423283	17587.057822028	112034.66355388	28670.1319374502	48362.0702100244	97552.04417483	91651.4730835482	10931.0089136606	193614.033781589	11075.3497245253	88136.7276492315	26323.6659054022	156891.353728	66269.9861822824	18616.1098578284	39455.8646046484	75033.9630482569	270639.284350686	55011.748239064	352027.833893097	14686.614780097	13801.7682292349	37617.510973909	23146.7728985996	4775.53917885105	12814.3043637449
hsa-miR-150-3p	1.19501863383834	0.797570438852534	0.196802465556175	2.30648050654327	1.15131574563028	5.18784484811879	3.14536144176967	2.1720525610573	15.6057956651923	0.08616740344045	6.65167518186854	3.72508488026199	15.2253366403916	0.088949083071425	1.65105418688384	1.30738093780979	1.11987814788333	0	0	0.914903212713745	3.21823626220577	0	0.0483234388600817	0.914294348258389	0.0978175391620837	2.85391772996786	6.80078314518745	5.10815922659175	0.706044854549292	0.631543119219127	9.25508741352196	2.84980684222196	1.7887798143012	1.41442918551311	3.47883296944906	1.37906276601387	0.0201071092802965	11.8608268245439	1.53274931643591	0.112853098181278	4.29101810789107	1.7069680497723	1.5373112932107	2.64976371763324	1.13517561240944	7.19823220498111	1.43545365366487	2.27263387037045	4.97691045945449
hsa-miR-1288-3p	1.13778998922507	0	0.0717551608036542	1.12956685504322	0.0136342176515702	3.60000917655341	0.0537678660653861	0.00938225095216938	1.12747527323349	2.45285082549578	0.0682314717803796	0	0.00219744887978229	2.60466428721528	0.0692122473770592	0.0351945873700571	0	0	1.57535883675173	0.928605569610274	2.92425966764644	0.953449810344706	2.32945103994284	0.928090033276966	1.41276225578839	0.483841468137967	0	0.663218823470479	0	0	1.65750806849306	0.945634709569251	1.82518281515367	0.0463169394925014	0.850527400402384	1.30350169515586	0.0123140989265559	3.78954675805478	0	0.0652043784723319	0.131659646996425	0	2.68242903695541	0.222640724710971	1.87003876640167	1.23934362654295	1.34683072830624	1.65682360873069	2.59425920440159
hsa-miR-181b-5p	749.603923988369	773.710723443731	297.017888416699	415.576360099088	398.231847294816	1137.70997968368	390.366328634984	821.480622443041	517.580064067913	347.517183243322	298.885557536569	477.345345302012	554.165119186901	336.901392500607	1107.22177657708	933.546601296511	619.803930535915	2009.99301875262	6170.72958722453	1117.29175670177	905.280270466899	690.996676413981	611.397562775497	666.474211671363	951.513658520915	685.57692279077	711.576923463535	1573.46080848755	774.338928430611	592.817057506319	2651.08376564848	1388.25173501983	2920.3483102753	716.503961695338	755.369704850543	597.660897938276	809.150692372902	1003.91138308557	490.162657118931	1441.95739546106	1471.50114441673	1103.15204382322	1106.24331026021	2787.03360863319	1556.48489794802	854.689870600722	1072.3526589228	533.351730460211	1038.00031488581
hsa-miR-185-3p	1.20251228459216	9.42305214752206	8.73205547649908	3.44712413326503	7.77339910409423	6.89463619525304	6.15663976029737	6.45701739201437	12.3871207593205	15.424165021613	10.101782031196	4.65005305841038	8.1353914252563	17.7534745031568	21.0824017130079	7.50540521793552	6.07833043663157	35.5470268626845	22.7384744569595	10.2855060083167	5.04834712711043	17.2548761163334	9.58847011595275	7.46497780450245	8.59083701144695	10.8963302069351	10.9669956790038	10.6731889896188	7.75971458699588	15.3300642792234	13.9449808881675	6.64115605704087	24.5181424883976	15.8582842231949	3.41479476354623	14.2486617504578	3.26888037559166	11.9653432496349	61.8945932240681	14.8268302933263	7.12284226486634	17.4261110111726	3.04089804641759	25.280689113111	30.5873966444575	17.1728706370199	5.499757749939	8.1447506596818	20.7394603870697
hsa-miR-1292-5p	3.37139982685396	0	1.78783128648716	1.15598479683147	0.0214893802395969	2.61646659756232	4.23648188281613	0.0147254893018446	1.15343560139171	0.0554349593358026	3.19472684527946	2.81714917906421	1.0202528003324	2.75870633464061	3.03837898364291	2.4968831082074	3.80453851223028	3.14186012958215	8.0638737977036	0.916265280587383	7.43309824499638	1.90859817193911	2.40571997098555	4.7025877969744	0.092576327389956	1.63300005089846	1.39769590907751	2.85588478542053	2.32342017211182	1.38589749492834	3.29436446567503	1.89331379230988	3.63659496513494	5.1507718374891	0.826235876352989	2.61097159791898	3.22955074356545	0.604076989736701	2.36255642754495	4.32574695596163	2.37546174015854	0.828124641218323	2.86065938304508	0.549795889896684	4.6246560410298	4.82991724626523	1.425849510672	0.570492081374345	0
hsa-miR-181c-5p	217.86321777553	113.798850576946	87.5118912457614	312.351131132922	88.7702962654837	88.993296080182	87.8880062538161	172.879238949143	89.3151119442055	92.4735609546418	52.9213821164987	133.580551081848	171.838833331765	34.4061072653224	59.3678802494791	165.62246362282	90.9628447094589	112.110546002879	110.883124997764	199.51572766011	75.2345775505455	48.8594331169608	47.7561000009034	115.13254333587	111.406733005327	185.922303433843	101.405471260559	187.030900403168	107.348215411883	78.0432260348719	328.76493993648	80.8626978475382	136.860279829837	58.2943869704023	108.64158437571	22.141700689655	85.1371644376232	127.962930012536	19.7890002873098	93.3898343935067	285.327471453974	48.6984163078258	102.452961330711	358.846553030188	125.210646610071	116.674353648903	129.858992439885	219.655061881519	107.931269279466
hsa-miR-192-5p	1053.20154590382	73097.678855842	87386.3903926393	18515.9729727399	48231.052761704	340914.269355695	71144.2705639086	732.40673502897	472842.511158488	42164.4336606009	50600.1772334248	660.425097354678	1365.58903715919	1147.048983566	1079.95407434136	1148.65954666668	267.364901728529	1242.91809158865	1312.98803160985	762.325007184135	753.696410033475	727.416012983978	2570.21558863807	594.391524413346	695.053603871374	500.35624265102	327.758660219499	900.127405191892	2374.34523888664	1040.49704370501	2963.16725507513	1828.81163889157	1601.51480182961	945.133832203033	461.529090418312	864.06077324982	735.892726665035	899.243102214649	404.199981795514	765.59770932703	2171.21097419496	1185.86889617285	1360.70125698174	10822.9848250643	1432.48868153384	882.935266186295	656.107375457279	421.103080267536	855.931892377322
hsa-miR-514a-3p	5.74111713202563	1.64660585241407	8.75084969907752	5.69563405961198	11.0730879972121	0.804336274736099	4.70043276513303	2.17985669304644	0.0441692634421815	11.6440250737712	0.220881155320119	46.0354645419677	5.08911650837334	7.02679102231936	3.27343582277837	2.58137246287507	4.80641116335826	0	0	14.9514209347296	3.47072630951781	10.5210725994926	1.27600440842819	463.566934303442	7.25137696064041	1.54578159570594	3.55030439358465	0	1.47075303044812	0	4.84047708565477	3.7829855126187	1.77039583628034	8.09224511203669	6.88906872184525	0.120122297834406	12.9691021099338	3.39640399758445	0.707252436166968	1.69381189005884	27.3064252781459	0	24.3914430281605	5.54371490329982	0.641178890937409	2.56042235491609	10.8837293251618	8.05033346557147	0.437242970909782
hsa-miR-5699-3p	1.09535544091268	0	1.42402711900786	0.00488609476816906	0.00409156543485686	0	0.0154246044756797	0.00283001708100432	0.00481080460952127	0.0100946035103135	0.0192842561177052	0	0.000668692781601407	0.0546333225030986	0.0726155279825982	2.4097892271299	3.36644076823647	0	2.40873420960299	0.92743988762948	2.94566157681945	0.95267855178492	2.33615639879467	0	0.0597792405969761	1.78021002753909	0	0.658633287905288	0.743963961495348	0	0	0.944738075031171	0	0.0485128255292192	0.848202356483019	0.0447117364199358	2.14002994586187	2.97604098279214	5.03358211007722	1.48688511813976	0.13873442921696	3.57345772427592	0.0613053866474125	5.66639304065747	1.30680720101853	1.24393104115009	1.35378767418956	1.63195465474634	2.57316302311405
hsa-miR-1262	25.9962694101275	5.95757048123175	2.05354527283911	9.05578932282941	4.47257165164825	0.804487444383089	6.15920129431598	21.3851197736492	5.68261539080084	4.00937015965679	1.98623951720019	9.34458109953512	4.0731822972752	4.12816233772983	0.135511771777742	3.73555726641656	7.01514852165158	5.52326630544625	0.694434447588703	8.46990018624506	9.14585455202776	2.86603402525507	0.0537256807366588	2.79360359476804	1.5471817586288	3.40730131253219	5.94148583988833	4.2883741596698	2.28915440342238	5.13797271477686	7.4767182189946	1.88732434123793	12.8242849671994	2.71891918534446	0.818435405871157	1.3956552909238	5.37717341731014	4.23083647539793	5.60586608095358	1.6382963450803	0.282121774848033	0	0.112749606641199	0.520383706729109	2.98013403360236	1.30893561429903	1.45516539766706	9.25087569607354	4.23232990019828
hsa-miR-5698	28.8755693214526	0.803512984287956	0.171020627797926	0.0349066292368718	1.1455205935869	0.815359020264663	1.65565511547711	0.0197815549311908	3.39665667330936	1.39384945120528	0.161487179695323	1.85051443755826	0.0045692496339087	1.40723998449386	0.0841490900971986	0.0423213350303629	9.76823326780779	3.22602395543487	0	1.87393942226134	0.0947284025225223	0	7.96913461992148	0	2.72704446981789	1.08409916476346	0	0	0	0	0	0.941921927464141	2.74314026530891	1.35856008894583	1.73591266864441	0.0514723101784637	0.0146955463139871	13.1959265841807	1.57985785059192	2.83974567741636	0.163187791420307	0.842695866835927	0.0708541523917082	0	0	0.0409236266389006	0.0585038485072237	0.634874789830357	1.15092168398246
hsa-miR-509-3p	7.97856967042117	0	5.37508451174683	1.18832168409896	2.26215282656856	35.0546837913606	1.71971013297358	5.38314428349881	3.43396303671362	2.71531173265231	1.97055075133825	13.1202913519097	3.05653810440384	1.53350727797243	3.27713315581031	6.30063783649386	5.42478598056521	0.689845811272747	0.685394594373961	9.33260041019405	5.08094122714598	8.60424880630531	1.27678520853201	327.814021552159	3.01139638180616	0.396291697238528	5.01481900928493	1.3041431876993	0	0.6125645067706	4.0189470162775	3.78257272850727	2.67489406213759	4.12074585066129	7.75665528058688	2.72380715834221	20.5105248218087	1.98526685539119	0.706599302958184	0.195032531861898	9.51518391436986	0.813957052875701	13.0165424111943	1.66622329455137	0.202952952133878	1.32927764143453	12.2248872896647	3.28988527196258	2.24251379603336
hsa-miR-508-3p	45.4275998846727	2.49703863497219	8.98957465818754	10.2319597538562	14.4356613651745	28.6014318817164	12.221731200817	4.33036984426054	6.83503789625653	20.7752558882066	5.4000731313354	37.4354209486629	8.14098710795282	12.5019305734081	3.26525526473446	12.4817690959258	26.6206944100932	0.691875232352392	3.02554628281503	18.6982330051513	22.6589588082572	38.3142117879399	9.62657712910966	709.692558104474	26.9960876896354	2.70393750571223	14.5700729897986	2.73713234101069	6.95135402354133	2.07106804191874	8.94651719738837	13.2967789541776	0.866153016360875	13.3784136510838	9.49843211041557	4.01385579353961	20.5106727613513	4.8130659753708	3.88595983418579	3.17648182866038	27.3177786533336	5.16392246546721	40.0354371151353	3.22950986730227	2.40543146716816	3.78733692477931	26.9522676878025	8.85912570019643	4.67111643014655
hsa-miR-548o-3p	0.0266091004539614	0	1.77507368729283	1.15404418352194	5.43081551919703	5.32991347940171	0.0852392560729252	1.08699018939577	0.0246424650676762	1.33968840544277	0.109547150970568	0.920374599225057	2.03299235313967	1.42485966164638	0.0929939322937611	3.62152728476245	1.84903231072176	1.54039031056981	2.35669865259127	1.86934488934771	1.66110524419586	0.948582872418583	2.37325891419503	0.92070030143005	0.0761480598773681	1.69658010160909	1.42995457755819	2.15201982128735	1.53956567070471	2.19689267589897	0	0.93998060622307	0.883195538840954	0.0615054344452635	0.835991746428898	1.34242676271568	0.0160641036959487	8.32991188671578	4.08895620128949	0.0874303344083783	0.182459969246418	1.72984178754106	1.48165901909511	2.39061838899467	2.23657241590717	1.26903785711665	1.39227854540085	0	2.46457243041271
hsa-miR-196a-5p	2.34491575751142	5.0671939737837	0.306502900447725	6.85705161551369	20.0223757570617	2138.48784312769	6.29303022028969	2.18059970919231	92.7180743236735	4.04214415859384	2.00214559680951	8.37530490314943	46.7821759535158	375.061859327024	32.1167379994579	185.563139788085	45.9544852289897	567.045057396313	487.431544511455	623.771418532154	504.319347816568	61.3159037421345	232.440169393483	18.6902166863013	301.729928979773	63.4295055058511	263.857400707243	446.18802480516	162.150399277056	34.9095774202386	341.598719067522	357.760760727762	1521.11601957595	352.946980925586	153.803055841766	276.861889246511	9.73298725929161	141.261478490352	383.599551550716	686.637227607952	182.820906958822	75.6813070821573	294.423764782586	148.17946280498	578.601787716364	881.370234216044	142.066958752205	2.12451038485848	609.312508071529
hsa-miR-197-3p	1013.18144753783	624.725124312938	644.212074747374	1012.22285758199	655.555547572091	1136.76843012772	614.181683113037	874.123467661521	1092.72556165518	498.451164061879	595.696579338567	567.952767482391	848.02333481771	1664.24521472749	878.269562472226	1093.0099413093	785.751305535852	1374.70468417223	3000.4714856742	1728.88957130843	1047.27912963572	1155.83853665712	1132.08116146966	1305.85607343112	1016.32006796483	1073.98802201571	867.470598736055	867.911889367042	643.429872286688	835.290179731093	1369.80802857406	794.493435306675	737.727886613363	786.536283984109	1147.4582444382	1021.80282335011	669.093480059886	841.274523714073	1990.61580044691	583.521483352922	956.155402706359	1190.23465997442	1022.36407346718	611.174710101779	1008.43397374132	1448.89176986542	589.171420820647	581.523348174573	692.105306632367
hsa-miR-532-5p	2763.52330799217	2523.81587904357	3098.18613886269	3180.54739456882	5083.39406999279	3038.45501446182	3407.60006518678	3045.48691877209	7365.53823740434	3896.98862825714	3571.42027769193	1767.41075506924	2210.55976370017	2625.21419665369	2579.82352262853	1900.41775060548	1154.30687597372	2023.94511082943	1967.49569514794	1534.04029706665	1005.98275263508	1075.31501269357	1938.85731452421	1843.15442053244	1783.14226459275	1242.25234427349	2207.0409806559	1515.29117133555	1754.90666535535	1008.29536146365	3455.73871344751	1297.83504140126	1787.27369969797	1024.50539947117	1669.870557728	1570.24476892428	2014.75021250091	1746.96404202179	2455.27065774355	2260.78474372583	4847.34604619109	2935.99691168715	1136.23894644963	1709.3891267407	2843.74664634704	1877.52626759294	1440.5719008394	3087.68068596156	1170.7616438058
hsa-miR-1269a	0.0543888235281837	0.790337617664805	0.2789684697736	0.0510433175293468	193.293968515955	0	0.194012223105384	2.18355039006496	1.18987020948099	1.440465359076	0.261341958360211	80.4849899406922	12.2081976865107	1.52540334982028	15.4087185782624	1.33671673125255	0.46522019555726	137.117050423399	1017.84315040709	1322.45971278598	3.45108980262161	2996.13958504743	29.8860720173784	259.267714978568	2738.7538938619	19.4735468681485	891.131334235009	293.496581108021	253.068824842563	1439.54216101789	882.028785434194	1483.45451075597	1.77263162173742	2.7822046655595	1004.0868543329	45.4181288901188	64.6846642367569	45.0990455064717	6.27603569806604	330.355163861764	538.233763126872	415.276715602304	358.470224264089	3.63013618944851	1087.14938248172	0.094773643542112	55.0630760290022	13.6466301758868	26.5019675656796
hsa-miR-199a-5p	4625.44266243263	1734.74842423269	888.74436700911	4399.84826452286	1133.63774173616	417.448651841592	1433.95846850593	5464.77596281487	788.836842495267	1547.1670802408	1216.73329357319	1513.32755602601	1356.4356044272	1427.76872017849	1814.14406448645	5107.52852112515	2021.27153150653	2491.29504619102	183.44111103072	1590.22482647825	1483.29591014297	4488.23463120599	977.258418316095	2060.31916637414	2717.64421409576	1104.47881157236	3084.85877527186	3613.00475698088	5466.43989967752	2104.37095636243	2084.1758626506	1166.52132884219	798.431571106262	1068.14360967479	1907.171952168	1108.5722025109	4150.13202470398	1181.98241301288	1219.17543500671	1836.03634249363	1258.89108880644	3555.03345591097	2415.83977888967	4683.43140858362	4289.94057977619	1542.36271603465	4420.34639106297	5523.58719891302	1923.68858433932
hsa-miR-1270	1.18919204824117	2.53725110670487	8.190987630631	1.17761159365139	2.2450227084647	0.813970302971856	5.89020667697235	1.09968808306386	3.40156098038395	8.84493798279424	1.88655645697746	4.67874566510125	3.05276530696428	0.101485966977326	0.138185814060013	1.32228355483991	1.09683520523803	3.8959178375308	0	0.911799239982507	0.157121901814529	0	0.0546618054846952	2.79234082292179	2.91386193565266	2.78617960597971	5.16295997710666	3.53461070429363	3.89397186291502	2.10343713425749	10.0064287961659	1.8866986643709	3.61103075045226	1.43590239049017	9.66505007847445	2.66264411393273	1.1066622844239	0.588180109294834	3.14043903516555	7.23161728535916	42.8177247964371	2.57671943913022	4.29396523527486	4.24678742692465	9.26701668736016	0.0645223738826304	0.093776970946327	4.78272869681558	10.7028557730363
hsa-miR-199a-3p	5247.41029401381	3842.68261852905	2560.7375754455	6916.9223902728	2535.65128679558	2584.60659481258	3230.70962546115	7486.91705676398	2252.23844255429	3295.91935922747	2645.25409317497	4430.74080051229	4573.62940916987	4131.04547534571	4811.12009888807	15848.2636816481	7352.04838928393	12499.9207149468	1178.5203965582	4523.47978896495	2886.56042789099	10573.1532359314	3575.06859530793	4328.46407781658	8529.10544747006	4185.3605344501	6491.69815744543	11652.5683547095	10332.2259040663	7346.55740280821	11112.6579352086	2326.40331009411	7757.30879957127	3140.6648530161	4925.33562744414	3506.49548213819	10971.1644892195	4899.48170642209	4678.04330022189	4136.81994489982	3219.75447935972	8162.70022464421	5081.88640577307	31079.1318577842	8728.22802286928	3559.84549031048	10099.2745194437	11516.0722816277	7570.87067500369
hsa-miR-18a-3p	2.31369826085321	3.41359456348894	1.93838623520612	2.29459875708189	1.14635089890739	6.10636045982482	4.48827924516572	3.2288148439047	7.81610198363639	3.90217449516804	3.44232505868068	1.84969485822306	1.02271989223544	14.9284756012907	17.893828430153	2.57668821855631	7.40325252690272	14.1790848657333	8.56183241597886	12.1834400565739	17.2410591353245	6.69809314684644	18.9337688124538	4.65674575062702	7.1415405038062	6.83786370838162	2.82243707171519	3.4597097124996	7.00227350225648	5.01535182579712	11.5113754641506	12.3766914834048	22.7565224600268	20.8713283039673	13.0658860994148	2.71433307518676	4.33929347520026	5.56023743754607	9.53662652304713	3.16244150186445	29.1894902631812	3.4279083045911	14.1013615323663	4.43786009065288	8.32232143672256	15.8655149238493	8.08956520229098	3.31691157009087	17.2071080525476
hsa-miR-299-5p	5.76487576533896	18.852436131915	10.654317862291	12.4765375296597	13.3237560785419	4.25916910849702	7.74603126337337	22.5235733439979	4.57916664548911	10.4854922452263	20.1971791638488	35.5759962856031	16.2685873540133	20.4879617408473	44.7654200643152	13.6452417316261	31.4458825427294	23.5848941415835	5.36636965919324	2.77868563882741	8.20920955620518	24.9328215181604	9.59857779921505	3.71346854974761	11.3894048809234	5.00908844465553	6.50099718808297	46.270022096182	95.8391441120141	16.0413832700551	10.6207972890975	4.73470852900298	18.1275060758979	6.74510040713052	8.6439373346318	14.2748959231902	19.3880554282897	11.2286021701732	20.7197442923719	16.3219390732434	2.78100498836722	17.4106404282053	12.8890522070356	85.0258612018182	13.1586383289724	7.46005229298146	18.7304150769397	15.0431604743561	25.6318042709275
hsa-miR-1266-5p	3.49288619611864	105.470380440712	83.1416226494936	14.7814125417096	48.7941468716177	38.0191375652866	73.7827059808021	10.7755916611827	62.1035132038478	22.2339326573008	34.0641445454694	11.1771027424974	8.14311958901708	1.53642609437127	13.6527481547414	1.34411191174498	9.26365767281955	0	1.45807495116852	18.7509630277403	14.3465372400558	1.89712423301434	9.5766195166063	20.6221870003646	5.79720040868452	19.8412026554245	10.2416183224098	0.588039648056344	11.7329966349784	6.47171463754199	1.55745627310355	29.5483466938518	2.67468831340732	0.114734004513974	7.78260243965773	11.6744195836921	2.19121487386522	10.553498246413	7.89563134670216	0.169012230128889	7.07634526961701	20.0782681811867	43.2056253902306	8.79894500760066	12.8055867450286	9.8714872863226	5.49030938063185	4.50633535383044	7.76253179375539
hsa-miR-5683	164.638530121635	3.35103702361063	2.09317383591692	58.7232149772704	5.59995856292886	4.25394732281294	7.80236213016153	45.0546906127166	0.0503883772470388	0.115728060632035	7.11676522867559	2.7698570122485	8.14240993121651	4.28863074466272	0.196633894170319	3.82657022722597	5.42380316772839	0.68663764465473	0	4.65088372214113	8.25795861517376	5.72979295347896	3.67013281278646	22.4575760322587	29.5650723539151	2.10570951181891	28.68846777877	27.940018791119	0	0	0	5.68493404288624	1.76756804596288	1.47061061465497	19.094058170299	0.11284164745693	9.73113096123137	127.744846581057	14.2530188392261	0.183188656085616	5.03394214359605	3.41788400097576	14.3662909653953	2.41978143470532	38.7264629293378	2.56680830591438	16.1687246472962	5.66464585774238	15.0343348024273
hsa-miR-34b-5p	0.0318244951983468	1.68611830602222	0.142216049948687	0.0299342738607304	0.0248905553723684	20.5777563247568	2.98948827276601	0.0170250072315705	0.0294533111815938	0.0647936551635702	0.134565171578399	0.915213394075748	0.00394697234127972	1.53240321500719	0.173666156576044	1.34195483124256	2.9488878509562	0.687325546801177	3.02701313433704	1.8438532918739	6.55048002203895	0	7.19628126087541	1.84274156167791	0.139202875789516	2.70014101621398	11.0327565189229	17.3356484102652	5.41209053066634	32.6443324498652	10.6741892809505	1.88070186071823	1.76939404515667	1.46488004700134	0.810566656785551	1.42403952624521	3.26550682174908	4.83933588359629	2.2935756463886	3.16476458429445	2.73098151392896	5.17813059802349	1.60857511700271	0.878187674243674	8.77132185925345	1.32968880416554	4.14978101690696	0	1.63380036880168
hsa-miR-200a-3p	18.3167932000077	5965.19952868397	10021.2071368754	2453.66694603886	7408.23980196486	4265.0936946931	6607.71993392658	23.6571000127286	6805.10601698762	6055.5598112076	6552.10484639433	515.623850999786	537.903572704599	617.471692682613	3173.80931914573	492.212205903618	128.284167227	1138.58612849994	3.03096850433552	1960.20532132686	2075.06466040418	773.418376405037	2516.65119429524	2088.44728501442	937.466166803006	3250.34995005964	950.525835425848	837.078444349204	2106.97127959709	1572.14791248534	593.652879992233	1821.1905947984	1371.27823443007	1411.65519811689	624.090186340493	1325.74338161869	413.761958856171	597.99818033141	1002.74013384988	1165.26991168243	2227.01712059579	666.892145677269	1908.02295351503	649.329782207687	1586.02252630421	1402.29497689783	1279.85950835834	64.9608983781539	467.564178735198
hsa-miR-106b-5p	399.395819476683	603.349275457329	614.439784012639	595.584969731475	539.087019693124	1289.85574005108	577.82334706826	365.140702358652	513.069656962929	560.848708797701	371.813600357581	762.285308324703	781.927728573148	993.820460225558	828.301607474139	2067.21720903624	632.879919013012	1197.40245432737	2120.69728098809	3432.5148414138	2743.7001438867	1274.67516364127	2044.82527586879	1362.00813960034	1013.5714284607	1907.40567287024	860.082062646902	627.219031391813	528.967209313393	1774.44074464154	928.730272940717	1013.33877572446	1849.84800354902	1494.91850333616	920.53268144867	1632.22839224566	680.951440111114	955.788372456385	1280.52560241993	801.153173524097	1811.67139405647	1319.948974824	1650.75000862102	829.012557630756	790.121598190563	1440.36107501328	1262.46677970875	1010.55260453776	1434.2008372721
hsa-miR-29c-3p	8484.50279746385	17761.9771344872	30641.6908330179	30006.0575795744	30164.4387473962	7357.11750230724	32012.2607807149	10244.6773877375	8049.40019296496	20693.7567071835	26400.8896494298	12450.5169125786	14091.015154395	1444.22879744624	1456.29433848729	5965.75116863423	11954.6848198612	2189.32380150315	3421.01843478293	3533.55526683866	1567.96399453594	858.710025920527	1539.72639486331	8788.99430315849	4344.29825377146	4207.4067624537	9801.0096971851	5732.03909273895	1725.83729653229	2984.23479489169	4009.91131705044	3337.85958967348	2868.50839028654	851.389174037008	7088.18578597456	1109.88080680354	5620.81377972907	9814.18796446337	2040.5070225898	3312.14490064535	2966.23919328084	3630.726451827	2516.89426541641	21500.2758427761	2638.92359069625	2365.08284064125	5202.33132335513	11238.6115902497	19445.4062971575
hsa-miR-5684	0.0260934779088762	0.824216847061975	3.23031816707574	0.0245575783500376	3.28316359095989	1.72592528375738	6.79929048598896	0.0140216466715156	0.024166496687556	2.54758662632381	0.107146482853263	0	1.01987014891211	0.0592560170028181	0.0789429203346043	2.42480374277248	0.528319101155061	2.40055648413777	0	0.925379178620095	0.0887839994849399	1.91973716084067	0.0328584710200601	0	0.0648807610756498	1.0985051122172	0	2.19476693298876	2.39946157982523	1.44617137095711	1.64200636985216	0.943151736993946	1.81672143260995	1.34917874928556	0	0.0484318878455831	1.08836267154545	0	3.28737233649614	0.074309692988449	0.152056990659404	1.74453083958335	1.44863056155468	1.54953509212831	0.278598188273939	0.0385442199803425	3.80437428386751	0.215708133831505	0
hsa-miR-301a-3p	38.6876681605779	33.4520851787495	22.6541655120882	22.6386004761803	21.0758943401806	19.0052651903909	15.2397858554028	13.9799856825968	11.3457739276941	19.5388790951255	10.4370255631267	11.1866644007966	9.15817558433472	17.9668315355572	63.6089340021595	17.4220728143945	28.5535621746484	17.9341037768445	42.9235078461498	38.3837098366881	115.834297702306	27.778376363138	85.687457687709	79.597932306047	95.5316983764322	51.4908036556498	43.3351045762597	29.9805634932475	38.3569458548783	43.7720427920431	28.6779269428819	58.0458113436568	26.247269953966	43.6667275139221	39.0892547924633	72.3311936862874	20.5053656603025	16.8270645154799	116.441328742091	73.8529717385683	64.2437719473586	28.6861748127147	34.2457828420425	20.3764730872564	63.8257517456854	56.471623423191	57.5401842010985	21.2199436870893	30.2002098229319
hsa-miR-429	3.48341460438348	1511.44398852069	2313.64583868337	289.928102155191	1480.74452201998	1790.30892748244	1541.03324454951	4.32728208435119	1814.7891159554	1340.16135553712	1191.01477745563	226.032774256057	250.145146625623	394.303740476214	1212.79583361569	190.525707775743	97.0954753331752	299.471715799873	5.37008813594895	752.060557298911	923.979254624185	471.528792272622	898.415167568622	879.020587620853	355.33783229547	1439.79050598647	506.51436613642	211.844828325188	761.13806982504	711.270608199568	245.461558773148	635.608349924549	294.521376588335	313.379410185372	316.371636227905	572.976936967038	157.340480710697	210.549216421003	723.487879939105	362.885087585967	449.336530782701	412.673224374314	797.525771492649	125.544108951782	863.156914412946	455.603768652646	330.78604559853	29.1457665540427	337.18294305215
hsa-miR-99b-5p	184950.490242836	34783.6384478413	41605.0506305205	125278.050684236	38247.2092449726	17062.9572178873	37617.8550053612	109415.803752983	50509.8371190762	42112.3549887461	22774.0325596507	78881.756001227	71259.3524727818	22665.3746800389	32997.3266138812	26743.9705452854	53261.3998055221	41315.9645898243	45703.6121385494	35760.001752044	50867.43043294	80880.9067113333	31258.5489549718	32524.4848192354	65274.3080162745	41563.4989609508	53203.6203409294	46133.5081174467	56641.1725993049	28905.0086649158	43312.1454815192	26765.7956007678	22116.3172955208	43667.2346055001	50105.671042649	43828.9878506171	36894.5977287477	52409.912775874	46615.5717632767	67186.847959738	30518.3133981371	56429.2869564554	34090.8383257466	26511.4681939052	65431.4178443528	70237.0818759418	34658.4026607985	68670.1181938766	34296.0998835675
hsa-miR-34c-5p	9.15608553328195	8.52443895709584	3.80692909267102	6.8358968584153	2.26896573877202	64.5470534252009	3.25075591326837	12.8843626155482	0.0465537947919588	2.7389746022893	7.00078376074362	11.2047929170652	10.1705163024665	17.9872153300374	42.7170891218111	17.4339917637397	73.463888924586	22.6274219083096	71.7800878557215	14.9514921101653	24.2577678147688	18.1878301452562	48.9466744194276	8.39263370906052	14.3082534876199	60.5860264404572	69.00927597795	84.4231877181237	97.9307300050072	611.577528398549	67.2708832976826	10.4417187159084	4.48679001843792	21.3173250094239	28.6184519556157	16.9677357273813	14.0465510929465	17.5208205828157	41.2852095300428	23.9402938073872	16.1971377550248	68.7359626122621	31.4976665266808	12.5413090247245	68.3801223738795	12.3969208647649	56.3726746554388	28.7341464522062	54.4286919051255
hsa-miR-299-3p	0.0339479792234645	4.32009679135213	3.43757647337969	1.16997755303009	1.14072751054743	1.69859070674398	0.111713127389657	3.21829513758824	2.27694079832968	5.07591164190498	3.3537899680493	2.80027705287057	4.06354694092394	1.47695375856409	4.47758852689814	2.51368742557295	3.75487364473402	0	0	0.914338623558483	1.75275082352904	1.90616410169771	0.0493771562706717	4.69307799213269	2.86882854617066	2.84159122955249	1.38550443998379	3.58102622404855	3.93245780274334	5.96481972487456	3.27534821961365	3.80776932122878	1.78724290066412	1.4182388587386	0	0.0737269646264631	2.17186680195519	2.05035073756825	4.82156999198923	4.38184665695823	0.252106687792303	3.48028853232451	1.54258457090357	7.95919133163317	2.07811691708831	2.49579224559423	7.76626229366962	1.8224020834482	4.29986396036159
hsa-miR-1248	0.0151790930946306	0	0.0621325839369206	0.0143009964274653	0.0119439086219826	0	1.43026459539347	0.00822653866009809	3.26306143960691	1.26733351361694	2.88627019366967	0	0.00192975468378126	1.45943872660552	0.112214353950424	7.19821419880724	0	5.61707978103199	3.13258185417771	0.916579687445242	14.3599507887293	2.87451524945449	3.55354676436346	4.70410548349459	1.50757008863531	5.44755358786841	2.16703119905192	2.10399589854231	0.710952943964965	0.637303831941561	7.58233958163498	0	0	2.66323573187921	0.826845332479618	3.83162549970591	2.16609071682823	1.33296560413892	0	6.98937851906619	29.7611592163291	2.60338514578559	0.0938735768289216	10.9877219393406	1.1556184502174	0.053425476725274	1.42366365033215	0.170070627846788	1.73375917296865
hsa-miR-503-5p	3.49110302878851	14.5239563370407	32.6583161377559	5.72151467789403	22.1661587639434	31.2030821731655	22.5950632170625	6.47569576660562	19.2075477655722	40.0116800045552	15.3676713894023	1.83661217193131	2.04173397684831	23.3565503926377	63.2517746741179	78.807506091691	11.6773275820038	59.7638375371799	21.0254687634077	24.336391884801	27.2271184567411	78.6462721766411	32.1796535762376	5.58410940093843	39.3988680003301	37.0799206947715	27.9023934999044	58.213332102491	32.1306811597934	38.741734773494	32.8471141863243	22.8239594087376	50.8012600747876	106.327773062055	12.9819662949351	24.6356571956712	10.8101516827394	6.21389464890999	25.4287811617869	31.1166463101837	26.8702549722171	18.2396147910835	14.392908399862	11.4066247583741	21.9751952759331	36.8155344137662	22.8428071190859	20.1070361668765	37.6630581524689
hsa-miR-1249-3p	5.69411504021543	4.26359619622249	0.196443025219379	7.87388679103063	3.35104267637994	4.30826747953233	0.140745090331878	5.36682686334472	8.96741688160266	1.41214101666225	0.185152179459496	9.38357009404621	5.08412769218628	10.9280755112143	20.7664351679039	9.8957652422415	3.58531895545672	26.9933207213531	3.81698891903397	6.53974032157295	1.85448742586853	26.8984096893272	6.01268063189592	31.956242620063	7.1349254879108	0.960688425420863	14.0549964214616	4.18675669640352	6.21108214543385	5.75997477040931	14.8520717387356	4.74021406762417	17.277137217475	1.46363015990873	9.55668455032683	5.26884440058542	4.33861932695862	4.84511537369758	11.1592545609624	1.69029705012403	2.72102603247593	18.3759191158064	4.41988343029544	5.65453082543225	8.33463388326622	4.98927144641301	2.82188338805659	2.10409038702747	9.06999371772416
hsa-miR-502-5p	9.14261572982188	6.80961173797434	10.4815337631549	10.1942513760863	13.2877601165436	2.53204080567378	16.4049879643947	12.8734789856811	9.05469821103702	10.4136887355041	15.0350590570134	3.70937112627304	3.05774802374615	2.83727794906801	4.59194600481919	1.32553364042221	1.09212141697247	4.69134153544524	1.47717899991932	1.85025541980209	0.162367095976509	1.90202397393988	2.44239973637393	15.0767100947111	6.95284251848719	1.57152574522096	7.43754952982983	2.0486731248195	5.49598070947753	2.09692851403189	3.24262261703763	5.71240505647306	3.60704239335039	4.01303086646545	5.21626021817755	7.66145425981449	7.51681359506373	4.94014991030824	3.13283411099608	8.65413077200147	10.2745684281069	4.33940417886589	2.95305004249179	4.63482700617243	3.8917899394325	1.31399255736535	11.7228086697737	3.88019720861273	4.83659984753596
hsa-miR-30e-3p	56973.1653319337	12115.1342072899	33202.4021020747	26689.7217403925	26610.6402452417	15094.6635565485	27989.4191931024	26409.5042952725	16898.7986458111	28192.3821713851	18569.6811473247	23923.9322466014	30082.4460402159	9061.25008785901	6382.45013497729	6350.3750978681	14561.997930107	5366.81983858449	8347.25004358023	13264.2593657125	6906.21264613467	11972.4115659633	8208.22560998506	11135.7388759994	12069.9172088735	10861.5840161967	17474.1267070737	8875.86351618497	14267.6924821282	10436.7546947992	8124.15952965109	11678.7592212353	6265.44799139432	7717.89885297242	10419.2466333163	8949.0085103733	6540.94224824571	15919.0929507668	8040.5925189859	21020.4288748772	15466.5830267432	8263.6593051737	15479.7995812195	5297.78031862508	7704.01668668151	8356.07859843357	11458.1982920803	13739.0383814688	8111.3308030671
hsa-miR-501-5p	10.3187187557206	20.5444006964376	34.4142637733556	7.98102850504491	37.6216066493358	12.061532783309	21.1472728868533	15.0482426058001	7.96465981329618	22.0913556431949	31.860134054347	3.70438228399594	7.12507160990132	5.60768605405471	22.3606448004804	6.26056909910178	8.65359095495063	6.99300722633663	10.1281961670582	11.2355177283468	6.57268768263336	2.85622579593539	7.20466826586575	15.9313774618205	12.6677154337567	10.3732606091964	8.76922200343587	9.99027567493968	12.549875050345	7.96564940004	18.9789445096704	6.64521852459576	10.8693756852536	2.78779639611748	8.66591278938704	6.55991558700253	12.9238528701374	12.0209429421935	16.7834790209188	14.716943610382	27.5069518686483	6.05013831791359	4.43617173249446	13.7159128011959	14.2520499260986	4.99981061054837	6.79693632145634	11.1098751762055	6.54622777933531
hsa-miR-500a-3p	1085.10107935706	1418.99462449922	1335.16361323092	652.233646828741	1570.58783655972	820.308179203003	1477.56800226848	1218.83452868403	914.238441594253	1448.14889880044	1096.08249309563	478.26161921201	941.573314397851	1052.47686343271	1254.04408657892	455.090320250314	612.381811921185	392.000121795456	759.186038001709	692.096214389655	531.775390228457	551.072125169256	402.859244446492	1177.62955335866	778.087555402368	370.747307646566	800.616431857142	361.531391935131	802.614669013694	397.850790123998	860.633248485707	793.552840441272	260.071389560734	633.190707389556	400.68801203747	747.60142024088	795.125791258476	780.524127212206	888.203032400307	953.399931092355	1690.54968853424	925.555572793396	776.362769179555	252.985599569903	607.448152453765	478.967921598638	914.317178753466	346.71887960416	375.981215110354
hsa-miR-130b-3p	17.1845306504012	52.1887474011108	73.1667274559337	30.62174768321	69.8640303700208	86.4977353616704	69.5052231182053	11.8505713692542	31.689719851238	45.6031840194504	165.028590087744	32.6719257164541	24.4109727525163	46.6824161254104	51.7524046442476	81.631529799994	56.63421993768	63.4600780496359	144.610843901089	148.945895945752	87.8373629043556	65.1609669656034	108.414930309451	101.102110703535	36.8330311391417	104.201360321744	135.385312545231	47.1548893994257	61.859683518682	127.876417644923	59.0725194055206	52.3155368676007	43.4652379183401	112.293583257875	42.540148555198	156.31195016363	53.8966893631284	55.0485540474865	204.781296635249	85.9087372993542	55.9792909159284	94.9058101004565	98.0935918749142	56.6956207121414	136.533837420029	119.052793222859	26.943022647577	41.9238255171169	132.409737456982
hsa-miR-30e-5p	33325.0510643554	19471.045513619	72706.8360287661	29972.1638951963	53135.8074858273	17993.1027272288	32216.7519158085	18075.2815414035	20104.7504616016	49338.828821277	47998.775845796	14418.7926805712	20474.5756543998	8316.71555003772	13824.7745806434	12789.6476769729	10310.730306689	11849.6512831756	10168.6918076581	30268.1683767811	19911.7633642168	8847.03304639771	16434.2329127463	16821.5608184622	21069.7678999014	14880.4280590264	19433.3272364513	10850.2586425661	10252.1378720617	9780.97153158623	10414.4991086696	24918.9594491877	9162.99710209215	14881.8254534305	9804.63205714547	8592.08387067533	13662.5622751696	13116.3643941527	8744.91319090932	52083.0761546021	41861.3584608442	9273.64336327174	24047.9514220248	13244.59227538	8460.2200278248	16580.6610273933	17443.6387090611	14273.6769248236	13720.8190206921
hsa-miR-296-5p	2.32954489619159	3.38738229042292	3.6522718177755	3.42889061535508	7.73366767265956	1.67642063624192	1.69907967755154	5.37129018681587	4.53651181199159	5.21888369759408	6.69629732933494	8.43280017824357	9.14320077609587	4.27606100688145	6.28157159314889	11.1860656271242	8.59951979362773	6.18104508811539	0.681719316260566	1.84264632657144	20.630005647644	44.1539015934533	0.0707947317088218	23.4256819936755	21.0487019662893	10.2956906387895	4.28606902024235	18.6511090666858	3.03004758920532	6.45827810015799	1.55672686931252	2.83107667424368	9.94174233057144	14.570303318262	5.15656255268692	4.01674702580537	1.11289279277817	9.09379442536009	10.2881227387265	3.18652719012638	15.6221053679661	6.03911572719372	11.4735771349998	11.5478186766422	52.0894558483438	26.8873311221136	9.47729918883367	3.68488661492717	5.89448550709061
hsa-miR-1258	25.9963399953741	10.2887929614723	0.233459430289936	6.81552256842629	2.26517386734919	3.40478029308087	7.61557164424525	21.3851499158124	0.0439462574903988	4.00938619414764	1.98625444757437	9.3445705414162	7.12009051957678	0.0878454601477627	0.118758138299578	0.0582345044970205	9.22366858453057	0.707457645669566	0	0	3.21021692462819	2.87192328189969	1.24925154960663	3.74944880157928	10.6451145675789	2.86068582963298	4.47167715905663	5.11619802167411	2.31458252470382	0.632600398134365	2.43664893470507	0.935300228766115	0.87447556311632	0.077554230423005	2.59142457375176	0.0712211826597162	1.10192280504474	3.5489240737827	0.723590037196222	13.7212459531779	4.27206395483713	0.826107799332044	0.0991968051185881	0.151965941773417	1.13889352311749	0.0562633938902957	6.48488577225784	11.9596879868535	1.08069748083005
hsa-miR-506-3p	0.0049892764942209	0	0.0194432754372576	0.00470534244682184	0.00394040480337624	1.83891574674091	0.0148444684482359	0.00272568453373213	0.00463285967767395	0.00971802145168195	0.0185548489583543	0	0.000644131096185371	0.0931691907873762	0.126306424878238	0.0615973028115568	0.477422283868458	0	0	0	0.14329436620756	0	0.0504695017390642	11.3282016412351	0.102522672540576	0	0	0	0	0	0	0	0	0.0821774704020355	0	0.0754233795523258	0.0209572522251165	0	0	0.118406682483383	0.259483604376266	0	0.105316483503584	0	0	0.0595016180085544	0.0861721270647318	0	0
hsa-miR-505-3p	116.362993433737	71.8546994836684	109.905925528543	116.60548074054	78.77363154115	143.54861418837	84.771004066309	93.4313355069406	96.0605995232811	71.6385903266857	100.110718882997	51.3534813951944	57.9642094073514	134.119101486092	166.684390475941	47.0939234326068	132.237035703445	72.8544576738693	237.636323906356	172.34539101306	188.099066164118	58.4454822351666	127.507025054211	91.7220522946428	97.3395646412283	152.848994701499	210.435355404753	98.774643459379	97.9339779596449	72.1965073981415	128.932319046172	86.574041845929	58.8728891112177	96.5543850094374	165.201499127733	109.971888939402	110.980960754352	89.0098642844363	215.023535677405	84.5238606187709	146.558913213068	73.964844472921	266.840200721819	42.1793949336126	166.994653404703	187.767387118719	88.4418425390707	55.4494014252574	118.281114570633
hsa-miR-450a-5p	13.7494645048607	21.3599629252886	68.9266652704678	17.0295566611975	52.062147900765	28.5172185046336	34.7326560030689	7.55340476708156	9.10238808870276	42.8339747681471	57.1289282087415	3.70352605351423	6.10932799475577	30.1479266941726	70.7420128582754	40.760194890982	17.9506492208358	24.2593620563803	32.7985614846704	37.4674566407614	25.6617675815653	48.8955631127862	14.3806261597315	37.4494166054964	24.058832978562	28.8805549068014	49.3690369719558	95.7766434374714	59.7259182327976	27.7062717198563	36.9682749183361	47.5930440977824	32.6248254632733	48.7771024946385	29.5413663143361	47.7468170612994	29.0992192181648	23.9683066030358	26.225251320139	44.285633246025	13.8559449188805	21.7301235079574	21.4508249242392	35.4852910392914	26.0005778795135	8.70712835335513	34.8001436887831	14.4674545593541	24.1753705962148
hsa-miR-504-5p	13.5301542863864	5.12761835317091	0.202627938665114	3.42863244513809	1.15242037097564	2.54926355489605	8.8548645330528	6.43492276110969	0.0393633116810115	3.95946454144607	5.12993462722836	12.2070468911907	0.00519939547455106	1.45969008970094	0.112365378179975	0.0553567466209661	14.8677890702647	0	0	0.916546873972423	3.17667540958975	1.90895095250629	1.24437885350012	2.80628839332804	2.83266705502559	5.44615847149128	3.71835827428797	1.35444250205089	1.51339410656463	0	0.76182116149424	1.89372279964982	0	1.4035431121052	7.0765799334779	3.83214789572939	0.0189582371980268	7.37109002569992	0.727329896963793	0.105465736014129	2.36628430906721	0	0.0939966196062343	0.964691437630416	1.63712927422933	0.0534912963200393	1.42389125918624	14.5551608850292	2.38475005539192
hsa-miR-590-5p	25.1376589682533	39.3778619191048	53.7879522631083	30.5894848292871	33.2843489421506	19.8338812468766	40.7860693017698	12.9201719389879	30.5295629609363	31.2653642967029	42.3215737444312	24.2704042937758	44.7364942848924	88.8076476376028	65.1833167601467	53.1912141156426	41.6905745618696	61.9544470792214	70.3284639074122	73.9997439530071	76.4840500280166	42.1594481173589	44.13478677404	69.2790736565445	50.8000615788807	53.7754810816364	58.8085553809276	29.9673181105826	51.7041927730293	44.4825889240777	66.5336724185761	65.6574257374832	56.1867728917032	51.5898942216997	35.5976821038073	62.0762758509785	48.4962133356665	50.1546504170895	115.583629079586	62.1720338545075	22.7831564654428	69.6725974743515	45.5871764804907	45.4645566550692	47.2455870100607	94.4289504794246	54.9154257534645	22.0038751162596	65.551678465909
hsa-miR-550a-3p	3.43290453093768	0.802530040438237	3.53564283295595	4.51514738434193	1.14646271428202	7.88148800786839	1.66134282018141	2.16588009649161	7.81704705241093	0.0777611974449757	6.48469251407811	3.73531308207669	0.00464731991521283	8.21531724376032	7.61502181751748	11.0654624656749	3.60385303059949	7.83372140327229	13.3909939167475	9.37203382225337	9.51369444097248	5.74151746325929	13.0194575238884	1.84432670610791	2.97649458490098	9.301917586354	6.57780147763066	4.93438686758931	6.23248564244744	4.29438840524583	8.21149935877384	2.83505525302667	15.4765721307751	6.65421336148663	4.30469294735923	9.03385218307163	9.6864010464307	5.5894166553511	12.8267686749426	10.2762265207784	4.78202389274387	7.83125267426501	4.39499479910851	9.42386630920704	5.16400891464807	7.38563162798725	6.7390616767784	1.31066927845842	5.98985243249301
hsa-miR-589-3p	10.2107374127526	5.11209379430439	6.96252809770738	11.250803676727	6.65521239831471	0.806671953920036	8.94615861130334	7.51006383476039	5.66382038844726	5.24854928697196	5.19497161153137	0.906281571293029	2.04027155336642	5.5838033858859	6.19948514507657	6.24261279443515	4.22307951290653	9.40381979524478	12.5477218649245	8.42221081354007	14.155913234152	4.77768207977654	13.0569963126658	5.59750043028972	13.955666241174	3.88339128023233	7.30250181257709	4.91638667006644	9.39929763312731	3.54048589977578	7.35824252281276	3.78688942290179	16.3674210515916	15.7009794589437	4.29787288474174	9.0706625668389	4.33795628787567	3.41328288294544	11.1652940497321	6.05011580485111	8.97693512724329	20.1459518787928	5.80619442054621	3.24465087706612	6.0423981870914	7.40820706548978	11.9893816437121	2.10604230510946	4.09495093772941
hsa-miR-548b-3p	13.4981574874485	4.26671134052993	0.193653277949801	15.6200712868139	6.62859460117245	2.55437497036981	1.6875236040323	4.30160276076847	0.0379718864193763	0.0849813093928939	1.92141665039294	1.84541509293914	2.03918863608889	0.0951800785359889	1.67094983455712	1.31515140496825	14.5132671388947	0.701825378357688	0	6.58426969554222	1.76848771946026	0	0.051487638341412	9.42470589861524	13.3778292926211	7.19051911122592	9.8495670420426	2.8139216827485	1.49539198406977	0	3.26456242271799	5.72314271455697	0	0.0839214626374127	8.80802226558622	0.077007255483539	4.30609037712125	4.25513849793526	0	3.03196956779965	0.266456101135335	0.822393454160285	2.91263536670285	0.527635863193936	3.01407780645983	0.0607198115534291	2.74041035418405	13.4912441680033	1.06583738479704
hsa-miR-585-3p	0.0275812309641191	2.59032986662707	1.79013760699978	0.025953942511114	1.12960549417785	0	2.91524807508564	6.34886927890137	0.0255396663742248	0.0557507475300363	0.114107969565721	3.76890409383902	2.03349176793572	0.0600927097535066	0.0800913667354627	0.0404010547952929	4.7508139720206	0	0	0	1.61684121488969	1.91930664605767	0.0333031342522425	0.924479279374169	0.0658048634547022	0.465591192418578	1.45475166753133	0.649242205290736	2.39646249725276	0	0	3.83793260299005	0.888632340795583	8.52989479500823	1.74036904540539	3.70966844356161	1.0888308400862	1.39212004758227	0.751742718989635	1.50831367360422	2.13039216891231	0	0.0675006151668044	0.625434932379026	1.79526589105111	0.0390707528792531	1.36853463923696	3.06190480796829	1.16167796885156
hsa-let-7g-3p	19.466900864661	47.0327737502851	144.065371353465	27.23360424572	80.9542964607476	63.0930296266453	80.0877160183495	6.48085882848547	115.181768086505	71.5554554957117	94.7721991096348	19.5847374083108	42.711405701182	56.1182426719551	38.0524601535315	48.2485314126608	46.7239825973244	43.8747354538062	89.9506961547188	50.5680343673695	52.7114590220448	45.9972225232485	58.3841372046074	29.9316884537731	59.1800599686502	66.6205439335735	47.7542639619792	96.1614737544371	31.2770543294165	47.4281077071991	85.4953227241489	38.0474506855725	44.3940237960475	50.2555149629729	28.6369558433601	37.5867900353492	50.644291190847	35.2628635813521	49.3230138260444	53.3195633373692	57.7707834924566	43.5102036957246	58.2814016422629	60.4444882598154	37.0171363802488	65.0465402332042	40.240513184645	11.227221862907	41.1683823518111
hsa-let-7i-3p	147.196626326811	133.491028248878	323.847505549618	150.596281769449	125.357957889186	86.3941527906372	185.9464694006	96.6709926950036	125.458284660567	96.3819802346898	179.751919493964	95.2634753419173	102.703080951637	187.56777355612	106.377833073349	273.197375473809	362.602511560579	250.964405662382	405.559571134165	278.16877095954	177.30080780867	170.588254612861	171.635926047856	147.884872715086	238.18274326977	123.106513622025	255.149803768367	265.027915512915	78.2780532674173	221.98335431896	464.184006713914	185.536594990036	310.909164129426	144.165202993151	146.872948432678	191.455106575567	324.263222592289	175.994147715348	179.036972412954	168.878368493776	100.558280497922	220.28381895963	190.580798031619	583.627465671105	128.582812330203	135.143949588116	164.736640654384	79.2987652570257	231.166147148771
hsa-miR-320d	1.17219630452238	0	1.82684463001535	0.0282074526841027	1.13403367928332	2.60274594455338	1.58969322022752	0.0160629987989834	13.1532728450823	0.0608532758811672	0.125575842891771	0.916936208670298	2.03467631143162	1.39468359168569	0.0781522904974086	2.42295984123128	1.9041002928386	1.56488615014108	0.734858661103041	0	2.97996196457909	0.951479323586653	1.2128019669344	1.87639640671724	1.43471508510073	6.52307399938799	0	0	0	2.24050999950422	0	0	1.81737925573397	0.0520692844132336	0	0.0479685406042788	1.08803752999841	2.95005852656384	0.753540807056156	0.0735704515876834	2.11576627457809	0	0.0658957895802258	0.205455043353085	0.766172610655146	1.25114889519168	1.36477979581129	0.652503998485867	1.16704078563433
hsa-miR-15b-3p	53.6318653908745	47.9090519239086	47.2246957780759	38.5307337943731	39.9567085935437	89.1134007394131	36.4435078989227	45.1143153624535	67.7779032106819	62.4248235452537	34.1491120206065	53.2445926357905	38.6432086360099	115.047569908455	130.492364956811	81.6896102579902	44.094193554154	95.605754585757	188.291999943371	94.5717012838039	134.149941035685	67.0708357699652	176.333798517835	139.473964544833	129.724513320089	105.79345250103	103.594155155769	75.0844837888446	87.7142482400488	216.256466155658	75.4815437810732	202.686871457746	286.487878664089	260.152094280927	66.8795753879643	306.220088932997	86.2186347234588	62.7948599080293	157.592325313149	125.911313129938	129.090045913846	392.0304503431	157.805482649149	57.7819982096617	113.613085964097	138.76936478309	68.4166088036949	39.0862138627792	117.018469953886
hsa-miR-23b-5p	4.56457154737717	1.66148329947441	5.18079445980425	4.53023931083546	1.14953433141426	1.6819248933434	1.68025809080758	1.10139995431724	13.3657019930224	5.17985598798774	1.91051750758575	6.5593790144184	3.05386429860335	0.0968249545218109	0.131514960287777	7.2969523789274	2.39995347799731	2.29595758810508	3.89608451974293	0.912864488450747	4.74468586401579	0.942975490177811	0.0523183236978739	4.68550254584414	5.55313852741435	4.66473511391358	5.96115592373539	4.30318279121927	6.34989148368304	8.99550503458575	1.58245770910177	3.80319401460438	6.37870333473668	1.42837785447614	3.463103644504	2.64968136103832	1.10516983908014	5.73278597322797	0.71708740189367	7.17192263857298	4.42525558853674	3.46896777338822	2.91999682220938	5.60984821083844	2.04653076990837	2.50863640192747	5.29801323446102	2.22019586832547	2.32388287450934
hsa-miR-27b-5p	273.658891985191	49.5740701732399	37.0198415082363	134.726534963582	45.5274296139295	62.1868799672968	41.0815832047683	117.05354909278	91.5613548197327	56.0753039673625	37.6669543583896	276.598403675381	203.351818585995	98.6566480483841	166.788507512675	152.079397555962	86.5629336409861	90.1093930621559	63.9516987150348	80.5190479595789	80.0426130584435	48.8584378896904	83.4852062278441	134.791038364052	145.197704424526	124.928967399131	102.855923577977	68.6304693200381	156.768689163508	199.426290418763	57.4019587863176	237.902955707816	380.808305652043	501.466278114189	181.705152752698	55.752482440893	49.5981121719735	149.883423606735	76.3235985293909	74.2186177462163	58.3617171520487	89.6379597761781	264.157868228062	48.4104249140105	83.434661201863	146.12987265464	147.268313654101	153.206025037668	62.3138761197827
hsa-miR-30b-3p	17.082075054872	5.93551306464975	3.81441406793733	14.7085868344818	10.0036043349997	15.5786591792958	9.19359302883062	11.8191850456466	24.7621139852761	11.7393487575595	5.36386506512738	15.8912248725074	8.1393206043471	5.51648042230342	1.71764422789306	1.33268578743605	4.9252444754318	1.47705792482282	4.643047301905	6.55578360202647	3.37122789684028	5.7468069884425	2.45355589940459	8.43868062173399	11.0611440774776	8.18332820371171	6.61911963326471	0.594304119729986	8.67577176813835	8.08043232821981	5.73270359703015	2.83765194136064	2.68538593207694	5.32917921458679	1.68461683115286	6.47077315356302	4.32711683642979	10.0209145076324	4.73661239129871	1.66863869332336	2.63253782409688	16.7125596583672	8.44406172325089	2.08762835017349	4.29507760679271	8.54470281893614	10.5526027587754	4.65561000781828	3.52165980494327
hsa-miR-598-3p	241.799272327719	112.086206739643	113.58945564076	189.050564984387	139.761931166561	66.5045079951492	116.545939119149	165.365444873942	140.130208500862	105.464201427468	149.285326681542	77.5111756728934	86.4347395787706	19.3552338826249	33.6189470797249	24.8501659576737	126.674402487744	118.432532611149	142.223602955893	69.2858416560617	148.245651413535	75.7039857603989	121.525270606451	64.5698161867724	38.2495119690253	192.453528026139	69.767535846749	55.7524352079969	73.6221201989469	19.5738122175721	101.822581861056	196.050094652149	35.3018387088461	96.5159666601076	86.037616283296	31.1869127191327	96.9724554549557	57.8680350130445	19.7896075632411	47.580524501726	137.511749694393	30.409358289972	86.801680672337	78.1874742214943	32.4704194453709	231.806088760537	91.0765552991366	145.447866191376	45.9380462552207
hsa-miR-592	0.0519660135823949	8.51015315617569	20.7447804481727	5.71756946433263	39.7715264951432	16.4295843028085	25.4331846550845	2.18294950761015	5.70560296606748	25.850960994566	29.9712302109597	1.83683121360377	1.02450405481121	5.55613595187386	6.15617336960909	2.56801173532385	2.96808734760928	0	6.21150423375666	11.2579224840261	36.4053966682787	12.4772586418039	2.46146100768301	15.9654683823801	1.58180773460917	38.5529072508333	3.57989277724522	10.0802711377287	1.47108369298074	32.9014550498188	8.21355862161553	6.65412711416241	4.50355654741418	6.65154631036522	0.81199990858075	16.5608529647933	4.33358275873306	1.99262649375098	1.5007632972606	3.13995895739311	8.83058975875863	0	0.134801131672426	2.46499552174375	5.16784931057491	3.76206351902448	5.43262203977185	0.136339981572967	1.03393160388292
hsa-miR-196b-5p	12.6185751609637	13.6236809736728	10.8244083158234	7.98719597842031	102.101845054864	1516.64350910691	12.3444720617075	11.8477562309437	2520.31514015913	4.03754013501377	1.99661849986285	238.19046365486	165.748153445507	399.834055371422	361.206378010697	563.881795112719	98.344488877932	1557.5399836145	1181.04908104164	2039.8758539156	1787.3448144063	863.523190497658	1167.77162120267	428.703911532514	206.007106306753	1639.15170138939	243.213047530617	395.907719629916	1955.87071545702	544.645517060829	506.622941013142	1103.7559593541	1242.61953070947	1009.78886124484	232.901477414462	548.488284054876	235.990961286607	130.640625068562	767.98828028697	682.625950657844	82.8969597070349	154.042886705326	411.097102037988	168.016422682551	1081.17933482704	1690.64156442837	251.852671559736	13.6513457092959	332.281900435517
hsa-miR-125b-1-3p	8.98211571435885	2.54207510252211	0.170346924642269	8.92285124876763	0.0288915780622201	1.68979664411058	0.123201064190617	7.46367836476763	1.17276414123509	1.39330947355056	0.160858820818763	1.85068375052162	5.07979769810387	1.4599045484898	1.63221693597682	2.49472220016163	5.175666796248	3.96620194427978	14.7056695671855	0	0.127296902030996	0	1.24448033829611	0.915920862908687	2.83311118652314	5.44496868865284	2.94005831634107	1.35425593840432	1.51323997542165	0	2.44608030592006	0	3.63798800709733	0.0736908354863695	5.28128428570263	5.04958564872077	4.2889604727419	4.32811499523715	3.19300379811815	1.59074184020883	0.226654233999089	0.828611584671364	0.0941017151265853	6.79397910602614	2.12612254880663	2.47759488644201	0.0772247874798084	9.77738088001154	3.70319689369436
hsa-miR-130a-5p	1.15154271820829	1.72600821943709	0.0931917876022241	2.23188099838115	0.0172607702487196	0	0.0692959999154695	2.13164236094876	1.14013555184596	0.0440348081198545	0.088483448825294	1.87779214023123	3.04143119481673	1.48497282768086	7.29464926523082	1.3147719819744	1.10817256428362	3.10819592746059	2.28966440715019	2.79844721836715	4.72471590453864	0.94329716718352	1.25620469873178	0	5.53618664421392	1.59749934807234	2.89767080553976	5.06713495766089	0	7.47485793120422	8.35644750020194	4.76385264396508	7.3065282501531	18.8765229441808	4.35474551222395	1.3885752825643	1.10450153790127	2.77522663325214	0.718407602438473	4.41258788855806	6.24946771320456	0	4.2504889844018	2.60155439905019	5.46241406069641	7.23890817145648	1.44674027070071	1.80203563972289	5.57277016356811
hsa-miR-132-5p	7.99273134483433	7.69310379423057	8.71401517074383	7.9319438427034	6.67171532067932	8.64697031718201	3.21759640262816	3.24990397898945	3.43861891874389	15.4091459640705	5.26724759053326	7.46771051966536	11.1806329859666	10.864608487713	9.06887797671174	8.64897167031756	8.74707733021184	7.83222938437026	14.9876367507955	3.72348914703232	3.40908935568548	18.2523097911481	2.46222292782015	9.36700649008394	1.58276284793959	11.1094614710722	6.57631199415339	17.4563772221252	3.84273965563669	8.02507173754099	8.21019846084199	5.69823847242685	2.68051218769478	1.45904209215774	4.30426932871024	1.41888114559009	11.8256620471918	10.6712430695364	3.908149374203	4.58445203569983	6.83232215754475	7.83037095093575	3.00605549112633	12.3256559220162	3.32265437048806	12.1956805741477	4.12708114795387	8.36065485673235	12.2881253044461
hsa-miR-140-3p	14406.0229384197	3404.45643523482	2538.13555016849	9521.14176181137	3720.26872155327	4258.15445886309	4569.23922886338	11412.9530571351	3489.63981618329	3743.55947104094	3457.96573986007	6031.89366312386	5317.94059149815	1979.33869965628	1424.39924758693	3177.61759819821	2905.74373791772	2457.5695484699	4770.88607483054	2355.39054251569	1446.58773876508	2947.09656671572	1248.95076861335	3036.67760569638	3230.66885353973	2664.71039446426	3533.35240403334	2527.94776133603	1515.01180782517	1935.67979826802	2673.00547385991	2531.94353224854	2191.48959066082	1452.75934615168	2541.76910930306	1751.35280695475	2270.10731137664	5016.38861395551	2112.17433128894	1556.24670416928	2072.39380249792	2566.7640416678	2710.14253441895	5523.71359654332	2799.28710465404	1997.9023763993	2636.00957516715	10368.857389253	4621.3217280142
hsa-miR-141-5p	11.4717337268872	1080.87033287174	1759.38355599704	520.908453972464	1712.60019556665	4425.22574866943	2078.04841522972	7.54897611771674	3295.12171637683	1839.85109079158	1606.77746066624	2292.45345680081	1104.2657431662	2055.91344020623	646.375796702176	834.700586838786	675.890482346898	1472.61897894014	7.7165233310578	1393.55438972494	2313.18496956221	638.277379219884	3517.69637746845	1109.24193057524	1692.95807192462	2117.31424777344	927.689808196565	1513.85113268122	1337.10089799648	4163.09352708389	2863.588231817	4599.61769624423	4927.84060640265	6169.45932238059	1599.45129370362	596.40282138875	861.958921967447	1601.29629273901	1496.16941398929	648.723274239592	2803.25088584209	1702.16347479619	6086.32062449712	1634.92613450746	1740.73012656653	3370.55451999831	1030.96794076099	633.577731795674	1182.28300208688
hsa-miR-143-5p	1534.29034981155	314.907376530216	214.996948227061	984.920708890725	218.556460479062	77.7267909142527	97.0668150100925	468.204228432359	184.257635941999	242.133199583439	97.0740793423819	449.330365697656	627.368960032812	82.3172706753084	279.163613768462	141.059638457982	1212.84268209008	83.0105005921709	74.8677547866783	159.185357556963	112.040928166891	142.783818279762	68.0260288009559	343.544319072684	604.401286429155	476.388204669389	1213.77765884808	779.525141265086	566.823523520537	76.5297126895725	146.095382332581	292.104639517488	65.2064096363897	70.2233280335189	319.017399018551	104.911041921782	413.709938708747	593.380129445436	184.563929212794	491.357130394731	286.988687431393	124.446647762846	180.740280855667	135.325570323667	417.389685831599	77.4785144586769	144.734135934437	804.204424205439	172.748970428198
hsa-miR-222-5p	4.62674865338422	8.51248497543119	8.94650197456188	6.84381668319348	4.48578879492305	31.2550827465079	3.2608509947762	3.25634623400901	15.8152265609872	11.7614909747669	5.38090292825321	50.5989029097056	18.2995710586346	42.2110140269201	49.5940828927292	21.0536906143577	8.55806648212322	16.406979121214	32.0733562899874	22.4705938586719	45.8565940132669	12.4434414417461	16.7352786505177	11.2070080720975	23.9842604220263	15.4947750549324	16.0973811443258	12.7843562460008	5.37895372027832	16.7210091837958	22.9786197404169	12.3509785372715	48.1139127139069	23.8108694261454	12.9911023816653	32.2674427581099	6.50188772243839	36.8825667462974	15.0566576793544	91.9887774199308	43.6773736587944	26.1229584950434	12.951389006475	13.0227082454067	31.0834400823681	33.0948305175925	18.8141461880185	6.06683848239254	28.5546713401501
hsa-miR-570-3p	1.16133844944083	0	0.110573816961576	1.1516116922169	1.12574539957986	6.24917033154432	1.54521945365278	1.08566454288114	0.0237106744510701	1.33382663885575	0.104859539604671	0.921474914422048	3.04431699940921	2.81670984368429	3.1252870143887	3.73292401627705	3.70425544787942	0	3.88886941768452	7.52457869234371	3.28709181016838	6.7242038646216	3.59760159528274	12.257413723273	1.54543474758019	2.19006501364212	2.12631319786476	1.32715866111852	0	0.623107465028933	2.4160151856296	3.80170423909451	1.78191306813491	6.50631461144558	0	6.37925460133028	2.17704328120685	0.590254342845804	15.5382422384813	1.63615697061347	8.20482209480499	2.58014079953791	1.56127120408697	0.918405297834637	2.98603663867457	2.51282682355703	0.0913380912280259	0.150912069589938	2.95345151787182
hsa-miR-6892-5p	27.0873729281357	5.96351649287461	3.74173599856367	13.5160941933906	0.0363964153137144	5.15224989299859	1.72549366607399	12.8517417819164	4.55840904521054	1.42926136612243	5.25720341235528	8.40916034547388	3.05693194163977	13.3170303845672	3.17736074205346	1.32944883290401	13.50537393507	1.48048659221015	17.5557827770956	1.84871661210704	7.8414682139544	6.71325475682781	8.28337651116445	1.84763612733369	5.64992106368469	2.15629993901043	9.69369640367764	3.50743578970231	2.2731691584156	6.59764365731713	4.90764698455732	5.7081820128884	1.77624530456309	2.74514344797154	2.56360864825455	1.40759748415308	3.25369787745362	6.38327541600525	2.31437273770924	15.6405994173924	4.62101388013792	0.816919019829086	7.05051724218528	1.69691467919473	2.92072614949311	1.31773938076837	5.37507048976249	2.99597540117291	4.17173881042075
hsa-miR-551b-3p	0.0424138954880764	6.00096499428829	17.8467461369035	3.42788627564598	14.2779801609122	4.30300651768335	0.144157009006218	2.17323183161231	3.4208172302408	3.95752574570038	5.12435377839169	1.84389360679674	0.00517928505542509	0.0970856903946518	0.13188723248016	0.0640593785962182	5.70896677664146	0	0	2.79683884359385	0.149782429818328	3.83120619925528	3.59306945668239	1.85243521551677	0.106894741638142	0.409470829944316	5.18914254336771	0.604597570366168	7.98015287964988	0.6244568780613	1.58216162757021	0.93343108287832	1.78303290383556	23.8852952893846	0	6.36670033913098	3.24322367024788	2.76741985791755	0	1.63146501347106	0.273133183185395	0.821513239248933	68.2411578105823	3.01047387826669	2.99911342463451	1.30618976834282	1.4507523010077	0.152689250548052	0.449333580608095
hsa-miR-6891-5p	2.77555756156289e-17	2.77555756156289e-17	2.77555756156289e-17	2.77555756156289e-17	2.77555756156289e-17	2.77555756156289e-17	2.77555756156289e-17	2.77555756156289e-17	2.77555756156289e-17	2.77555756156289e-17	2.77555756156289e-17	2.77555756156289e-17	2.77555756156289e-17	1.37288303886641	1.50564019941346	0.0347344182031071	1.23577628686017	2.43023859162899	2.42140715459254	0	0.0766209812387029	1.92396645519526	8.98029426695558	0	0.0562569070677326	1.13175926404659	0	0.664539699887134	1.58293471731098	4.72026493832032	0.794048506052391	0	0	0.0457006568765565	0	0.0421344643402772	0.01215907100874	1.42077575758632	2.46329898436074	2.76113032933594	2.04054523929706	0.852840221619477	1.42154465753642	2.12378234579655	0	1.23803810629871	0.0477951392554125	0.23626543071855	1.19683384087678
hsa-miR-183-3p	0.0271708848660237	1.7035099877087	3.25909588506504	1.15537326933302	4.36287333598993	0.83269748513974	1.56146118781135	0.0145883334168219	1.15283488965156	2.55855987192305	0.112177234093152	1.86710970605763	2.03328236142918	6.72645516552164	7.36864876050931	1.32079761927658	0	7.96030584452736	5.49871456334443	0.912101567137605	3.29573388360395	5.7578516102486	4.76219724073339	3.73689039134427	2.90825623732004	1.58274531674656	2.12342939505029	4.28582197273429	4.70756848853662	4.37410577265287	0.750707152538317	4.7588103570131	1.78109723691866	3.99260673625367	0.818222652980161	14.9967590067622	2.17784618166497	0.58922809008068	3.14391214125712	0.127589732794258	8.24623857381703	2.57845637827569	5.62588669712166	0.519634606224087	2.50174391628381	4.90192209102906	0.0925245631350684	0.149633795089241	1.05717742395907
hsa-miR-1304-5p	1.16025549683482	0	0.108548704595523	2.24631309438819	0.0197464119312207	3.53289076582123	1.54089388635694	0.0135437960472451	8.73560699256376	0.0507049229104102	0.102953727535296	0	0.00315452223348733	3.99858630656258	0.105097882394504	5.99493646716506	1.8114940277132	8.1503310644025	6.45930508123914	1.86367558604944	0.118764774720556	0	0.0427648022778497	0.917608537307795	0.0857861397594226	3.56905328678087	0	0.623711608388684	3.162206251658	0.642936362128828	0.766009450789151	0	4.57455281701189	1.39290207646959	8.90571161858951	6.21923160152488	0.017888694368579	0.611183130826284	15.0277052154546	1.57345759893515	0.209605290914869	0.831838884379387	0.0880655696447377	1.85700592866733	3.17705698626684	1.28209613639972	0.0723864842987176	1.45568925431624	0.472267830984144
hsa-miR-1305	1.14203292599649	1.74198097739313	0.0780504112832627	1.13354272112766	1.11092101165017	0.852795253986708	1.47073930534174	2.12301807053269	1.13138347696556	0.0373031675113053	0.0741852039514348	0	0.00236851930390231	6.64467157513415	7.24739479373178	6.07894877198185	1.11449072210595	2.30718570773522	8.81856454964343	0	7.55990488150495	0.943863278624863	0.0496604539245569	0.91357646179524	6.81387652354426	0	0	2.07969141619721	0	0	2.42921141179771	0	11.9427745377795	10.1651516747542	0	7.54750631558976	0.0206371678916391	0	2.3458464705472	1.61581793279824	2.44682461243176	0	4.2280114141243	1.35127873202624	3.04406804088431	2.49706458438004	5.26124106056582	0	0.455058438327432
hsa-miR-199b-3p	5123.04397847163	3813.58456808074	2545.02769983543	6816.15181284867	2509.030666274	2575.96268904713	3198.94793089714	7382.75284572243	2251.10794953078	3271.19662101814	2601.14389078992	4408.32120242811	4558.37707811553	4110.51403654658	4756.52037684889	15790.1505550626	7334.58609632255	12462.2811646181	1175.39610590964	4486.95456053581	2846.65145666085	10533.8586877442	3565.53513664871	4285.4037669203	8476.95254481621	4173.20889350932	6448.32170690441	11632.5179736187	10243.6547737702	7328.30305809298	11087.2013777294	2306.42170707078	7748.24584694342	3120.83838725715	4904.47284814263	3493.56146470257	10873.1211688953	4881.09973781668	4662.1261473655	4101.2873808095	3181.96157881932	8120.03660191398	5019.32547302651	31032.3832349818	8696.81070230385	3547.56612102078	9926.58342741172	11490.2106690207	7544.17707755911
hsa-miR-214-5p	83.1364163888968	42.8037848487559	21.2068594779831	73.484863652349	15.5764388516353	22.429920352269	16.851202046482	66.5302200426366	21.5162955620913	18.3362037142702	27.3161644744868	26.1389702529957	21.3590124300468	38.4783902604599	62.2983478488745	133.402351168688	125.536763631629	61.9016281056523	2.24072138976336	50.5527388024428	40.1503907749964	93.9280528674473	28.6910438799614	52.4013987607068	76.1505534963222	43.8194423038626	66.1182876449876	118.990308258157	113.72251676334	77.38173976449	64.0176404259732	34.2325946238495	24.4244768274701	51.6501260811608	78.2272963946206	63.4375027626392	180.914464589456	29.5559138317016	61.2347589087113	51.9687874039352	58.118774899264	99.2791655121816	76.8144955643225	123.014008179776	108.564881678072	44.2903926032864	121.683135021294	89.5650901036873	80.6742772846185
hsa-miR-548f-3p	0.00718883970519382	0	0.0283062865360582	0.00677827490818189	0.00567304875922775	0	0.0215428931028474	0.00392055752473087	0.00667349353886532	0.0140515570591445	0.0269966272102539	2.88882164549569	0.000925011471196363	1.5189434694509	0.156911783255155	0.0748516693896906	0	0.690964861909684	3.84014860384004	7.49544588687847	0.179050127356043	0.940648933387783	2.45635072359286	1.84567288581524	0.126335806020767	1.55143475787874	0	0	0	0.613414802611362	4.88992588627776	4.74681256287368	0	1.45367720364139	14.0160307925887	21.4684994319584	3.25821549749389	0	0	1.67304332389802	0.33729474740067	3.44049842795332	23.3246999486315	0	3.35010814927207	0.0722533235078204	2.79919805037068	0	6.02742488505285
hsa-miR-218-1-3p	3.34570260948313	0	0.100864403931534	2.23925526264512	0.0185140174305909	0	1.52410792223295	3.18463611573362	1.14424158319472	2.52159826390336	0.0957170630685388	1.8743180002408	0.00296291385074854	0.0667673765252351	0.0892886104423651	0.0447368691406287	6.0908594594387	0.728546956217809	0	0.922291522688654	1.64869471630431	0	1.22411576535142	0	1.46041993675187	2.36052552384884	6.22394040724256	4.50654382473851	0.728064901807478	0	0	0.940771764720486	0	0.0591628273482122	1.73053197260206	0.0544557531933793	3.20770272766297	2.90242702125637	1.57187554578916	2.8640321822639	2.19916893446126	2.63396780981705	0.0750925576721965	0.600132005203192	2.26157882887963	0.0432538249658205	2.62774337502332	10.9978480547098	0
hsa-miR-219a-1-3p	4.60086261640461	5.10282180504728	2.03863999743161	7.92115209648903	4.46648173083968	3.41031586864739	3.20443901777098	3.24787986276809	9.02125929379128	6.53527930802404	11.5919393622549	15.9425941235882	9.14859714927277	15.0003397047497	12.1500395204227	7.48772879706157	6.73496207443102	15.7284668743573	3.02270284122706	20.6391981668355	12.7676448152466	6.69501200858726	16.6325515318594	13.1073129661101	12.6851226638176	30.0578008985877	6.52600381355346	9.9806621956475	16.5167573894774	22.8318231698383	6.50842577096049	13.3232704538138	11.7774551081901	18.380955898164	6.91204426366397	5.28736830405998	4.342424471934	5.54298656482063	15.155949559364	7.54128856559096	35.7449442946682	17.4560583144221	8.62978162251344	2.82559970226459	11.9251943723599	8.64864137692227	4.16001717672023	2.0938612000131	7.15695796760871
hsa-miR-574-3p	359.439538956665	284.092026537782	488.662036720037	514.032472758266	316.148254397493	339.69201527819	458.27161581371	266.343057434134	1147.92370988515	268.142109301592	473.334223366312	255.937477901598	196.252505513835	186.244000013792	106.402519272897	181.81738155087	482.419027581532	502.066344679085	473.499323632537	293.143850294897	212.424145276223	322.032740584881	201.430764855776	254.614460735847	180.531573559506	298.061831167691	230.083507115927	158.17457321689	242.179664795871	229.251116074249	277.575431189089	203.612135492872	79.7105808162399	134.945707290021	198.168834104571	204.41328250635	299.509013279875	262.296774149676	232.370736888162	170.405528099118	149.387362308338	265.559537368088	207.672567053383	258.340272534723	211.423545221197	98.3405988552973	255.708783219226	216.769708974435	148.498770599966
hsa-miR-1247-5p	23.9120947129887	12.8091425920592	5.56116720903643	19.2347844397577	8.91155263724559	1.66377717437911	10.7303644791174	8.61737708133296	7.95970179004507	7.92117883537384	12.034840112848	54.323709963966	24.3972540085051	23.3228783245868	46.7082529908292	14.9216220965485	27.4323865407933	2.24623279951889	0	1.84251714483964	5.08293710969324	18.197990447626	7.24301370639377	5.58453924661862	0.157346907311597	4.41454989414504	5.74834002479974	66.9851627089258	39.2662998731512	0	1.55686784771794	9.49271134211603	160.90358820943	0.124115716221498	48.7687453655217	0.113314181065592	7.5792393355113	83.3003589625108	43.0749443991944	209.745087182462	2.79635625347714	3.41780837831006	3.04976831618535	14.5823511803709	37.783302392209	70.8804656254221	10.857373118921	20.9623933370715	83.2897731662981
hsa-miR-573	0.00507053679271607	0.892034150618102	0.019767451419527	0.00478194039137078	0.00400446446206039	0	0.0150902232078193	0.00276990120433578	0.00470826813473565	1.19255304323785	0.0188637977443785	0	0.000654541309250106	2.67653978183217	0.0885964657273129	1.27337687197095	1.18021660401621	3.21166535122549	1.54035912893662	1.87157992020552	1.64634930048575	0	2.36568711696865	4.73132234134471	2.74478361949287	0.453192013287426	1.43796868730279	0	0	0	3.35390899936886	2.86600981897165	26.1658347184274	9.8055371730243	0	0.0540550113579641	0.0153874742032777	0	1.57292338535675	0.0833275275480974	0.172820380476088	1.7342090894342	0.0745223656961765	0.188265078213726	3.32695676886583	0.0429410940304105	0.0614733813895115	0	0
hsa-miR-221-5p	3.4038494045712	0.810901727422937	1.8664272273793	1.16736562612636	4.39730127907282	5.26639287599459	1.61525284299036	1.09420232767369	4.47109633919462	1.37237057851539	0.13859406653705	1.85735812715445	2.03590292110479	0.104481880670448	11.6458664830992	6.15203557732651	3.02041014913902	4.69185537502061	6.28275733570887	4.67864252250919	6.30192630112471	0.941838724692437	2.4421987765917	4.67633871991737	0.115165638739658	2.7723848436334	2.1142852323869	4.2641946258311	2.28017328508211	1.35357873877448	9.13801835359969	5.71254383603767	6.35969532885754	7.81404288001231	3.4495006565519	5.17476298110842	3.25013096238826	2.74368224834883	0	4.48558962961616	2.56604618433644	2.57307297797481	0.118363667502327	3.7908619732036	3.89295185835581	1.31386757277546	5.34887398154023	3.88146156023863	8.05484676601682
hsa-miR-582-5p	53.6772004979015	74.4286747524844	153.185470465017	63.4447492456892	199.539774644101	41.4337424624099	105.832296054917	30.104354317843	17.0187784499155	148.183155418251	155.688510958811	51.3544213869076	49.8303434952488	141.757320717888	63.6299017410629	48.2459907165437	67.4357709597226	53.3179604149837	20.2071550500802	44.944117882214	11.4778469239553	23.9425182530113	26.2930098322238	55.2295106379211	14.2994079586329	75.3717712654251	52.1863401526863	28.5394066799497	39.924777096244	31.3064048049588	55.8442501118848	149.472036069061	70.7184351263499	80.4890555975363	26.0259422183064	36.2962395890164	58.1759631925906	62.9615753426322	63.6982126151443	43.024385434276	27.1509735549871	67.9411503037399	38.495053129132	39.6045237850689	47.2813537468361	5.02657386988674	40.237699548525	32.4313541604524	68.0339538533359
hsa-miR-581	0.0110090833765756	0	0.044149391461694	0.0103764602867263	1.09149333649207	0.876361757121155	0.0334107956388226	0.00598604817628914	0.010215081221071	0.0216514491030334	0.0420612076664391	2.87280398527783	0.00140842018571041	2.62703406367326	1.52716631634884	1.25587893591526	0.534239565810906	0.741908660409831	0.738015116349876	1.87909552902412	1.59872697408617	3.86495777014621	0.0313410254840346	0	0.0617370575545297	0	0	0.655486092171324	0	2.25063331146674	0	0.944117723583766	0	2.55354572945637	0	0.0461411854502349	1.08673544518972	0	2.44500908785441	0.0706606532978827	0.143815695776507	0.84828978542423	0.0633179878247407	0.211153937028952	4.60578152522171	1.24713043091078	0.0523847756290403	1.13052106797472	1.17595964704749
hsa-miR-580-3p	1.17015987284147	0.817668119073497	4.77376284528774	3.35932761702581	0.0228010728692341	1.71455796289527	4.27920579523111	1.09014669786595	3.3534946049762	1.35382075156555	0.121442119170257	1.86344783665624	0.00362651099597333	1.42354597274836	1.5785764852772	1.2778620367869	0.510304764651307	0	4.85735921556587	3.77439823501001	3.0646931279992	1.91499854951112	1.22701516107173	1.86874354374	2.75930957171302	2.34550156575691	0.661166220106312	1.38767655222055	0	1.41980614735225	0.774374075423861	3.82827648813299	2.73405745342095	1.37259451449016	0.836354422546411	1.34140767081597	1.09351919950226	3.66135735230431	4.93933405148604	1.54142855471483	0.18096506961539	0	0.0775838764894022	1.02631700119585	0	1.26826553768343	2.63735009822709	0.194459093697656	1.13106153534633
hsa-miR-577	1.20368528724364	105.303558949127	254.938806957798	12.5239271695462	58.8137535346023	83.8511006987098	131.297624524931	1.10662033378973	65.5661544574593	179.209103854349	66.2879652632173	0.905129221024728	13.2273730542587	0.140475946865807	0.195365673885691	115.314904794862	1.06948119183924	1.4650315819234	0	115.440168205027	45.8326883765001	14.3625544954204	39.2251187401809	5.58506627925058	94.6651975385123	10.2367175757806	18.3229536670019	0.588241835434785	31.4016213708879	32.1984958087264	2.37530847100888	3.78178983539559	19.0148827985887	32.953733822674	1.67568163837905	30.9799680070111	10.805732668474	2.68159433018601	3.87674375478689	1.70375805150769	26.6169274312004	81.2724112469261	47.9785935468978	3.19592385292566	16.6684530617092	41.6096090523272	4.18298133768113	1.29882356869704	22.4138213971005
hsa-miR-576-5p	46.7782333177361	51.3657542030366	48.8287860691116	37.3852014693908	41.0498655195989	60.550427953496	45.3782333030353	25.7979970659138	36.1844637969751	28.715525717775	44.13496339761	28.9396226340999	40.6741816255334	60.2028504044002	24.4851995740213	48.2496245176751	15.4044693110317	31.291469859856	58.588278779121	126.513010983695	136.429570982485	24.9010961923616	28.6726249338952	31.8051237898888	109.563874214252	42.1543673747016	25.622188337747	29.9742912992407	28.1335213785731	30.5716471128537	44.3131196691275	23.7666923738925	57.1001867370043	64.7234754313434	32.9897527375275	27.2767966789637	36.6536449392313	32.4236366178241	98.8373995837955	145.791469532684	42.4912039429427	36.5319705127376	111.91723818857	25.8567139605291	27.2142364821377	40.5742017021497	46.903718696358	10.8284952216247	34.458512140572
hsa-miR-223-5p	45.3350803104043	8.51640670581777	5.53351847982584	5.71440079990936	7.79940495249167	13.8292175902761	15.0954415181427	21.4435238187788	16.9286978747122	4.03764676318884	5.37162495552959	3.70639020760583	9.15570256009708	11.0422163455905	4.7820258373484	38.0380824088517	15.5762371907411	27.5781684953275	12.455462837034	15.9195230453677	9.75723945614491	0.93939582843067	3.66535561731367	28.1236623192132	16.9063336161137	9.1193960405543	35.5790240672522	4.88229729830316	0.685687174386558	12.3609284723665	13.938689524637	19.9904533140031	21.7782453409311	11.9638504580113	19.1424072226017	10.4278394562183	18.3086275877533	22.7224110345666	7.08110831653195	17.7370641991677	7.13841746803088	6.91317942611241	7.2728029939898	15.9630960389983	8.20384432748548	18.396792088506	17.3883831030053	20.4214057867991	12.0517285097233
hsa-miR-200b-5p	0.0580821345770204	116.359188413555	230.093573110162	36.3012069378473	139.77138335416	345.929593854702	125.632116030416	0.0304444992244299	518.384370994756	122.372560791415	151.041269869607	56.0183548367635	58.9831170353362	102.552583024644	89.42097055257	49.5281925762191	24.764234892814	93.3543077672929	1.4621911858954	95.5399298229562	75.0546465512517	57.4950191184632	90.5399583029015	72.0743953626146	28.3810139907268	219.53013688491	62.4448646392871	42.8665488783448	69.7377302388735	156.530574608653	54.1536152035345	111.345048888949	89.7390940998916	63.4976730793572	51.2505780919209	75.0282869120422	35.5865921344057	47.2752485815879	105.118987891023	22.445960057873	97.5528674367688	73.1298432926023	96.598683563035	45.7769081812342	117.084847591027	71.2382418288911	22.925491335974	6.05889117582672	29.5468981638972
hsa-miR-584-5p	361.579111716143	114.632670364276	66.6838278136458	79.3181697842938	86.5641164542721	275.804867635014	60.7514665794007	210.472743130725	99.4953082823135	79.5069552809437	68.1979726317614	400.824835962857	414.841392403177	1280.57137634752	479.303669954575	306.711093188449	244.332811513624	530.111874245109	1136.73631821311	457.027001697359	542.739412746129	403.481559124177	1317.65907831989	98.2557649229273	379.256753313154	152.55754719162	91.0230198915494	69.3154893388921	46.1320008653637	318.284530711605	1191.8210422814	195.987404324224	597.288718712444	917.050388940029	272.907067704235	2537.58345018141	302.776005070067	315.940837168379	3504.82683300176	253.364220454194	125.133094449265	153.176253067145	68.4734913336086	282.685310537432	698.485530336626	202.711216596055	195.611176714905	185.543581052757	334.172738575287
hsa-miR-1287-5p	235.984903073384	40.1600069622844	50.8995809755168	117.732228082207	58.8229493491886	76.0434194622829	41.0611794041952	153.523049790378	185.215466885901	31.3744167386238	25.8007803273313	69.111600527368	72.1976227194006	11.1393921606906	27.5086435493275	48.2560453516763	61.1366163091302	52.5206769188875	46.8271382120733	73.0647537128368	62.2268470574776	60.3807459625968	59.5802654016852	47.7306236944445	106.796919519514	129.558923660912	83.1812687303875	63.040494316608	39.1317029205951	29.1032165316462	50.0714685809522	30.429995372111	51.6514868484705	16.0206108314694	67.8230647591372	40.1706076152032	30.1963990756512	67.9154202405369	26.1782345963464	38.6272523328536	18.3685047917929	11.2520728832409	93.6030517123061	87.9691817934333	82.9694313427505	65.0573560475458	34.9160909606066	117.593140137807	52.1381319955526
hsa-miR-129-1-3p	1.19337283255929	1.66041542277747	11.4422013330897	2.30347510562875	14.245603019507	1.68090961957579	3.13019768483485	1.10175565842472	0.0375076561147445	12.6257169871678	5.06486150608887	0	0.00496763826222191	0.0474490663378638	0.06284091608327	0.0321057332208157	0.554999414176122	0	0	0	0.0704706293849223	0	0.0265275802312535	0	0.0518645597438332	0.495963974148633	0.695885917973727	0	0	0.689748078595687	0	0	0	0.0421857675707857	0.855123917990977	0.0389106314872409	0.0112705298496015	0	0	1.45752583753276	0.118581463579073	1.76419875472663	0.0531723920241952	0	0	0.0310622245027283	0.0441080341726278	1.70772355758702	0.53284776557362
hsa-miR-148a-5p	18.325894409073	190.795068112561	422.295036799374	271.773973957328	617.750021193183	194.445346467844	550.298608355455	44.0673467615019	873.347603056072	408.540771484807	532.454399124766	142.896592860582	122.025929634583	82.1608255625816	39.6565849748529	90.2638235937739	41.0038539387351	141.261939501803	69.4695390214394	49.6135237074433	71.9496223693399	50.7806542276124	40.5981220380407	50.5259505394358	98.6428646294964	67.0287116913713	36.6403485396131	70.1246479207781	67.3583807137791	108.112465416318	137.22486467174	38.038749791576	129.641545144032	58.2546460841206	57.3325298492551	28.5978150686627	66.8169153773805	142.26133226505	28.5511289481047	13.5752047354119	22.8502240000677	130.654018398476	51.3363016742942	242.245688858117	50.244617550045	70.0381642941407	69.6840677017294	87.5149414454744	235.42284596243
hsa-miR-6514-5p	0.0112948521107065	0	1.52709348386727	1.11093690112372	0.00890005388972967	0.875385591194141	0.0343107964484693	1.06313793294337	0.0104798713369628	0.0222237411324092	0.0432093302634048	0	1.01464919134224	3.82963678652676	2.82916948556406	1.25110070737548	0	1.57716418963381	0	1.88118068202438	0.0803842601817026	0	2.3341108134481	1.88031998063229	2.67471836208625	1.78518586451957	0.684214760085063	2.22017343568665	0	1.46267129499741	0	0.945010426416385	0.892664697172102	1.33530689759544	1.7503579656836	0.0440939367581544	0.0126958911412257	0.648341637446805	0	1.48381519191236	3.68600857980422	0.850576499527155	0.0604366035707541	2.0923552908937	0.788013065105695	0.0351411527923	2.56813316575146	3.16818227524466	4.72183119586342
hsa-miR-6512-3p	0.00922074812657006	0	0.0366601917000229	0.00869241102140522	0.0072711728952721	0	0.0278176005212795	0.0050206924273366	0.00855760568678299	0.0180820927241304	0.0349441198345317	1.91073525853919	2.02204558997017	0.061267468531145	0.0817055125631142	0.0411663333766732	0	0.735369530587278	0	1.87527933105696	1.62253840236616	0	4.60268098075357	0	0.067102735608908	1.0907242793333	0	0	3.23278821827065	7.05786113977463	0	0	0	3.77996924811387	0	0.0500475505206551	0.0143120700015208	0	0	1.51282359793114	0.157944129834067	1.74147077007128	3.9975592578159	0.199284612127304	0	0.0398092142606215	0.0568671202595804	0	0
hsa-miR-192-3p	3.48619716967512	273.003313331324	300.185833075258	48.7574566025114	146.456309445549	1029.05149773768	300.962014644183	1.10554241547829	1025.72469604643	117.241070538054	163.122565055673	0.906007754424577	5.09178791661217	1.48958756433065	4.53079995060282	1.31748228223973	0.4734248152509	2.29525735229815	0.69607415599202	1.8534459143369	1.77575534676343	0	16.2532459116635	2.79532226252467	4.2309705123554	1.59079836491792	0	2.80709179481619	4.72041884145147	2.1131615103299	9.1906501321903	3.80293362080599	7.29953603511869	2.71123005830133	2.57773207889604	2.65066551554731	5.3730708473199	2.76713266843186	3.15165927864553	1.63169390555474	8.15226078467926	4.35622355529231	4.26591801791442	30.6784897587272	4.93805203384005	4.88931841064769	1.45090047395581	0	2.32253081119347
hsa-miR-548e-3p	1.15043783383669	0	1.69590608311453	1.14141366697658	1.11738823409305	1.74475219111631	1.50250573003086	0.0116479378521306	3.30696336787106	2.50015541852936	0.0867482181059249	0	0.00271983744276183	0.070566539056207	1.58486911078455	5.94447658042873	1.16670990754299	4.0276632338271	4.0127981968815	1.86857581163307	4.46067303039404	0	2.37588529668237	1.86762829817774	2.76790983153297	1.05839685727382	0.659027298484707	1.38352835705012	0	2.97688160265279	1.62035748028811	0.939657199184427	0.882590023532673	3.8360902887832	1.72531549021975	1.3447470208717	1.09432024838866	2.11825775155585	9.18122698816824	1.54722681114184	0.185903567797657	0.836973240357114	2.78906183082024	1.46314653158045	2.2264766309518	1.27079519474502	0.0654311345905484	5.82977194060306	3.13490349511566
hsa-miR-548j-5p	4.43322776275769	0	1.72754277623031	0.0222012880841508	1.12162794250745	2.63902298153335	2.84286418861881	0.0126979879059297	0.0218491106221895	1.3218045309995	0.0956405728573684	0.923773290744945	1.01911446611547	1.44046892811674	4.33388394270383	1.2881715449784	0	2.3483643771291	1.5213247806395	0	5.90089342047192	0	1.23520775737241	0.918528200261118	2.79330982767598	1.66870898282871	0.652921258839717	2.12983451621854	0	0.64615465231367	6.77321465631724	1.89741164877673	5.51047214418263	1.38711353918111	0.831767218740189	2.58089947498273	2.15976824035435	5.15302942291443	6.58932001813893	0.0951913544354916	2.28742527788866	3.51537317610192	1.4998366568682	2.32908115503324	4.76943077056045	1.27816780915181	0.0699036683519936	0	2.42777543723998
hsa-miR-92b-3p	397.019090438628	152.283340737325	89.3852789997636	434.727804132501	110.969992014039	418.440479558954	104.602501617644	738.700003817355	460.987799321386	121.142993448564	83.4857211249903	192.418881932525	140.32722934488	175.365618745374	339.828989391625	783.693545017203	553.94635152728	522.309114726196	1336.92281628337	181.661440970562	373.619304322795	722.667352169462	633.872918692963	478.350246977448	320.05239155716	329.760633994563	285.916817502708	171.030694491681	277.405644666265	617.870378262216	287.374289586448	211.214650496513	326.261463131231	253.885311337582	282.481418902206	298.845695976384	377.098666157908	253.719586401009	355.723962874996	251.85231588155	466.762440735268	137.505158324532	95.48592831084	146.22426476916	357.032249437413	261.619723349853	105.934632001942	728.222686542391	373.072237933172
hsa-miR-181a-2-3p	3512.91036632087	882.319684154012	895.616801049142	998.690531512614	933.971910595582	757.191131278793	1043.71068945317	3088.34113075187	828.371019191195	795.121800008202	595.824536102906	936.013190766981	1620.799782273	1000.72303013401	2179.52224534631	1465.23807998613	2456.73581378993	2127.45711191122	8330.74335472557	2764.68498510056	1602.93804105138	2918.35716690544	1183.39623360963	2459.11534391846	1907.1763543399	1610.32673463564	1563.67780611961	2533.75116711637	1904.61906155624	1986.84659428693	2668.94918984084	3211.34369940298	2327.46433112436	2395.03553293292	1535.99118761827	2203.94555640495	1455.59557704527	1782.30955921368	1067.17218523943	2651.59448801634	2658.80437018958	4859.44928907578	6959.15733377345	1908.53917034614	1536.69518875071	993.490462716348	1324.12181170933	1042.2911800273	1798.756961215
hsa-miR-181c-3p	212.038631879315	53.0124456120568	35.2471272480445	143.726852031425	34.435342277768	53.5489655003157	45.5751452877027	151.368900953596	58.8012421619153	39.1658123771478	29.1802056127344	92.4822915573014	133.195605368412	45.3451690324399	68.4483625102411	129.829214480346	60.9645950814122	115.249468285398	260.308505835866	189.207460484482	121.37068936127	161.979231133135	44.1839159905902	95.4662454080451	53.745584384047	127.29234463423	102.875982944026	138.227338856474	92.4344977873084	113.878457144752	378.929055268438	53.2624284530369	61.5918830221293	60.9353421895102	99.9405313833397	66.0780188603021	54.9817938191625	92.5439784752013	34.9142201691592	46.1250971351825	357.982309977758	104.458959792495	159.17151124851	165.755325351799	213.624349749618	218.426487231233	55.037487275259	174.068425860122	107.927625332348
hsa-miR-6510-3p	0.0560124214708857	1.64343073924203	2.09155315492972	2.32817751782903	4.49192869888348	0	0.201168990641943	1.10739006519002	0.0516822646478587	0.119027752739218	0.27187365376026	60.7502381609204	403.500395498891	1.53515948714289	13.9156658473403	5.06386117591021	0.459338324180955	1.4691792177889	0	15.888749002213	32.1700900251699	14.3546259089674	45.3367656260034	50.5347096680321	3.01418771835428	284.420679822296	18.2464222155571	17.760100322041	11.6443025981944	10.8120472081927	3.19785876836928	12.3443359446817	14.4529816642373	4.123139095109	154.027333013045	26.0013210358961	1.11195067643905	65.7401731442619	11.0355753497188	3.19071077727321	42.6160753873515	5.15890044732665	65.4247672011462	2.04740261453833	5.90891488861574	84.6788132801645	29.5970290598779	0.920457072178181	4.05086830735094
hsa-miR-6877-5p	1.12927085737719	0	0.0598565730747457	0.0138133842665989	0.0115382460566449	2.70058669248296	0.0450435649873288	1.06909523930987	0.0135973094780975	0.0290048641063181	2.87310306097435	0	0.00186531333037787	0.0489084854921591	0.0648207859215551	0.0330687505625347	0.551380759254138	1.59074934959503	3.285421918018	0	0.0727165971409637	0.954484968438084	1.19787448303199	0	3.87025837072562	0.492073041937384	0.6931229359293	0	2.43949783495922	0.686941907559913	0.797341855132976	0.946838506145939	5.59381177809057	1.32200151667859	0.853660530648656	2.47695063700479	1.08219506565691	1.42994022615797	0.767103276289611	0.0610900885426463	2.01418561698999	1.76160244084658	0.0548227473697114	1.15539544036867	1.35033042923697	4.63775289125509	1.33762583373782	1.18627322572136	0
hsa-miR-6509-5p	3.41846465577424	4.31018269189112	0.1601209159431	0.0330618490029015	2.23685818008972	1.69498109091571	0.116232502286616	2.1610818889669	1.16946085352682	0.0719987407733353	0.151313340891711	10.381160706238	8.11688905126499	13.3671173767404	11.7962826154915	4.98121255192772	1.71432607721804	3.06632519962087	6.24568225835418	1.84774331949833	9.3744826735105	8.63680873374515	1.26961447168863	5.61116279579768	4.31590406294425	1.55693696479255	2.84977257520097	10.1596752932604	2.26888126019099	5.07352496926459	4.06312721624808	0.931162461890443	1.77486607330349	1.44998860680359	3.43862835419448	5.21087504843986	0.0245400498864496	10.0312069346108	17.8227998935899	4.53426833251862	2.62538029746031	0.816011524349276	11.1343499212481	2.09111324541938	2.44328617051806	6.14611755795978	0.102854061175691	1.32585117454694	1.65495108809164
hsa-miR-6507-5p	29.3223724375409	0.792763643992379	0.227279443809457	10.1625667816551	0.0362532046596655	0	0.161038185985038	20.3042863962591	0.0430513564891761	0.0973631760568781	0.213734901565766	10.2907597911263	18.2840336482419	0.0806829234329978	1.62260230181388	0.0536808389602532	7.97317775543533	0	0	4.70996268985324	1.71081959089617	0	1.24141683496036	3.75771857819621	2.81979123202136	0.429320985287867	10.8406043571322	1.35992726701623	1.51791775793061	0	0	1.89491002185454	0	0.0713201731951603	0.828374202134214	0.0655470246570822	1.09898757209143	5.87139078676204	0	4.29538571015735	0.217795008027945	0	9.30429811347039	0.558434930301269	3.6567776317241	0.0518765205657254	1.41823685885018	26.8792319013553	0
hsa-miR-1291	3.31805300388461	1.73706368814646	0.0825120304387746	1.1362610555792	0.0154774910253431	2.6641421677789	0.0615902486036757	0.0106401519923296	2.217492135595	0.039302990624636	0.078401574922455	0	0.00248786946127655	1.39812421205936	1.5417364755945	1.2621933214791	0.527101725636674	0	0	3.7873037172243	9.63230775408406	0	2.34977560017366	0	0.0655481138225106	1.74808097364996	0.674368323118505	2.97884819288794	1.56121026387871	0.667904011404311	4.25299342424065	0.942951369230986	0.888776776268302	1.35069587439884	0	0.0489174360688138	2.14538429765688	0	0	0.0750849766541404	10.1362347861257	0	3.9859737963301	2.0219148565181	1.79727410575893	1.25320396124765	1.3679199992282	0.214255808440595	0
hsa-miR-30c-2-3p	850.856178986933	101.777173130196	122.492846490046	322.671555243448	208.549737991947	63.8974885174412	107.616773693192	598.049636695269	99.5054215027897	132.839690353185	81.7843721002672	217.649025556884	269.455830429466	34.3889357041418	35.1200166842879	49.5438228800764	184.98986291748	70.5325420381513	103.124286721091	83.3468078568256	319.299036545689	31.6076009941671	39.4079404832506	66.4474096825469	60.7260114537068	51.3519789816696	116.960522465875	78.7396619307253	78.3522256241605	68.5802253652159	31.9421684131751	69.4495856570857	11.7333938387172	12.0633522023346	154.818708129931	33.764333995791	53.8961266590588	201.849350726303	34.1275736837125	25.4097129745567	44.9492797285727	38.2532182062912	209.891739709204	37.5261522336233	189.988677211798	30.8072998510514	64.344755562212	312.321123000364	59.339863048361
hsa-miR-30d-3p	26.2622528821751	29.0892421064243	31.4189832640285	39.5985662202334	45.4323807725389	9.44402580828707	30.266019925273	18.2796582771723	15.8692490976768	31.230017719913	63.7837668200588	13.0503001960099	14.2421943847533	12.3538479110623	9.23108162353486	6.2719420220234	11.1669581094494	7.77187841736352	10.1072859309299	8.41021293682297	14.3581446029729	5.73369902193512	9.57892330699589	18.74020433758	4.40663952022065	15.0726044441505	13.9681600101997	4.88998541963424	10.9365152939214	10.9066880201525	12.3008327751517	16.1817894297077	12.6815713143356	14.5306427007394	15.6598875936522	9.12970821358619	6.49332541899352	9.83157495029957	4.6857717249586	9.01002451631954	11.3009781124764	15.6851695156749	15.602862514193	9.59540780388504	9.14669419969444	23.199904860938	14.7132015044048	16.403491426321	12.7117059947684
hsa-miR-548k	1.12397243033053	0	0.0529055407877585	1.11660781570765	0.0102851834169901	1.78771588652674	0.0399119334306359	0.00709037405855156	0.0121159904509296	1.25252242997149	1.52622004795363	0	0.00166577603901941	1.45312846195287	1.6221271831927	3.66692241787878	0	0	3.96356254594056	0	8.75567775806949	1.91002744570231	1.24126466857587	0	0.0884712377917256	2.90892717436249	0.647032511863477	0.620864162586407	3.15332642389914	6.83810022205268	0	0	8.28309902283902	3.89289144169353	0	0.0654416081232283	0.0183894183983901	6.6376678850428	18.3716288414101	0.10185710209527	0.21736588335799	1.7160095805481	1.51462598060528	0	3.15049971660473	4.81181000529247	2.68578610290032	0.579538716065959	0
hsa-miR-1293	0.0227861308750412	0	0.0969663443324452	0.0214519096127636	0.0178801795472959	0.842473006077269	0.0720050759509081	0.0122760637679474	0.0211120431509738	0.0456887741879014	0.0920430291513216	3.78756782283604	9.10372050631886	57.5810276956795	10.6851124692909	3.81307460155213	2.31412484935445	12.54268204909	0.682138677370967	4.6560473277809	6.58723518838472	0	10.7495098071594	1.84207906685296	16.8114691171212	3.27561855098782	1.34492076808236	4.17211933595498	25.2705770049389	13.1488030758331	21.4566288973431	10.459536214627	75.7002344728718	14.5069396138339	8.6609937528761	7.84337331190352	10.7837788191318	8.40858599887299	5.49102131876376	1.69722372122595	2.75319294707388	13.0619497710664	1.61243961530088	3.61460239307797	9.17143849344751	8.65082289339015	4.16118152206221	0.515809483669502	5.30199880094353
hsa-miR-139-3p	119.798267147457	24.7442335319445	26.5635097917177	317.917403585142	45.5260122262821	55.2691979409277	56.163534221434	141.733305322991	91.5561140044305	52.1723292466555	41.0448280467307	196.220861155724	168.783457490583	19.2893233248338	19.8885761794223	34.6213547774227	52.5692136232539	28.19615107228	25.7284868906659	19.6459125880897	8.27505339531749	6.68777412340127	15.569937434059	50.5756305533795	25.4615487880248	23.6159526359589	39.7335416795168	14.9194086810783	10.8703963239658	18.88990243176	18.00054115876	27.5852500529049	22.6321404826427	8.09004533399837	130.7754173061	7.90611249699857	8.65747640162824	100.967919905297	11.8432060922216	13.5349939786172	24.7410844136466	13.0022831831912	8.73796438254231	41.8062634846017	39.899398468555	25.8345529298967	14.8678470362084	225.779021680673	47.4529172962577
hsa-miR-7-1-3p	41.137560116899	73.5712390615738	97.745147797357	40.8196332790296	87.6364459633933	84.69819436514	129.916087807031	30.1044192519252	301.43634389788	63.8437331899497	108.517560378582	34.5329758007346	56.94727318508	54.7772126191302	24.4926036458426	50.7241743853331	16.6521990963646	95.0073140451043	64.0619124992249	62.7511683851796	43.239493090141	41.2008324299416	50.0764301115377	56.162109649018	42.384755574602	67.7554139679378	49.9558259155951	32.1234901029948	22.6320369365827	62.809711558344	62.4188472630196	72.3235996240454	124.268539620925	84.4690301075951	60.852113438503	44.0394974125041	20.5070707323842	49.447454572895	38.141673915517	57.7558169879131	24.9806705554706	95.8503901407469	59.7192390340001	22.3208526819931	21.8677048267506	73.6272467418379	32.2515807040432	20.8059091758439	27.7467578713573
hsa-miR-1295a	0.030974744947268	0	3.35995214796985	1.16390048022601	3.30707560635839	1.7081269210466	5.66358312354586	0.0165813997297384	5.55161711491666	0.0629721004999123	4.73846981848482	0	2.0351446708103	2.8066674197635	0.130524763726803	4.91662397658786	1.10585734907084	4.72733925782833	0.696796598082756	9.4262699222197	3.26888766513283	4.79661816266029	3.59053127280381	4.68637967034383	1.53944367980626	0.410434105009815	2.89344793774466	2.06792169069968	2.29614577271207	5.92596479922988	4.10629050532425	0	0	0.0847457935628373	0.820003147762543	1.39051457930887	1.10493626483168	2.03682375895058	0.717547681434448	1.62883116560115	0.269779740093735	6.13937578717719	2.91690678227801	15.4174336597296	2.05008830209797	1.30512539056417	4.02258861027865	2.65698663837754	2.96707998154454
hsa-miR-10a-3p	8.03256684518018	9.37580945571554	5.53884059719606	42.7785711738721	6.69620352956984	12.0840877885343	18.0478970525623	19.3088943130231	16.9330247563526	15.596644181575	10.3320867617238	1.83698446785041	2.04161182127264	0.110433123830391	4.63689815077976	2.55450634601263	11.4891255251948	6.27622689351713	2.26100833806266	3.72987903393057	3.36034918021313	5.74838490410062	2.45098829794664	5.61243388715685	5.66354282174112	3.34750359680904	3.6043742767483	10.1713665147012	12.7276878777861	0.615472366404802	3.2308313057262	6.66326013869156	3.60015980483114	1.44870069352023	0.814331825868249	2.6851950166399	16.0585428632941	4.90792653676804	1.50731177767741	4.52750068041577	2.61710935744888	9.63363328023589	4.34830379865249	10.4787478893883	9.05799799314726	7.33741168248528	9.24668177012089	10.2730440878152	3.5305624103065
hsa-miR-10b-3p	21.6793826926156	9.35526876223815	7.31158862137726	23.7671527437679	14.4480348069978	7.71954043138426	13.7564757595961	24.6902812209973	20.3479147445903	5.34834906800634	7.09788455071043	57.0895030163769	39.6428575499034	21.9546818931916	25.8003302905128	21.0603708817258	28.7140031033026	29.8203853361495	19.4787800284528	15.9013005204794	22.4295415843072	20.1181723920996	16.7392207976259	24.3335089625873	22.6054608081195	11.3970327245564	7.96109056006148	27.2179403146218	10.880986635646	40.2867977310538	44.4556752085412	13.3028439808078	57.2023795751769	19.8931166357137	32.1870265476734	23.3125592359555	9.73109029547033	35.4362026767183	13.4535884854143	16.4295621722302	9.43056029316847	65.4868462700738	14.3658842183166	58.7794097352235	11.2700263157118	23.3547881536711	14.8405596558265	40.0697003779609	62.399619154547
hsa-miR-34a-3p	2.2648970636564	3.49683545699207	1.76256338712666	1.15211582218023	0.0202284124882248	1.72705421777212	0.0824320736093325	1.08593949277725	1.14963486797786	2.54464198786755	0.105818127652215	1.86978428629695	1.01978641007142	6.62008980514577	7.21127319030114	3.6992009207149	2.43237562794783	6.40296776904891	0	1.85742366752247	1.74524212192135	0	1.25054123598443	1.85640078390895	5.48507392347493	1.61580996857931	5.2411504875391	2.83633904340737	2.31163842022466	2.13366386343174	3.28056442038124	2.84971740502173	1.78867077561978	2.68430873710408	2.58947635477069	5.08544101368861	5.35880579150929	1.32136050998589	0.722614743812608	0.113042974990956	9.66563403710154	0	2.88433904976312	3.52519616081784	2.57574619609135	1.29678064204294	3.98520420332783	0	4.97544702830399
hsa-miR-6499-5p	0.0357921136672543	0	0.163585451629526	0.0336529784282973	0.0279532545597081	0	0.118599374991039	0.0190884531532787	0.0331089466962253	0.0733705771367816	0.154548941526541	22.7216604258752	12.1693111676251	19.0952331576026	18.1338902579827	12.4027586986042	1.06853940039852	20.445880917617	3.01850737127831	0	14.4069857432564	3.81409343723092	14.313299668606	9.34177107858503	18.2680177077836	3.84968813864066	0	17.2116244908997	6.18049577972428	22.7442237621164	14.7736945745771	12.3615586537506	28.1643103841711	10.6520796965338	15.6471735074111	25.7014091278235	2.19170730125865	6.95525096450329	18.3347530080522	13.3807528811694	4.9682253674322	1.67949615359455	7.26703555404742	18.4087804028817	41.6118223060042	9.88614995456219	1.494104857413	0.132741137603771	6.51314905989573
hsa-miR-6499-3p	0.0140876691704714	2.68516906660021	0.0573535337181056	0.0132741323150473	0.0110894923460517	0	0.0431986636809098	0.00764154891831859	0.013066680360532	0.0278449396246292	0.0545913109972491	3.82629928110758	0.00179393782154597	9.62023412292912	4.74388649736986	6.25471782849678	4.84505325646003	6.2057266898679	0	23.4764456819164	14.2365719722131	0.939682627857903	22.4700787793832	3.71727108772049	26.283291854033	0.959514833332476	28.3155153107756	3.45657284940939	14.9545229304583	13.9302258666718	1.55894766151651	14.2838484249517	6.31561402899973	15.7517484574297	6.04297466664788	21.7441321735049	5.41417945351711	0.575613709880975	15.1838136779215	14.6828629244778	9.06648404415157	0	7.21618015782853	1.26387677350457	15.6842375492087	11.053103470076	2.82620860165736	0	0
hsa-miR-3129-3p	0.0145176140933845	0	0.0592299053871621	1.12114038875114	0.0114261538919514	0	1.42258507048798	0.00787211387289138	0.0134647523206947	0.0287148816040527	0.0563700304990034	2.85921264728904	2.025804703577	2.66031714872488	5.51570526545374	2.43648805807818	2.58099547553847	0	3.21447071782704	0	0.0946118480649184	0.950275058471675	0.0348278381035624	0.923264982073904	2.72663301356362	0	0.669629545423696	2.1784192400349	1.55384673681626	0	0	0	0	2.58238894352184	0.841008524993363	0.0514129287431554	0.01467958891734	1.38345505227653	1.58002102589284	2.83925804816951	3.84233126169983	2.64197818689572	4.01147309893249	3.92909025484129	0.270028686569703	0.0408772007531881	0.0584356123370758	0.635159351833463	1.82451724290474
hsa-miR-3940-3p	2.22513359269358	0	0.0738656494609846	0.0167741207144302	1.10876153751152	0.855323086317995	0.0553074517902383	1.07428680252558	1.12880389442847	2.45815417581603	1.59957517657541	0	0.00225515262069159	3.95245405100793	1.58726841249613	1.28149566587245	0.506590301779064	0.723483698861348	0	1.86815597875512	0.10762894906552	2.88194394547835	0.0391498074128313	0	5.31567980972265	0.444292914763252	3.78639891238362	0.632616412170897	0	1.4142970279124	0.772225011258268	0	8.32196025988606	2.61672947994344	2.62091404437311	0.0579875988998861	0.0164331608182434	6.74498845696375	0	0.089685919730969	2.24435769396202	0.836529695807301	0.080129711795543	3.77872617596929	0.253213757686717	0.0460064409900302	0.066001424066264	1.49851659715269	0.48313039257281
hsa-miR-3942-5p	0.0225446057331273	0.832763642749504	0.0958172790917175	0.0212250323121982	1.11942985380648	6.29117420899757	0.0711811617125794	2.13305589152798	1.14156462985534	0.0451862772853497	0.0909596109897196	0.925011891896441	1.01878672614844	0.05266222386884	0.0699266265793224	0.0355390837463431	0	0.747298454594229	0	0	1.57993736464323	0	1.20377471989482	0	0.0576060814250676	0.482552196832495	1.47723230101213	0	0.746843415073786	0.680027039117183	0.792498501538416	0	3.6993000791291	0.0467784982411041	0.850032029456617	3.66666216054618	0.0124300568728163	0.65061509763647	7.65409551193946	0.0658733721582405	2.05328979025964	0.851689479658322	1.42588461502491	0.658673738093094	2.41876465963003	2.38961763198914	0.0489261687812005	0.232815936428623	0
hsa-miR-3074-5p	4.60637672981237	8.56098744740952	15.2186711399747	5.69092609175893	5.57139486545142	8.64787104029028	20.5373904459461	0.0248813266859442	7.91576754487167	2.72276752346	6.87763711432352	8.4077148822818	2.04086009179402	12.341873966078	3.26523034467554	3.81437817376254	7.9966330472366	1.46590350351259	38.6707834410399	19.693318934477	5.03113024094456	6.69419494995443	10.7539960626881	78.017097725269	16.8278322482768	9.15854555998025	15.4741035762641	4.17028000315703	2.24809836636366	4.99805942736281	13.9671969511489	19.0477581963541	21.80396576109	31.3257067851907	5.16181138647465	19.2907550106398	6.49223448706758	9.83910951397932	8.70143105266577	7.5519198089887	35.9101535823475	15.6911183354124	21.1185666167047	6.79839257661266	4.17351903852041	3.7852754604258	5.48848365048198	2.49178071703986	9.62318978755361
hsa-miR-3934-5p	4.60717812315259	10.2940109836265	8.71813451742211	2.32020515354605	5.5721858465102	7.77122632840332	4.6896158754658	3.25003491889495	21.2998532557168	12.8879944710961	6.88368275602448	7.46737173681415	2.0408944220477	24.0898933645827	17.7773483113638	17.1294075774004	1.69841804997647	26.2578670434371	3.82333868415777	2.78302836140879	23.1289753376708	5.73990714202163	21.2219467385637	6.54013591131885	2.98303614838497	3.89290452715846	1.34933169652753	5.65516453857828	3.04608274012638	11.0021905386772	2.38568147132961	5.69659810459132	25.5339567729304	9.24614759628695	3.42575518814323	7.78959276260472	0.0264155687382752	9.19721215917712	15.2417701542619	4.59604153553215	2.70089085476504	10.4651973166414	4.40601978816288	8.96470643249727	8.84624074133065	4.980315737762	5.4464763551333	2.51803377282573	5.34895109366867
hsa-miR-98-3p	1.18397849917673	2.54930989024227	0.161436085004073	4.49874471036586	2.23754382894065	6.13074068848374	3.04941434999083	0.0188857505606541	2.28203562486719	2.63656223626454	3.38829786263289	5.63628917369996	2.03708476181242	2.80971819767235	7.32413206862032	0.0639669344474649	5.0436224022811	3.10224041394779	7.95470914669347	5.63408316526349	3.27440375140203	1.90423808191043	3.59267950794599	3.73994561237371	0.106730165893794	1.59145322564529	3.65474299167687	2.80787209065073	3.9099363781936	3.62835299007472	2.41928149186566	2.8451238567198	0.871072671598373	2.7104938823446	3.46288999449048	5.13246260111297	3.24307868841073	2.76792751305619	7.27100724486628	8.53688075622084	11.7873103346729	4.35677479343634	2.92049964419491	2.16347183493269	1.11106661452886	7.25279169577531	0.0896204398299212	1.79179521987198	1.68916401658748
hsa-miR-1185-1-3p	1.12871268113842	0.856077053594701	0.0591088751222152	0.0136526313599359	1.10063147026621	0.865043286002066	0.044492814276169	1.06880317295754	0.0134391286706361	1.2625624599838	0.0562553130811632	0	1.01594023243101	0.0532562479157835	0.0707364044587457	0.0359291380623108	0.541158759874849	1.5787845070841	0	0	1.58294181749287	3.86819638369861	1.20468934917215	0	1.41658824017654	0	1.47533751977141	1.43428525152285	1.57801547744614	0	0	0	0	0.0473012936612686	0	1.30619727175852	1.08487294148295	0	1.6030197091089	1.48135905772311	0.134820322730587	0	1.42797721762347	0.655794498010551	1.31676779768054	0.0347543279912431	0.0494748266010997	1.64549820309533	8.36093353651499
hsa-miR-365b-3p	784.896003089791	162.540677642184	274.259972359898	1421.80520495393	228.535707341607	56.980642774442	349.469434405347	637.842930540928	43.009871896689	191.402956515681	246.259327295332	314.797155903716	484.002098232348	279.217310510339	521.266467931008	137.335839995204	275.676200996714	367.067111808641	96.7487239871217	108.610177293747	147.087637615436	299.026607466684	156.173986136946	248.059284245364	339.604054079411	177.529848781479	166.804215920781	264.251278363314	145.707984897704	136.441693802675	344.13083327246	180.772212138369	138.632646850536	158.721073381512	145.991597534649	175.986476803737	311.35906874435	296.968580487952	339.087002472139	418.74185118155	350.932751496983	186.292928594816	169.333664244165	197.814511810071	133.415985347499	65.1980778087368	160.760356190394	254.634738347595	324.042675767926
hsa-miR-365b-5p	6.59762834630068	0.831134011613285	0.0988987342395723	0.0218321140495037	1.12080268621153	0	0.0733890932332375	3.18316710921984	0.0214860052078343	0.0465318395528483	0.0938646186995251	2.8296679462114	0.00291322266693017	1.42144996860996	1.57551953550355	0.0456489388975271	1.85499308265985	1.54307086302199	0	0	4.43333441546411	1.91535811106222	0.037572903287569	0.921183897281213	2.75513624027844	1.70287844332104	1.43309974788646	1.38971412424783	0.726407706878145	0	0.775139522831813	0	1.80712719398687	0.0603973562729786	1.72856438596794	0.0555835790855892	0.0157950516862628	1.36876900987625	2.40624100925496	1.5386105578563	2.21362072773988	0.838721939757639	11.5936002393456	1.03027129164849	3.83299714228765	1.26703205124212	5.08150013648833	1.06062308861474	1.79793938574281
hsa-miR-629-3p	1.20238935493444	4.23039773393145	15.2484620682435	6.81375313927363	6.67301845391471	9.51979002821785	7.60811402513154	1.10615832929333	13.5008344377201	10.3632978871455	14.8654839282728	1.83930453320998	7.11984929546674	8.32772903480223	28.383448853881	12.3930551069191	6.08428664372417	14.1089585276508	10.8917180196353	13.1062789707342	19.0099204811306	6.6930445306056	10.7639159265275	6.52796675233488	11.3477968375687	6.78359541209071	5.0305367895571	20.8739286295392	6.18398128072875	5.72938345127101	20.5933238252815	15.2256381669064	43.684343431115	10.6413483304965	4.28707435988894	5.29704724448966	3.26843665953951	6.2462210269561	31.2538605280995	7.56705310714356	9.22309085198124	11.2959894297851	15.6188666076235	15.6230984191706	19.6376012223293	32.8915126081228	6.81937235810956	2.08956067754387	15.8005342647549
hsa-miR-628-3p	2.35048700117504	16.2212295431423	98.9404963296654	7.98681479098969	18.8777552240405	17.2553930468489	18.2594554081229	6.4787675641966	19.235013458723	14.4099109147926	55.1811639743927	5.57254919985857	12.2081314986354	8.23444251139598	1.73610717928171	11.0832353416109	36.676008233591	0	4.61499551464566	9.36793749779505	6.50072397345422	0.940047019952024	1.27526179383211	6.54039180146288	8.47366200185174	12.8878082493642	13.3428613936874	7.11972419779081	7.0207849935376	5.77450055694347	5.7031709347063	13.3408109091075	1.77086305187073	0.106302338868133	6.93314927594814	2.70749485316637	21.4523949677761	20.1224068204629	20.9366829086161	8.88632845284189	4.81167008191443	5.18683630438669	9.91839956193031	6.91445308887749	4.22721003660351	4.9796923378618	1.48488234917	8.3286563816527	21.1093296460969
hsa-miR-627-5p	1.19553237115935	6.00535630197274	3.63597752986499	4.54135947235953	5.54226348436268	12.2452545872387	4.58344427457856	2.17255146982211	0.0387722706656546	8.95383292974991	3.53615944583462	0.907701652254115	6.0990320265089	14.627950048423	4.62845910590232	1.33004976180753	9.53283109634076	3.87120005256483	7.05952974056999	10.3381586241909	4.86518464266502	5.74934954945286	0.0585622031751662	4.67105719355064	1.56652417784904	8.83913416776707	11.2143301855093	4.98106655032094	4.67106867512079	3.58115462435775	2.39980560197007	2.83894376598115	2.68774116660067	2.74690331979911	5.20419372702813	5.20016855912871	4.32379806919067	4.18376530682099	24.4359932464462	7.32787612627209	0.317669197728775	3.44785218599008	5.7025695104714	3.33197068996109	3.85173603579254	1.3183142908294	6.66728708617374	1.33097827870567	2.90686080387457
hsa-miR-625-5p	3.49168799740852	20.5429474556157	17.5317396341357	6.85243201316641	14.4435708588311	30.3175777949053	28.5470818957453	2.18343049325363	61.8822307587395	22.0945829743871	17.0518033730893	3.70433924627911	5.09208366494874	5.54586267213379	10.4742520959865	3.78588381194178	3.61223455004447	6.24491272661387	9.41220636455551	6.54914786335512	3.39682434738918	7.6672733728034	2.45946547871532	7.48766851804198	2.96999452191441	6.31246362117264	3.58455661685865	13.0563380290489	4.64500295507049	5.04782706946072	17.4416539510871	4.74499120504382	9.99200026436762	4.06325801214471	7.82578716415228	10.2709587308497	8.61206118759371	7.7812728347182	6.3417642919965	8.83103220139043	2.66910387655471	8.72065799061173	4.38416846656797	12.8167735076031	14.5927133662553	2.54534341944195	8.02184873209838	2.53517964550672	4.12526724483364
hsa-miR-624-5p	9.06841256610009	5.12358765178408	5.28562271311648	7.89102140739425	7.73774532682314	6.05547665353701	0.146944102152607	2.17422382924451	6.76504634911071	1.41783433028044	1.94385434494628	6.54527753196983	5.08549280702499	27.969609085817	9.07127877463511	1.33817403597921	10.0388992181655	8.63104608618466	7.00329104244988	5.60450642631377	1.84384862981763	5.74120591057207	4.82158979574075	8.42503840336128	4.35736769629153	3.9013005839888	7.32742464917879	13.7586992180315	3.04912577072665	10.2713473368283	8.20938072465507	0.930243865568412	7.2412568851559	5.36675961799605	6.93781192952449	10.2964693819685	3.26172583673795	4.86456283624668	14.4492292037434	8.86511753476888	2.68795341930629	10.4737175040631	5.77908144580035	12.3207892791847	10.2816056246232	7.38786857992622	4.12769744102471	5.4205016146295	8.498853426603
hsa-miR-7854-3p	0.0130001991179259	0	0.0526433434350586	0.0122507683604832	0.0102374955223818	2.7136167760315	0.0397178586287502	0.00705767962782938	0.0120596382814235	2.40239406652311	1.52526978780308	0	0.00165816780193911	1.39342592991257	0.0775643644150711	0.0391992594029134	0.530374193737589	4.09653518649211	2.39503477484989	2.83281166890966	2.97635048558605	0.951603478349666	5.70443609607337	0.92528185946574	2.70004980613317	0.469577231759164	0.676918443995417	0	0	3.04326899393519	2.51209250670363	5.77668265443305	1.81787174761311	1.34663763753909	0.844974830868305	1.31793103450587	0.0136567786224551	0.640445908341284	0	0.073020672555017	0.149135394849354	0	1.44523144226823	0	0	0.0379109485519917	0.0540850001228318	0	1.8507876240824
hsa-miR-605-5p	3.38428952188375	0	0.129854169823551	3.36121566827147	2.21921144812316	0	4.28723015582712	7.41124800807178	0.0272581695905572	0.0597040554224652	0.122976156936723	2.81163438712779	0.00366457977766166	1.35038908023397	1.47384807743624	0.0300569463853081	1.99516534559272	0	0	0	0.0657198386313686	1.92813733853138	0.024849179713477	0.932007805624834	0.0484571357732344	0.504597460813587	0.701975311339735	2.27036449012372	0.760003200908898	0	0.803597950799788	0	0	0.0394528362944702	0.858331483013465	1.28403643928253	2.1286908069416	0.667627150678539	1.62712268576054	1.44446489912687	0.110091295659565	0.859904991093082	0.0496725318134825	0	0.320504278647687	0.0290831751621147	0.0412425007603598	0.725084204852712	0
hsa-miR-519a-5p	0.00509554632380471	0	0.0198672729867189	0.00480551474204458	0.00402417938295126	0	0.0151658854976863	1.05094770675765	1.0879699181569	0.00992669166162016	0.0189589277450299	0	0.000657744749457345	1.47178481476454	0.119877291226514	0.0587354847357027	1.77332436431912	0.706809648192862	8.02430615009847	0	0.135837410112574	0.94439853272155	2.41444810314309	0	1.52155531103086	0.418802909221136	0.63879194950478	1.34411727839413	3.12572134359277	0.631840004577913	15.2652245306634	0	1.78901634292515	0.0782419326039554	0	0.0718465690524595	0.0200438417217668	0.599455584831791	0	2.99631068574633	38.97294417396	0	0.100105543828401	0.150932707879335	12.1887853643881	0.0567458909765834	0.0820215243202662	1.40247576498545	1.07897666258957
hsa-miR-1224-5p	0.0455227794498101	5.97364034580964	8.6234708991582	4.56141222417111	15.4248054873889	12.1784958748814	10.4138886055953	0.0240949162353874	2.31128272385667	10.309407786401	13.1236731187029	0	0.00553383170614596	0.0665841259949632	0.0890352540556809	0.044618228790153	0	0	0.724713766212084	0	0.100317880137236	1.91610639849026	0.0367353188853174	3.77603876248278	1.45985535203331	1.71101419467698	0	1.39397612422927	1.54570164775149	1.4258764766961	0	0.940827012190318	0	0.059002328670648	0	0.0543091010410699	3.20745405092901	0	0.74397244208145	0.0837370570344959	0.173777056095914	1.73376415523331	0.0748838631437396	0	32.3358033040333	0.0431393901197686	0.0617657089219621	0	0.491149062810627
hsa-miR-1468-5p	47.9533101121059	27.323861289631	71.5006677606331	61.1499268363154	108.631536785978	28.468462690882	77.0533651789169	41.9022681844539	74.5669992748923	111.694979344847	74.5650238347477	19.5851657033705	23.3945529357595	8.29800719039774	1.74774680787042	8.70453920316693	5.4706781847461	3.0376647650375	4.59622096529167	10.294636037696	88.6872343511074	7.65608896762163	4.84258695245316	10.2896001197789	7.16682853706998	9.18154638679269	10.2616211509412	4.17531998185939	10.1628116529771	3.53013894722247	21.4737746914356	0.929564621844325	3.58387418964213	1.46668340769657	7.78937098274654	4.00419101960616	6.4897064487875	12.0179355142816	4.69188205392624	3.17222154322013	17.361345091759	5.17395821753837	19.6817386005032	6.41887166403656	5.08834582429159	11.0668548067252	14.6684286282144	12.7625372852768	5.92595356530752
hsa-miR-618	10.9879426546236	0.823604377154181	0.114343138087733	2.251425008512	1.12725666182304	0	1.55316204529889	2.1423871378594	0.0244164022978431	0.0531813557889196	0.108405327142907	0	0.00329627351005413	6.47416881755134	0.100691005394674	3.64462206390636	2.50456549242074	0	4.819876855913	0.9192652085181	0.113692653218189	1.91232378759579	1.23465504004248	2.81390637855788	0.0822843218464113	0	3.76390262709917	0.627620299843153	0	4.52534113426074	4.18394568463596	0	1.80052360832641	2.6318910444532	0	2.57929403513978	11.6535538017011	0.615177388279393	2.38651546773109	1.56272023992309	0.199615872243782	5.31952405316552	2.81290588878628	6.07470138146775	1.68520083064667	0.0483578514597289	0.0694881481568507	5.23783263225858	5.13451460214563
hsa-miR-616-5p	2.32692229866494	3.39171004213097	6.82792880031003	1.1832576160749	12.0878265398926	6.94896145021958	3.14757770593389	2.17228260607297	2.30183720020956	7.70360570605277	5.10358124731761	1.8446181900121	4.06963309056968	9.41533111377773	4.62356461344487	3.76345561376419	3.00302062514791	1.48047636125962	6.25995054434301	13.1757691143437	9.3222039832321	3.82426019807052	2.44848208156581	4.67173823244448	5.65000117304676	7.62089405677747	2.10632555757125	4.98447554406067	11.1285297104594	2.08914655869341	3.23426224711734	3.79495388694695	13.6972599966954	15.4353513738398	0	7.69465593448834	3.25370640225502	0.583286508818855	11.2934836564015	1.66063217502969	8.51843719264975	6.98386224861459	7.05062295246791	2.51174176873719	6.22482320928809	8.51934205316831	5.37513391874174	0	4.17167541864712
hsa-miR-615-3p	1.1767900027252	0	1.85695316023468	1.16604632518139	0.0250227728480477	16.0638154250324	1.60917088696472	0.017114228085416	3.36978106485569	0.0651609610153177	1.80647484797779	0.915058833198445	0.00396718538325769	9.5841943073784	1.73970111319702	5.02212731376716	6.77935602202366	4.62933844223945	10.1634900000121	11.2469046547929	12.6282146480269	7.6609207244565	8.36096166042154	0.907639948885979	5.75236729917588	1.53884837866022	9.55605234947733	2.01877884121473	7.01123847567883	7.25294801205479	12.3591896834894	2.83372015849513	7.23352439665122	7.97236426642922	5.17407394631867	3.99032684939817	2.18900540714137	8.45715635282627	46.9367388047725	18.8587224507671	2.71334958114146	2.55524193491956	19.5370127423328	2.05274873799514	8.35248251817175	19.447586090232	4.14074402731652	0.134540236848289	12.8494561706658
hsa-miR-675-3p	80.7975166223342	2.49639762143626	5.60526590226304	36.2178775712427	4.49177602673651	0.803126143618433	7.81271393463711	26.8567447928638	4.58569559132966	5.35574597581717	5.43533783999887	173.138323347105	20.3411705709203	105.557954378188	21.5000807771317	5.05479050115552	270.705065280258	2.25684923605311	231.179965702302	15.8891417786222	37.0323250614439	21.0634637630791	28.7005833329602	14.9453077550864	43.9123736856757	129.458389389755	99.8650818472424	53.5619393358845	44.5625163871637	10.8206030590399	409.89069263434	91.3214472957258	10.8300817465029	18.6690932530465	205.129892538794	16.9627961750043	16.2002054501767	14.6997388508292	20.5872282795721	297.512286762872	9.47981483987183	37.370993983818	24.3911888628944	9.83348185125141	52.8083863466106	1099.36530799632	16.2358628860881	65.745245161186	104.174577294422
hsa-miR-451a	9001.06222264926	3561.13539747442	1916.69916539034	3725.13461194084	1810.24280654208	2751.46538923787	1710.78332801646	4579.99853427727	290.490325006816	1616.17288578433	4863.9094846439	2692.24908042469	1347.28644026262	9292.87604882879	412.816149397223	6337.59176805969	924.751454564728	1529.85455668528	4479.58444465479	1040.46958903238	6758.20036213993	184.951164901066	1811.38065195101	2958.05439775408	964.32227071275	339.455538348963	1018.11580829332	610.008729519694	526.604576761638	2988.74588798977	680.688821605315	735.487877729171	2208.71986443613	2106.95933485269	914.425579487873	17906.2916596225	16790.854647856	2140.76952847753	1086.2665873207	715.349548120295	434.177042605857	2651.24068948243	738.166191144834	15108.2735176886	1345.02357643755	2283.96874065626	179.562391613729	4373.50007859881	8150.51290882864
hsa-miR-409-5p	23.910261848113	26.6046869970277	12.372874350136	9.1027628848745	17.7428183117303	15.5508291814762	4.76948378147268	15.0407548359129	15.8276741282313	24.6033409779857	10.3799344225966	11.1929298140971	9.15698565644827	20.634944618346	25.8659617248586	41.9723126203876	40.001276336749	17.1751905420162	1.45808307629583	29.0278262811301	24.0665439341315	56.5763282909325	10.8131597799456	20.5759065249544	33.8095252849922	30.0693727622769	30.129702345165	32.9502403549969	37.6568593905089	23.3068396841052	20.4791089347191	18.0622413537424	8.11085865580134	19.9219342259771	7.75874369815222	23.3453646531754	45.2217125899858	31.8140717642904	7.85742198933123	26.7161043912721	13.8388425755468	25.2273419142316	36.9122995825878	43.4552817052568	21.0885148680053	11.1550860377003	36.1079602556182	11.6637263849338	38.2909218143728
hsa-miR-409-3p	60.4524530199906	89.9638378353056	24.7317934160895	43.0455482652279	35.5225758153282	22.4174654014161	27.4121833894046	140.54674523877	29.4258730079557	35.2111475700742	22.3510026674572	28.0011286437153	49.8245397244875	58.9267321869287	92.416716040512	97.6155557523898	102.407836888152	57.985904730433	5.35714313044336	33.6887099307435	36.9531714561634	163.936017133538	15.5906245880472	62.7085350065252	74.7122146124336	33.9638282057975	50.6554273215167	76.629831830192	142.054829753903	47.380563188232	65.6755958430571	45.6565794924482	18.0787702645254	38.4549265479799	41.6789524789758	38.9132621638185	88.3356387217251	69.9735160183169	67.6291655956412	32.7776273566944	27.2440350693193	65.2857860536537	76.7775387176554	131.759212472982	101.065657644049	30.7989876265293	80.3068198852604	105.269566090251	97.7818721068062
hsa-miR-452-3p	0.0418849633884091	5.133146500142	6.83356453976233	2.3072526330467	3.35223020880266	2.55159532045403	3.14929623812331	1.1027724429801	1.18038018507301	3.95162176101462	0.186996683397229	5.60821044634229	23.3368320622738	69.7090538637228	141.711521078626	29.7575822827248	20.4104908157466	42.3060773319574	8.47813427167543	67.4454354000774	14.6616134249612	76.688780037158	84.505772746151	49.6082698475906	68.9646822152298	169.342264048477	24.8879154435739	45.7963338753486	10.0776655141673	101.731586936732	20.4490354706291	37.0961707762965	37.1356016065939	39.7239142954062	40.8296932993053	67.1913768239543	15.1218508734406	36.6872670114823	171.580524374046	40.0780787799955	27.1437640795004	67.9440401671443	11.5893383950587	4.36470929054769	13.878906526922	91.9408274394073	24.2375943481144	3.28010968999357	32.6362307014025
hsa-miR-452-5p	75.3635246690212	112.078254662555	33.5506712473515	99.679986454888	41.0959533672966	45.7467958715031	63.753982913586	149.271140943352	38.4887562149269	62.5930318393693	46.1567564171586	352.26120401055	750.338553587287	1471.26379268534	2638.20689900025	939.703288866512	411.464191149664	1182.56857696193	62.3748191442338	1128.53925896358	278.078102282659	1423.24839944794	1513.32605532174	921.10776951225	914.835081160033	2417.10927339308	394.674493623671	1137.26772327749	191.134365854514	1738.06412978969	370.279585891778	715.51843768089	1117.51616085411	1053.4435894364	1015.32397245056	701.09513142227	201.515366496423	618.535937184825	2635.45028118348	481.377652634632	354.081652019196	1364.40630082222	317.287407633623	199.190756762387	336.480091159886	1592.49683328476	389.728233096069	245.600274994191	602.915390466648
hsa-miR-200b-3p	26.3031498368142	11077.9273154015	15690.7265896815	4703.48039636087	13899.2615829745	16545.2990042288	15745.9065390473	38.6908884507713	22504.7893091181	11385.1976845117	13467.5997326354	2032.70603527288	2516.62383819687	2264.04291207739	6434.96936394456	1749.64134790599	521.829202267532	3488.79396691636	18.6504313119665	5158.50037997688	4500.12334044704	2372.0431737207	5076.41795574028	4776.89147261378	2414.66676812794	10123.4282797571	2484.1360492255	1097.71104334449	4911.40622549871	4538.26476637363	1025.5974949786	4470.17508823842	2394.50535729098	2866.97843753622	2062.76873813763	4565.59384113533	1357.56437914947	2086.98543252673	3473.15339819469	2638.44928757559	4672.90295307862	2791.39585631273	5351.74505527205	882.299685566744	3477.69090540787	4023.88877909393	2827.46573436246	486.734182261194	1623.33033354807
hsa-miR-3651	0.0384369612996245	1.66583420164647	8.20878769835145	1.17811188369557	5.51951713489756	3.44541333288396	3.09782994205663	0.0204568285499842	6.72107394731471	6.38911629123022	8.02097258428014	0	2.0382667700774	2.9085405217393	6.26625133793956	16.0534033875139	1.06874071697278	8.56057810589111	10.1032236369287	12.1669613198463	29.7676577551603	1.89702542894307	20.1943708873204	19.6774190302468	7.19273973286603	3.27016435002365	5.030968674927	2.01099629517574	4.60631274814644	4.99356451369479	11.4676484681319	5.68903319171497	8.12695145181419	15.8379885913467	6.9058728584202	5.29654560456545	40.8070720392905	1.97910086989492	1.49440650345122	26.3046540162156	384.630169015646	5.16859087994679	5.85645776607282	11.1919596315169	1.93773715468585	3.78769706214305	5.49473372575997	0.132772713318821	1.02683273503411
hsa-miR-324-5p	63.8897697915744	64.1944179619464	59.3612394141461	90.5205472833453	43.2847279773956	52.7145742387144	46.9848014118608	27.9508061309696	64.4063189814223	43.0118117966138	49.3150072545844	54.1751703578763	53.8928372516352	41.2308352323797	122.783852741178	28.5572798900554	75.9985085943493	49.3134505301497	161.788919836449	124.569635631785	124.431239401331	89.1257440951462	321.341834567248	112.333747182729	140.834036220547	96.0207914651921	113.969827639022	121.06256353774	136.437728092009	70.7538743128813	90.3085115056163	136.077274295754	105.133108735808	62.2316804151519	124.327124293149	177.008095039665	82.974918357466	73.4521457170536	163.255622511888	127.244299133845	60.4520836801558	53.0609260865718	93.889100232146	55.4913491945624	99.0864422348731	131.340299796712	67.0400357446051	32.3309305455426	59.9233923631964
hsa-miR-324-3p	74.086081718214	29.0548259086264	17.7858567452954	53.1997505180435	28.8722366845261	41.4799095218222	22.8851451721458	46.1767333590245	30.547573651946	35.1928496129321	12.2190354845951	65.4161423944074	87.4316903160958	63.0350865807691	89.4433540061746	34.7224814654623	37.2642179745823	62.6911579171693	161.894457579437	63.6728538535979	95.6936810582866	125.572367784335	272.41395005308	58.9587311788514	125.243535815997	72.2902460171251	40.3308860712333	55.7842973154212	103.51521049778	63.475877171512	54.9722545281159	62.7896428857204	67.9612151398618	51.6459344591052	60.8215957106156	157.525665303262	32.3568805932557	55.7760620203486	113.085980878421	40.1643644608556	71.2822158171372	67.0226570754976	81.0513118354969	31.6752863121648	73.4065136415528	84.7201237443231	16.240125762847	70.7581502879101	42.9273570681764
hsa-miR-331-3p	35.3522305808877	23.9372096481849	29.6942585592602	29.4436076821034	16.6760410556127	36.3281364567365	27.2728910340861	23.6389267076042	35.0156275251566	23.4790513537293	13.8521057851277	27.0842012256037	36.6024591685535	68.3279719883247	59.0843450329037	17.4210259087276	45.4913037134571	14.7931164136985	35.0909218190527	45.8845581553623	27.35574707653	56.5495482796791	65.4942611771859	36.492161254394	60.5465846782364	49.7526851604815	58.8489699159931	63.7986597114322	40.71970379072	43.0439960706953	55.0315841067123	40.9062219884505	64.3709132298988	68.6341594757631	29.5114901779672	58.1690630788355	31.2690383750003	49.4802613685029	88.4822762579229	84.1030593868305	22.7394121290561	43.5171408791317	87.8716265993481	31.3717967508021	38.3799048385784	52.7961142922833	8.20613267471902	33.2515637985665	36.915594634838
hsa-miR-191-3p	4.5041121173349	1.68568454506687	1.8562811867242	1.16595219964022	1.13745196215031	5.27321390522795	0.104361416357004	2.15472432308906	3.36953026742895	2.60519324880972	0.135185001073332	1.85850014835517	2.03559348428193	6.58612127208582	1.64020508421902	0.0568861202819511	1.78318514302244	1.51029285907879	8.05036105198592	3.75360580981967	6.04827475170346	0.944957246909105	0.046672231973693	0.915223512937921	4.15436653073265	4.13928923203381	2.93086694705554	0	3.13531286802831	4.45418054637533	1.59650445585276	0	1.7912826389094	0.0757051130555855	0.825385677664336	5.06434294536368	0.0194506029187687	3.56009287629099	3.18545135972968	0.108615356630357	7.78866495277023	5.28136274058385	0.0967560426808722	0	2.11069617959821	3.6630256423202	0.0793473788053585	1.41598521124276	5.01047718377636
hsa-miR-335-5p	3.49040545025809	12.808251869692	12.3810074721806	2.32795928724041	14.4339678501281	48.6488795296868	7.75957179934851	7.54627480702147	27.055936136158	14.3538415472697	12.0385651662804	14.0024900282761	23.3815772262054	11.0889307886317	19.7756172023872	21.0355377145464	14.2342715083	40.1446851894902	41.5641676860987	41.2553769439359	23.9251776022021	5.73033959910037	8.42551495530921	14.9601515462166	18.3896974016249	39.6375908758258	25.7603907025713	24.3646559776278	14.8328466546689	21.1587706456724	17.2096559481446	22.8359539802226	9.93145508852901	4.12260289504908	22.5999518029339	16.8756392357236	7.57700862605386	27.6265031700034	9.46475441115655	7.61860760470721	35.0022982821663	20.8869989195863	19.951410348475	10.2746171971898	19.4007622661915	26.9795405471739	10.8395482402938	12.121202982123	13.8335266021641
hsa-miR-338-3p	14984.5773587416	6546.25317154462	4253.80230965734	9542.69939780626	5740.09942618649	9652.26866008234	5345.15470229134	7084.28065602508	13690.4646370846	7263.14792761285	6068.96474866988	3106.06453455062	5749.07170308608	1468.71809826985	873.815450616065	1162.3027846814	1997.12219112658	3145.52433483217	1823.8174747047	750.143423105241	883.033716391011	359.380475932997	802.067964921171	2388.93092426751	2303.04972076365	1410.15680095076	2935.8123367238	1382.83565851949	485.067863863698	1121.51571861116	3502.64805471279	1597.57304671935	1640.46140785404	1430.19569383221	2035.89333832293	1003.76550839121	1478.20540394742	3063.708413996	542.681162329316	1061.6979656155	1089.73475750628	841.032652973685	797.843654495786	3009.95047126776	1245.99746189494	1080.64074871555	1520.82556388358	6031.38403110985	1817.06315659504
hsa-miR-339-5p	61.6769758967021	137.777150326339	285.595820565998	120.044088897101	144.200288756568	128.78205376267	152.756877870194	40.844294020707	284.659991605102	93.7788773890101	225.331404228994	36.3983811900094	77.2844116113325	105.483626178088	53.3271914520318	75.5133624001652	227.843089887075	233.020838347515	145.275464226714	253.847625120023	84.8143649446706	70.9051771929291	79.9117790360097	146.029448205716	152.220569191491	145.818848749846	169.864856398119	80.8214438640541	161.482233074931	176.757389315748	182.346590640824	346.414458254595	90.6036084669651	194.205884855959	139.948644597547	90.6301235224582	131.450826761245	92.5278031458886	169.54692714621	180.529105714835	53.9280436917485	136.689081973716	69.8445810757331	146.512569326591	109.620668251863	192.719612071074	148.598049624841	48.2526071697121	76.2919565788017
hsa-miR-345-5p	9.18581192550711	25.6977586260691	29.4435257672322	11.3694771859618	12.2371036539405	22.479062128977	21.1866176023467	9.69420636175562	59.668695512303	9.23098443954668	10.4409849259749	21.4850680062867	11.1910062381983	20.6887983105044	28.9838268197228	27.2832866498395	50.5301430404191	64.3655007536275	100.204629812083	96.5246727052586	54.2206599431741	31.6155229965387	28.6627093129025	47.7393201253959	24.1206309804141	36.9489181766904	87.6916402288045	42.9391593480004	37.5809209880694	117.214752439167	34.4472533395227	52.3357336660984	19.8983480963372	23.9171809123187	43.4517745287575	44.0006041338424	23.7332649628394	47.3615609998812	144.46841649389	17.9847563129795	42.3814573728462	46.1400702681415	92.0599197708298	27.0626855618146	79.9929147057954	34.4372127184016	16.2242118555189	14.4272815411514	49.7547234314836
hsa-miR-200a-5p	19.458203478103	5321.62350655712	5550.07133821505	1456.15380747762	4688.54029734436	5535.87083065852	5261.67139667365	25.8051160471606	9100.11869997646	4349.78042496497	3004.86458146693	1977.59865628177	1493.70793273636	2231.10639596242	4056.83789983627	960.81229172794	412.683002072846	1387.91754978585	14.7445164022828	2601.71847376334	2576.56057091549	2103.69642470663	3640.4433087451	2904.70191009287	1790.21601562833	3926.51227437847	1721.74877579055	1483.04727319991	1888.14936858161	4463.94527241492	1767.19561528328	2991.53816737119	3097.87001791466	3165.54988376489	1072.64196098715	2125.0712629317	507.497690633196	1399.06677042331	2494.24999560103	1202.39689792502	3732.17434959854	1515.8253128285	4116.04099407366	744.75603267254	4349.45484256536	2384.63515578282	1532.95131470013	294.93764335563	981.444061442259
hsa-miR-133b	325.848060972904	17.8982145443173	9.10894784201273	190.033931307023	8.92997677937968	5.98242701940697	13.8778991711213	77.3202731770049	3.45276570306867	7.96122532238301	12.2370474328972	124.278814363368	138.274765738245	0.140273711864555	7.81955196705364	3.82598345454628	186.152020493909	0.686481137671548	1.45731835475345	2.77820220450829	0.224237971082564	1.89671521693601	1.28003668687026	33.7206020168193	23.971525233462	40.7658094324989	79.2691212891006	48.9676800700304	20.3484153921091	0.608484014846782	0	11.398989742083	0	2.80013525677051	41.8110579843557	0.112038787869743	18.3316874392977	66.9651639812657	8.66253325988969	16.4111695148136	2.79379686244992	1.67913937667971	3.0490324107484	2.0325201077787	37.8932693776905	0.0873359032865029	4.18275168373294	188.787935282072	21.1892715842758
hsa-miR-329-3p	3.42375931178846	5.18366671486228	0.165342484804649	1.17405789916069	1.1440425596988	0.816833508949021	1.6468290031151	9.57077979466242	0.0334019464994864	3.88180808358592	0.156189234434858	1.85197405229223	8.11849721257721	5.40762346403819	3.11462304576319	6.11022248803036	3.05590151904827	3.91190524565432	1.48651039677437	1.8535576840448	0.149517946853905	4.79595150199304	0.0523695561099706	0.912217536663199	1.5412417958419	2.19746927664823	0.631624618672874	2.80791213444613	2.29451188536802	2.11373358405457	3.26023771569717	6.68068102921954	0.871076716648699	0.0854350865693472	4.34969012957234	1.39171140641763	0.0217070154430663	7.97236781385626	1.52192187816658	0.1233675401222	0.27257286478047	4.3568030677307	2.92044724992063	12.2456361879787	3.00034023648221	2.50885278221708	1.45046944880294	3.08561813490996	9.47973179743792
hsa-miR-433-3p	1.19150335225583	1.66318854205967	1.96139117253764	5.63525081065598	4.43561694145559	1.68354572385676	0.1325573666118	7.47928648719602	3.40775048991385	13.8091536403538	0.173767402871763	3.73071909803504	3.05349727481771	2.78869417587847	3.0830357129941	3.70789992101276	3.08465271007002	1.50141805260548	1.49405184871274	3.74729858721784	0.140562129406677	6.73315009500852	3.57786619102065	0.913593275867925	0.100674694251687	2.83871508916485	0	1.33896207553653	0.704023056653761	2.12720365465711	2.42933330276628	3.80736644934932	0.873032879356633	0.0807395915687958	2.58580253875579	3.87074274950691	3.23754518455344	5.77511743006052	2.34598163856323	1.61563311116155	2.44622128085308	2.59032987716268	0.103410555593506	6.59927286341178	5.01786672055517	2.49692128074747	3.99830740558297	5.83375956792181	7.59109653228989
hsa-miR-431-5p	0.0208970876927193	2.63324563013885	1.68461437329492	0.0196771413123122	0.016409113541608	0.847119932322428	0.065598695981146	4.21884853374361	1.13726662465645	0.0417694715942802	0.0836381371175265	1.88023138110978	0.00263406159225477	16.1374468213194	3.22561756478711	14.6882035124175	9.39523791293906	2.25975452171835	0	1.84538804054848	3.40853805689061	13.4387828215609	0.0634415330970981	3.72158612984639	4.35605157098809	0.393432596325071	2.08984687366684	7.13228015764816	4.63806252190825	5.03814006911903	4.04550691408784	3.78893529300426	0.865242966864568	0.104676396888188	4.3044461514629	9.03514880738098	4.33411675618777	2.70665164895004	5.52315287428933	7.44083831903082	0.356108913089779	5.1905972604014	4.39575716502045	9.83513125427829	19.712309674316	3.76335502867622	2.81093667962965	9.20699387356076	21.1727677162357
hsa-miR-369-5p	15.9954750520414	42.0911345863603	24.2914195173461	20.3773010884146	11.1275530358017	5.98829674091284	4.77839434742397	24.6828460659455	4.58250318141067	23.3741006367639	12.0800867569423	18.6803412427108	21.3519440170284	17.8072785646275	4.78979162764349	55.1811282990251	33.3323568586251	18.0307856566206	4.58141639690903	6.52783844749137	5.0628356625185	28.7726288635296	7.23059172413811	10.2757507671779	7.21907007025664	10.2749349346419	20.6100358353837	20.7972539974698	23.5647439799878	13.8192016023933	21.3743690326277	4.73451263522147	2.67314465733754	4.11812197974906	16.5044834615526	2.72759032981748	36.5621337424218	32.0098615919984	9.47696431997231	7.59882872635225	7.17180047709601	14.7805229503027	15.6938650602317	43.2599015106507	13.5999065155888	3.79304106690665	35.8560092971802	35.5338978220724	34.2840115643793
hsa-miR-340-3p	62.6217896257676	16.2074498395377	51.9199939604023	50.8769929047931	25.5289363661021	11.1757840380966	28.776499133898	31.1430725364923	5.71565512811199	32.5223880730713	23.8920146673679	17.7267538692134	12.2091624793849	17.8504684148837	18.2721045131216	16.123789936492	21.8268448289626	15.6339984619374	21.8688656061975	26.2337699313152	25.4639997270823	12.4456079174753	15.5360871155703	15.8994633856173	23.9327307606003	18.4619724242618	19.828469072979	20.7548494151355	35.3920832366398	14.5323589062567	11.4328353791324	18.071510168264	14.4763290593874	18.5462871677903	18.2367297443065	15.5881533602053	22.6237042664904	19.771651532219	19.8803401855815	16.3837949767044	17.9686890270843	27.8924170167842	18.5389180667205	7.12019261277647	18.061762067874	16.0122932136113	41.2257445678581	21.4762939972336	15.6841407181327
hsa-miR-330-3p	4.61466950537724	4.22397127777488	8.80021478093587	6.82430624662569	9.98363266289115	12.1243777230587	7.6529274845454	4.32312141317455	13.5245416207102	4.01932007889627	8.56308027187666	13.0943889185769	18.2908789007275	6.94257037718737	10.6357740559835	8.69370736639533	6.75391503162938	14.9621328272811	13.3140056576376	4.65816798935661	11.1747602398081	10.5407958738266	8.37685041789587	7.47342351751993	5.77294129206718	15.7754598222447	11.0266246503727	10.7350349963957	5.41011592714233	8.71862725913137	5.68772666052925	4.738943712981	10.8744484435215	4.09491752132498	17.4495488834122	5.27742399740318	6.48725226091677	11.3169309291847	11.142797271883	6.0727878054621	9.06497437936631	8.68560823546384	1.609294966134	11.7198912607696	16.1492782163304	20.7041919841712	8.10027538812979	11.5617947384863	9.04492154948984
hsa-miR-135b-5p	0.0567150435763288	102.82118711993	35.1270567373607	5.7286708452118	15.5825487841794	233.875654359302	7.82461121071489	2.18269977574204	143.304180590589	5.3568238967264	45.9099793261468	14.9138221252081	33.5601706541133	244.850590483631	174.406611203607	122.461644783165	54.7007730131354	83.0365226701105	3.02376169528265	470.263669874061	1024.58935395024	101.577485087102	72.774863322248	55.1982606923584	62.2113609952138	75.6259951139456	33.6795357494239	375.615314646437	99.4710756360415	109.451321378117	186.430536388271	78.0030728769179	95.1319398367966	71.5167951557789	116.450084831511	236.579269221198	65.7570098675696	151.980260607481	260.354698703886	176.167779669682	89.3867462662971	61.7580626705848	519.47090945212	184.366189420282	271.589594941717	146.150322826159	194.070556312305	15.6034203722005	146.772795930149
hsa-miR-148b-3p	308.108944066686	417.633624659357	788.411505604078	369.142077454678	617.786995824497	376.004834434099	503.610510885087	258.827525603532	385.366819156781	490.526719328711	505.541098569191	257.805404667864	216.58846073055	318.963848450793	204.938988290164	445.067558941782	176.974669181013	305.797306794708	328.028690024453	314.670232597685	260.3603343335	278.887586537023	470.656674770976	219.024191529867	366.483035879141	476.941003281151	242.537476714815	481.333348116402	210.769235157402	227.738313161753	445.951021713987	328.264236916604	694.334813624165	202.347275962133	300.752116842696	256.165946023127	244.592232302631	275.670324432675	362.116617345688	488.43120473383	289.244414185845	256.819722138476	274.51290352309	533.341097590846	333.609618447546	369.604286790457	231.704038073528	510.75353081665	331.82463794197
hsa-miR-326	9.16352517098767	7.65584844405257	12.2855754853155	27.0604944548171	17.7214298308164	12.9596064940143	18.0219552101311	13.9597632749694	11.3189922920394	9.18364440024753	3.70116656107176	11.200189136013	6.10736047280993	1.50987330600705	1.70827806964167	3.76284208480032	8.88692518553693	3.8737323325896	21.6074736937253	3.73146293918754	4.85734038239389	2.86227987602122	3.62106953477895	6.55851219599898	6.99142982466542	3.35741287101608	8.16893914717863	10.1949504638077	0.693200793900711	3.58407358530936	6.58711991395471	1.88455959095054	1.77634909092873	6.58055104768135	8.74296129809645	1.40735424120888	3.25353177227029	6.38475416866811	2.314682756723	1.66014885460129	4.61777549781324	4.33144634789894	1.58154401136965	3.75409953398038	8.14089459527977	2.53144191986725	5.37383541076697	7.71566543414937	4.17297438776826
hsa-miR-151a-3p	6365.61368340665	3262.38546750825	3471.85462793393	6486.73709321761	3352.02134722244	9352.34980297851	4077.72419728163	5600.20150560844	13476.8225153597	3819.02548486009	3505.46927346669	7186.53078024968	6425.24877990674	6236.10469244763	5560.31387918846	6110.45360735989	3142.6130029261	7914.72049486892	14045.4215032893	4706.10822799216	4640.90172188681	8265.30119817307	8606.1587675993	4094.44118304702	4154.06573594781	8261.13202466119	3400.88284911957	4739.37881714681	6058.0198262784	6000.03342662593	4873.81827428909	3522.44837083639	10423.7795705424	4813.97039042378	4797.55231165168	7484.82406103623	2854.07608246862	5069.17660460377	10890.7462985107	6215.39002062225	4586.86520590608	10585.8716725536	6114.10523039438	4053.19630556532	6491.63680337327	6516.61231923141	3356.33558897299	7909.88693444129	6643.82433808957
hsa-miR-337-3p	73.0699606602507	202.924831627034	188.120542048892	77.0342765939978	89.8692729265943	18.9460725135529	137.576717729462	157.838025673236	36.2262104033354	115.81892789543	44.4376241226559	113.963858703206	183.018625281135	99.8565928709033	56.2588552890233	114.906765611005	149.975087745234	24.9869771000495	5.35779550461863	56.1751522598116	59.2137229034477	260.779371774081	20.3560382836907	47.7185503686683	49.469576726101	33.9533638679334	67.5929747215972	81.6332205965251	105.865762802322	43.7102239056601	36.8780391555819	54.2215971625324	10.8271236246748	12.0633809355434	41.6743805368685	56.9873050769759	122.790246898905	84.8431603999658	70.8042559187764	72.6039828098829	20.6261148097245	109.743237363049	76.8134458993927	73.1901844471554	91.6456259824257	49.1929697891047	85.6734536216547	71.9478657724695	105.047792606158
hsa-miR-323a-3p	6.86601744271922	20.7217664759655	18.4762938535244	4.57004031825502	7.77167519913605	2.53612215725814	6.1508781718608	5.38814234912077	3.43895632770027	7.82611734497768	6.88476543019375	2.77547250145563	5.08871887696984	16.3905351519989	12.2023299083086	18.4949596853066	15.6129365604585	4.60833352377289	1.45771886186767	5.5927416433159	8.1715807707462	15.3360361313124	2.473585380906	4.65205696344728	7.19407257594652	14.4625673710157	9.48703621863052	13.5901746937052	3.0318621873784	13.1210113687503	8.98170731421368	9.50222138321415	8.12657577748322	4.10992848798124	8.6533010313373	5.29716297522788	9.71628740753198	25.6504044292831	11.9078733841343	6.11160832999572	2.76626842654285	13.0489157012085	10.0531834439157	26.9688377515907	21.4702585786916	5.00975188163787	4.16793789234296	7.75083383794552	26.9962302887215
hsa-miR-328-3p	197.193123769688	44.4505513209155	36.9662435669175	148.224364867984	92.0521129938995	18.0829843968575	62.11876681913	89.1256282664141	53.1504866976446	45.648155309788	47.7412800142378	66.3143892930345	70.1624103428931	26.1683219864341	29.0312931391453	13.7218647615106	67.3751006586493	32.8533245956637	165.160954443181	83.369786473381	60.6923070947236	77.638839305402	89.3048726962603	37.4223557743591	105.463696039047	72.9643643046348	75.0299904043096	42.1729124878585	46.194130279503	84.0506048295386	45.1223481665605	32.3324559478364	21.7075675315649	23.9387830810916	44.3001015978346	65.9559696850344	15.1230360441038	33.8276964858618	30.1600331364755	44.5378339623356	31.6006435948799	39.1402201419761	55.5024884974654	14.4930578647603	50.3446402277879	71.197501673833	56.2630261424011	52.4310340704845	36.8744237837977
hsa-miR-342-3p	475.7993774962	387.666524542576	614.204517318073	758.547114000456	384.910425248483	446.900166820948	588.251003148733	321.106358832745	193.298061622443	311.070970941986	498.798263362513	220.434518140501	586.698789568558	249.278574285387	350.532949760799	474.83102729034	878.947153425982	408.498169750967	412.347399219784	609.689999148168	373.743449416655	183.034845921289	245.568874910066	763.8667731936	579.336101757795	366.161697586352	1081.6763910359	873.82306021873	548.648529088543	306.579844865228	821.269867191219	649.880790533867	454.959768649479	390.01599641849	918.032764654136	188.979747304928	569.949931400353	719.080907619891	491.813518657394	598.143023062331	666.843491705208	384.805003367022	490.613502007138	720.233945530186	426.446338490029	545.217207019476	1058.67912880286	459.872511014521	598.193484220644
hsa-miR-376a-3p	1.17314505509315	7.92215898693333	3.34454046115066	1.16264363266993	2.22229999290342	0	1.59368145769646	2.15143813989905	0.028130657278956	3.80501346065541	0.12754667308042	0	2.03486991488858	4.18165740082115	4.63278980714271	3.76694871295768	8.86706966767868	2.27250215066242	0	0.910148914034654	4.87040664650663	4.78602933871712	0.0588464002869205	1.84719441959887	1.5675630058916	3.95321717686956	1.35945445704249	4.23966473506349	1.47839056810413	4.32932778177972	4.06699056540644	0.931369170443805	0	1.4479830439781	0.814511849572323	7.70438306768624	2.18332500030964	7.1078353666373	8.82566664243802	3.10382530161686	0.319834212355154	2.56702378664964	0.124616648819598	5.83122338941511	9.06987310896267	0.0695463186862568	1.47118531188418	2.56908496103684	20.8635589189628
hsa-miR-374a-5p	342.22957701884	137.742861260692	155.536734334031	408.642080198831	165.294932146517	149.508139824431	198.188664818557	317.835179073696	59.9590740364643	217.306671155209	142.729466091241	196.166552054333	174.895359819961	112.338756937575	218.255647244546	142.219742867876	119.033613120888	117.572830358982	74.8897720104634	236.970639291517	201.033788166226	103.494893967518	82.3009878872467	282.743092842727	200.080295357392	207.258290635129	149.955020940546	122.396782150224	152.041568535976	75.8272758394546	108.347367241327	159.850807565711	114.17320982215	75.4766590573929	87.7485687764653	69.9722693800994	156.227914731632	122.245842166481	197.409436546748	149.57941519746	138.023817218451	110.54090943656	251.46605822795	170.690337015127	61.691157545047	152.280384708343	188.720665148113	294.517612356202	203.928496569345
hsa-miR-375-3p	416.522916826573	190500.245197533	454121.413378566	161092.817510387	507893.519072202	260485.403922213	555012.770707422	1036.30904259686	456670.847171556	367048.578679332	531325.539478181	9052.01857774371	73017.4325869536	1913.69802256016	3098.7896060621	1595.10865762997	161.356008587699	170.847128149101	108.467136387687	2386.28339983144	15293.9148025241	207.953907196439	784.215857256159	2280.29043674005	1576.07474358404	6815.08872912338	216.016662507469	473.225939031631	16103.0065081479	577.44869292287	220.817339163455	4189.46285983496	602.662511203448	215.605405891563	15534.400549884	267.876950125009	733.752486149091	48909.4460886396	2900.86103093493	730.163041515853	2697.24283961944	422.216767193466	1178.95191985375	1150.00467379299	3123.52014552407	474.096771503316	6946.57611830342	213.388692881761	353.500062359408
hsa-miR-369-3p	14.8789357370666	43.7399408780275	29.5835504389272	3.46240197495029	22.1969352474389	12.9156468367742	37.6046489077141	30.0579631157857	3.45466201451471	24.7343299850178	8.79575713951675	38.329403823365	32.5342740324471	26.062646753393	46.7981503242883	38.2876250480233	35.5887977398432	13.2389072182459	6.13762014268343	17.7726138634111	27.2126835185626	40.2628196561863	8.43486955497086	30.8892360227081	32.4146135081015	17.2105922164322	9.43013570620757	42.3369927186175	46.3347422695242	19.6336060251708	32.0276424865141	20.9197783897262	19.9115302159054	8.08763821840108	12.1119702698116	19.4902367328816	31.2461319560193	54.6375200587517	21.4346955185791	28.1781610145398	7.26108556286158	29.5953519772976	31.2888757248947	70.8806520332313	21.9856888412827	8.70566903402142	37.4332296089561	18.5042640697036	57.9430605195717
hsa-miR-370-3p	3.48204393742114	20.6603369452744	0.243779029579898	7.95041561947955	5.58160340067107	3.39974668175843	20.7540793821608	26.744595076798	5.69190513070616	6.58684939028605	1.99852477831127	10.274181892402	8.13743386258536	12.4252708955465	18.2390832885087	21.0098551249024	19.9573902854885	14.0647372434009	3.01576627240042	4.65205872419619	6.64965038791807	50.8579349543906	8.41984276712595	7.46100857274073	11.4079268467776	0.958005696631698	9.45569832244666	29.4828510407656	22.7558407262224	13.8082474751766	11.4390647207001	5.68629867919263	14.4808748160195	10.6848454555576	13.877161604835	13.0128624763374	9.72556914158283	24.0902063088837	19.8956329165352	20.7150323812553	9.35176947874777	23.5280728284812	15.7132988431813	30.6925339453396	34.9023569090843	13.5642386716484	10.8248984036604	26.4353246050426	35.4703454268909
hsa-miR-376c-3p	10.3301055866642	33.4098960881952	34.7117443558289	22.661827159417	31.0418695746741	12.9144443582471	37.6234702957094	23.6320546081216	9.09950705567211	36.3354352415137	5.42895720679997	32.708889160834	21.355850554782	16.5437062539245	15.3467532489945	41.9361874629636	57.756165781297	8.52321430627435	3.79467408087586	13.0863141841597	17.7350433556525	37.3896240015336	4.86235445700549	24.3306945813282	15.6449829456263	18.9845065638595	16.8253124875644	36.5969629256781	24.2717232224098	25.5340410649094	22.9654863784003	4.73310892699102	7.20480967484013	6.76594533734861	12.9868953619807	18.190383132733	43.0595517948178	58.2731056334567	16.6475954010059	19.3687058359197	5.03748195387972	17.3744499049428	14.3744909550093	84.6306885567576	37.7809749763426	11.1498275785747	32.0919815520116	35.9572429531562	51.2629705880638
hsa-miR-23c	0.0349242044394682	1.6759621848823	0.158826094708971	3.39189347101713	1.14225432579469	0	1.63629855260503	1.0966137652128	23.0981177821693	0.071484195949951	0.150103653906625	1.85374157491725	0.00431169381850016	0.0543525577362739	0.0722321888851853	0.0366483833309508	0	4.97584526878794	0	0	0.0811385171664236	0	0.0302419774376189	0.927046443665305	0.0594696173362917	0	1.47188641172712	0	1.57511204845726	0	0.790404480883605	0	0	0.0482658600147036	0	0.0444854719515602	1.08552818889197	0.64743784931795	0	1.48576236675552	0.137934394449028	0.850133037472226	0.0609871278530771	0.216552563749312	0	1.2434201070827	0.0504872194374418	38.6090856705175	0
hsa-miR-383-5p	11.3727090654621	5.095142210214	3.75038367105082	31.3757577988391	15.4545605415927	1.66854850545049	9.05284390878548	6.45600028387818	1.18660556559179	0.0987776724425906	8.48876069386273	1.83939700393673	2.04089610875278	0.0698849192852951	0.0936062354029746	0.0467518010289009	0	0	0	0	1.66313233309496	0.948472821769399	0.0384685687621442	10.4573301225307	0.0766371304227766	0	1.42887286965434	0	0	0	0	0.939852869945199	0	0.0618917076660066	1.72623150974315	0.056948301649333	0.0161577294962244	0	0	0.0880013565391864	0.183811408479763	0	0.0786452301747507	0	0	0.0451971084536965	1.39335194381906	6.34231031464526	1.12812775282924
hsa-miR-381-3p	128.988882683108	331.243490686977	171.263524162418	155.164246155053	217.418059764201	82.0540153394623	234.478340562714	354.350088095066	74.6489013366471	231.638970868165	88.5606098713054	452.182442770311	558.211621154981	119.197447662549	124.520586872267	359.595908637173	164.606184162075	210.962325911693	47.5323600489511	66.4641086555866	43.4125464431646	384.362660592387	63.2513493769598	94.5196620707947	110.086343839934	97.051200009531	93.2621605826886	260.772454859992	86.1266804455081	160.605369234603	238.189520340835	93.2277931594707	179.448257709127	79.4493543108708	106.005641651028	82.9045135607423	146.54269966601	317.632827432523	145.601053722677	71.2904783593797	31.7678998630119	193.292857220591	88.3327962150455	856.926573926875	263.046905582256	68.8715710943315	95.1844346730195	249.662847637254	232.437261313981
hsa-miR-382-5p	43.3612559741479	34.2054228393677	28.1454818659273	43.0300863046875	25.5480686919478	18.0938318827395	39.3752107668443	79.4102478667732	29.4170359855098	50.7088940035176	27.3594213197268	46.7109575308377	55.9208960896056	61.6383589852285	62.2429835084419	119.779586736823	79.2452193490922	57.9941741269141	9.25875608594289	22.446202686201	33.765172705558	160.105951865316	17.9718705893942	23.3715823004131	57.8582378173385	28.1650530411618	35.1848011488933	105.401004547141	92.5481446039844	37.8706209023141	64.03781541057	19.0057008243874	50.7319818409688	13.3841386525131	52.9979780075893	36.32715322791	80.7962399940983	79.2132339979081	70.0324275230607	44.5630915424133	20.6075119245627	70.5239679208516	58.3632838924502	228.611005984945	85.9509147343013	23.4396768658253	61.6222827702609	120.572738673422	102.08232108326
hsa-miR-380-5p	3.40369616539536	6.99614638503374	1.86604860258499	1.16731317967848	0.025499482961393	1.70275314420814	1.61501022120877	1.09417410054168	0.0301795670054368	0.0664874831846929	0.138465887639105	4.70017561977941	6.08770290200386	4.12125184277199	1.68058827187294	10.8652840468268	2.39402729670644	3.90670570880261	2.28239848530822	0.912498893398004	0.151924905105932	12.5197091012188	0.0530986008636527	3.73854825330929	1.54446126444676	3.41508578835139	2.12731590427017	1.32782323578482	3.90477325204369	3.6223325352704	0.751688151265814	1.88775485831857	1.78219650157857	1.43093983520645	2.57610837675177	1.39385089014893	5.37509997276226	3.49880824976377	7.26143836475827	3.04860739796432	0.277684475669491	1.6982257206908	1.56026080737937	6.89264403452961	2.03879800615992	1.30759948831695	0.0909326253787259	9.73645475629568	9.45351181195736
hsa-miR-378a-3p	8532.3278869805	2867.83840697613	3522.48062047972	8781.79935524818	4697.45831514091	9998.0835400176	3369.94506615975	2775.96780619282	6520.38891004405	4849.5222554281	3257.79175984389	10073.1214492337	11254.0883185918	7196.62608294262	1397.12392361264	7148.82960842213	2534.5656880531	2878.66551399102	2029.13767903039	2080.03717848402	3114.67877258302	3498.17876501566	3163.8988730097	2000.40223817995	1571.82701283718	4885.79517438238	2927.47051249233	1322.58570286942	2639.02096654475	9179.01378816634	1622.62621715949	986.684630023206	2539.51847936643	3422.09643538785	4040.44353216215	8385.9878398507	1589.20462785255	3901.26905500968	5604.57909689371	1457.08210872801	1959.13970451914	13006.6465719608	2105.94923890684	2019.45537678972	1785.75231615816	1823.5622720506	1139.4293750753	9624.1766162756	3172.3106999957
hsa-miR-379-5p	2075.48667406874	2196.06141573497	1347.70435622676	1641.81714054718	1274.50307356572	780.515624226111	1772.7062185141	4622.9083355602	735.726923462121	1621.33568122183	785.875517557719	4360.7320166294	4952.88339502229	3060.49734670226	2262.98562836477	4443.56869306211	4523.25150639436	1485.9378744829	565.380073410642	856.905185016752	769.764714142381	8514.57808274885	755.611740998845	1159.78917971604	2011.50829195717	1423.94503320974	1349.70511253834	3751.9984850814	2789.57816844889	2197.13525421776	1668.63737694439	838.250968200619	1304.17571229635	965.04397020094	1330.82440736611	1765.55854817138	2447.86649888494	4098.67421358299	3431.03546771641	1908.54281201002	776.519902419568	4006.0918720876	2090.2336809106	4203.37692643089	2564.78838609111	868.254203421078	2278.56442581131	3075.5934927848	4176.65658080025
hsa-miR-377-3p	1.19421321737068	4.26658548408537	8.36654387793792	3.42212467718837	4.44397345334548	1.67972880510592	5.97957575221894	8.55085793732957	0.0379893259103077	5.1950427083466	1.9216324988269	2.78517443504611	8.12649301210125	6.82012675755698	1.71361564760152	16.9711493109224	8.20143018827447	2.27138132679405	0.688221218912239	8.44607328991884	6.37891536503792	12.4930480777434	2.45124239495263	3.72780233226135	4.31140376631956	3.34661179090213	6.63028479461522	8.68103364585504	4.6663435275957	5.07757560121901	9.09732934698723	4.74975529926953	0	1.44893780577331	5.2010041376302	1.40990840766401	9.66384938651596	12.9887304694402	4.74234562458306	1.66498910799145	4.65231850918059	3.44590840984114	4.34935320755238	23.7751944506951	2.90950529813159	2.53521000721465	5.3869413978359	10.2680920260486	10.5334115150498
hsa-miR-378a-5p	1062.2363315845	534.851211545054	787.22999435885	1029.20412407619	821.916468257402	1026.1044610261	712.443393014421	260.985570515554	874.656821304748	1004.45575631577	497.350430938732	688.467221750283	864.292056171854	533.72509987212	203.447946451041	537.785497452567	241.860773848036	261.062857205677	202.988999475079	391.470552536806	415.073724915524	253.964020910871	649.356969982936	294.852397584505	248.217923484541	440.961726013762	488.204147582569	235.510536299881	273.485250200488	824.657083168855	267.659189458866	160.781647529781	496.685783175298	345.033348590903	303.349333271993	596.136814642091	215.510800109929	348.51001281451	487.099249812159	203.030857372265	236.097838548047	887.375100944625	314.326445610996	279.224221023126	255.591934256764	232.160527939245	159.466622827834	623.018023697369	283.821896862087
hsa-miR-423-5p	515.641138791182	158.272749775085	141.69316063474	264.967850242919	163.093120728603	225.584294011315	216.414821305561	345.776958441783	1015.5995458269	140.654649325624	188.552880697316	160.650651055584	152.528927082187	156.162351926965	209.398917315663	410.369034695367	158.292819691434	547.588368930139	177.242085766518	187.292677604046	218.798290221463	128.409577475835	258.595689735852	259.295864785053	179.12388604853	279.516713582821	283.063928742883	140.25770771434	209.236934579303	205.864695459003	124.749530975648	191.240757707271	196.653553102987	189.091511495173	379.061976893366	166.937107368199	177.792962307509	171.00925480691	140.791783660339	217.715912561232	237.997990666433	210.683100244238	353.913948150702	152.932088022303	93.9897041939334	290.998334692429	211.579105221815	598.850155378309	159.430302481529
hsa-miR-424-3p	3.46653514727226	2.51292858977514	5.34577462779326	4.55809636472805	11.0381668994118	12.1897232191944	11.8062917717569	2.17657468955609	2.30984316392242	10.2903903249659	11.5076176276307	0	1.02390434276258	12.2524147005629	7.67082203537475	11.1068772340024	3.5865770582287	12.5938299222602	10.1577590782012	4.66008865929968	6.53051830942904	24.0129328021521	3.65148715682741	5.59709995094228	7.13178913904096	12.2322860500384	8.04936303778431	26.9440847595751	12.5878892447643	5.76167194542629	21.5363873892911	3.7867091042912	14.5372489582717	16.9926067373073	7.80263149996872	14.1276683244117	7.55554971348916	12.0703401616762	6.31361201732884	7.4898512603334	0.375121778237592	7.81558644319677	1.60626949822842	5.6584328786445	6.4975742548974	6.20014525312156	2.82111082422594	7.44856949123281	10.9531913403039
hsa-miR-205-3p	0.0246070684846071	0	0.10572575452371	0.0231620615289233	0.0192962848557455	0	0.0782630604861854	0.0132382583269657	0.0227940565816603	0.0494905022141613	0.100296151834812	6.65030188099257	9.10779354153809	20.6081858116957	13.8426732321559	16.1496578719726	10.4354325049944	26.6547366804401	1.45761840213025	28.0969157701764	33.4192992018195	12.4424550620251	16.7422968836886	11.2057242923974	15.6413912697629	44.7994523015909	10.1740198581905	38.0513677158777	3.0268611095341	26.2750916907375	18.8419882599587	42.841962493375	71.748588801841	51.2918066277914	24.326471152552	13.0483432332834	21.5621879933207	12.608095877677	18.2495286912712	54.3434344262692	101.167038829361	21.7442248697327	22.8121586699285	10.2466480886495	12.15970807629	28.2391664323062	57.2205664758388	0.519800927335377	17.479284314059
hsa-miR-224-3p	2.31344128061832	4.29090511157412	0.173929065810636	3.4058557776404	3.33620989731902	0	1.66004877327258	2.1656117209482	3.39919233282316	6.37271493587131	3.44064329991305	3.73575400583058	8.12104700011848	15.1312039200013	15.269220579614	13.6609659242664	5.43271030769858	25.9298932120026	0	17.7877612874648	6.65121326006702	25.8868527973257	28.5319589086503	9.33594947327268	8.62305494924579	42.6852309641393	11.6776028048425	22.9480758007193	6.16993734749425	35.2323697706579	9.78671153778307	17.1208125061832	1.76750099038829	21.1384287924638	18.2438753919337	6.59902496449382	6.49962990259904	8.36156745128542	14.2777301833368	3.19202305327097	11.5075565599653	18.2735733332675	8.70115033534083	5.55124404463949	3.70281118525178	36.6695225549539	21.4055600348707	1.29722727787744	4.66067855494362
hsa-miR-103a-2-5p	9.13335929665128	17.2148353556125	13.7127686568418	11.3042812281259	11.0788117017307	6.88764820915305	4.70928150048753	2.18034208453158	4.56546891253767	9.12028527532913	13.3597952597714	4.64801882855913	3.05748217954861	6.96638340223318	15.1081379299545	6.26793325474017	9.27061808485387	7.77700366919352	17.2406698926457	19.6943756170899	23.5401588100616	3.81497362447352	16.6419354915368	20.6253167471938	41.4503940273847	9.16132199271043	10.2471527529974	6.34151744627103	15.7107184983934	7.95346368020344	11.4786686657938	19.0485329459383	4.49130536308215	28.7357285411072	6.03578782854587	19.286167202518	20.4339953876863	6.25483080328789	14.3402880225351	16.1978228616987	7.06260475664028	15.6927657552102	12.8078552701503	5.20185800299821	8.70785465288069	12.2919410698191	10.7584526994045	2.09234935211445	10.246056458324
hsa-miR-365a-5p	3.38834395904201	0	1.82847588548367	2.26684883944305	1.13422620282409	0	0.0976193505627921	3.20653594925996	2.26249875639424	0.0610836261175314	3.26033475331781	4.71091155415779	3.04763069165883	4.14665789313001	18.575067763629	1.32392044003105	4.33516870499325	12.006088503002	0.692303642487178	2.79280477529081	0.159721218957321	4.7910494441986	2.43992238012049	1.84982561744143	2.9200906628092	0.403975593730519	2.11721666869014	2.78834942597784	1.48558229335851	1.3554397549914	3.2460431222026	4.75615141930916	8.20239638282724	2.72923728006163	0.817014953323186	1.40040840995617	4.31634002264918	1.29885887157141	2.32358339870032	0.131467956204532	12.073094772083	5.22900375432813	5.65092179879353	4.22897909890841	1.55364607009492	10.8467436096451	2.7663890603394	0.93803677042097	6.78128289224323
hsa-miR-431-3p	77.4389481644729	63.428100174952	17.7452196901566	29.4619070627127	15.5752342839713	4.25332260926781	24.341164998603	77.2405392169651	13.6193810936145	32.5615527585876	13.8829522245026	30.8178432230327	34.5727299084555	20.6416216583057	18.3779069070915	21.087834454157	48.1798976113422	9.30503854400985	0.682633652494778	19.6470473213765	22.5041054804469	54.654230668772	3.6705689935528	34.6375923376745	19.8625257848819	8.47068689990393	28.641268901379	22.8447941356457	37.6477644863428	14.491534936101	11.4142801380156	23.7763403877703	11.739515441368	15.9861726407459	26.0550682382884	18.2094348804411	47.3757838471587	32.5165150802	27.0274778551048	36.9681977319231	11.6639747915439	20.8582364486787	28.4888323311783	23.6259908252078	70.0811686770196	20.9415209989903	42.7534348630837	26.9631639258335	84.9460586343056
hsa-let-7a-2-3p	19.2917825232753	11.1347567022736	2.06549371181883	23.6263432516621	1.15791651125846	2.53240767354588	6.19311017357065	17.140645225409	3.44420963932488	7.86041854380807	3.66948379412151	10.2754924668576	10.1683661970547	11.0240975630212	0.183637770888193	14.8386072002188	12.4241751666363	3.03323118312814	104.513583139801	3.71656692317304	3.46467123443429	10.5331177942642	1.27937423394389	4.65188126062335	21.0015198477605	8.54688666663694	25.9076951546253	4.16562308873735	14.892124059351	3.5230660192126	25.5720733036627	6.64175755513732	0.863669835004998	1.46900194794684	18.2799531922485	14.238610732577	17.2285502420281	15.5649330337722	8.69159662251024	9.02270143345362	7.10740897896249	9.54255724744309	12.8438712445628	3.60343253376291	13.2254226618109	6.23025022060832	9.46323205821496	8.15521537139678	4.67556731588778
hsa-miR-20b-3p	0.0342975173185491	0	7.96186732065599	1.17065690855001	9.81395596579272	0	7.1253847865175	3.21931192713362	0.0317323028920757	5.08204024047513	0.146919981451951	0	0.00423822574050559	1.4640346856641	0.11500697747754	3.68474153661248	0	0	0	4.70335358742471	0.130200747784244	0.945061778367856	3.55952710141372	0.91538103752619	0.093629776077919	0.423148884890578	5.26869170153767	1.35068746394744	2.32104970446559	8.35512364957911	8.4271700836386	5.73583066049606	0	0.0752435099391713	7.9653287052699	0.0691190441527572	2.16761188690724	2.06739636807625	0	1.59639909048157	4.22633183783516	0.827582434881145	1.52740295539	2.24422098486907	9.21972360426012	8.3369630818655	1.42782397459836	3.20179790198148	1.72654274456101
hsa-miR-758-3p	12.5933502684735	42.0753744230067	10.7354355874295	14.7497288575199	6.70475709144282	9.45528986657755	19.6858623036173	41.8104817509681	7.96603745633925	28.5277832618832	5.41429063718686	20.5508997484001	21.3527393526996	42.4417254354438	54.4878622393325	53.1211522391153	57.4878690236262	22.6607484437397	1.45939817619648	12.1438447169247	20.9873514645633	96.8492493790261	13.2005855629025	20.568382456563	19.9005908756035	23.5738039982238	30.0751343691343	58.0932634465531	58.8541385454653	21.8022257454106	17.1659685509119	14.249579594144	15.3642821322568	12.0534224430315	16.4573803683242	20.8104586123075	69.9874353659133	27.4858190543353	38.9782726025113	40.0107969962335	18.3039042290733	54.0099677113851	31.3792346411248	32.6034433047091	59.482436095661	14.8413901774095	34.8648708385461	34.5120659623962	98.1663325307628
hsa-miR-769-5p	54.7410166567063	32.4883089360249	16.0491023521269	67.8737592976111	38.8348724946803	25.8873099896698	24.3820124410884	30.088171966236	73.3763669619219	28.7137758264765	25.6843712586476	54.193313299666	55.9211707317839	60.2879648079291	56.2276969417466	64.3239426027866	36.6480692329699	73.7086591942915	67.1515051214914	70.2369513118695	94.0513105203547	95.851139695225	97.6636329777237	42.1017147266954	45.236918675089	89.1863979381653	54.342505781508	76.6322410290916	80.7462927351523	51.0423909512543	47.5764234275826	48.5126064534125	38.0298806403674	30.5429113154433	77.3696508313748	41.4925989786517	40.969198728972	48.6988570679372	39.7175108953161	57.835419215319	66.8169523517402	108.890531068102	47.0500698950105	43.8285104498757	130.945133094142	87.1500686733058	38.9508550432462	67.5927569491745	46.5933205559232
hsa-miR-454-3p	47.8833671036147	34.224743671278	40.0873143012666	35.1054755435985	34.3911371360233	37.1717723414059	30.3246463741372	35.4398459726647	13.6190622449201	45.4774231823585	30.6372418599775	21.4642692431442	24.4080880230403	11.1328814137625	58.9912236579679	13.713600278333	14.1651267441681	30.5288334794555	35.1109737810671	30.8904063485037	74.6372144086403	26.8224355530104	54.7742610602674	45.87081376382	93.9809315525227	40.4776490484192	44.1119097008504	40.0823642627657	39.1699581550068	29.1341441686178	18.8116824117785	81.8698001825317	36.2393449647833	93.4888482070552	15.5867468454386	38.8313419182513	39.8702201941205	21.8039684513477	26.9964648762642	42.9466450026297	61.8010241608356	33.0593869563872	51.1271262252124	34.571405693607	13.8920624027194	60.0919115345179	38.8573187302674	20.0459464322264	21.6879397480357
hsa-miR-454-5p	2.27120335596268	0.821781273253833	1.78400713505748	1.15540582612809	0.0212976584105047	0.832668747188149	1.56160298574044	5.29749362181328	0.0251737632083961	1.34298318749025	1.73894490640398	0.91976198985379	3.0455216628043	2.80520366997646	4.51869158066665	6.10343846500902	1.75155890283289	0	1.48808592923468	3.74297319032796	3.26624534413528	2.86786186319111	5.90097440837373	3.74112768187553	2.88978910842677	1.59488986893311	3.65979131530036	4.30907428397512	4.72682588397071	5.16187656681696	6.65022175787876	1.88869398019282	5.45980644826908	6.48142938013138	1.69722295907322	7.58507781516193	1.10480548301484	4.25194327754013	11.4263933016823	3.03495774566451	4.40700304871349	7.0325941323154	0.108283545893856	1.33498015312732	2.5289631540106	6.06520525004652	6.5553277326155	2.22683010535747	3.61383904366544
hsa-miR-767-3p	2.77555756156289e-17	2.77555756156289e-17	2.77555756156289e-17	2.77555756156289e-17	2.77555756156289e-17	2.77555756156289e-17	2.77555756156289e-17	2.77555756156289e-17	2.77555756156289e-17	2.77555756156289e-17	2.77555756156289e-17	2.77555756156289e-17	2.77555756156289e-17	0.0974390846719437	5.93608415654934	1.31779281511563	9.72762387641412	0	0	23.6560572070878	0.150369913230523	6.7258392455773	3.59400203067332	0.912094682911205	13.4268749061696	24.9111073391796	0	0.60430858790338	0	0	12.5925264115765	0	0	6.49521658551195	15.9358455788831	2.65143405030889	1.10537411856118	5.72809481053735	5.61672734456266	9.90568129547693	6.31244880747723	0	5.60245052199968	0	11.3632978358676	0.0620850852211403	1.45137791648287	0	4.89635602069232
hsa-miR-767-5p	1.15021754521744	0	1.69466472548523	3.31146529779407	0.016896603707926	0.845550517600537	0.0677111608387285	4.22185657551844	0.019944646313241	0.0430649144710394	1.6557715914814	0	1.01845598518952	33.0442134260785	804.333543106781	33.5080668217475	112.717815206266	9.30626642363554	1.46697924750061	1123.12754352042	3.45916939947729	562.627088245759	37.0428895565188	18.6893368937174	1114.99941382676	952.437381497722	13.1024208429662	3.4527287481411	0.691595385158934	0	509.295009743318	16.1511990247009	0	491.456627301865	1141.82171185817	549.404441243042	198.261262540454	181.615637566175	261.03223261089	386.24840745187	1100.95817696462	0	203.425512376808	0	785.65093034709	1.32605573427273	75.1415800472987	25.153298800006	385.389140279185
hsa-miR-671-5p	17.1047132228831	12.8165552954932	30.7752450455158	11.3508988123217	16.6326972447934	6.86199826813171	7.74553773638214	17.1761312970564	5.70564360147961	23.2949751456678	16.9249450078297	5.57652113434847	11.188676194318	16.5440474892254	55.6499117810267	13.6917409844947	11.0611719484059	21.1275009790117	17.9006107940657	10.2734385002701	35.0021083752421	22.9951332259783	32.1536172697749	27.1440646080909	44.8890129602379	16.6451816437665	16.8250544303391	17.0989584366994	27.4264152343032	27.7417055670906	33.6984240528964	85.7348365785405	39.9128046231319	51.3066156070894	9.50175367282553	29.7372777490969	15.1112004600255	11.8950599603562	15.0482395137407	38.3462050563012	15.9687759810653	27.8595288652255	55.0790430256901	16.5570249552728	23.3704133236825	45.3090349602822	20.1603414802319	8.06343950309107	17.4746729992785
hsa-miR-766-3p	48.9145533880939	10.2114753804077	22.7073854931738	29.4083439318105	16.662541601424	20.7340853757868	19.726359000414	17.1972317260804	16.978802318287	4.05112286827049	3.7294469162695	29.9098370357793	30.4998077052265	39.4367444431576	9.31280733421248	17.3530889081793	27.517804623154	24.3251812388838	37.6286831151831	11.2150427865708	6.65983072409332	14.3644770354948	10.7975806278173	22.4662489292666	25.3274673560402	22.5706914184531	39.1491193953023	30.1656920593289	17.203185204106	6.44378860426026	31.2690592207908	18.0709130665928	14.4754772783479	13.3171915577076	22.6022525442861	15.5910480636349	11.8786122477819	31.9273679845799	18.2741311825213	19.302579600503	28.6175986481224	27.8896095514881	18.5441451517727	19.8150141719467	20.3123218555137	24.5405386895475	16.1400374215624	20.245645660215	27.9942078155223
hsa-miR-769-3p	5.68087190827738	2.52982423683679	1.9682518761289	2.30171034825463	5.52976381042047	5.20061899647656	1.67906964248324	4.29796540242661	11.1559120994766	3.92962848346098	0.176615918473176	2.78727899599622	3.05378345406502	5.55125417486163	6.14858333942873	3.78808627459012	4.89061951662734	3.05368559158033	6.21512633536221	9.37455457461121	6.46437846456819	13.4415925734063	15.3424263251152	6.54470559866066	5.7173821907788	6.30433284497842	5.83238278993913	15.2634160880573	8.63762918531914	4.2986343311846	4.88040396784529	8.56662435445447	8.15932525772932	2.76794401450284	13.9921521883239	5.24136343349005	3.26062552831839	5.59586499523863	3.91156370967629	8.84305107721046	2.67579092642418	2.55940013550893	1.59784877372419	1.27541786980874	16.4562254926301	6.17521112631679	5.42824115473228	2.1224702367157	1.03464118566238
hsa-miR-338-5p	83.2433133066074	29.8979036654336	55.9024315416866	85.9998387458914	26.6666173160338	70.9045910694105	34.9580053600033	56.9185602609512	129.806563500244	39.1214669766392	25.7471216581426	24.2590718183407	44.743481016888	12.3104200505032	10.6604858529912	9.92202667873892	18.261053610466	18.1330150373114	19.6507180643023	0.907860638635793	3.44864801390203	2.85623647642235	7.20448826663377	6.53214945995295	11.2943101580464	16.3365438054559	11.7604874363734	14.3716664152751	4.61464676401259	3.53074943995272	22.3111658252489	5.6915472472412	19.9945729932038	6.70813561376431	12.1722349240839	7.83378196900263	6.4892998441007	17.7998527100552	4.69258108462508	7.53037513665749	7.0204878260516	6.92655672788601	1.61092705888235	43.2826425337186	11.0313042736482	4.99968083851567	1.49097845493189	73.6994699156245	12.1404025976241
hsa-miR-339-3p	41.0357433412372	18.783474291553	26.2789539005524	41.8528786722205	21.1028682830467	42.4015851079503	10.8192812289746	24.7114810040327	56.4025541708643	17.0196759717225	27.2207359393478	15.8563016331228	20.3409258299593	13.828108817903	7.82953422675537	22.2975724075108	24.908484656539	53.5057961409595	47.7850744977875	28.09558717062	30.2995577213544	28.7525557052776	35.706642539708	14.954479064293	25.4088655072459	28.3538929069424	20.5257543871047	30.092518407066	37.6861701000945	46.159781778093	22.1401283389749	17.1120272888134	19.0082889294086	18.5926650712131	13.8584634945954	14.3361097920565	15.1111597523674	20.4366210712966	27.8517169482935	26.6758168809975	13.8002709826611	54.0940719288037	27.0339208638078	30.8300451168451	11.7089498658043	29.4634520432616	12.1885082209438	27.0336299659966	17.4749349917179
hsa-miR-335-3p	55.9712156022594	73.5492546756533	78.793812753587	15.9208591246449	67.7035512555917	339.070015879302	92.3949848221848	89.1514623302408	326.39415633738	104.152542822715	63.0620730269317	151.34170632752	128.119378625802	164.419503468258	135.239310721472	137.358807983506	80.8805893057807	511.328940417652	852.380191435021	258.46579970485	258.803400535425	100.611056743469	131.177724057662	99.1924301363895	228.495395802446	320.498272675015	95.4363664669494	147.390630976451	210.75939224183	176.589791637202	144.446535421228	250.229610856721	76.9886962521267	351.634976017816	344.217168601834	601.301114138454	77.6140241495479	108.728661360571	139.177432199421	268.121693578675	1816.20788186184	486.733961095753	530.251180791172	56.1788732708836	390.708152940615	941.522504334956	183.55230828131	55.3890052473452	210.366409819656
hsa-miR-331-5p	15.8853197122651	5.09158381509526	5.43846645163259	10.1779612795048	7.77593598392146	9.51407324848813	6.16512452011673	12.8613503149758	10.1584582429137	4.01144321262808	5.28578529778138	5.5873547103859	6.10477733955315	17.7009706888141	16.5908021485984	9.93948648597298	15.0022173719722	3.03500909125665	3.80545573301272	8.41108499416479	9.70624007322508	15.3389642818114	20.1783586481761	10.2851347177409	9.94972343009131	6.20472050894516	16.2178405627364	8.5152215278924	8.56264598102846	7.9503181698544	10.6459320639177	17.1377932951357	25.4511425302251	24.8766656813132	13.9112821794586	9.12534334547009	16.1489158348352	7.68447988222496	18.3668487215222	29.1142690110115	11.2787976799786	11.3020552191533	33.5509703900909	12.0259324382253	8.70030398072763	17.1412796967313	12.0783963478064	10.2319297138742	10.8595010313128
hsa-miR-3130-5p	2.34728938985057	11.1120014936283	13.908881876257	4.58410105436927	6.69151559759425	23.4425675635544	10.6509607431929	3.25503888904977	34.8181331402315	13.0060051827817	2.00739971948046	11.2039951157756	9.1548426309925	8.17756074957756	0.15798773256676	4.99522800887098	1.70758856856047	5.45250654822222	15.8438778647202	11.2669708868239	6.43365434623087	12.4839040964002	7.15153229295477	2.78431333960545	15.1386247241895	3.92305966893092	2.84113750298565	14.5666481946036	6.25001584956277	13.3338097540273	8.23156979028769	0	28.3466388855221	9.1869846957044	1.68291736717128	12.7545087540697	0.0252565568435119	0	6.34961003765445	0.147693916011448	0.34016849767856	0	9.8381743482123	7.83833201036932	10.8523035103431	2.54265347899868	6.71149074812737	0.916969497692791	0
hsa-miR-3130-3p	0.0158945373830744	0	0.0652939146065954	0.0149740007984089	2.16812625156259	1.77232981295379	0.0490397045959183	0.00860946386191591	2.19886162144394	0.0315092202912292	0.0621152604299545	0.933849118368861	1.01647733033283	2.58933884512835	0.0653136767613877	0.0333080500428959	1.2452184045083	0	0	1.88511270944475	4.21037504026219	0	3.43519771176963	0.9294863584179	0.0538706782691666	1.14189617558481	0	0.668727253043445	0	0	0.79686157555131	1.91260788872919	0.895867880758557	0.0437922422685699	0.853301203145171	0.0403844288090605	2.13425293271897	3.81447787333096	2.47165551102363	1.46509701232799	2.01797063168374	2.67407920755476	0.0552333683972155	0.675929946392988	0.305180133125772	0.0322234147647051	0.0457929858817668	0	4.0639843183486
hsa-miR-3127-5p	20.4863495370101	15.4138007219401	12.3030523656892	14.7169165876682	5.59080853646152	20.7992400506159	16.5738392003575	11.822731777245	11.3218880565153	9.1886601262002	13.6045916373975	4.64177863210737	10.1718745122216	13.7521999420054	15.225092145592	3.82160410061975	4.81148719650714	10.9158978494664	35.3531517261594	23.4315846467479	31.5083494571164	12.4497430745699	26.135807724838	21.5421172242142	14.1601834847385	11.4596448697434	13.9240592375535	2.00943048610645	12.4916203024641	12.3503285526194	11.4487402606714	17.1258312585654	14.487848524989	11.975440465237	6.02698434734702	16.8259469029619	11.8709407368118	11.9458214456124	40.8450352538134	0.175285359363953	4.98906480577967	29.6831925425519	18.469549777526	4.38020826220887	18.1572618772017	9.89738844258403	17.4082441893119	1.29675834984505	7.7292551437713
hsa-miR-3662	0.0266072266959143	0.823059201196108	0.115548078970062	1.15403972082925	0.0208495897841826	3.52199064960429	2.8978079213587	1.08698775971134	1.15152488815388	1.33967762312817	0.109538404037504	1.86820324339113	5.06811404875625	10.7833115703092	8.97858459850012	2.55952942743503	1.0811187281867	2.26741401473129	0	18.8278559723552	35.986224976427	3.8218272176026	10.6405175972172	6.55111196590546	23.1096260303524	0.96987028089834	1.35595175650921	0.593779615133156	2.26614237825191	5.81481498734093	4.05858563119064	11.4446548917435	9.08791548403024	26.9113317909638	1.68400368281399	13.9762086427803	5.39798975403509	1.28662045919147	1.50480663773646	0.145191040909427	4.69481783785949	22.9104622025393	9.81200284903874	0.127593496930735	8.04940945125633	14.523103105203	0.10457043499287	0	1.6514435573618
hsa-miR-3664-5p	0.0203231922565679	0.838623795131039	0.0853854045422298	1.13796932393957	1.1145599545895	0	0.0636693911020314	0.0109702418594853	4.37345847197358	0.0405836972035069	3.01657075413255	0.927784614030453	1.01805675729896	0.0501405807268925	0.0664945414358311	1.24389364638617	0	0	0.747327824719104	0.929566344505691	0.0746165711769825	0.954085018782065	1.19983418415088	0	0.054827771338284	0.488872287482795	0	0.667029098090551	0	0	0	0	10.3109068884201	0.0445580081307262	0.852448298680487	2.48221209180058	0.0118710320028778	2.21183034120048	14.6852069655818	1.46867817319685	0.126054814569147	0.854081475956843	0.0562167475474666	0.228387071581249	4.75538634466155	0.0327763684336144	0.0465962983071416	0	0
hsa-miR-3117-3p	0.0236702304572021	0	0.10119783487568	2.23956823180591	0.018567961312476	1.73577815846536	2.84444767066155	1.083036526613	1.14441522642572	0.0475316581406995	3.10083179738933	0.923672151191808	3.04279893352874	2.72788041614012	1.61000737073529	9.47330102854357	0.497301119836059	8.15931800052058	3.97932998065059	0.918502130823641	0.117282771678617	5.7833038428581	0.0422880096967717	0.917917469571049	4.09345524059013	0	2.18574095979477	4.42625161324254	5.65389243129747	0.644014796438473	5.89781174664559	0	1.7984830300188	0.0682944176641314	0.830583581486389	2.5871701291954	3.22120673143758	2.84863186567011	0.732865583003463	0.0975090255925716	2.30539746118832	2.6137875782095	1.50506598449316	3.22274004610727	1.6714620450393	0.0497388498370723	1.41053009972401	5.66800946297369	0
hsa-miR-2110	2.33898206168645	3.3717614987421	3.73040885175836	4.56504649357206	5.56703778706736	6.90540426207775	6.12444662683761	10.7159093053663	29.0530262580229	1.42771556467919	8.43838929898123	1.84019169531037	4.07245148920503	5.48517656063121	1.70619975516583	16.9250217570008	3.00714525666049	11.9545820371275	3.06115771487077	1.84909067410818	4.8497816459794	2.86260232318701	0.0577321059663269	0	2.93783652938002	3.36164382409957	2.10820846424723	1.31532651194566	2.27481661289007	2.09104861908806	1.5714704667325	2.83970046597888	8.18810623668324	1.44494721601848	12.2922487775701	1.40635496528869	1.10842398525439	2.73458875398175	5.56874346496658	1.65826279799145	0.311395495719263	3.45041998781481	5.68910308565933	5.01985423717731	3.86550050301165	8.51201451941797	1.46794522362005	15.6271020430926	2.91358374146957
hsa-miR-4658	1.09517241100793	0	0.0200222402253773	0.00484210138114283	0.00405477579388835	0	0.0152833361208772	0.00280462606963564	0.00476749467130813	1.19305925136584	0.0191066090334541	0	0.000662715935216579	0.0558355877024994	9.24038500892066	0.0376200508065766	0	8.39366651056589	2.40410629648093	0.926891765942106	1.59587929268303	0	1.20860094755764	0	10.0459200657508	0	0	0	0.742250485322346	2.25323860598791	2.51965662873872	0.944316287383056	24.4249862799202	0.0495700829464514	0.847111191263445	0.0456802152290315	2.14128548824178	2.18275317700013	1.59659439994791	1.49167004315748	0.142171974696282	0	1.43696400142068	1.10370138955226	2.37927025164906	0.03638669014836	2.57755009485898	0.224284722349989	3.26870363023833
hsa-miR-4660	3.32940152704509	0	0.0898347787659839	3.30982576420485	0.0167051535493422	1.746200947086	0.0668803058293803	0.0114765569608685	0.0197174986314772	1.30754245500505	1.65208897436313	1.87937623382673	0.00268043396211992	1.44636488506115	4.35628993389597	2.47974418724741	1.81289918864275	1.52398620357668	3.97659049605875	0.918311670267573	0.118199931575594	1.91114699132653	3.53664822540071	1.86291256464876	2.80529253671834	1.65858280910491	2.18388534485729	2.1216735375217	0.716080366098277	2.16763631757353	2.458935202187	2.85724158499958	0.878931500089193	0.0687913727213374	0	1.35904873134329	1.09771222722951	0.611615804924275	4.8884373170524	2.93298817066426	4.09839000707431	0	1.50671913318092	2.30697522550824	0.699223027685291	0.0500903245140898	2.67461991808431	0.178496144187436	1.75492355517633
hsa-miR-4661-5p	8.00438083749934	3.36421151764908	5.453480355043	3.44979314170023	1.15751035256259	28.7771194108338	7.6393329745019	8.59670568947539	23.5624152120161	2.72943510437884	3.65893738379151	11.2188899019359	2.04112183175134	19.1527734581273	13.7544423975123	3.82246213707092	13.0100641836337	4.60171373986491	6.14994640141647	24.3676333947279	14.4709263517275	17.2489731206612	24.9668789296327	15.9062648681397	29.3865884771889	11.4505385358354	12.4308873713191	7.76099179247695	16.4402980107227	10.1318633483172	12.2716130197877	16.1705813542578	3.57968871159389	2.7977749947687	8.64269397994539	15.558493643553	6.49837135031965	17.6643230283738	28.7530846464065	30.8059989995666	26.2455872762542	6.90969943553389	17.0896420030545	2.81060795190127	28.597715011999	6.24043832503058	10.8149340123246	4.48132966930417	15.7262133144304
hsa-miR-542-3p	730.206255881298	396.211374103181	767.763006140492	253.685157673775	960.494078591221	606.834236359965	812.005221545615	671.155044568348	120.983938477941	707.780334872936	515.851761239365	131.68258072487	288.782021921419	810.291510045815	1376.76725210304	1735.64431596981	428.338338552086	524.55535649711	974.827899088915	723.943366204263	447.198059991608	1576.62157239854	533.916044888413	640.276495200392	497.692013086519	853.573279171768	707.231414356832	2212.01842439009	1058.2141211241	581.912694436687	835.17967915454	617.517348760543	749.534444521675	649.035547747267	654.553884169655	654.495324062058	497.783529740988	524.519692395492	541.136970544846	883.826623845337	256.267671031607	425.718702715237	334.324941439427	957.174839735849	789.009241845003	422.489866573787	566.361638486205	822.528927604583	719.506207508552
hsa-miR-376a-5p	2.32520290901118	8.63862026727779	13.0478035684139	3.42260301658449	7.7206760441469	2.55393431864096	1.68847604745921	2.17143636811149	3.41563213253985	3.94386639813663	0.183248970843787	0.908136263885266	6.09821687889026	4.1403193685183	1.69062954204668	12.0889295088817	15.6763853512363	3.89468398123485	0	0.911720007538746	3.3071307296787	6.72068878340971	1.26239580016069	2.79209752303542	1.55192364886817	0.985225512572957	8.22956170994752	3.5331319924195	1.48695490018596	5.12482234357364	1.57701968901602	1.88657842806213	0.869476869488887	2.72571360109306	1.69203229922656	1.39879243786859	7.5104942718117	4.95658797100929	2.32566831173217	7.23623851019632	4.50956525204531	3.45993095938206	2.94169006691274	4.66946992518237	2.022447782787	3.71675434791554	5.33180067222797	2.61678888363507	7.44330205069719
hsa-miR-134-3p	1.14667864403402	1.73412721154308	3.07459658747034	2.22389849404245	0.0159403497100307	0	0.0635771010547062	1.07814183083688	2.2202935140271	0.0405269110704866	0.0809950251283914	0	1.01804746175552	3.92694350257113	2.92687478016589	1.27538305972758	1.85842998820015	0	0	0.922022587571382	1.65192559897509	7.73899469994514	0.0371958581720702	0.921461827380015	0.0739513634039335	1.06856353838847	1.43491104774387	4.50087717833754	1.54379444334965	0	0.775855084987539	0	0	1.36911677208761	5.34157853653436	1.33826694177737	1.09276273428514	0	3.25197591533947	0.0848670979531216	0.176423188930873	0	0.0758811226940621	2.88581185319178	1.22723866162575	0.0436859425751608	3.85738870524982	1.52437890794929	3.16056191854867
hsa-miR-153-5p	1.20199797994515	167.718997403535	614.578222423638	27.2440973697783	327.151743217068	137.406064197723	282.657232799609	0.0305261498076561	75.7745763718216	287.45039913736	494.42751763448	13.9790458423614	24.412379845692	12.4319306870622	9.30374380339874	9.98094715629082	12.9874925537324	10.9016214239055	7.7146789184637	5.58907646136739	8.23158682124651	17.2453938185208	13.1627952008134	13.0868852845622	8.62572941533197	11.4293976737476	22.8116785488355	19.3181478020846	8.53114284668097	18.9645957070643	35.4263732114422	23.7933298003852	9.93383607881359	0.120857879119596	5.15265535340716	1.42902074003171	12.9514095608342	31.9561762617813	7.07053728000286	11.9978903784036	13.6631499660198	20.0212142181276	11.5159533043704	28.6503976877361	12.2130485663412	3.79472526994052	9.50335009291796	1.29738278510285	14.4651126026214
hsa-miR-370-5p	27.2537148935756	17.1499617674595	2.07988346749859	7.96516825804429	4.48386499832991	0.802923552731472	15.0769509748392	33.1889947587906	0.0470680038363334	7.89714508256011	0.239924621237638	22.4586352890856	16.266135952373	8.25281357734929	6.19624249778617	15.9451356483433	7.42039672794894	6.21873322908794	0.683500605789613	3.72115667193005	3.42743973383925	18.2416776582141	0.0653495361095606	0.907640336794908	5.75234365778533	2.12111631625101	5.05978962395226	12.2372531962832	14.9934768686728	5.02263523277619	9.0246688198324	4.74091688528073	5.4095263033445	5.38408981326074	6.05050460207027	3.9903161832824	4.33763537309857	19.3486841659507	3.90003500454222	6.04717992033226	8.96574235076892	7.81801528089161	4.41457542381148	13.867066637057	17.1983800269747	2.55373401481803	8.0738016472127	15.4339185607979	19.1496277589072
hsa-miR-4652-5p	0.0182641252081727	0.844428977073479	0.0759300679343438	1.13222220304162	0.0143553380361122	0	0.0568111409637694	0.00987466124119474	0.0169317296234978	0.0363479626550164	0.0721804800394815	7.65889349693778	0.00231125205090077	39.3573506472952	13.7732899093105	23.4557613974396	4.80664948428513	8.53815645459425	7.71707063265115	33.7562389251127	11.3646560407388	33.5705054370141	21.4373174292836	9.33640217365064	28.0431124003313	29.1109801571538	2.80935364228136	5.59501659925368	6.95801812078053	12.3350139121691	4.8410575535285	19.0283858677921	41.789446730013	22.4352166929352	9.5125953076235	15.5713011048454	5.42337361490106	6.93923439740331	77.0101859063905	14.9003682773442	5.00548009198791	19.1512955722272	29.6748586673733	0	11.7744757762995	9.90655734398013	5.51221066876034	0.517098838550971	7.71797362834047
hsa-miR-133a-5p	32.6995182872964	4.2327424426738	3.74341337653575	16.8662712674792	0.0364606876867013	0	4.68325445087373	16.0487142214262	0.0433005695507545	2.72169435193162	1.98030663345998	4.65155489585351	6.10395052468947	0.0674641316349694	0.0902523625760973	0.0451877587809107	7.50794153890986	0	0	0	0.101711762446448	0	0.0371981967684424	1.86979420372545	2.75128617530875	2.35567581992142	4.60981019120551	0.637850059733835	1.54378481686279	0	0	0	0	0.0597729802122897	0	0.0550132129905927	0.0156431372620824	4.44808242191851	0	2.86852306383434	3.91989354995792	0	0.0758861907225785	0	0.731867464451375	0.0436887183129373	0.0625759519537814	11.4714196484964	0.4895624237215
hsa-miR-128-1-5p	38.6799592478134	19.6783346889717	12.4416237012128	17.0030684826754	17.7597444227366	25.0936407997178	24.1279069288221	18.2628041166017	27.0860607467935	6.64196052334575	8.76373387490884	16.8049538891735	8.14164523638948	9.70995159332348	28.5743147836859	14.8752004852968	12.3759867072579	15.6557585437284	3.79835460965354	34.7027324449988	39.2956085490123	18.2089277266803	17.8815189128694	22.4775408219099	19.7146937973008	7.92894413640681	13.915678696714	2.72419605880884	7.7489972923559	12.3430746183776	4.84225757587899	19.9845417868178	15.394579934485	61.3870564862463	12.1349620157822	7.87861566671557	5.42273933323966	21.2457402214924	9.47681609538004	11.9748890550109	28.3520504848888	20.9099731223786	19.883529691741	3.59226872921117	12.6944430411286	19.6368365982788	10.8157872118857	9.7341362128893	12.0263682130045
hsa-miR-152-5p	3.42057547506641	1.67408864338677	0.162182087379331	5.60217928643169	0.0277566875795221	0.81769219781555	0.117641371847934	5.34009937443129	4.4915282273001	1.38653860801068	3.39149982462522	7.53154513487713	2.03714031755384	2.83510896781058	4.58690203796362	3.74940932331499	1.73020228452313	8.74331346040885	0	4.67921148080698	1.79929844976475	0	4.77529736262488	1.84943978353992	8.27561600205676	0.98194156642525	5.1488939581957	0.599390266208578	2.28106166817232	4.35547850483331	2.4076084717865	1.88589737537997	7.27992145070279	26.5974154231118	5.21795012854373	3.92405503822046	3.24968459414735	1.29758395845933	2.32196083480394	1.6494699538933	2.5615966092763	15.0070382856862	7.00175684539092	3.7957608040112	5.3324495514202	2.52314766300689	7.90033792942081	3.02877219229709	1.67094961354103
hsa-miR-215-3p	0.0549803349157347	3.3509200906699	0.283124743539874	0.0515953784370708	0.0426389173553776	276.201360003507	0.196607907300617	0.028887979977279	57.5139588393376	1.44022430729908	0.265153272269098	0	1.0244924444067	0.00611418858390758	0.00793676447463675	0.00422467169723227	0	0	0.848251451404513	0	0.00881531975439909	0	0.0035182363524647	0	1.22822218196439	0	0	0	0	0	0	0	0	0.00547457153152427	0	0.00507212420093191	1.04782310800623	0	0	0.00751585148771861	0.0140273194325964	0.913685691246638	0.00680003603082623	0	0	0.00409333809094186	0.00570918094016531	0	0
hsa-miR-210-5p	4.48744923475221	1.69302390757445	3.33139981631009	0.0281223820421677	0.0233959346547788	0	0.0969044033885974	3.20590419225171	2.261720067929	0.0606598414767409	1.77737637740353	5.66375560653089	2.0346328679372	0.0989409175001805	4.54569739714176	1.31949587131605	3.04591779303049	9.60165327475977	7.93891553402009	3.73986980367736	3.28792098737977	1.90362922746128	1.25990865006165	5.62841715364292	4.24220577262045	0.99004590346249	1.37317052867535	4.29191283597876	3.09509646889653	5.90574652313133	2.41580367089661	7.63739289821301	2.69707980870406	3.98710484530065	0.818731450382135	0.079964501608778	2.17712063501812	1.30476019707623	6.43295427337655	5.82540697968694	0.279699990263822	0.820689767394697	1.56155223526948	1.73537773892551	0.652538212560546	3.70773279649695	2.75316186301985	1.36180110527197	4.2373094411172
hsa-let-7c-3p	18.2913612086386	20.5126422594298	17.6527750262647	21.5342205472688	12.2445147964138	6.84933219688101	21.26053096049	42.9133254875792	14.7350800466934	24.7415758982929	2.02144272361355	48.627375518003	59.9716947959543	46.463639969653	61.878441273387	19.8690080368426	24.843220478188	3.81163401391785	0.682970562133187	42.1506853097041	19.3780670703606	21.0705786309276	2.47605672227342	38.3804177489047	45.0373353420178	9.04649155653382	58.9534854311372	9.16756440955448	15.5827556421952	40.1753741433114	3.19539897549079	23.7732046699672	3.57828083031005	8.09193553371138	56.5635315194736	0.11548692649334	24.8017353449445	37.4685469798328	5.46642891485285	19.4252691650606	24.7920245171919	19.9787221372875	408.906451706743	7.08903313255015	4.58018343507456	80.7897868875284	33.5018964683343	8.44755560029174	23.542110145197
hsa-miR-3615	10.2998623242663	9.37612832826763	8.93523133094394	4.58727917326255	7.8005467199874	19.9261363160288	4.75748262404512	11.8230619697124	4.57748390660503	11.7547041310364	13.6081196004752	27.1430102219079	32.5185653079404	62.4716782918298	15.3326608419888	19.8305031128531	6.67564162288373	14.8267934759606	36.0010181300328	17.7778578428696	34.951302526504	17.2399299262656	27.4023671214172	15.8938109865805	29.5591101712084	44.8337731845181	19.7963570916808	12.7814462637144	5.37850941618493	38.0792846702094	15.5460543482099	17.1136355249979	20.8294653136938	63.009029372227	24.3313015990444	34.8385956593658	20.484822087176	9.76756480609999	27.8650273395945	17.889079538021	33.0849896244415	26.9937001710608	45.2217776571315	23.3211428098583	15.75526421306	20.913550445887	10.8521735658412	13.3036064076964	15.6494641186231
hsa-miR-130b-5p	11.4806749541458	35.9162824713642	64.332590429879	21.5670782240673	51.0151317672179	37.1463085198337	49.8860906939497	7.55499719663083	35.0592994026405	63.6609451828204	146.087217031516	13.9804192877456	16.2768713002714	9.76886142178834	48.5362361172664	18.6523026631245	28.566158655722	29.7315204029013	42.936746720627	94.6495993026115	21.0044459753906	34.4926531460876	44.1071222367184	65.5468507571846	28.3259879723168	27.6321798099891	69.9514917357883	42.2204700445425	38.3681100264883	43.0552059413617	33.6242097245358	33.2901121839114	28.0649789281629	86.9925192835383	22.5482972589368	65.867465954821	22.6567682079512	16.122118802143	86.9049460369803	50.3248302147616	24.911363008969	64.4695277381384	62.4538389179031	23.135696795268	85.8184274501901	61.3423158281027	16.2239711099602	7.64439507864654	39.3713068534512
hsa-miR-3614-3p	2.31787745211638	2.53396288257368	1.95464399342551	3.41213127565603	5.52287356574303	6.09416856993849	3.10554566415724	4.29438887244091	2.29357120075045	2.666341816165	5.01087644569132	4.67589844488024	3.05321432256752	4.15410226114727	1.69779385442377	2.54316845897424	1.09235806915645	13.6176813018072	3.06886315073888	0.911177402535875	1.80083893113331	1.90206778325142	9.41605618268291	0.910543784994614	2.92565066566153	2.77253760595889	7.43890719477421	4.26435814225722	0	6.62803121962118	9.13825470472259	4.75490522013303	10.9578786624193	10.3332903636908	1.69001623327582	1.40228816879451	1.10754034269728	4.20636870700804	1.51320751486726	0.133344280527488	4.55249287936026	2.57311353279797	1.57351591241861	15.0122680782529	2.01115076690976	8.48885579485738	5.34865419530469	4.74493683640415	4.83787990581614
hsa-miR-26a-2-3p	10.2958567599758	10.2420462642602	7.2284744291372	21.4483127376361	6.69432927879514	21.6799617371362	7.72231568259424	21.4410728894936	6.82623306666402	9.18235562047725	5.36802421912378	16.8274874833234	13.2190792001301	11.0200348827792	16.6272594616898	5.04700714978383	23.9146884553139	2.24835066305229	4.58829745650292	19.6862481562609	12.8301385036809	4.77371766609994	4.84990989423608	26.2563194555649	12.7283954288733	19.8051608890375	22.9242880676407	7.05689117380505	6.97408774657959	11.6402771124806	14.7834416454615	17.1340378284824	10.8574187102418	6.7292413017842	15.6548032269503	9.13517245631705	12.9359761725915	17.0088207474692	10.3001872025287	0.170762256927564	17.5921601600347	19.189728758727	14.2288910970076	13.605745130548	8.68150184837973	9.87907026026637	12.0947199591714	9.79667241490458	27.6216962935088
hsa-miR-3614-5p	15.9012806631874	16.3421054638902	5.45992916890619	4.57594398083211	6.68027805381762	22.6330485451545	9.10499011387602	5.39224302992715	4.56636977088249	2.73053363764948	8.55291911185352	3.71038479551108	7.12107537839204	12.3094315737813	7.71482895140085	8.70232035100736	7.37993128940572	18.9314278460853	18.0627836291927	2.78056617347973	3.44835972863598	6.69591091367672	28.3579964283439	0.907210755001332	20.8767416290858	4.45366658617772	9.51724290060332	7.80576231913965	0.686368744586044	15.4016229875022	8.17059802379217	5.69159689863717	62.9461530453398	8.00757201828197	2.54725390911264	4.0032401191114	4.34152214545105	28.6639670478096	15.1687734665496	3.17111646087487	4.90498226213036	8.68071892771459	1.61085412720232	42.0533288812508	4.6379132054568	4.99949041029971	5.47821766549888	7.39306018349271	10.2727299428309
hsa-miR-361-3p	874.013747606633	958.534470900686	890.197772455567	1161.67664983413	950.579052561334	783.153535817963	1100.99556556927	659.371167498791	1012.51786867199	929.04240994461	848.38179446663	569.818051283463	564.337550129436	279.374753989618	414.178477413905	434.034233779459	202.519859112818	649.326741748975	588.15276167757	647.158898835435	373.728151122209	274.087238697857	449.292105541655	553.228303761957	822.99821863225	412.491957557723	455.036718542898	1059.42610840847	318.932707290003	362.829241439695	813.068894516466	529.03312564973	792.170390069807	593.46194325659	338.10868685492	214.839056572147	377.113003522786	592.483648447461	301.556742756653	596.639346776013	546.955656315814	315.142079418089	581.537685418174	795.951027990308	236.939081766713	557.481914275335	773.67022817188	556.278119425808	651.63646943907
hsa-miR-3613-3p	0.0314301001496895	1.687491992562	0.140144876170131	3.37271037343367	0.0245856231847368	3.48772407482827	2.98271938953809	5.31987144027482	1.16215770894687	2.60028995293686	0.132624949889524	2.80645694005216	3.04855822042009	5.31931188196631	1.64021379976436	3.68674519531489	7.20212266440597	0	7.22597245965303	1.85924208307727	3.19461902666128	3.83917943075418	1.2470051244986	3.75182901286132	4.15438433192806	1.62757843976371	4.48439518430576	2.84976278602764	3.13530429330991	3.68041994659708	4.14186743280342	2.85184926186559	0	3.92082099157951	3.48578626731488	0.0695410997648849	2.16801449554817	4.31275301646624	1.53760003987486	0.108618702368324	0.23429442284104	5.28135418957575	1.52883257199987	4.91521510159884	1.14632635539444	0.054966187118918	2.70596302607072	4.10660939946268	0.461968325064788
hsa-miR-3613-5p	12.6049717970455	24.8128293147145	32.9944143777751	6.85733026483447	17.7748584901076	36.3537794283721	22.7431173647771	17.2017477313316	15.8603804719834	29.8902509964321	42.0315153474219	23.3481337034841	23.3882307208653	49.2451845602476	30.4694559818358	65.4311433971254	32.9722107524486	25.0185075935494	133.22842745419	42.1408742498143	96.7051324219045	38.3309824168224	15.5805732883887	49.6186096498974	29.7128948778415	25.3162864799911	44.1066862869917	37.1978613798091	19.5037618814541	65.1003975264144	31.9845205625784	19.0093183280608	28.0680788152312	25.2242004581653	23.4222331263439	38.836129092735	42.0232306214557	22.5117203052441	28.5912789955731	54.6880730568183	33.6046143372721	54.878892124438	51.1369995128655	37.7145291272017	16.5599061302813	7.48405747969727	45.514020431419	19.2403533891853	50.3972597400631
hsa-miR-362-3p	10.3165097153452	28.306171249358	19.1945141642463	10.2353339227138	27.6853524898582	12.9329808181122	27.0343802900819	6.47594116671659	12.4648078204965	24.6445655220127	21.9656567627007	4.63934245969122	15.2548494161175	24.1492620115606	13.4887179862209	11.10092561377	13.2127774045749	12.6005500964762	6.98536974617561	8.42272639741248	3.42774845678538	7.66085927754023	0.0653822052262525	14.0653987590256	9.86197967833601	7.45146504404307	9.55552219352449	11.5022684937368	6.21537264088127	2.80319447732769	11.5246339116501	8.55933189258182	9.05884711805361	4.0847680451765	6.05035134048003	3.99050678388081	9.69653051963604	8.45665004439339	8.73980457016673	10.3401817112554	13.0211126424497	5.18288144666947	7.1881146611024	12.2155963283905	6.96621270910265	6.197354580098	11.9853764165272	10.3844366270373	8.45694221513289
hsa-miR-374a-3p	4557.08956188629	2329.54363150402	1904.48587548469	3988.94357198518	2578.89526842521	1727.08211863498	3248.76663526236	4403.88974919225	506.331359905815	2918.55564959878	1822.42866201507	5102.43560425253	5138.97052050893	2444.66847093363	2429.84500425859	1776.82725889138	2661.86357009057	1232.62872822	3011.80365631712	3106.51192485619	2763.41997050264	4399.10156941503	2427.45384542656	4736.65487566278	3477.29829658412	3086.61855874833	3317.19681469549	3237.71138327517	1695.29751697727	2190.54045759338	2527.64820932733	4378.84054291562	2723.52185682796	2244.43832286997	1156.95846291022	1810.84167899676	2049.24271560966	3422.65562983183	4090.81953969919	2083.2595988666	1774.55140253035	2985.58207219817	4481.55880061967	1104.44183486793	1592.83693450542	2199.26772104546	2573.08852193097	1525.7791731523	2886.60296884994
hsa-miR-377-5p	7.97436158813243	12.934509810468	8.61649872274551	6.79787089334405	2.26143533789517	3.41275198213348	4.65502721831197	11.7738531842741	3.43254910661242	2.71290382763478	3.60643474530492	3.71633921488907	9.14762895864261	6.92646121557848	6.20525661269394	17.1695524007405	38.4487432840442	5.42011828329822	0	3.72055537780816	4.98868970780522	13.42906847362	1.27666589062129	10.298174879603	4.37873890028247	8.03819381717292	16.3149261502027	10.0257234948954	7.00644952673999	3.53893291745296	4.03595251321974	0.929839000266266	0.864466370326276	2.78098944964991	12.1924134623538	2.71281836229209	17.1919647160892	15.693809200542	13.589007401191	11.7819602719872	0.376242087138158	9.57275900907904	4.41937153830652	14.2455865556546	12.0399592940313	2.55500518717086	6.77294167968287	19.61063413159	17.8599905433468
hsa-miR-379-3p	0.036262042147275	4.30147487107519	5.03992636044727	3.39886536863201	5.50450028099031	0	0.120369821329408	9.57208153945848	2.28495897623603	0.0743943625940278	3.40850863057538	3.73981948937356	1.02242224572076	2.7389247930372	3.00920913915465	0.0530445178474448	6.60089091146757	1.52053590866672	0	0	0.12127105578498	0.946199350539268	0.0435681493444688	1.86174227076411	1.49807249767698	1.03187508083156	1.406776525162	3.64059342905818	1.51968434200835	1.39509315423017	2.45446631284511	3.81768262750818	2.71911337129736	0.0704514381629204	4.39627092468157	1.36264465675453	2.16329949695694	0.609299185286555	0	2.94444283349704	0.214581132599983	0.830858833710919	1.51218020126256	3.64710990634683	5.73224226480951	0.0512633332561352	2.68232760512329	3.26668211646034	5.07771725781551
hsa-miR-340-5p	109.507295305811	45.3033087055288	66.4881980512003	101.887756790186	119.758908979224	35.3805131616894	78.7032127629067	105.22704261213	10.2378780090271	98.8617805891248	74.7525380401133	99.0274141291069	108.795870336153	43.9243222050648	35.0959278970362	234.397895218275	62.3113521367512	120.100075137128	52.275301704221	44.9332314013167	82.9632370599157	45.0314921213181	25.1165690248249	58.9616704881354	52.2585605968682	78.7131146164893	38.8640345287175	48.614609303062	44.6054360299854	49.577028777681	37.7056294822833	35.185723166957	28.9599790578078	18.6679419974521	76.4980788350607	46.6533568981786	35.5858397381788	90.5490187701226	46.892888687951	28.3503372363181	97.5027009365729	109.761238432444	25.7934119269476	56.7631450401986	51.1817226335594	36.928069559224	68.3048122563364	221.267405724153	104.490066147632
hsa-miR-330-5p	57.0806741975378	132.755319410787	64.683853119056	47.5962060218468	49.9452322941098	59.6195958880957	122.223118534375	55.857957186564	63.3028883734722	59.9109830442389	40.9753388396924	74.7312088688003	76.2612593709847	64.3920028494595	89.4281880397825	42.1260545176726	35.3910382981037	43.8368844083227	45.2265219247897	61.7997479899185	44.9058452034068	49.8244563036889	73.8953203553542	55.2131140722044	92.9677789329063	55.4457477024283	81.6119953792005	113.264572670206	41.4604078832024	38.5930139365347	97.7611801193103	83.7345722641665	229.487818608686	41.0965743373388	109.576182154777	37.6271298652894	34.5100597115083	76.3462000183294	101.126200998541	157.949014286164	40.4844094123115	44.3594681162683	68.3018713877446	66.1561147933373	176.366431958277	76.1402249645483	68.3169286607438	46.3541463789603	49.0189844235116
hsa-miR-342-5p	9.17064203036524	13.6795048585006	5.54876704921355	10.2245503757568	12.2194274247008	23.4000608082007	10.7081100617013	4.32924909242659	22.5501666076982	11.7673439186507	21.819127075104	8.38539470725635	26.4266372941261	8.3680845753681	7.80677726459495	6.2916037332996	18.6727346805112	19.5901374601398	19.5116102962317	26.2360272949475	28.5589003469648	8.60816929994602	7.23567273283727	8.39762802754646	21.1463722766734	15.5333304991801	47.3648886172801	35.262917324014	28.2800527190735	18.2232404831731	41.2180796985662	12.3541041315551	19.9343423327891	18.5391462790895	15.6194497874786	5.31306428810806	5.42398306234196	19.0639697629501	10.2687417539826	14.9182067366312	41.1959570564398	17.3945237854669	22.7269436332012	21.4367729190092	13.5604136432507	30.6095597266569	42.5230794655736	13.3549672838367	21.8499185166973
hsa-miR-151a-5p	223.647575076157	187.397451027543	239.143828982789	216.277452036223	178.606029047136	357.932163049318	172.551310037399	169.689946126794	544.524883294996	179.631897092486	183.390320905056	138.232710168182	126.091516224523	269.71667972132	227.653413064986	201.618494887331	127.679322301669	423.499548968508	628.156871961674	391.482110214574	298.600536883595	394.868558838597	431.339103142184	246.17619883712	238.321367139526	300.85768912493	183.697706936562	264.199560659132	294.682729214969	268.661572423075	320.258269282118	282.588768099266	704.318466405021	469.121411409903	139.02638930293	415.124721166011	181.033320134619	175.930269517954	429.016973640063	355.321905051036	253.728549659523	547.734682788223	361.14102170495	182.136226897977	379.724081008729	314.368057851781	194.236670482999	182.814486102185	291.76194125428
hsa-miR-135b-3p	0.0306012243750844	1.69043909298122	0.135822217256439	1.16310002063916	0.0239444775516384	10.689848685144	0.099459972957999	0.0163862177172718	6.63876913962166	0.0621731049990286	0.128573697838858	3.75809377903326	0.00380211320105039	5.50300017310547	8.93102746596215	2.55420892881555	4.28961009984829	3.86842063739366	0	17.8971157645757	35.7459353453576	1.9006018685433	1.26881828186962	1.84705969129783	7.00916173444983	0.973391225541306	3.60491652429737	5.7156420949376	6.27404187562338	2.08628702497953	0.745772370793248	3.79395784419605	10.0155257620864	1.44848461738673	0	1.40950509763622	1.10910180940725	11.5188389825262	8.82294827288363	0.141107569668198	2.61573092549527	2.56662224226938	29.8452754658691	4.56997736935076	15.314120915375	3.7409772154114	4.09015702768514	1.32862028041714	10.5394650713809
hsa-miR-148b-5p	6.85313027594115	2.51041346708484	11.8688366420778	3.44119976514857	8.85678718492708	8.66290747434964	3.20120158358256	4.31569308726279	4.55335957501384	12.8330563047121	13.1445763091413	2.77748261018419	2.04055344918911	5.58039351982827	3.24007093732311	5.02134859094564	3.59001140198445	7.01584389691142	7.78064827629373	8.42324994149061	24.7095167299512	1.89812480477116	11.8798130116111	10.3009553979712	11.2218529575655	9.24968417080545	8.05628651089033	7.10840791590475	7.80885106247581	4.28202719629675	4.86758248325379	20.028127803564	6.3217308423301	5.38295858233776	6.05106772892882	2.71063271427823	16.1163520056857	6.29145477333922	5.51084423685949	10.3354410291026	24.976867449051	2.55542048009061	14.0586366058439	6.4823901948617	6.04878514700566	8.61264087672953	2.81900576418392	6.63081950287794	6.58524621442438
hsa-miR-656-3p	0.0347603195632258	6.96675062601979	1.89716052332998	2.28447890938445	3.32414182991043	1.6961557083066	1.63482183679141	4.27910607181328	1.16871637258268	2.63089741703613	0.149268990960866	2.79837589979025	5.07746722434045	1.48120994616606	3.09206436114978	4.90227662935775	4.40888904725111	3.92647453059004	0.699051242890996	0	1.76046081582478	7.69764214285628	0.0504009381331845	3.74388927368977	2.87788478429698	2.21367195853329	2.14008510010127	7.35422330856559	1.49836102943115	1.37018697454121	9.22236870239031	1.88970889635554	0	0.0820601574823994	3.47045585580192	0.0753168117891223	5.36590744386581	4.26750633430477	4.81233938140599	3.02049928852843	2.46075496280069	3.47625154128128	1.54759803557427	14.2198436266119	4.501510393911	2.50035546297359	1.44334550298304	5.80493886181944	4.93679169860751
hsa-miR-655-3p	10.2734827350014	13.7270252450756	7.1582007775289	5.70398061106706	6.68442500709793	2.53186333359362	14.9600815607723	12.874300258948	2.31850145032688	9.14179344803072	8.58679490673745	10.2737702167905	19.3077608204656	9.66780566124195	13.6634057876642	18.4839983653756	25.2183544477363	11.7347169585384	3.80442518036931	5.5933518308905	1.86674056782041	23.0251638582058	6.0330101924047	14.0413046274858	9.95709143278635	5.61281515207431	9.49251510188859	10.6897270679175	13.3156938017992	8.68581046618259	10.6422276166127	5.68939514312635	3.58198814625024	2.79259652783454	6.03352975072378	2.72303516084518	14.0065350253984	20.6230725952352	7.89344475377324	20.539969076044	2.76233184213835	8.67015855078375	4.44866301063241	27.8317093063638	14.1655327755724	2.56228845301124	17.3385033797319	9.39876311209757	35.1426710165194
hsa-miR-654-5p	3.43381230580586	2.53794068654989	1.94179950469327	2.29542095698911	1.14669989913867	0	3.09061351156439	8.52843367901426	5.61286262209936	1.39757411645413	1.88453065320637	5.62456736611611	6.09449262463855	5.48110206947652	1.70467913964311	13.3401883881838	3.00955640510956	7.90993883501167	2.26645036326116	0	1.80918422743114	20.2197241136242	3.61783700693727	0.910030008340389	1.56230515467013	2.76127932589464	0	4.99322676053079	4.6795388755377	2.83889498920004	4.91290574487889	2.83997361981057	2.68962356421955	2.74073177760232	0	1.40562222648462	5.38892408995109	7.13149565797714	1.51053126384502	1.65688237986697	4.59500623927662	7.87603781736885	4.3283947093549	17.4987374106256	7.68775174208503	0.0678547599774801	5.3651140487188	6.87451907206674	15.1261247365832
hsa-miR-421	13.6102239930145	5.09938504571289	2.04388256133623	14.6278393777332	2.26350190162486	13.0378264422369	1.72417996860746	5.38581637646712	6.79407336803889	5.27421646574107	10.045379638589	3.71399215524284	7.11898779673471	13.7261180628957	21.0871139988329	18.5123660449806	12.4108354616529	10.1359653575199	14.0400424998115	6.53008606484357	22.1451232808356	10.531967140643	15.4946090707897	17.7925971086713	7.20262144206882	16.2133078158133	6.50857615199534	14.3017793879737	6.96936800980864	7.93534418729564	8.14944434268509	11.4076886948799	19.049542960341	4.11282695112583	6.90279058052362	10.4221963993022	5.42068799587948	9.81479542791323	36.8686933270748	17.7188965860851	19.7609280426814	15.671731505245	4.45575881273891	7.96275222896352	5.05674936768239	11.1029632825499	4.17105640130622	23.7511491475155	23.2193050321038
hsa-miR-660-5p	199.728754244961	370.570227006821	422.326321931608	309.131527196207	675.418545341969	217.788560205697	423.445183515746	239.494764265891	374.050884909311	542.47323026292	512.170564373766	117.671784913494	166.764898704066	146.528781499139	242.536137295543	234.868348646491	158.36350412268	209.396089081799	84.2620478054523	133.909898781055	108.760409024903	47.8989432752041	100.171631959237	230.29126149255	124.157069863945	102.269174709517	213.235718891071	155.359504724691	185.758601483438	73.6267865553819	215.17864819931	123.68153719633	105.10112905975	66.2417423125098	180.806102155079	102.285510572285	257.473041266627	149.832941226419	155.162038259647	193.941526136369	480.479294178144	177.612959359883	102.529519690279	246.057450381433	181.409717053702	141.260657051852	183.415788504048	319.537984918263	127.904543886098
hsa-miR-296-3p	1.12847714502904	0	0.0587944818710939	0.0135849538061892	0.0113481678911313	0	0.0442611444744022	0.00781871206582502	1.11889010390818	0.0285132301302304	0.0559573092831677	2.85958467694021	2.02573768460891	2.82876035400811	1.691490027267	1.3229993268919	0.468962907182351	0.697234242589722	0	2.79337502610132	7.73709982920566	5.75587389596349	0.0549987192459098	6.56885972887367	6.92761165629312	2.78300412459825	1.36873929017121	5.02117716323636	0.696710806468607	0.620658250114222	0	0	4.52765282652352	2.72663047210319	0	0.0824894837200247	0.0227399756964801	0	2.3251243100704	0.130301263814001	8.3114158716729	0	2.94297112201268	0.136078213937963	26.0735054339184	7.28672567376305	0.09439136946316	0.939945711804094	0
hsa-miR-542-5p	3.44384757910419	0.799626884925152	8.2976336155402	4.52896969359447	10.9732909124295	5.20102115707965	4.5389027586629	0.0212273365312008	2.29658059508342	6.41965586873702	1.90815323878419	1.84680308376989	1.02313572819292	6.7405374424785	7.38970532327278	3.74205949755121	3.03314921035833	4.70343792068781	3.87903964787893	2.79371769303164	1.79144556470512	8.65076805915182	1.26221668366392	3.73547602689011	1.55147410832298	4.00764491937836	4.39795959452204	15.5679748517876	12.016992306617	5.12606933757619	2.41131861669227	1.88664889457687	5.44717547551447	6.52866646921274	9.66422416746382	5.15916995601403	3.24756149378199	3.48498249695003	0.714087765161549	3.06505185819024	0.289363001299541	3.46030277475416	1.56754110054617	7.69305372102239	3.9193584578182	3.71609898711177	4.05018593315325	5.65655276897221	2.93989620259708
hsa-miR-3610	0.0226473919127136	2.62127712736556	3.13788645779042	1.14416998110307	2.1951675147726	0	1.51386976065536	0.0122026402600341	0.0209838576083254	0.0454000755162872	1.6725522952388	0	3.04197124387292	0.0793874607359752	1.61794351459657	1.29411995839993	0.494201996188093	0.715012495268988	3.14637220449955	3.76101176829237	4.55969815776358	0.946263942903489	3.54173117270665	3.75928819196924	0.0871792907915006	0.431202728358737	6.10173039871954	0.622218268445538	3.98253295881205	1.39572236836448	1.60579253602824	1.89551081933089	3.64486827981601	0.0701909332030228	2.60557584939596	0.0645182434400775	0.0181489011038518	2.08614018350219	0	0.100340819977632	12.6689437351507	4.40382575250211	2.83603587500188	0.56176841654662	0.694790107728118	3.6396020210706	1.41539207944651	0.1758995262936	0.470456485653142
hsa-miR-3605-3p	5.68738504612016	0	11.4565562087511	3.42054955197981	13.160859180237	3.43348043752458	1.68500143095197	1.101894103558	6.74333568175481	2.68050592363305	0.180754456317152	2.78582531452628	2.03907863833798	0.0852257496320821	3.04456322412102	0.0565729091613751	2.45042580621719	2.32216211213914	5.58337237645708	1.85951730053164	4.62339730341424	0.945054398985499	1.24647132873899	0	1.51286904634436	5.42167417461406	2.93279862131947	2.85179818760676	3.13697522840361	2.91163773329111	3.29149012080359	1.89288642968536	2.71215392931114	0.0752759691565381	3.48688074182983	2.61418317959645	2.16764014752373	1.32883793256191	1.53836962719777	1.59651633345645	7.77310584633811	0	4.18304056807566	2.68344280223628	5.11675958667007	0.0546629122762574	1.42790134355854	4.11378020299895	1.72640958907373
hsa-miR-194-3p	3.48481900303595	483.54161243831	209.778347644653	95.1802144119706	191.940963246122	2230.76113183032	314.748519432917	5.40236118106162	1929.71438128511	273.355743004123	161.521346523135	2.77381495258627	3.05778685551882	15.8481938579932	6.02770593160881	1.32672032780216	3.66461119513501	2.27914686375941	6.27541148457688	5.62128946256625	1.805226079238	1.90170957577386	2.44423004244124	5.61857407072079	5.6274800256714	3.37143965899923	1.3641225132055	1.3175734634376	7.10587899109479	3.59346075277595	15.0470220637884	5.71113809580622	10.0323423416865	5.29187559520675	6.09762312577924	2.67392178826775	3.25128498308094	7.88068156612678	0.711763518179226	1.65391852772716	8.4274500039132	5.22169681690001	9.70268796536403	12.3460129611297	4.83170657386598	6.11853660976545	2.77490757033732	0.932369996447694	6.10753737241332
hsa-miR-106b-3p	497.481081713992	359.411924111327	234.202501542727	476.69426468299	364.952707158187	791.88575239904	405.438992537417	419.893302640023	629.414002004898	333.19072428345	227.65126796115	788.466022705012	664.992337302056	806.302210922334	650.855740374734	1856.9918194124	320.383513722394	1219.39642924538	1952.80737795867	2452.87074131352	959.54320050746	1364.77526213746	1513.36822712866	722.641270502906	1649.02687049467	775.868408998162	565.986221282176	688.117143739626	531.327828709155	947.75143058975	1152.96714681106	622.264777172816	2090.97804532286	1637.56486488845	1017.9151755326	900.262695556758	452.545620533825	742.264826315316	1411.89913027404	758.188931024751	1644.76943785943	949.895295222233	1610.85038179556	686.783659867516	1751.70924728658	1164.08056216899	1243.6727871166	507.078719216955	797.076444645199
hsa-miR-29c-5p	191.663722416585	89.8109219681051	216.195843862345	251.292427563412	176.353063622184	70.8248899899079	119.598154857023	118.141911995405	174.019150515936	144.458813947291	227.083421172892	56.0183332634052	70.1674734548261	22.0508067195508	16.9222685941637	23.5844534099114	66.8690332736769	27.3723698981688	23.3456041766924	36.5122100818997	17.8304503257884	19.1497070183605	14.3928725165124	39.3057238521164	68.9064415177786	46.2778296974245	104.705255151146	45.8204609183997	25.000979270927	20.3293571039734	39.3899244217252	55.1933686503172	21.7131793454368	31.8115463914007	43.4528644624136	15.659741736142	50.6347746868591	52.3401533408334	18.2124118287617	40.0448541332339	61.9420543508382	25.2019329586525	46.9330315177239	25.8864168145246	31.2587182440221	29.5409309317248	52.1870496934705	73.1113531459333	46.7034083968513
hsa-miR-30c-1-3p	5.65980261635346	1.6681306609629	1.93665108370886	3.40558453089424	4.42572967950165	4.33456756532172	1.65958735438303	3.22847527172279	2.28933717185629	6.37157079360342	0.163911852258005	1.84987062171189	5.08038294028128	2.7558443791399	4.41039388498091	4.85608603763378	2.45853058375933	5.61476830498303	0.706877749351465	4.70568850237573	3.17861836629984	0	1.24466537434818	1.85944725886337	0.0918311507032097	1.63550668042094	4.49764921646041	0	2.32511856525988	5.24604200063319	0.761621327741929	1.89360816364088	0	1.40405962502328	2.59836675885883	2.60876821294834	2.16637465511812	0	1.54098397238873	1.59127705968723	0.227203328454897	4.3916817178606	6.77093513678369	1.38763199765611	0.683970997526773	0.0536501522194772	0.0773783871610845	1.86738837200106	2.38343401091205
hsa-miR-34b-3p	0.0352798319381811	4.30923111505308	0.160770372555556	0.0331730020265022	1.14279825792367	18.6533931863674	1.63948516081327	0.0188227532652989	0.0326371523477311	0.0722564485185013	0.151920008398142	4.68946254389294	3.05106506246053	9.71956410419483	9.29916491428517	2.58709918059247	7.94690145922148	4.59990050755838	18.7323097541524	4.65200076247574	1.87289228750437	4.77197160479534	14.3437242961315	1.84134364042589	3.0162551460995	5.00326353793575	7.23451785724374	11.3645354840975	25.1276139294424	82.649934123546	16.3967898976811	1.87959799095496	0.863565218930437	9.37615271429252	5.15309565439959	9.16826360630308	5.42354610851095	4.09747362445077	7.07174521762391	6.14079352141222	9.35519517930236	23.5266967373014	4.46688813008319	0.121476329476916	15.8332003572417	0.0858201926158113	9.5002228231341	0.517222799722149	6.49246256382706
hsa-miR-34c-3p	5.74804156119946	2.50273462424434	3.7817577712239	3.45157082195645	1.15788344927443	73.4709690098146	9.11951992420897	2.18086664518311	1.18800077926555	1.43438292596086	1.99658861222065	4.64670103988157	6.10569073510764	8.4017273243269	12.3931707397421	8.77654861659865	30.435194770641	21.8633167385971	38.223144638718	1.84321681007596	1.8701876204452	5.72915117675398	32.2341154194032	1.8421027757437	7.25723033788724	20.6437297607753	21.2037990339375	120.685613528414	56.4487892409761	254.535581441888	58.3236196570847	3.78185159094096	10.8279445531284	8.09580768885507	6.01781608253913	4.0256575525326	4.34844506884189	6.21174570293865	22.196416311917	20.9391135853278	9.51029879264782	42.6431556667237	10.1684908940379	14.8945466973321	92.4564279210794	1.33123097933801	22.9009683096012	11.2291162882548	26.5438707624529
hsa-miR-99b-3p	412.85821297622	91.5175343836085	78.8661251650344	302.229979156526	107.628231342495	41.4221443275877	98.4982052694629	337.130818616372	189.843909731545	115.894933486734	47.8603408426533	170.013697769027	152.524561879125	34.4121654912962	192.564351332236	123.69880741431	152.767038359449	247.106016019227	117.102156776	130.166239977018	291.733487299802	210.858117115855	158.504598131574	87.0315819720926	294.30845825738	94.7497256635341	155.838376857259	186.219498822681	207.750754141672	120.415320022974	188.071725619552	44.6958917710535	189.432322580658	93.9624195642807	217.353699336156	88.063479520967	81.9142348870246	172.510757696788	181.46787056496	158.452115948193	109.304794306753	202.891554072371	78.3801490704024	157.774110380004	406.12897029887	350.946531003755	104.529539731431	244.165917933749	152.239186489784
hsa-miR-643	0.0160081478973517	0	1.60512281871522	0.0150808632257399	0.0125924763628824	2.69039973054677	0.0494094030965538	1.07136093798436	2.19943420249121	0.0317403495825347	0.0625926567270236	0	1.01651999012042	0.0515206684280115	0.0683718226198581	0.0347888346727745	0	2.42990776746598	0	0	1.57413760154629	0.953644386631888	0.0287226462842884	0.928386304558353	1.41063788586051	0	0.688339806865126	0.664382745793032	0	0	0	0	0.894275204294551	0.0457735190408566	0.851115233820857	1.30200331655125	0.0121774115703122	2.20455131763702	1.6074790645737	1.4743255698341	0.129922188986908	0.852761819525064	0.0577789602814693	2.12268215814108	1.32976940724215	1.23819286940842	2.55676225551169	0.236029407852026	1.19647030187784
hsa-miR-642a-5p	1.20587558974891	11.9418975907354	44.4097680131164	3.46075075229397	50.8391502890518	22.4992992134461	15.2008273202639	0.0278701310139962	7.96275365968837	24.6390026351038	30.1592354088503	2.77028455272551	3.05863597202466	1.51214417761575	14.5911976793713	0.0720334470349919	0.463187817698562	2.27250937643516	3.05604051710231	1.84827940745557	3.35709137603533	0	2.45021341235378	5.61314409537428	4.30731950790583	6.38287347372946	5.87593477206504	10.177891520346	10.308395780955	6.58918645262679	3.23189132099595	3.79419602159354	0	15.4580654675115	1.68616949970991	12.6826937942384	1.10900495549102	2.72851136947375	8.82569991769019	7.33465462041928	0.319816579020523	6.97969748796988	4.34511195068489	3.74175159061024	5.25983677384264	8.52788873020077	15.63214446126	0.141480481084085	2.90463483156913
hsa-miR-223-3p	4739.19363022279	1027.84495137867	258.708068471214	467.684319972663	311.738870893761	771.036526257654	1070.84304582449	1334.79931084472	406.879759286636	437.331741784973	597.474922125814	1162.10122187912	810.405019487116	2920.59353010237	558.388799757034	4508.75725187005	1503.7104347157	2322.84103683902	3400.27580267753	1320.51727666286	680.321659302196	263.539617002205	370.706883177189	1832.87840498577	800.77715018801	646.186532739022	1749.78788698191	557.744110975346	253.83871237349	2133.75233818754	2238.69094145679	1140.84264487379	1747.42279524231	1319.16472939149	843.159806523234	1297.30732750257	2582.48320459094	2408.94063770675	486.969966773129	571.715755208899	669.71947237117	780.085204144996	597.380173816	2724.30799587728	1049.05335636149	650.900253342891	831.475954537374	1654.98892149703	2689.74743433842
hsa-miR-224-5p	39.9726545305742	57.3364193741324	7.36087320733822	39.6652116050679	21.1254022243407	17.2218272835356	21.4104102196308	64.4262503093666	17.0147981281293	30.0419575673115	18.9952331574065	116.833334062673	242.961894155596	814.458274119803	2051.48125574319	341.366317759357	144.495819029968	1021.01277778712	15.5209240749316	908.443591025832	300.417663243104	780.13610758982	1829.02580154652	667.416873953774	1319.18301431106	785.767539013033	247.622865906059	779.838727211947	320.472306555115	1280.13261431435	387.529259426752	553.758724166678	570.052773710514	2406.4258841344	748.430785239605	764.442589438783	467.6241164055	276.999450680999	1205.78963087137	545.008338417764	1002.61458500881	1061.38105055932	384.096532268374	46.0677579991472	271.863971397984	2110.51644175634	983.956726333562	85.2387161957475	320.140623709812
hsa-miR-2355-3p	14.7953665905389	7.66929605419474	15.4782610799568	20.2870377837287	5.58342998637008	12.984522454762	13.5272659739022	10.7408764430377	2.31903476983622	12.9733752072183	5.33235109997835	5.58225693114411	2.04135106501031	68.0317045905142	16.8682193258271	13.6990481805826	31.8075539261165	25.8438725365551	25.7403036295504	12.146956690924	9.85735072066456	11.4820597788666	6.05443173790988	19.6385948726109	43.5608685248696	15.4603277109969	12.3815431939987	20.6888314379364	16.3799716613715	10.0952476850714	18.8305545944135	19.9672697023393	68.079009225143	42.2032638898235	74.0606519822482	46.4396765761712	35.5465729351874	14.7295879771013	220.226504847544	69.041170259924	2.79732500169142	13.0047257042778	11.5637783284181	8.26978361907962	35.9064936933286	18.4930919316728	10.8648712643103	7.65612218952298	27.8659765427429
hsa-miR-200c-5p	0.0577062117501725	63.2843940155724	63.0792258915852	18.1855530040061	67.693361625381	328.786467349003	69.7185438716227	0.0302562609526689	208.934049730712	89.8213833068848	83.2639691771808	203.707657872751	50.8475190960376	127.250297439927	91.0862140509725	22.3789598306847	52.8592250725172	92.4999182931846	0.685935616914686	85.2123273059964	234.020504868927	37.3578015722758	156.037637127723	65.5048640608744	86.0638577800181	99.488658646634	78.5987226345129	62.2033832831888	235.381565647338	100.011643640832	114.972678112782	180.814370346063	202.186212636872	170.349251261784	81.6827513092593	36.3570673936376	30.206420041255	123.04462300434	111.419772506484	23.9377530929792	104.567574693667	108.832207415287	418.198726579422	42.9734138514767	59.531316181417	229.383260635233	32.2983664226146	30.3342834736251	77.5543682197188
hsa-miR-155-3p	0.0145925760471805	0	0.0595578831559045	0.0137492004702605	1.10089125223069	2.70111152145377	0.0448235872729104	0.00791229749293271	0.0135341528067597	0.028866684035437	2.87136953579492	0.935776642514103	0.00185682398797776	0.0600920961406378	0.0800905241269727	0.040400654824625	1.20155612531709	0.736905942995923	0.73295170884079	0.925019795883956	0.0900933494918921	0	0.0333028083370566	0.924479543459129	3.96194850853269	2.41009363480016	4.66930139477904	0	0	2.23438296861234	2.50648055434919	1.90574593974549	6.49426862522988	10.8947291252128	0	0.0491036795708073	0.0140573289559842	0.637299200497064	0	0.0753825241775479	0.154497297303747	0.845118250966117	1.4514386040456	0	1.27019283071718	2.4129487554003	0.0557833829698433	0	2.52998141585185
hsa-miR-548d-3p	0.00263010380587845	0.903386859244095	0.0101380175872101	0.00248099832682837	0.00207896195865018	0	0.00776586177796647	0.00143950987405837	0.00244292385181829	0.00510371883240055	0.00968087114194683	0	0.000340774408190671	2.62477317880695	0.0744443531199664	0.0377091442311843	1.21718132925936	4.96377158677421	3.24819901991958	2.83546443632102	2.95706257538095	0	0.031107938527773	0.926302467443863	3.92867619765057	1.11187021094356	0	0	0	0	2.51922415538641	1.90825842372485	0	1.34079780659032	1.74688985580305	1.31263834967179	0.0131585272339434	0.644477983700066	5.88785057116574	0.070102154941829	2.08768722346642	0.848676667746734	3.95359124985552	0.643143353353165	2.3776348887313	4.67944232762903	3.78249567396752	0.664379340455987	1.86427762763818
hsa-miR-652-3p	34.2930181534773	81.2971030486928	69.9359046321369	43.0775379664959	62.1402773571084	154.83961757639	53.0952658480554	26.8825903799814	234.815792833234	57.3343785466234	64.618377845838	70.0517425351309	56.9462896017543	97.1064320699799	74.3472608774464	58.1650503071053	41.6464262097741	75.2711696688706	99.2466649401174	77.7318528737785	113.106126546958	60.3711775870275	71.5164160697453	52.4032551746183	46.6503763796443	92.0699844485955	72.0272315476102	86.6773408356161	47.7426572261748	53.2314218812997	101.053795005207	25.667195949668	125.125878051802	54.276656584583	64.305915665287	100.811147509477	30.2026018581567	60.0354027079221	149.004256359686	46.05824131164	88.8001067073103	67.0255522699473	37.1406294748562	126.605987022826	85.8892702563808	121.449249479454	44.2969523682266	63.5646199149788	65.4632268742308
hsa-miR-651-5p	6.8740127931448	10.2796857092467	12.0638240997092	4.57452918862109	7.77891833903097	6.88853819106348	9.09248222090128	3.25170262493719	7.92627154001163	6.57185450149587	14.9474983634	10.2801656185351	9.15178010749272	11.0307574539182	7.76519786053216	12.400951114383	6.71089433275107	9.34649092606437	21.9507139126687	50.7163582721001	19.0429685328824	4.77334364739624	14.3115288673686	9.34211280465703	7.20026885782867	12.6709771895072	6.5099448225366	5.60670828300349	7.76059600339739	11.6313851151932	13.1179036379887	6.64131170830149	19.9628082535145	2.79475465724743	19.1510166783064	6.58257315531159	3.26880107929142	15.5561789148978	15.9226443990283	10.480571457148	11.3635010339733	8.66517660831897	23.9697694950554	6.77092915951267	3.71447063374157	9.8848619217027	19.9971196844265	6.92594017606736	13.3038458848295
hsa-miR-411-5p	13.7473630775929	33.3951531953215	14.2462640374605	19.2843592842444	18.88694251355	19.8469451331848	22.7803812086976	39.7093252852349	10.2294641387182	19.5968004994258	20.5264317040343	51.425893851248	57.9426338416883	31.4617561790559	16.8541000849651	70.156783891518	51.4060343075515	44.8008566576178	3.01454649336884	4.65067331053225	13.0135200308477	65.2206748337317	4.86262904710775	5.58439710499409	10.0532962714142	22.4854162444414	12.3861002901512	43.8110152934785	28.9972600701264	32.1494691699557	17.1872257090518	11.3967677435119	10.8340206191634	2.80050247379229	20.831732050481	20.764351758287	21.565044571005	33.9749496050266	27.8451818132267	22.3043717322112	11.6362819507007	49.7118519028819	7.31444327057431	74.5832332122907	31.8999997873136	12.3750027218501	13.5223236005817	82.2692714221924	58.0008469680964
hsa-miR-653-5p	8.03194522898052	18.8671044704968	12.3030359578155	11.3442414633303	35.3445187417886	5.12848804889863	13.634143199786	21.4456597375704	1.18944464618914	13.0342184755719	3.70424356310078	14.0111607321334	8.13981527552236	4.2800474368303	12.2646336612983	2.5864059759824	4.80980580159965	4.60192075530837	3.79860050192105	5.59016864560967	5.06186138403692	7.65023613520996	4.85615373295854	14.968036696477	15.555433645038	5.59123636867583	4.28318700725588	25.8851385745922	69.5938162008475	4.98385325761721	12.2724139248337	2.83083728206644	3.57974438015494	10.6743973867518	19.1290047437364	5.30793050730221	8.64856565859032	12.6554843432164	3.08310246096447	10.5157250700207	13.5865405264481	4.29130130101312	17.086822909467	9.12641428785503	36.8179049864789	2.56534143642984	12.1362967748533	15.033924123477	3.44573890146298
hsa-miR-363-3p	43.408640119657	39.3116150381	159.832043834815	67.9527279124005	161.829782701691	15.4891982511023	78.6541075864836	56.9323533204656	2.32074304215155	188.250782415046	76.3744153690693	15.846579840039	29.4953740938182	23.3771270133559	7.84134274946767	44.4696950193023	7.91662010807308	18.7387010920677	24.9363110332842	44.966097910406	28.8451213253689	5.72921538967146	42.8735966452143	16.8235886019448	8.66041083970745	11.3706162031035	36.0176510176697	15.634140016924	25.0249968975085	74.0127052104065	24.5876853177127	24.7260808302788	14.4599521067693	14.6798240737174	62.6741760814453	47.7793829339486	31.2549826660272	23.9550668651287	4.67096945901518	3.19592140222468	76.5585639667182	20.8523710473742	24.2882990774164	68.3012608301244	69.5052473377679	57.5951302976894	10.8723457056659	43.8704707121044	48.0342743638313
hsa-miR-362-5p	100.409577999809	76.1383680858542	167.097154173133	81.5457070838317	177.391680634378	50.0832726858755	104.348906160779	64.4540083013107	72.3547993123677	149.500716453966	127.088433542188	12.1097686785371	14.2442110305138	24.7234259082553	45.3581769324856	8.77113658059904	7.91832639955582	36.0798717011645	21.8054563893333	26.2104634937096	19.3594279276609	8.60505045451906	13.1931888417472	63.7055816891652	24.0632501883253	12.5384682771123	38.994464396237	11.3247502997205	24.2453490690661	5.70356528471892	38.6147558298812	55.2141778057324	8.11021048688633	23.8725343315464	26.9237241895207	31.0673166083987	37.7032104329176	29.6587355722745	17.4319137755522	50.1425558016367	84.9546767873766	29.5874151972463	31.3161510199175	17.696124956559	23.3058863370447	19.7229771880723	42.7689990805891	25.7373597073376	10.7322109982435
hsa-miR-361-5p	2446.14098158266	643.534481437392	426.229591771695	1869.29276476537	632.280693076276	1121.16162194647	615.764706704779	1632.24453353895	1092.7669132608	512.79161767701	461.801327880746	1348.00691415109	1160.18531750147	837.736122155073	699.333082970851	807.428770015928	898.075462594526	1150.41466265598	1401.32060524699	1511.60976196785	878.089430824582	1206.64080092381	835.385627755837	834.983546786718	1136.04749940636	1153.33998371812	740.275678540297	627.25499460596	826.882221127678	874.749560940197	806.393884320985	548.999879668725	581.833485872651	358.353133082194	794.502703442456	1169.18115420371	764.972647838425	808.765833374491	1021.89467944804	781.823446036973	1313.58246045185	814.070222524657	895.823198089101	652.915838880589	512.212447185077	1388.70205894983	860.8484931915	1349.13372760428	869.335735310519
hsa-miR-3934-3p	4.61245077456782	9.41273335598841	10.4247286793709	5.69838921209795	8.87943632587219	6.88804056041062	4.70843631887042	2.18029628184033	36.9388553203537	5.29599727406655	5.29840293648969	7.46272640390978	2.04111459433405	14.8628095780936	14.8962895474707	19.5466539333014	4.23174347442301	18.2265716220859	4.61391068933069	5.6023919136597	35.1300006208222	9.58599294773977	17.7189582763762	8.42151302131721	11.2016235941943	6.87030433867531	8.06591491649212	8.5832689060776	0	12.4983294403529	0.741927161290592	8.56158202520169	25.532296502604	5.3764337635592	11.3272174142364	9.05423054914348	2.18842331293392	4.13643103665261	10.3702207585977	6.03418333344661	6.88051926620781	6.94363618575048	9.92337545002449	4.87052529856376	10.2394543050505	7.39816280031125	5.44739117082096	3.74566123138544	4.72506628180811
hsa-miR-365a-3p	784.896003089791	162.540677642184	274.259972359898	1421.80520495393	228.535707341607	56.980642774442	349.469434405347	637.842930540928	43.009871896689	191.402956515681	246.259327295332	314.797155903716	484.002098232348	279.21726040325	521.266312813889	137.335828827165	275.676251463731	367.06715393163	96.7487294279917	108.610179271176	147.087606105264	299.02661367597	156.173974962609	247.123008557405	339.603982017317	177.52987886759	166.80423308469	264.251314282982	145.707996185217	136.441706434211	344.130865384792	180.772215691555	138.6326513515	158.721054144378	145.122040576949	175.986456202575	311.359056562443	296.260905471883	339.0870384469	418.741740880893	350.932527998876	186.292938513225	169.333636343709	197.814563120072	133.416010504509	65.1980756466575	160.760335527848	254.634810882605	324.042741175649
hsa-miR-675-5p	1.10367888334466	0	0.0289667854096554	2.15518162449136	0.00580062745676202	0	0.0220403751574738	0.00400845100588518	0.00682383533442155	0.0143721301413286	0.027625324990754	0	0.000945636986913023	1.40032971437802	0.08081967021254	0.040746578139929	0.52558407244735	0	4.06828357190732	0.924793695901938	0.0909255518525572	0	0.0335846551395069	0.92425189153979	0.0663906025728379	0.464469083924956	0.673183272881382	0	0	0	2.5048872055117	1.90543096290677	0	0.0537755832377048	2.64314192584303	1.32333050881809	0.0141724694855871	0	0	1.5103536996041	0.156051658136113	0.844674875923949	0.0681029987423651	0.200790378460577	0.275367771514218	4.7060164604171	0.0562728738438165	0.212448614980525	1.15970154441724
hsa-miR-181b-2-3p	1.1691871099797	0	1.80764469031165	4.44912095992735	3.2962897923095	0.829565079432864	1.57715694141378	2.14778373082158	1.15634529642242	0.0581657643952638	1.76086665623261	2.81358587581592	2.03406242228127	0.096549078905273	3.11247054861639	0.0637226334804657	0.474019858579589	4.72545634129521	18.5893587846615	8.47707920266117	1.77350769086559	4.79626702637969	1.25776729430808	5.63205207288748	4.22699629959666	3.42681333227948	2.13153352855032	1.33062724449204	3.91135672469584	0.624886297922524	3.26116232345095	1.8884024172945	9.14668921645205	8.98584650629923	0	7.59219437225743	2.17559991382514	0.592126294194007	3.97402739277735	0.122868494867403	0.271246022793131	12.3884288393994	12.1906578872948	3.44385267488525	3.48574112160231	2.50804723705793	5.29611758834558	1.37031140031584	2.3249732428656
hsa-miR-1343-3p	1.15031931936009	0.835314729414747	0.0911565364255352	1.14130272788141	2.19101938450082	1.74493823717523	4.08565330867236	1.08001840591822	0.0199776886606197	0.0431390162803576	1.65630685659088	0	0.00271475955144451	1.43666239932704	0.0992432350249001	0.0493629371782381	1.82889291362101	0.720508671864696	8.16425341405307	2.81623625419018	3.1044904178081	2.88015015913675	0.0405868722412236	2.81491035335769	1.48185492167312	1.04802842205379	2.19672762228588	0.628955941434686	1.53044313823224	0	4.18831218211592	4.78717554139114	1.80149361315117	2.62778209430364	5.315859759465	0.0601836702307673	1.09594492299519	2.86460631567536	0.736082524380418	0.0932554086219827	0.196360917039796	5.3234503908752	2.80735428908109	0.173422495790381	3.22617048139481	4.77819448884965	0.0685334138463519	0.185084435712479	1.11593110713186
hsa-miR-203a-5p	0.0510427413840073	10.2427225792795	5.52811200369222	1.19251027450596	2.26960225924431	7.73741309368365	4.75189653302815	0.0269010781910541	12.439459405081	1.43819258034254	2.01020379879708	43.110164997569	65.0113990647777	44.9192584914498	60.0112433375469	9.99382996372178	0.455348042877801	10.8878829538986	0	11.2123680224499	45.8716705435394	16.2807952800051	35.6857137293235	20.5831783940987	19.8122183897349	0.390844424262419	13.1351881858638	57.6297655950077	35.3418149740482	24.0802447191002	7.30510905258187	1.87959516746866	4.48472531748321	25.1228701494652	26.079051628331	27.1501286783307	7.57843639612922	31.8746719221469	40.6962004086389	13.497108793601	15.9248235635296	8.64742121719628	5.89256518428494	26.5099175804703	6.36138147490826	5.02430499874434	12.1802327373381	1.69202149446499	12.5892821146103
hsa-miR-1-5p	11.1851874556879	1.67152491627963	0.166951688274579	5.60968846071492	1.14446896976947	0	5.83632503094965	8.51665924905596	0.0336693084393815	1.39054479975823	0.157691143667783	1.85155285144959	1.02245128607675	0.0393819812334476	0.0519492800020969	2.35653265033317	5.06737531947709	0	0	1.89432215729947	0.0581438988424565	0	0.0221412327807849	0.934723321514158	0.0429970330946777	0	1.52454855940741	0.689911577943674	2.48164762316736	0	0	0	0	0.0350622374165236	0	0.0323683505704495	0.00944674246340255	1.46807511126661	0	0.0490129591196954	0.096711292129157	0	0.0440662452701007	0	0.870558566919741	0.0258941282848376	0.0366412425135416	5.19673823343955	0
hsa-miR-4677-3p	9.17819368966911	12.8050265293592	14.0915704318449	16.990215458573	22.1623597315731	18.1539896020881	10.74134093302	24.6749878433526	11.3370485528968	16.9303923304096	12.0520866877452	18.6853292256312	21.3504436273594	39.568790044198	37.7728674343149	16.1527424839365	9.17838474527862	22.7040433348497	33.6191973896257	62.8219862422928	19.3113315852083	25.8735045437761	9.62117417721003	24.3302568304408	28.1976944704044	35.38684504923	24.2269164228605	41.6541331840553	4.593327548016	17.4420279763357	34.5228733272175	34.2624290547716	27.1857693038514	40.8518323774811	15.6015409303546	13.051102987484	17.2624502863847	13.3165190352539	37.4618479364907	26.679136203644	7.2499289430952	25.2368172878334	34.0566647968818	16.5551301618818	30.5656922897792	23.3656102674666	13.5194556111115	10.8732855450751	24.8299325007889
hsa-miR-7156-5p	7.83190614632352	7.867128295596	1.88384853858022	3.38605342198112	2.23298304353986	0.82037200320793	0.111289158255161	4.27551734640463	0.0313048785663192	0.0691218912067755	0.144577067573384	1.8554327441448	1.02188777944919	0.0722932769970397	2.96009368351259	1.2832659364983	0.504804854158548	0	0	5.67700825221395	4.48029983968422	0	2.37987156848433	1.86645921917103	2.77702057988038	0.442402853899576	1.42310679965024	0.63112386589887	4.85169909269882	0.650087309877094	0	1.89899006842521	0	0.0639977496288023	0.833932548884111	0.0588707808084965	3.21501059285155	2.87294088460808	3.2327782146183	5.53237086531916	0.191234822526368	0.835748117877572	4.08578874236938	3.76030225007247	1.20257263131708	0.0466937659834108	2.65173619156223	1.04030815129736	2.44659249150829
hsa-miR-4676-5p	2.30136966161272	3.43419757407951	3.44861795681475	1.17080745345258	2.23458168231001	5.24966304173156	3.0325164895801	3.21953764108503	5.58225454842234	1.38099134846665	1.83846762459319	0.913004845272358	0.00424737568360611	3.903634296936	0.0856306298893402	4.75091960297062	0	1.5520181503494	6.57755169121194	0	1.63620326945577	0.949963867256752	2.36044661133502	0	0.070254103643372	1.08019600776973	0	0	1.55120988215545	2.21760239701508	2.49466433023412	0	3.67406132844526	1.36116781824461	0	2.53896711584453	4.25656660531864	0	4.9694779380635	0.0805586268229659	0.166383822137354	9.00937733001179	1.4647183582173	1.05213268376666	1.76201581683221	1.26042485776332	2.61590884981549	0.630797475837545	2.50056367871122
hsa-miR-376a-2-5p	0.0112450205250333	0.867245879750613	0.0451472248887787	0.0105985946711161	1.09213332836253	0	1.38396147266953	1.06304643608955	0.0104336992912891	0.0221239080674219	0.0430089063757365	0	1.01462826223503	3.85834385218097	0.0769240542843563	2.42007717003492	8.43632980248331	1.56710726195091	0	1.8779929268475	0.0864819349193108	0.951739546200109	0.0320745948845137	0	2.69737849835819	2.42862210691207	2.25961645525944	2.99144822936207	2.40482336982075	0.671255815677276	0.786313523395359	0.943646740486411	0.890088025061913	0.0512820523024965	1.74397975410269	2.5139142325082	2.14328916201517	2.1733711017386	0	1.49934353112023	2.10648109229824	0.847086227808401	0.0648785157917445	3.03214261785201	1.8156669105558	0.0376163466392817	1.36237605387458	0	1.1705148798991
hsa-miR-503-3p	0.0187489521794345	0	1.6498870509508	0.0176581455151886	1.11096569940148	4.50565254218864	0.0584170709684372	0.0101329454036203	2.21293581970689	0.0373426892245264	1.6139079042155	0	0.0023708851083023	0.0765477097158445	4.34455431525154	3.65099973910984	0.498275678285967	0.717814057623615	2.33530460003419	4.71630724260002	0.116212354725581	2.8785019455812	0.0419428162304074	2.81241277646502	1.48932215000362	0.435500953949681	3.75492467528277	5.98219930246668	1.52543811393585	2.17173515502733	4.17745067617245	3.82065836432183	3.64992990104533	6.31446086595715	0.831021559975282	1.35667598964417	1.09715389837243	0.61316230456074	1.55291695155542	0.09664339392729	0.204564983805843	5.31367239559528	1.50312367502214	2.77298496059826	1.67548547450997	0.0493279625460954	1.4090204736055	0	3.76119670448835
hsa-miR-758-5p	23.9293314621277	20.5500915397173	10.7118620803655	12.4897088845396	7.80929003108981	5.98909141800118	16.6881065920417	39.6573263877537	2.32281674375243	15.6566347782262	10.410471246407	30.8647417540494	23.3833747934444	32.7414290624217	15.3168581396843	29.6316499009085	51.5432143067051	7.74116752691526	1.45731447619161	8.40010416709165	1.87393505688855	63.3199448738729	4.86097430683048	9.33302173507572	18.4063158171993	13.1611887362733	12.4002554022336	23.6240407438952	20.3486939129312	21.1450459935293	5.66044607926423	16.1625671016431	7.20638758865027	12.0167557378053	21.7196656725965	20.7317902551403	14.0315113456882	45.4855523653041	33.493490966517	32.4362430153066	2.79375029102091	40.1276650790791	15.7579402028196	28.1364028552717	22.9816005262446	9.91962187972737	20.1308500075379	31.591837843783	47.0596293713888
hsa-miR-376b-5p	0.0272759404938825	1.70308854805607	4.70444461472253	2.25530465264012	0.021368398791288	0	1.56253563777692	2.14450807817964	0.0252579303994479	2.55962119553414	0.112670757735429	3.77003742890524	2.0333361681432	1.44522179055627	0.103963891642	2.47848230466218	5.24419895470465	1.52483645418728	0	0.918465437178336	3.13095447769944	2.87802170705577	2.39112329233316	2.81168550351949	5.37539886547965	2.29303903492688	2.18538342042024	3.65430232959464	0.716538247879234	5.29477988880787	3.31568139016219	1.8964904228393	3.64853257710164	0.0683898360372348	0	3.80234859975229	2.16135910525172	5.13649891316261	1.55153368436803	2.93019745006167	2.30649768070188	1.71980458192657	5.41317997064278	5.54524950326569	0.242375435489844	0.0498063466931624	1.41077722395341	0.588128502473999	1.10645187876406
hsa-miR-425-5p	832.934455738743	1104.05959426603	1122.10083236241	619.382110397237	683.284328529047	1090.07763366731	724.546747542719	349.039221353149	1658.7990551824	769.025528876213	544.837052021828	385.781003421724	564.336967903099	988.268141355447	916.150315934834	2010.22107910541	673.469961724149	865.696018806997	1646.61235041013	745.471647847714	1036.07849977791	435.097694161596	2428.35780986117	1109.27036759767	497.739883599157	1048.54056089114	996.902291589943	573.527866919703	799.437143539029	1199.02245153987	970.652598142844	1177.01490642252	367.019806756978	707.237396328319	760.593099030247	368.756797282526	1017.07202167121	554.889058653947	621.502543039926	1425.61360046415	4004.74616268842	447.475697664589	728.111659516098	1590.1664041329	545.845684690179	986.038827842479	652.070258925564	459.332498758769	1364.54618171934
hsa-miR-4668-3p	1.20020220832014	5.10729529727306	8.61474486350881	3.43972752789215	14.3279306634778	5.16119969027418	11.8337954223619	4.31460015419835	2.31093449720787	12.8177016324082	9.9710685473316	2.77806169089677	0.00551634832906878	4.21078362638409	6.13219469295105	2.5641109576328	4.90097432358376	7.04954811647767	15.0284216754149	0.909156660037005	6.44453077485287	10.5561740740704	8.32510560497929	6.54709496222827	12.4683494905147	3.91813683363225	11.8922750791231	5.68191991158809	1.47297461385897	8.80110019130683	5.719304562264	25.7983484411218	7.24892115215067	4.06013883542661	1.68239785654319	6.49427832844316	12.8831224776847	5.60526292993987	1.50259010427383	1.67633855521507	14.6440963357863	6.07794917655375	12.5681332566413	6.16059106498006	4.2637445902356	2.54408256876737	1.47932615628096	4.19938132056399	4.12957600200235
hsa-miR-219b-3p	0.0145554451212988	1.76467040345262	0.0593953950309767	2.19515761801321	1.1007973350846	0	0.0447038987749423	0.00789239392067953	0.013499776805298	0.028791487016324	1.54948043358283	0.935832628177458	0.00185220258921481	1.42456083444237	1.58005793191578	0.0463948436799754	1.17047993404246	0	4.85492877068988	0	1.66059226717563	1.91482480461351	2.37299667238538	2.81951271604881	4.0343170006312	0.447550596136947	1.43022904667258	3.70413128751753	0	1.41885937332494	3.3427792739691	1.9005385186178	5.52785001563037	3.82881337040374	2.62461049868998	2.55874552886303	1.09370836495586	0	9.19490038782521	1.5427939171215	2.22543218532093	0.837869059323832	2.78226816766784	0	0.256767200251962	0.044852874915658	1.3920067132473	1.05473033543402	3.82934704819775
hsa-miR-3065-3p	132.422252483164	620.578415210706	469.314717139399	226.494508075727	635.488205435332	68.218301372626	418.882565187378	83.7998590683273	78.0417499904378	629.551965151234	425.748685294837	282.104397612153	242.006562360325	136.977530286549	230.47843605351	166.95542145066	25.3726368834314	424.475533845622	63.9397251233013	63.6535478787185	158.159586345184	198.388949292091	534.732158718091	79.5384722789242	250.812940276323	44.3368263310905	48.3851474718412	28.4956176515796	1672.93277455837	590.545731868374	210.233490905153	142.713245335298	80.6209954698123	260.306507662493	255.600461757022	64.8134696945823	46.368634322818	222.023274669716	82.6782412623653	56.5038660750709	36.2142433709424	63.4962283849586	27.2378043193407	275.702074842848	304.712916456891	20.9935639170291	152.68850832527	32.3098045813246	51.9729210686256
hsa-miR-1226-3p	4.49900076881976	6.12295677071554	3.36881891894812	0.0294536378462829	0.024494231688216	0.824689189588997	1.60262622877497	2.15339531980201	1.16191295580686	0.063694233781861	0.132045137583721	4.70564020992214	2.03530115580394	2.77813237196339	5.83750205341115	1.30731098813929	2.43327019330752	0.706599917547407	6.38025924827472	0.914918131318807	4.66258306934819	5.76957654072117	3.57041435585639	1.85650578904852	2.85910726848136	5.37666320120919	2.91877683975447	2.08709017639534	1.50444095181101	0.631593985528937	0	4.76997908262669	0	1.41432903161543	8.84219254665946	1.37897292008932	4.29720432293226	0	1.53282772468181	1.60783216830571	2.42098864271946	1.70702204723421	0.100402728285559	0.539589264836642	8.09009297469115	3.67429951651231	3.98411913370186	2.71581157029265	0.458113721224311
hsa-miR-6728-5p	2.77555756156289e-17	2.77555756156289e-17	2.77555756156289e-17	2.77555756156289e-17	2.77555756156289e-17	2.77555756156289e-17	2.77555756156289e-17	2.77555756156289e-17	2.77555756156289e-17	2.77555756156289e-17	2.77555756156289e-17	2.77555756156289e-17	2.77555756156289e-17	1.37795393118852	6.65513269530869	0.0358182718182375	0	0.746670832282685	1.57277162308882	0.92815754416026	2.93242480054887	1.92304251293131	1.2044298516825	0	0.0580747034866252	0	0	1.43485343044363	0	1.46517565965528	0.791966839340172	0.945290151520508	1.82401085223711	1.33324980583657	0.849633059494606	1.30579183057311	1.08477129715993	0	3.3164753469429	1.48067803861251	0.134342011709548	0	0.0595534054161824	0.219995039719009	4.10938439392499	0.0346472903305539	0.0493188533351656	0	1.88214513552712
hsa-miR-4662a-5p	183.583820117875	47.011882687822	85.6173504013868	88.3300678848167	77.6642609716781	17.2174832987688	107.350507473426	65.5266068360594	73.4822805197281	49.562721880229	42.7166659416314	142.019152802102	192.162451380301	160.224735844926	422.656090775764	97.7774065948786	49.0753508551801	117.548065171846	213.230686324029	160.134977268207	256.912348925372	93.9058339212227	35.8512418455799	203.128661560274	84.7589744322755	29.2889609720853	224.243409950721	29.9278630826018	224.177360066751	94.0795330015909	142.840064289927	123.678819491289	31.6720748655761	276.163721958994	218.192483034816	316.746454245576	187.476865739423	166.797522515207	369.427165954126	128.964524667238	122.701053670101	46.0786869261023	288.503592736331	40.2034294128919	65.2145209984329	100.783966376044	182.11253734147	58.9837402729364	1175.96791629527
hsa-miR-4664-3p	2.77555756156289e-17	2.77555756156289e-17	2.77555756156289e-17	2.77555756156289e-17	2.77555756156289e-17	2.77555756156289e-17	2.77555756156289e-17	2.77555756156289e-17	2.77555756156289e-17	2.77555756156289e-17	2.77555756156289e-17	2.77555756156289e-17	2.77555756156289e-17	1.43754271219283	4.32286381404808	0.0495832498438991	0	4.00883434258112	0.715996807155626	2.81590570441945	1.68300098837415	0.947412906113439	5.79434053852544	2.81457754585499	4.0717577127771	0.439104570193816	1.41851200621668	1.3743825221905	2.35052521708552	1.40698275682333	1.6139843065806	2.85978652386826	7.37653341607182	0.0657361870223034	2.61493177424467	1.35224389627092	0.0170849370017045	0	7.44488372659648	2.91156255510825	0.197433677342779	7.13063696887541	0.0836642643224261	0	7.443590040419	2.45386553240575	0.0688486390681291	0	1.76974582764875
hsa-miR-1228-5p	0.0185345087976836	0	0.0771602104220327	0.0174565466635864	0.0145664259536212	1.75903135355141	0.0577060816105558	2.12248499592233	2.2119008843295	0.0369025145295621	0.0733436176399316	0.93014542735569	3.03848108481411	0.0712617541277895	9.56969522192363	0.0476396160635755	1.84069747524724	2.36070987998912	0.719287088564497	0.920591246159483	0.107748981296406	1.91395011504084	5.77804366966063	0.920020743129125	1.47400376448751	1.68778720355642	2.20613506252997	2.14506299063476	0	2.19019171145293	2.47516972273808	0	1.80405829296833	5.05525847349849	2.62076579446567	1.34617060568261	3.21367444286779	0.620180252824668	15.1473456840036	0.0897834130943661	3.9855469459806	0.836476114437677	0.0802156011731446	0.178336664663976	0.718975813463509	0.0460532194798658	1.39667151193202	0.189999310773088	1.1238815935623
hsa-miR-1228-3p	2.20744874449977	0.855851568569762	0.0594108037452256	1.12126720498705	0.0114585289391494	0	0.0447152494153639	1.06892130276196	1.11931555577182	0.0287986187409022	0.0565414897198985	0	1.01596705138144	1.45022575494049	1.61781867756842	2.48400910485002	3.84383946078322	0.715045727962432	0.710837311335599	0	0.120732627189916	2.87678356299298	3.5416225725982	0	5.39479252120923	1.03276227308954	2.95693939451096	3.64249884847327	0.714545190391055	2.16253864686511	1.60584578569327	1.89552697083147	0.878187442091627	3.88627675092288	8.89819244507041	0.0644908236033674	1.09840894898173	1.34127048203005	31.9744515460238	2.9424474097793	7.5887782543956	0	0.0894611442849147	2.29282292294525	2.65697862444992	4.80583411029547	6.4055290354114	0.582648667762271	3.73670435022652
hsa-miR-1229-3p	1.14515655459477	4.4604683724867	3.06062922575023	0.0186246621967504	0.0155360373193095	1.75309726672324	0.0618410559308384	0.0106800646646394	1.13425937271125	0.0394576389469499	0.0787287241047588	0	0.00249706833462748	0.0649751792141422	0.0868128426692468	0.0435755987564941	0.517313581234351	0.730705131981955	2.37129678897577	0	3.03229911092683	6.77128608249789	3.49366319204907	2.82409026655141	1.45486251680467	2.37327362496257	0.66669830742418	0.641539499439578	3.21592021855871	3.80176603496469	2.4922278574088	0.94131804215047	0.885704003087548	1.3632290652685	1.73308779149558	0.0530208264410954	1.09147453941363	0	0.745825357076319	0.0816625124467296	0.168943310312534	0	2.75788243479707	0.606546675268732	4.42815231554697	2.42756963996979	0.0602838969179411	1.07780408966103	0
hsa-miR-181b-3p	3.47514169066637	13.7693852395733	7.07006357139831	0.0442519447283889	4.4708208440262	15.658422886385	14.8096730363631	3.24985683431703	7.91626310548084	4.00526439334914	1.98240081512925	7.46783233455867	12.1956980722035	39.5791344013091	25.8362863406036	18.6143946754376	12.314347455942	16.3943298879291	176.176102153824	39.3542952366167	30.3161977073306	49.8644126844718	19.1194484046025	11.2049442392083	32.3835859305547	7.89503098801204	24.9634150436681	23.586771738811	11.6632846564081	17.4394298209183	50.213377496592	30.4496668534144	29.9104971653363	44.785256517351	11.2431485417474	28.4625023400564	20.4894204424526	29.6973674129195	8.65685830379468	10.5780602956968	31.0691321734708	41.843234813535	22.826833587574	24.4651358249966	31.4539854729315	14.8197723313517	24.1470298536032	6.06084631983865	19.9194689133258
hsa-miR-30b-5p	2304.83914893131	1877.65615509496	4122.34959937744	3230.33965666496	3805.61262407402	2259.5960819713	3405.98003072695	1469.07386916939	2844.34095182321	3844.87115947209	3062.38813276909	1531.06897656691	1902.46448591857	798.114482745138	858.615143945433	654.168181188738	1994.09164172678	960.560280480068	885.667697909124	1066.70905399921	1275.56796353789	575.983533823095	1502.67441642182	1892.79814795451	651.380046847241	2096.1423468802	2318.22727284266	910.856160389547	1059.66308370325	1568.50490881508	1007.57910844154	1309.26670666883	419.585453474194	768.064587903987	1693.3945945839	1017.9639935505	1186.23123391565	1918.21753980566	826.837747991878	1439.07804473901	758.567579240683	1452.31066012641	816.297807061576	1016.13313575277	1142.04062797128	1293.01933326405	1716.17958480504	1723.91669713276	1171.46072718553
hsa-miR-3150b-3p	0.0253681074542296	0	0.109437872894343	0.0238766152869464	1.12528201980984	5.34404470148017	1.54279814543953	0.0136395804737974	0.0234968071892414	0.0510863582017379	0.103790582968629	3.77728858275134	5.06657498702901	6.71008529569588	3.12276497069397	1.3188498134619	3.70699361287474	4.71739939863373	0.695261497595512	1.85290149750573	0.151913688698225	0.942731439048803	1.25940260322712	6.57548612830964	0.108325954074985	9.65421861180047	2.88623271511657	2.80309659707705	0.69911629157416	0.623453126779801	4.94368744828719	6.6786886021463	3.61521140602556	1.4309288250269	5.23362569799696	1.39384104509841	1.10567831657521	0	2.33209215349331	0.125273174871544	11.85400397742	0.820941093111214	4.27380839771504	1.32560781161551	0	13.1546121448717	11.6269344139907	0.151366288503143	11.4228818009032
hsa-miR-122-5p	3.43131372494817	10.4605557492848	9.67361971695573	1.17652689381166	2.24334244832096	0.814838350668804	0.125074360666779	3.22823316237912	0.0346837305491332	6.36966750537049	1.87867782108928	1.84999609696984	1.02267640904211	0.0589020508475642	1.53772389439502	0.0396244730852786	1.20595007642393	0.738490626638107	1.55769025172239	2.83206534429211	2.98183304604535	0	0.0326701971062281	1.87622041252569	0.064489884680674	0	2.25476417828481	0	0.738022710390615	1.44721263994422	0	9.65238037417578	2.74988041420026	0.0522646682818738	0	3.70289786863364	0.0137986650307156	0	0.75325513204335	0.0738557071787339	0.151026721640855	4.47204218685401	0.0661483715002399	13.8366222997176	0	0.0383213222867622	0.0546858260799084	0.216567440729343	5.36051519539715
hsa-miR-301a-5p	4.55539704933544	2.53453836940162	9.76554406324482	0.0364656743562919	1.1478098907268	3.44349373921731	4.51309049996034	0.0206417261543368	5.61955982409284	8.86408779757457	1.8945807164055	3.73251713639733	1.02292731515536	25.7900970808435	19.6030710602767	1.34481644327006	5.44845777901498	5.39496971541486	10.8850464011163	9.34670915105615	22.1321031308332	9.57219470820142	36.6953414739223	19.6726820633254	16.8851390275331	7.3643457437731	17.6764365156188	14.3056700685973	15.6785344091475	18.2969064587912	18.0920881848323	11.4081727073384	18.1402168535372	15.8556101921076	13.8978314302115	23.1550128357658	4.34496069996144	4.8163280532404	44.140181043676	7.57547343935203	15.5651600541986	12.167921852997	11.4595464521822	3.99518090308078	32.8943737005715	23.2314248929149	6.82453929420254	2.88625375567015	19.5025734375214
hsa-miR-3922-3p	0.0301626375497804	0.81557757955035	1.82955538929522	1.16214976322957	0.0236050670810066	2.60181714697102	5.63729593582354	1.09138843280739	3.35948265310522	1.3594512843123	1.78115379072961	3.7596184720389	2.03476198383692	4.17367893152878	6.05368582000846	2.55055176657724	4.95318151987161	3.87428287262843	4.65771788185586	14.1228012874994	15.1943038902545	1.90108258397225	4.78916675961515	3.72969235268953	5.64693112834333	1.56333266436883	6.64625261409969	7.95902250775556	3.07168565172075	2.83563865875235	4.07113868774936	4.75165367627691	9.10441184410272	10.3808073453559	5.20678605867673	5.19481980179919	4.32260959646978	4.91949376701002	18.6947700347661	4.51260349882817	4.61480849058112	6.09995765129831	1.58118852359616	2.10451535413367	4.80453322308578	4.93481365828737	5.37270266716265	1.33363415798235	4.80893927580229
hsa-miR-212-5p	2.23644127297382	0.839573501242311	0.0837825579239875	0.0188126898252869	2.18485058989804	0.849482666544811	1.48465335478611	0.0107864123111608	2.21879401799565	0.0398699794241689	0.0796017762952015	1.88233502879282	0.0025215739969881	0.0630301974322154	4.21208259005831	3.59362501577581	3.28719073516486	0	0	1.87394911213886	1.63101495060922	4.83002197766329	1.21900365002338	0.923239711387018	1.44874159891001	0	2.23752768557372	0.644532518615168	0	0.663004432705701	3.36611990235906	0	0	2.58265150490206	0	0.0514619010783444	1.09043933792634	0.63247625109821	1.57988644166673	1.51952276306609	2.16072768127485	1.73885498655408	0.0708393912507547	1.98833876947786	0.269893099677263	0.0409154886760204	0.0584918871140034	3.01644150408017	1.15096773141694
hsa-miR-135a-5p	6.91817360383843	21.3385655089996	74.582249623726	19.3043193498473	47.6890237620959	8.57478512177357	37.8782956142509	7.55490353522479	4.58585929019251	58.4685147600978	84.2378820795589	143.079012348063	10.1766383842066	0.0897640338718724	1.65373501183825	0.0594485342066851	16.7312414405896	0	0	0.914678349070131	3.22411937718147	0	0.0487388595855278	6.59158814104902	0.0987256819171836	4.10236491244412	9.91962617125226	31.2597356948691	1.50312593075203	0	0	0	0	0.0792213808584825	0	0.072737075775706	0.0202719486810099	2.7943132895346	0.72210049349162	8.4233759921876	0.24784482178576	0	0.101400736987715	5.74017710204467	1.60546546521289	0.0574325876202522	7.75273294439542	1.82945397481358	1.71091408448764
hsa-miR-137-3p	53.0368346183479	2.50298392210941	2.06407027209991	22.5025336081616	3.37287659777725	0	6.1889563617073	9.66740246059305	0.0450575935040929	9.13119414287157	5.31192596008998	1.83831473510574	1.02432055768878	42.8402496697441	3.25576824767066	6.25768236449667	1.69176479020115	1.46704676400349	245.593334999883	3.71887466945855	1.86029781907117	18.2304263536808	6.02186744041864	0	8.53659425036057	2.11428217966647	2.08091402091341	4.17807365730177	0.686488417958806	0	0	0	0.86408405371975	9.2998634511145	25.351221866166	1.42499993455299	3.26627446092009	9.14506617148091	0	145.025478195763	2.73999483946351	2.55249915587434	5.83021929349744	2.04339205209857	0.624851804040506	13.476638736123	36.7866214455786	3.30724248246347	2.24064061156037
hsa-miR-132-3p	758.619734437873	373.141418798638	188.798425917931	295.546248796494	208.567929334865	304.25654136868	320.71016541047	350.08443928089	292.708585887424	437.150657335124	210.631570354955	417.577200500426	309.114250938426	266.997352297958	418.552321409153	427.772525451148	286.197732625138	250.877143502058	549.191534006836	259.405877491996	127.99916561395	321.060910569826	160.958354395166	260.216957940454	421.406148921719	317.054129262358	330.072943496384	580.231061502102	493.080110300795	205.088640616239	514.961273656756	309.231446923616	294.541111335121	109.86834468613	396.401393928081	154.04438187263	530.051479408434	378.959780139832	268.158148771036	272.531578681299	262.647744747261	253.334894624423	221.952358800771	486.098649463116	275.561055602732	249.332209408801	456.437413378707	448.167781354474	514.613188946936
hsa-miR-133a-3p	7657.62287924381	377.349321391262	192.389261531386	3281.11215608537	175.310367525153	50.0711703363583	274.025098413421	2131.57866367338	89.3401039978953	223.9611745185	146.275841939901	776.266723148609	974.112238976248	7.01876261422911	88.207707224193	24.8522343357257	954.924289998399	3.82211996295154	7.70548785295281	62.7160154636167	5.06468017541838	5.73092027353887	13.2041852431327	522.42073141406	309.971493836813	433.207129600934	852.125449087554	172.528696845191	308.102510245871	4.25683769343023	3.2038868776471	193.148105184911	2.67705023997106	16.0245687068415	264.279123192379	6.60559803562153	197.1751582597	567.459366345327	44.4607930300535	223.579715859576	127.168187445803	16.4770730796787	58.5136997873175	17.6111734835571	189.749101214454	12.392648768646	69.7827406342123	1353.89911794613	80.5008612792702
hsa-miR-382-3p	1.19774873128105	6.86244894399424	10.096803922731	4.55025836123106	6.64660843324545	4.29679530369235	8.8938715641871	8.56701749392208	2.30637275879129	2.70029580028351	0.195845802387931	7.48559399259092	4.07077780510734	5.58955273538698	4.7324035012293	30.480171554661	13.1884654653328	12.5876677982042	0	2.78174347309628	0.196553312168041	20.1618608730749	2.46763065915465	5.5964531081076	8.50935337728258	3.87901391296315	5.80087424433895	14.4207143478522	10.9863289598821	4.27698047941395	17.3524270672451	4.74005077598065	11.7938551816172	1.46385822198695	8.67790837802288	3.99434562075833	8.62838390063151	10.61444640409	11.1571611498131	4.61410577248071	4.85998220500195	9.57122116196156	0.141698453279533	40.7580244808984	13.4230932796377	0.0782276133313369	8.08529164198423	27.1959102778733	14.0787193179024
hsa-miR-128-3p	374.234594200681	165.117426402632	159.141280680219	489.083671838022	232.95979834874	536.022421058199	166.57665444394	388.729105794606	456.498985468591	219.986824315979	171.633382858984	348.444150574298	315.213597917163	365.519729501724	427.733696696871	372.200959813059	246.219667258905	533.276594286351	416.295275911325	553.509976632798	453.375451000199	518.503440240959	418.286631036834	371.618330717826	327.110477515606	475.685793902269	267.520881041777	448.30569372248	249.956624299097	342.408723804199	490.274684717507	165.538831837505	627.217376195677	319.947681724802	221.615359885785	159.226852796737	176.729643241846	281.297844137163	297.596060112305	229.672204458884	375.904040433077	397.890322468625	234.770482070335	392.332754653474	625.920341585298	421.191879039896	134.042798568602	411.001736275349	434.982662071187
hsa-miR-130a-3p	491.689611655425	259.296707378993	237.525345328048	663.353970826408	269.546795312545	93.2908515779022	205.838741257522	415.561501015018	109.676897894025	278.478285516053	188.550534227549	244.738737905259	203.367706367052	205.449722177016	236.76565340184	246.118309373507	310.537761127755	574.909222563625	480.412857093793	462.664900339113	481.961853858238	195.498812523143	172.872264191374	342.603821967438	489.001204338806	234.227567991136	477.937854591518	458.3884486241	277.41818291923	412.585407541882	655.451879203246	337.779132048014	400.603929924203	622.351767206344	259.881694094213	310.459804582876	474.039480086138	278.494502345445	159.082806477487	495.844741603753	526.453975977597	205.434429901396	172.225337370942	415.836988379712	330.051076750732	545.103264865583	352.108242023143	298.725810811442	437.477725123994
hsa-miR-125b-5p	6226.26843841642	1644.85963875691	595.573094245088	8008.28200300501	806.439237112249	486.603012956909	1151.21683577566	8404.98927219639	906.365227145265	1212.82658084572	770.626410454623	2932.3372245695	3701.20068090111	1006.16943998634	881.409928159037	1247.61677828716	2286.54123371266	1527.54783843698	2111.26801631422	1137.87971063724	434.530035843877	1038.89798317764	224.134188754796	1980.77470064577	1846.49524661592	2023.65051880129	2241.65486210323	1609.87005807819	1808.24411286655	1423.84476770951	1522.49377431229	1193.17216886295	439.523048164427	322.682361453919	1802.02896964416	489.050412160201	2218.35691294096	2478.87421750489	580.882608894912	1092.79936576186	656.428001544053	956.836370808398	4110.07813084112	1967.52289643207	1540.31951750166	1277.09785241001	2465.82364662295	4258.18139781709	1572.49245745093
hsa-miR-140-5p	199.630418652816	105.231426838846	144.891051421843	148.328017623011	146.415869588109	148.681093926597	124.098154422931	152.487471771105	85.9286433135465	169.117041579301	117.197788282385	92.461513746945	127.104021461732	78.1286704686609	74.4825926534657	142.153962282831	191.053936956393	96.4146554360124	209.480166767276	103.010994674688	51.3459805275042	98.7089383311627	52.5162843915671	117.008946546112	119.818839451089	121.518066860183	200.136073925219	140.403321924716	66.5450350577137	83.9025675078031	139.628474172024	122.744160240867	82.4509571657925	62.2472765734318	81.6768276890075	62.1958888844578	113.132474935773	184.672914153133	73.9499297161763	71.2280987115128	73.7597780459978	95.7515569587269	139.290100989146	195.583402802689	113.691560699679	97.0463804115248	135.179431431152	231.729153893327	178.539688412741
hsa-miR-141-3p	30.8683862579317	5133.28359473508	10236.1175730662	1876.22546178583	7647.84677305936	7556.04223426969	6929.94941302413	32.2481504608794	7740.79369961087	7342.40438578686	8377.58844308848	2568.92291716261	2251.2342746084	5565.34677303879	2116.02441806551	2097.08654397019	1169.22312308818	5424.94674429483	17.0894188145919	5284.9105769232	12192.4574077903	1829.57779082374	8342.72294379458	3992.4166822679	3225.1642390583	5625.84917526161	2150.31449143766	2704.77826095207	4744.37114901219	8345.64071341305	3821.85936261547	13564.7221178249	2775.15792540772	9076.35027033938	2581.72722712989	2703.2917258746	3497.2719895339	2497.03441583385	3971.33597755774	3877.65415595712	6811.58726310309	5792.69473116717	15488.985188685	3624.22163422453	1404.25728511598	9193.295087048	2749.87814730978	343.496280551895	2516.99420291236
hsa-miR-3909	1.14292713136638	0	0.0794112376207672	1.13438043044802	0.0149510674586567	0.85199344537337	0.0593416483777693	2.12382721655001	2.2142739384498	1.29312870674637	1.61813803394846	0	1.0176120250222	2.63615275787214	2.8608293920046	1.25914509839048	0	2.40445821105742	0	0	1.60748367236511	0.951624039366599	3.4691406163966	1.876793404222	3.94658278422087	0.469733195367003	2.25788749464853	0.652435679087748	3.24745502841217	0	0.785854166555188	0.943512519923742	1.81795329697043	1.34645788693034	0	2.51551491469452	1.08775396715144	0	2.4387749645247	0.072929937276738	3.75993983575775	2.65261491929663	2.71859848050014	1.08807137893453	3.45069227884829	0.0378663267652108	2.58861430202983	2.58863360707577	1.16897070139445
hsa-miR-138-5p	12.5178408218709	18.0808738828182	3.77248998263882	6.82171282952472	4.47557272866044	8.63333893419503	6.17944522668562	1.10662708388958	5.68746753998999	5.29739358910991	0.22427977797036	29.0810464632558	8.13651457138938	0.120773947329162	0.166158153195166	8.6583293153002	0	1.47057241530003	18.1672225072369	0.908552028776738	6.49698860844627	0.940073893574475	9.52161875088169	8.42277555135424	2.98148702873286	15.3126536041711	14.1024993033873	5.6578144030404	13.4189410678954	2.80751947765279	2.38621216193945	4.74240539315285	0	32.2546196843616	10.4509145745244	16.5968705583704	22.518678971274	1.28011431473917	0.70554378831641	6.02832759122968	2.69707438492039	2.55700617308005	0.137258467657654	4.87704726583762	3.31535473860277	1.32688511897026	5.44369464148207	12.1292763644727	23.6583124231078
hsa-miR-3912-3p	3.41096143931093	0	3.43502630017112	5.58718122626337	2.23303009503545	0.820346208184677	0.111347839869576	3.21800693753037	2.27658820562897	0.0691561347944916	0.144656863437363	4.69512386349772	6.08933170497843	0.076267532916437	0.102489820180223	3.64986651318497	2.49722667377121	6.49697693518742	1.51971830915809	1.86483883477229	1.69177000979015	2.8786766738055	0.0417973747885736	2.81267743488694	1.48852838058642	2.29923320976907	0	2.89137904564685	0.717601478666535	2.94983468179869	0	0	1.79933887135358	0.0674691826567617	0	0.0620374133967231	0.0175001658003642	1.34834360009471	0.733776892587434	4.25692241724943	2.29587208346793	0.833049038026129	0.0859321032269087	2.32108873931584	1.67719661798357	4.79020296900582	2.66840017518488	17.4406632650164	0.475045235752091
hsa-miR-3913-5p	7.98528050516465	3.37101016372285	7.04004834182521	12.3934570086293	5.56806262830753	13.0402952431838	4.67481223583508	7.51934941081628	5.67542084955632	5.27246432471814	3.62573907674316	8.41111533977648	5.08812433483998	1.53352026084132	9.17708938957139	17.2092690490597	7.38697714345042	7.79125195047123	10.135099343036	15.0012790123896	11.1862815023002	7.65721731066151	4.8398545983811	9.35212619671781	7.15709675148442	12.7729905752743	5.04579294790545	9.99913769045611	9.37633515081935	6.48869539875818	7.34439175704838	3.7853687463743	4.49415075121854	4.09663476620759	9.54581371422253	2.71736643567752	12.9206580089603	6.98778963571033	5.49802823127857	11.8321739194591	11.146950728182	9.56153445723139	12.7586201226878	60.360449056922	14.2800874562667	6.21211146977792	10.7263465414389	8.23062320351865	9.03840815394627
hsa-miR-153-3p	3.49318497813442	36.8017483400659	94.8041371628024	2.32842436746395	70.8890262177984	6.84639958541231	61.678992213351	0.0292433652276536	5.71625957761399	48.0575382104431	90.5900343847531	1.83685677909891	6.10944277845852	1.4887534940886	4.52721642873335	4.91942761870439	7.05082535298328	0	0	1.85364087882621	1.77422523575927	3.83142782146999	1.25794739860779	5.63174804111314	5.55246596387861	2.19818984565546	5.19123229003729	2.06640871454994	0	2.86975636882485	4.10434393631925	3.80325348287623	0	0.0852791540534206	1.69632982989151	2.64945666387136	4.30821166122211	4.24636777837075	3.97333640215156	3.04019670558007	0.271939883837117	1.69962978844867	1.55649940066674	3.01339864049458	3.48393168714388	0.0616669061227328	1.45014881507519	0.952897389378565	4.25380117726117
hsa-miR-145-5p	237587.734362529	21547.2879189326	9713.47631642695	151416.210497261	13060.7961847923	3560.52742557746	14306.5305814831	94959.4550610991	6293.31207798149	15962.8630588124	10120.6899213775	40326.9138853921	47513.6938123809	2459.84950693129	12666.037456785	4145.85843930037	78078.8428978018	2274.78632855269	3657.64279133348	6147.43671261084	2307.10364088873	3885.35794773034	2126.02680811496	34094.3860109362	27333.6127913811	25991.7248397596	69043.3997385023	29492.5762288188	35794.4028051659	2177.32342685664	4165.07465812822	14514.2369921913	913.537662499037	1940.52293755577	14603.990277074	2677.46450678487	21799.0754310011	37143.7606940074	6001.54122345396	17917.5263497322	9175.64300985225	4437.82808307638	8141.80099308779	4661.00505684724	16535.4405704159	2013.91347475401	8048.57535379779	54428.8431156653	9938.05069531694
hsa-miR-152-3p	1249.28593917829	361.961323149008	260.415955296109	979.361960023575	338.348922258462	224.685081774887	381.330379031056	1262.80645744737	203.474836373539	328.021415702289	241.258340368506	1704.94373787903	897.842945698387	728.294196775415	647.816002398905	2182.08799340227	1034.03983317966	1327.63918745676	1262.22630567701	443.891665375315	195.077518562183	2592.54116392044	707.910212032844	283.602459422258	744.362749971261	792.083399865784	587.312720294561	1690.22821757596	1300.35930748418	1003.2643426852	640.476641248636	217.868687345644	1256.18440079747	818.256528723017	869.257145284224	1395.51228383521	513.954816746481	835.61281052538	1895.08423164198	1153.35129705653	251.866380922091	3224.3962174895	358.521837267361	1973.34492426526	1679.13356913774	445.842228420958	490.125545079935	2631.81903798399	849.272981747419
hsa-miR-143-3p	4683643.72732467	427575.039973216	142661.33937475	3864223.27747363	248389.246268115	244317.872329548	291310.246674645	3478584.94742417	385905.04625363	280673.467768444	149796.348584863	3068658.12961686	3034808.90720669	178793.833780648	385639.152004242	508935.006301647	2650391.73818582	207195.464599579	438189.754633293	141065.803871502	102704.196854999	328571.437446786	116921.220494526	628729.682318611	641804.81732286	1124487.15635545	830605.484531706	1463559.47632542	712329.998068951	209290.770560306	164643.957166462	269308.024674904	117230.605216429	72064.194378671	1206064.64454608	209185.848844617	631258.901789932	1415269.85328337	352584.602077752	510311.886599181	405150.374778462	242924.430224247	243492.369163022	357978.441268802	524805.823294709	128277.502356361	188053.886014285	5368511.14431608	768690.058690974
hsa-miR-144-3p	11.4604790781452	31.7215730071576	17.5790817215639	14.754010018488	22.1839829247404	11.1877917014245	18.2241581554356	27.9038256702366	2.32316167817909	27.2651764481522	30.3171393052519	22.4204901429135	21.3536385924024	131.427782701502	6.3211268842952	95.9024400821383	14.8256725335751	13.2426139536202	76.1045546260391	10.2729129802875	53.8266999234527	1.89677708760477	33.3469984637116	16.8281769251094	1.59922438276391	0.391365283032296	7.95761915115877	8.45645827476625	1.46459698874854	41.7199641345172	16.3621957239011	4.7330354478046	46.2708914495751	25.1556750672398	7.75960216961961	119.354260114501	105.380904106757	21.8536450828544	27.0434149248936	9.10826066422727	0.455925250408152	37.4692156161706	3.04987778879123	265.096932499717	21.1089572479809	6.25276724009471	0.131059269620467	38.7625723029148	70.915279434805
hsa-miR-142-5p	29.7393739524234	159.203571299485	97.9289724486935	34.0359424634543	78.7909825032902	283.674516053492	102.961089656554	31.1803800012801	55.4312411839055	75.5779633714627	73.2170653826119	149.470348385179	467.691835578319	141.109691087405	80.6366660408253	275.697408400428	137.077223354016	177.95742396904	156.929436640872	118.915180106241	132.721060609802	29.6886710570046	50.1505935306245	190.013982161551	190.36837344288	190.879146308225	593.687291716505	574.024585815163	48.4820673703014	240.961458233561	806.045307632865	166.500033999771	333.562169390823	90.0315097343457	137.300501797452	107.478108735385	172.404096613431	430.785496871856	93.817815533755	118.638630462784	235.708958012263	147.974552844899	150.852661503512	644.0033955348	125.457190352037	192.8267238627	290.448276510021	212.814764532337	626.740212360046
hsa-miR-3917	0.0340896026781754	0.80836021683575	0.154294868710414	1.17025371548381	1.1409520484425	1.69816091524659	1.62872530044623	3.21870812160024	7.7723489565468	3.85543021283851	3.35717243267499	0	8.11504265495507	2.82750065049061	5.98456131794686	0.0670113630880107	2.38156294640527	0.697450488017989	7.91701523409147	16.0425598991147	9.18904502945573	2.86505264497777	5.92791111904621	7.51512288319249	1.55181997345811	2.78467909918904	5.92666955090528	2.05466769328609	1.48701325513934	5.88597585171149	0.749794141825997	7.6329477713392	4.5282482159615	2.72556465331163	4.33831581158402	0.082210366300141	1.10675878851306	2.02333648493511	1.51610734430587	0.129828540402703	21.1704734736787	1.69541032254319	5.64041857588392	0.517167489713415	3.91777966681825	10.8347164471439	1.45882437713347	0.14804119489479	2.93912531672785
hsa-miR-142-3p	911.725555240099	4629.28785809829	3881.53144697881	467.695334940311	2331.54309637801	3941.85182668156	3304.65451277635	485.425212816119	1849.93151949205	2261.49076685718	4287.06046419867	1597.39588832921	5211.16009903855	2546.03855919478	2064.46067352099	3442.28066730838	1346.35420380216	2526.53169658593	3258.55881812337	3276.00622071816	4235.34277882321	589.398020746658	1873.38555279236	1632.51169428911	9040.52678313477	2488.68182432252	12632.425414883	7837.64283828189	1098.78514063168	2789.27201066598	9687.11237518898	4214.20273352389	5476.97579421824	3937.61818614256	2315.72133222815	2654.14591354721	6147.65087250862	4362.19744735319	1334.56451423378	3278.07783708766	13288.4617072027	2921.97978163675	8152.79085597181	4199.82208669827	1621.98209809106	6355.69142926397	11591.647056622	1337.49483742755	6238.0434757125
hsa-miR-4491	0.027450357135163	0	1.7881161451449	0.025831124560761	1.12935628900952	2.61636398208065	4.23694923737396	0.0147351714896824	1.15347787330379	1.34449154592071	3.19518411799305	0.919482944176957	5.0691439543319	0.091263110142292	0.123598901600248	3.70701274829213	1.11511524442714	1.50178086729681	9.64212212295097	0.914273116911858	0.140151737756004	0	2.41945739487286	1.8552723993513	6.81041261993347	0.415705018265945	2.14460713085125	0	0	1.3731409124868	2.42981716099717	11.4967587568942	0.873127920133764	1.41868337641538	0.822387662288084	0.0739203419516656	3.23728201016099	0	0.720974801432017	0.115895930566798	2.44383061377933	8.84196390731178	19.8668715429861	3.50021593310372	0	1.29944552576942	2.72654496016273	0.15928602325582	1.70609609203065
hsa-miR-151b	3.46901857415699	1.65017175470409	19.844782023873	4.56134146620392	4.46430810697691	3.41232283021631	10.4132097732167	2.17732553837506	11.2425723598409	3.99000624941768	8.4012719343113	4.65517267713298	5.08743386680777	1.45045594846024	0.106937938721332	0.0528918922128485	0.494118456201467	0.714954872658878	3.96869821151755	0.917764402958735	3.1473451045511	1.91046861187618	2.39571562279549	1.861887481035	0.0872458330967858	4.20156072358458	5.31179794433373	3.64195823523389	1.52011210285515	3.71354052543274	1.60570019810361	0.937275119358606	3.64476329448035	2.64918509612506	0	1.36219744130068	2.16310577650141	2.0859372899131	1.54782617130929	0.100418894911104	0.213813153980215	0.831007996175598	1.51150021826236	5.03327212397548	1.6583621463025	0.0511162500949751	0.0735931990967058	4.20261595011406	5.08050606423283
hsa-miR-27b-3p	14798.6534434613	6498.30742697934	6137.04122232268	15670.465765384	4561.04691109666	5219.3868735865	4306.17864562644	8041.09758881266	8762.42138859576	5018.72464463891	4272.39935995	22613.3852682039	20102.4008565696	11422.2142875759	6618.99650360406	15844.6568283137	19428.9707105833	5945.56716232227	7704.44756888709	4911.20532510403	4237.08910492195	6683.91518887555	6389.75015064689	11865.908473489	5285.93333990893	11340.8291324999	9411.90761990872	8280.77449271732	14245.0259850911	14873.6402329275	5111.95168676132	6937.4046569971	5173.31721078302	6525.65476948619	15140.4272696597	11211.0333874678	7856.4354324913	11995.8828618788	9715.15596324373	8710.08503192367	2188.27691176221	8521.40383686813	7480.54315031098	8073.2321885754	6410.11504561559	7759.28700697396	4140.83592152099	14555.3934293161	7161.88389913933
hsa-miR-15b-5p	395.966460520216	427.88106925888	378.982091998754	339.726404558581	422.630533770802	835.95419848993	361.646324916832	564.856445223389	1344.59652343654	387.838590280923	263.28006949069	705.303518245875	721.935148555406	900.719615493195	493.157424793304	1388.47085337629	510.013419754279	1665.67536025774	1234.88044750411	713.624597493418	878.151901513157	1205.67558984536	1099.91818026765	1116.75341958976	596.398865332588	1475.12174871543	625.546660590726	690.268297735966	469.401928759104	1905.25697698662	677.433627890161	933.41636774454	1262.52759896559	1340.23594939701	920.548211017797	1698.09734804158	519.341966312683	559.829188508025	845.956795586472	897.312188355246	1080.58395321547	2399.74742190445	713.918186744719	680.161850397004	696.3287493563	2278.81664781563	471.38752065469	572.359906750732	671.465812672764
hsa-miR-23b-3p	17371.484927505	3668.90241819278	2562.59858662896	13955.0525896911	3437.43539682496	2883.68094793556	3492.47309901929	8879.7622730171	6206.25644757703	3756.5946074239	2769.21712963703	13464.1493898792	13442.272280246	3905.14908867347	3834.33254722873	5118.81544729162	5765.42123459557	4192.17282890671	3389.00078884905	2234.56265192462	2977.49148465411	3798.15406290347	4206.60589646493	4824.60941294525	3967.95413965954	5242.73469883797	4600.05585031714	5204.2333100622	11780.8991496262	5139.15627031586	2987.48991494948	4005.82158059209	3900.8377110232	3177.63725753604	7029.95439088811	4100.0957967403	3515.58840941066	5661.7399080013	3418.98541489728	4292.18239413306	1912.54433348681	4613.75622771675	4817.33681198597	4623.43744390006	4188.29732932336	3918.35632213203	2950.68142105698	9865.72225326478	2458.74719601373
hsa-let-7i-5p	2249.95753747751	905.430890670322	722.877854981034	1608.92767536281	762.055199776088	850.557524594829	1205.4849296199	2080.03647328264	1249.84651704018	705.35087117234	1548.9416943431	1126.59077357902	1392.0186315521	1008.91813031247	1381.8430665748	4408.79959778302	1387.61561126063	4777.52634720897	2007.35470423678	1575.2533934402	2962.62644932359	1339.84068871426	1350.20577561524	1218.77064480972	2472.24427792973	1443.68167817123	2207.0698785329	1411.45622764692	1275.97509608284	1306.98565839142	2215.63746049346	1100.87271233402	1509.93230604955	918.763638209202	1742.90434003016	1037.40828449197	2145.10386099347	1519.30229649731	1038.52920810058	1129.82401877581	1767.57442593536	1580.27455838977	1655.11932063127	3494.69015773797	875.053308680451	1452.68583626947	2352.08900532532	4141.41705382069	2138.00107808168
hsa-miR-1-3p	4690.29994246374	369.645830012162	187.152120279526	4612.5391595974	246.298891113034	52.6645361180421	339.057456195902	2972.37588787636	127.763232550198	257.791360436227	222.628036396052	1301.28335263704	2060.05922501273	4.27109741584343	157.965010696969	149.715062776516	1141.55691940745	19.4966656082472	13.9528673568398	73.0167830930464	13.0582083942377	2.85690695636074	9.6236189004634	648.757424980471	405.91816519588	563.249243784669	678.0588990904	585.246715613019	400.539008588513	15.2021809976529	6.4874429040907	201.700847733234	8.11331617897177	16.0189159264917	642.494334229181	0.121654242696451	193.962344079854	856.5757711264	49.2355717379894	214.845947196326	231.600315231994	15.608980393275	51.4108283555931	44.879553640204	350.881544048632	12.3887058138172	60.4225711302225	6340.60521938206	216.45253800719
hsa-let-7g-5p	2770.36029534162	1759.54003666516	2818.92094965254	3320.93325348844	2323.78801162696	3409.31892079135	2128.1805466053	2112.3111348469	10051.5203441853	2023.41631958671	3846.15868794667	1858.02782112692	2214.62626177435	1615.22355285985	1171.08868020221	5101.19112463007	1436.8685734082	5654.25788368534	1840.94853339888	1091.04632248731	1440.12969812858	1078.19001491648	1263.23147607432	995.037476689241	1592.88683687288	2523.04118186764	1836.46270361961	1633.4638868392	1377.86458810531	1213.49611340531	1280.1996551039	990.494651999427	1141.03695956962	922.739170423317	3964.91060832361	1210.71993562695	1541.7846658917	1710.89905224151	1047.27590866664	1162.41415677755	2089.9074361163	1481.00164045385	1225.80872781835	1682.09825438283	720.138745133523	2869.60069657889	1694.9044834814	15229.6461202881	1768.42477898331
hsa-miR-3691-5p	0.011119235082468	0.867702311804613	0.0446149622224373	0.0104801691946525	1.09179251089031	0.875984446190082	0.0337575028158245	0.00604542019255397	0.0103171487735197	1.23855540701446	0.0425034027757673	0	1.01457532086253	3.90110316950148	0.08513516325729	0.0427862243679842	0	1.55283684467261	1.54604839802577	0	5.72865419172213	1.9174691180701	0.0352453502426247	1.872493100733	2.7310120343793	1.08149194268413	0	3.74224711426427	0.73172841871522	2.21906005632769	0.779674027347775	0.941696411051282	4.6091826286545	0.0565264854119387	2.63624210001564	3.73022365094178	0.0148496274619419	0.631316821702653	3.26749377535574	0.0800959189428226	0.165313564100754	0	1.46354935016876	0	1.76487033993883	2.42398050289418	1.37807267025086	0	1.82032917576246
hsa-miR-378c	61.665961491108	44.4373643440835	108.256954730317	215.017426202503	120.897600600768	135.737416428655	114.94959878267	34.4002329209082	101.71819956689	115.803780320911	120.43488469195	84.0595780178649	99.6498223690788	16.5425890572133	7.82903391383412	18.6099907258653	25.5414417744825	19.5513624409359	17.1163203812472	11.2111099818853	22.4495891470987	15.3200094003376	23.8578951697058	20.5800382181503	24.0131292507988	67.1241075473845	18.3061777123304	42.3843245793619	18.753786687572	14.5048612908862	18.0156256846786	10.4449742133145	48.0976579144834	6.76573527916306	29.5611203717281	11.7634669357875	11.8838323353166	48.2730318994524	19.0479675234149	23.7519927413198	7.24783505535444	20.8692109272209	11.5530025021108	36.4008465075257	15.740330840129	17.2597993963801	16.1756068769225	118.251555547073	22.9941361201621
hsa-miR-5586-5p	6.83699854644438	0.794997904114015	0.211256860176324	2.31292238792697	5.55470147917964	9.56422192450685	14.5819920483668	5.37662035712549	0.040676232817983	2.70396981325954	5.17465939125083	3.71934887227012	14.2179409807924	6.91443377906671	9.11439310329764	0.0798037642149518	5.50363763434723	4.63103512103042	5.40264597009414	6.54190533445286	3.42454893963858	0.93994229554894	3.64915138980459	2.7809891192856	9.85346405555303	7.4583977458739	23.8955121066524	7.11077597374286	6.21811945402052	5.76799141732445	14.8689705469521	10.4708489724798	4.4989983704686	5.38121083246338	3.4244186385886	3.98853142784936	11.8355670905032	15.7219676277203	5.51206045354482	7.47553042104136	16.9938602377448	6.06219245254419	7.18216622454798	4.86160709093033	2.40234931115591	3.7705567051618	10.6754775673987	4.56278651243333	4.7196904587815
hsa-miR-664b-3p	25.0963841826527	9.35192505612737	29.5240050492416	39.5501172687763	12.2408594943292	11.1845652885097	27.1666003616177	13.9837369228021	31.6047363780439	11.8228528895779	25.4157176058961	18.6714849597009	24.4032907037351	12.3616472533278	6.2658946369232	6.27395938198461	18.8081456291348	4.60880841244097	25.9318548636665	13.1067945578295	15.9179374855518	6.69317983034423	15.4810449443534	9.34394549244627	5.80270823050239	13.2820089582425	17.6947647585656	7.78228341490347	8.55660445083419	10.9015495282812	15.6146660090361	9.50252405603959	0.863700728806077	14.5390350534767	16.5319552106181	7.85658122346639	10.7891975719438	19.1713383506193	5.48526235813032	3.1814579405883	160.102268223445	8.66853742879395	7.25729724416753	11.1929883039311	7.7765891653368	9.87797327759096	8.13944867126648	11.0305366243322	4.06481238452731
hsa-miR-664b-5p	1.16435860554253	0	1.77762975752498	2.25317531125614	2.21014837557374	1.72328331044174	0.0858168392789509	0.0143794594648674	4.42665989769671	3.75341934352773	3.17837296363709	0	0.00334542386033643	0.0568212228246392	0.0756065220877318	0.0382650103195912	0	0	1.56293974678753	4.75034718579654	0.084980507942588	0	2.34192706605187	0.925918418372061	1.42858358324135	1.7663863682397	0.679240389971722	1.42264323654422	0.740869472763428	0	0	0.943975369296146	0.890708339621445	1.34298748562286	2.65186178134338	1.3146233279392	4.24292188063373	0.642956892319656	0.755965941154472	0.0711894556525595	31.391475476579	0.847925799512408	0.0637866314909641	0.639350614270215	0.774327232461579	1.24786760303888	0.0527660144791061	2.10574955519047	0
hsa-miR-5579-3p	0.0160807876705025	0	1.60631531242802	1.12586363925313	0.0126492836197784	0	0.0496459312179651	0.00870907945669547	0.0149116864403129	0.0318881734472649	0.0628981625309321	1.89178484833838	4.04529748000334	10.5924642301144	3.13284279567114	3.73737208639243	0	2.28932490779479	0	0.912087408909945	0.154935533417474	3.82923215084678	1.26098207300305	5.62657721673408	0.110351025617903	0	0	1.32516054217814	3.0917551790509	0	0.750672248789449	0.93287622706789	0.8700012291511	3.99290130079337	0.818195614986949	3.90854138615818	2.17788488224925	0.589178905002171	49.5864572941069	0.12767363621764	0.284117495079661	7.90509613964323	0.113393522538092	0	7.33541856985502	0.0637361281903999	1.45611365519467	0.149572666954658	3.58614831057179
hsa-miR-425-3p	26.245030975717	13.6403341437259	19.3631874822009	42.9516919075224	19.987661091332	32.8762570455137	30.1920359787883	10.7701119527292	45.118463784844	20.8722679349996	12.1513154441422	16.7958433410844	20.3395349284786	20.523870180233	6.29925020679409	12.4324017936238	32.0155851041192	25.9344004025632	40.0420452134765	13.09466771568	11.3661443215748	9.56830917169585	17.8915811138716	13.0882151859494	15.5771957147523	36.7879096484023	22.0795821588007	12.8119132362926	8.53354714568457	20.4510969956064	30.469382470576	19.9815540147326	5.39363467291831	6.75168612104538	23.4904826923338	10.4499635426779	9.72552513371466	12.6431728063709	24.7140342168538	11.9893296311668	13.6381269892817	7.78101667781871	4.46646410658059	21.872655558152	20.3655909321383	25.7297702381048	8.17201700911135	28.8936523695288	13.2438547673094
hsa-miR-423-3p	449.557037960826	314.907633732786	445.106596949113	379.330039213642	371.598913213808	461.605122157573	379.70914285157	302.850919547404	1075.631673609	382.590860876436	466.571768688783	209.224554640071	254.209721683836	440.791481976796	779.339418287956	319.074293140311	271.784389744257	484.60700908598	338.920269949729	568.48623757842	526.808626888978	402.522320042981	682.768302238834	384.719011237005	691.961923544452	380.086772376258	500.654002663542	372.326554436073	849.779346299661	512.596612075036	384.284377336068	397.718608680705	423.241993415366	532.668196400322	274.644598306396	526.407716789144	520.386281731244	306.742322857852	436.90134758569	586.243996293312	573.485494886669	661.754127064414	844.339523304416	331.4281767229	350.759214151444	541.507742194281	461.897426392389	268.759724381257	217.625822387924
hsa-miR-424-5p	51.4186894872831	98.3561917299714	479.243089590415	83.8508702406187	450.237910882512	325.070795234495	260.106318304484	50.5103143444651	104.021278480707	439.54892932879	393.188834449512	53.2129113871009	49.8327313361608	256.014125734615	362.410900935334	893.46298440008	208.20869842773	353.691639227957	380.427531223375	206.958212326702	132.762201286435	757.20337677627	239.562001654947	155.365918584848	153.803206355298	371.003122988437	330.115735528321	849.873059589984	199.806945960728	387.069601063811	644.022311622299	162.688765167272	265.54377116646	379.281174428556	149.463986267418	323.33597996971	207.960213502003	149.766708286441	198.905910835646	250.293114299854	118.395857973783	177.575243450269	109.685133679427	454.245052676946	247.710422500967	320.481608584716	262.436974081887	104.758830406651	350.10576958884
hsa-miR-653-3p	1.14577299461371	0.839547885965803	0.0838254891626706	0.0188214141417712	5.37451071969655	0	0.06254119475317	1.07767417552647	0.0185245264505057	1.29933461249599	0.0796423274324562	1.88231356291444	0.00252271070485527	0.0527998858873183	0.0701142448663838	0.0356294980326682	0	0	0	0.928292609655562	0.0787294703095753	0	1.20398714184596	1.88122037404255	0.0577578145654181	1.79222995578406	0	0.66198369357362	3.27442129245281	0.679781479466432	1.65600090834778	0	0.893390745965588	0.0468996631002898	1.75215237326588	0.0432335400886386	0.0124604761870493	0.650352946337652	0	1.4795170581262	0.133528623135908	0	0.0592277221035206	1.12528763307159	1.32013730010974	0.0344650326109128	2.56298219294396	2.15535195452573	0
hsa-miR-206	33.9258863570915	3.36229747465253	5.47076268492161	1.19119713570064	7.783900160822	0.803733358792823	3.2366014955371	1.10683393125875	2.31795124067937	7.85934820661916	8.5708203997535	13.0930445455902	29.4586370498153	6.7656428464745	0.142367322324926	0.0686279808923187	0	0.695919543543225	3.86986277230014	5.62322219798343	1.8006685338714	0	1.26445909383749	0.910554405739005	0.115069018709357	3.98842826855346	0	1.31937013128399	0	8.15069146826466	3.24308514432648	2.84123916853052	0.868718243189524	6.55003568270417	0	0.0842421166772933	0.023177733453831	3.47392083945531	0	3.07848114143867	0.299397378745469	37.2999247093365	2.95217703025576	14.5778285864337	1.54927811102666	0.0662679850793939	1.46299854890271	2.60060678084875	1.05051257717145
hsa-miR-194-5p	886.618542995872	36637.4088602229	34351.1320666465	13006.3766048653	26389.941165427	165610.038487584	39119.5940940916	502.600785530088	183207.652976434	23762.019481218	25474.9567506169	437.1594215093	738.214786007204	375.159820930419	417.234351619682	579.898502025076	138.261837848796	878.364078511985	528.756166783847	416.743895573694	517.320292268547	332.55145067433	1015.17798411674	356.628615320055	337.03184383579	278.159314843375	213.077382641236	466.867061863769	858.348100657239	356.975440054027	1343.70869570898	683.184249502913	701.513102626853	333.205567284157	376.358348755353	407.501492612493	374.961559166412	402.2015349957	135.190164519838	318.503801491722	1310.31416479909	449.244025501795	609.990342366336	5943.46221594324	682.849996515009	458.06691963503	332.131558534111	419.241954881878	397.263308158293
hsa-miR-195-5p	245.297317558513	147.16459975245	120.698362071712	441.44458546762	156.422054702108	104.541199078165	139.297789411166	329.638875822165	70.1266876822229	134.11496179788	108.857513894855	275.594945741468	276.569152468829	17.986052830759	35.1252890365731	102.612793759228	280.78288379507	120.024851921871	36.6092595507755	134.884941614834	79.9131396532639	40.2346765827707	22.7400889324155	112.339723161892	71.9774889953882	162.299100873793	168.546953477103	126.837237147983	63.4260392288875	55.4017614743229	42.6261102154746	39.9416502144003	33.4897194042097	12.0632283843333	86.9160017372519	36.3502653463919	101.273363344096	208.905575652313	33.3289730980323	80.0241932816193	55.9974194349143	89.6714585035412	39.998979238736	125.247225892352	60.0067090428937	39.3952158071467	56.3416889421154	366.708456848721	100.721465330625
hsa-miR-579-5p	1.13304332716906	1.75745809084766	0.065009987754503	0.0149137589322736	0.0124535299548035	1.77266452517674	1.43778488958543	0.0085752028577793	1.12310069700179	0.0313789656119086	0.0618463681900284	0.933942337735977	0.00201060235934913	2.69131152177653	0.0928396619357003	0.0463950096331742	1.17047914025259	4.03411111242968	4.85492712144171	1.86942167883933	4.44657454587491	1.91482468672596	3.50876356342059	0.920742456236499	4.03431896924645	1.0623635154939	3.00321802433746	2.92585637130141	0	0.653999034491019	0	0	3.66354052996448	1.37346716313753	1.72698070719876	2.55874648500653	1.0937084933073	0.622908582009462	13.4697377630835	2.88047953860833	0.182119830968149	0.837868871092598	2.78226958743396	0.591401492656931	0.256766698406561	1.26886263409677	0.0642953538395618	0.193713571160146	2.46529207349391
hsa-miR-552-5p	0.0444683552223895	0	0.214010693929594	1.18681188710026	0.0346194776680084	7.79997607593053	0.152363826466773	2.17603273523859	59.9929863110722	0.0925511682493392	0.20145239582361	0.906381727849638	0.00541394437701248	0.0372340221021278	0.0490640358417904	0.0253246855551441	0.583308534782521	0	0.769639696798977	0	0.054886587725042	0	0.0209649124254827	0	0.0406394397129487	0.526568053465096	0	0	0	0	1.69536671950471	18.5010556730742	0.905263219261287	1.28859126924387	0.866255900140351	0.0306213386791152	0.00895500222456236	0	0	0.0463021061010914	0.0910174238057021	0	1.36853327012003	2.9064142334985	2.65502689722385	0.0245103417518123	0.0346508753677593	0.28404115088333	0
hsa-miR-511-3p	0.0283055099055244	3.47710353208334	1.80128642088131	2.25960344711792	0.0221666731070244	0.830387927349865	2.92812689353461	3.20076860157455	1.15541830243297	0.05728492962187	0.117535851507073	0.918600046217555	5.07017413024955	2.80772290380125	0.130922061573146	3.72488907835495	3.71915507563151	15.3692136007423	21.8726671668765	0.912964536879937	1.77299966892268	3.83164906604354	0.0521087153196671	2.79586853334426	5.54957040762861	2.19954659572391	8.28368122777968	2.06723489973006	0.700443770907891	0.624998830869032	5.79836781231021	0	0	5.2334126713582	0	11.266452775145	2.17550943363781	5.73598283250216	0.717362118684006	3.03843725137355	8.12803737633976	2.58336572597204	1.55570946556666	2.16665621234621	0.65687820944993	2.50774842517803	5.29515717852242	2.65490495838333	2.96563416849767
hsa-miR-550a-5p	3.46821825896628	5.10770311751434	2.0311659365755	4.56029400546207	4.46346250823713	20.1013684387201	3.19548925538575	4.31443565806381	20.1326506457904	3.98802751171697	3.60469559111238	3.71652907886508	1.02395703164934	14.9294514500722	0.172647674430265	6.24931813398947	4.85154444546376	1.46805371099271	18.8988145758586	8.41948488353878	21.7952384295	10.5426324426162	7.19364650944162	5.5958759871642	4.38296479796323	12.2096272799432	15.5473420255862	9.2852215369662	7.79696878102888	6.4981329789437	12.343879718106	5.69360530058454	9.96607077166429	9.2811008600554	9.55322323848205	19.1927795043415	5.41269550927892	6.99912450860517	14.3890075771281	13.2264917067286	0.380346417757232	8.69013679096899	5.81687970026576	2.83904947673457	9.70455795066576	19.4789601286557	2.82360162023108	0.516722792108074	5.94615340749079
hsa-miR-9-3p	39.5848383627229	1.64461959303705	7.16717459188994	13.5623705303369	3.3744411388334	0.803466518232009	4.72834883765011	19.2816067261052	1.18839750534459	2.73497038244324	3.67741137928414	18.7231694569333	10.1691370179218	0.136120988395533	3.27860166069251	2.58638963956536	9.21822029472794	3.81572757666608	20.328511972855	7.46607934942765	0.21683469965292	2.85492373393092	10.7839360340407	36.5671110959695	1.59864511187375	55.2441986286375	2.81007584457132	1.29655369939707	25.1532962754682	30.0966233164451	4.84261632706133	22.8464796578825	2.67319430192152	9.36635842857796	10.3891754686715	0.10885156303423	20.463016898764	6.23189815850481	8.6769468415157	9.05754149014127	9.31991108383238	10.4065229290436	4.46305784777694	1.26011676003601	28.1511896219906	9.90033209386402	2.83956813413258	14.6263694782022	15.1121699685272
hsa-miR-125a-5p	6607.36261187704	1814.31660913576	2197.65729029786	6953.08360619751	2540.07306881281	578.232895833148	2368.62451655348	5251.146113218	1870.27788674569	2673.94998423849	2368.65062335083	2079.42857311458	2040.75142272146	421.764500716352	1028.45730450823	800.056608005596	1270.40675003233	2002.8579673344	748.17906764168	1494.72180974636	1586.78670234129	1131.8690824708	508.933008182189	1584.80594856211	2187.43036844751	1044.96824773916	1450.52325261312	1409.36177466308	2013.67281415818	708.915182097574	1623.54090959592	917.234341358978	709.620410600377	1420.91624825882	1149.16968903589	593.798745202454	1472.81137522444	1400.56639382979	557.807246992327	1609.32091178286	1122.98762647539	1140.57362378984	1013.90921493636	1355.24172672741	1552.8014171467	1763.26144401322	2152.53526318936	2321.38418365165	838.91085401617
hsa-miR-590-3p	3.4876149177712	16.2810244617732	22.3093416695799	3.45751034497376	19.925436253009	6.86669215516004	12.1524089379047	3.25582948190554	3.44987396144078	29.6194097036114	20.1025726539369	8.38816649049822	13.219298364393	35.3769185977384	19.7560229411367	27.149919471017	15.5070665416997	12.4771124564928	33.696569599452	18.7237132557139	23.896383018725	15.3248569443337	10.7955963991462	25.2836007469998	16.9860621178157	19.054015825635	14.6362235688	14.9697532077723	18.7876126004988	11.5889505339597	22.1759955852865	17.1188169240852	31.7608072371226	22.4610539410497	11.2539077531001	14.3048147743514	15.1021438091499	17.6306673315072	31.9216947676722	38.1601774577718	11.5345946017561	24.3930918949909	19.9351311164593	22.624800956405	8.61065039776733	9.91254400833986	17.4570842270291	9.30101589710421	31.0954269276604
hsa-miR-191-5p	1139.89480772376	1282.86391855313	1748.87556990548	1099.4683008011	1297.77888740725	2527.6589318343	1182.87475021105	753.883746132398	5084.95267243703	1260.90135889982	1162.37741251347	967.77026870461	948.693786126006	1210.01537717246	773.694705605347	727.106556948125	899.256362196365	1259.37614253825	2185.56975196103	899.999752723554	1459.06189935576	980.439962809642	1393.04859051655	922.03294720841	967.045357413732	1835.1043120284	1596.87935818775	1085.63056835345	868.394981872632	1298.29091040774	1531.57453055415	1589.01972019898	587.263301095501	1021.79400400867	847.513524646635	879.588525095156	1035.39991888719	1225.22174865277	619.098759160005	1239.25139815845	4558.85954453333	972.526914872636	1269.75345493069	947.538889500691	656.023465065309	2088.57665080656	1334.71660971218	811.160083517064	1116.248917197
hsa-miR-9-5p	28221.9879454224	2847.2994857834	2845.30778622913	6204.81011041695	2293.86223882771	441.655522568759	4513.28742353619	9784.99942280905	288.226789553169	2443.73243227869	2146.56285642898	11687.3779825578	3656.4697420306	282.136870008491	590.250788537735	2602.80045288361	4341.33521574594	1405.91731066489	5314.31547758975	4889.66131809507	811.271656431408	6049.44489635834	11470.9524045719	34586.8357267642	2162.45386210352	18311.6332677785	2865.63783643796	869.257789969936	17635.7822526677	32915.8531987698	4653.70351825559	39453.2862445801	401.460689081864	15990.6419252203	8564.17593943635	1200.41574696183	23488.3876845947	2126.52809909807	7614.80056570167	9555.51431124088	3651.11750596796	8349.85981514415	5427.4564153285	311.452973250864	16814.4591813998	4707.9613443556	3996.26841893762	2945.88752654972	3996.07525536592
hsa-miR-616-3p	1.17808178419003	2.5629811113388	1.86560624825553	3.37918634293401	3.31448773725841	7.05848675669304	3.00241033807197	0.01742011993458	2.27197666258073	0.0664226740882814	1.81446092222054	0	3.04933369280269	2.72870948095728	1.61068466094108	0.0515805533898943	2.49092404634366	1.52469807701376	3.15385586039805	1.86413104820306	3.13153358210325	1.91130625930375	2.39128630950595	0.917855338067669	2.80334185539151	0.434189934769576	2.18513963187586	2.12299052101262	2.34161586688341	2.1689074464588	0.766635092226563	2.85751688286255	2.72213749732754	1.39134135450245	0.830463271827347	2.58781221718971	3.22143282981512	2.09299623343384	6.57458437644284	4.26684373178079	4.09171857074594	0.832312042666951	6.69639485067313	0.167473049471205	5.25640806100703	1.28103809850323	0.0717103858180619	0.179133339839877	1.10624950469784
hsa-miR-625-3p	327.540646319871	3990.85208398312	2497.62289776122	1500.29023367201	2396.96485283945	2314.94494876246	3916.92816413445	553.077856053666	3540.38426238609	2995.21555972407	2756.90775179035	570.739870386876	877.518575807714	335.502461273053	530.968875031273	713.426543283292	306.063334221382	330.830239168846	1460.03596275805	1149.17169907007	573.223464799515	603.789210248504	220.553868953207	828.447673606092	634.346931325465	417.649589198584	566.042698851997	537.75970737323	827.723993451125	566.582189283431	821.225075797527	554.716336458365	713.281105508054	563.140071523574	373.741463937124	500.621106947459	675.537971733523	1202.09264100169	850.809782454148	568.626239552887	476.132985402613	572.015930765224	845.959125740696	466.254388576323	1602.56665398607	663.100441352068	625.233522859439	334.393247011834	962.926443910335
hsa-miR-628-5p	30.8113174500592	11.9172015382385	46.8114814361307	22.6763280640878	37.6952753713402	10.3095579131569	37.7307124943233	32.2154182438547	16.997185868811	33.8155812654668	30.5663804820304	28.9538208907543	33.554148426566	19.1163627230107	9.26639298371369	9.96168247905009	12.3994719165978	1.46499483323622	17.9802310947744	15.9191313019356	20.6324343330553	29.7406220876433	6.04016647289224	14.0335056564185	30.6953730344783	8.53028969740441	12.4465260270803	9.94064577525022	7.75580591237325	7.19426040330848	13.1097398063095	15.2208192032558	10.8513481086555	9.35523941636885	4.28496790530754	7.8694318929414	14.0158415463307	28.4716087414149	22.3462243897846	7.58497101901165	9.2803032068479	11.2872303138159	15.6605220734153	13.1490413569489	15.0031154758386	12.3248086576106	10.7991345374764	23.7088443168526	21.9525893536052
hsa-miR-136-5p	38.8597400732007	163.537288950629	168.890031355847	31.7689187888473	119.78114100756	12.8955739752941	107.383541485946	83.775056338292	26.057778586637	168.984292029148	132.186662106494	81.2587446492131	122.015579462939	64.4078424116714	57.7721776066305	105.045904092389	81.6894430992257	50.9012437074249	13.1633997841759	85.2253246707438	43.3313752064345	157.213246202165	31.0722473397503	65.5138314702812	143.502371968173	40.3352858619751	48.4310176867916	88.8127523711888	66.5833345004289	67.1296889324671	68.1295000520429	53.2693964289893	66.1444808326327	58.2422791723172	24.2748298359136	29.8859463978931	115.256665125476	123.852449601929	70.0049114012167	71.1349037692961	40.5099931984446	94.0462310851664	66.9053319904551	196.431847588608	69.8305786053163	40.6135101167593	123.021454837609	37.1458339477783	71.5346502505197
hsa-miR-146a-5p	170.074727313686	540.90988185966	155.701327060819	165.373453443044	152.012776878938	2380.42530405819	459.789016311448	128.901060727426	210.244353644613	92.5419007572372	308.979093073455	285.833357350236	391.475748165524	150.755976192005	132.225382652307	2070.46162610042	223.099012782984	1144.27499263596	260.777913249153	2265.66756432398	2278.03451923447	54.6076010092106	172.889531559814	398.754317805664	408.894974657824	377.146539393207	1083.10617577799	469.724057038644	177.813891814329	421.246649670202	988.822291911356	254.980752674593	405.101508195981	178.602954888085	453.733312723813	314.412971803569	721.852890478436	586.789855779428	139.965210295512	282.994123791481	564.845650848588	374.350419752193	283.136692891544	1369.22298433919	292.262908869311	315.669279621295	1402.59234921231	510.813617120417	949.031978563533
hsa-miR-127-3p	1333.84993177405	1939.33986275079	794.463277889245	1615.74629787476	1044.8941773824	711.367137544453	1430.85098018477	3732.65546752495	939.118187339197	1351.96657030291	821.447534937063	1881.41261190859	2464.75030873002	1229.25584786875	1151.34432183213	2650.81555225155	3086.23908166556	1869.47242638279	241.234905918511	793.22310380825	507.960339442195	3708.11239278229	538.729193240495	959.468172360991	1332.12609189635	1136.36387349908	1195.33644338565	2661.30367024182	1856.04904853025	1385.85932748678	1703.16564117634	745.005226294222	1061.28234595566	438.995461637732	1857.65933028362	1039.9923187856	2092.31116017497	3193.74481119472	1881.42524390876	1246.76144757299	527.52628171904	1927.70103565029	1203.03511502069	7510.2364773088	2414.93182569628	984.883809866223	1788.56549915952	4531.54754824178	2961.45301082026
hsa-miR-134-5p	413.071342285862	684.69896546567	401.615894853028	331.797014038123	340.556998593369	228.149148654477	499.155669311317	1425.96777777802	218.159179429549	459.357817040911	205.618195245921	534.339468052157	792.091388038505	974.556522674213	994.945013519649	1189.39469078134	1666.13939334493	315.133148838214	66.2791724207465	285.613522415276	389.792257210177	2414.2895051558	370.696458475003	453.977577375418	679.505500352253	363.785144405942	745.429176780429	1191.0102615473	962.512971185746	647.613346335628	590.390020265394	497.617663458255	504.79159294728	420.46333339507	468.49162874764	574.362926277409	928.725001150981	1372.41685972363	1359.41769177078	886.886459466273	240.74127084554	1053.54069671376	969.719560860268	1179.27792160405	804.847934864823	280.081929654323	780.538596332227	689.84165122038	1621.9358931238
hsa-miR-126-5p	408.504952638064	428.748341468829	453.900260328216	431.414671776433	457.001270189977	359.566430093314	397.887028367223	630.345040053755	479.152929267742	526.9767170064	363.264337200154	772.581834496616	573.482084796394	396.990617348152	389.869026824647	391.982055080787	777.983054375276	334.006308084253	281.894449966712	358.682796153886	467.748365366679	195.496323241189	175.264288188079	615.966680137334	684.8593449208	344.211219021204	508.035610150723	336.520155470984	254.657667357276	442.487961791025	594.598321099405	453.865797321441	345.291677338926	185.194871258585	565.929622007995	379.01234581466	374.950005062004	723.42217729902	209.225346397908	414.603800339804	364.845537987007	382.210430976108	348.45244245647	744.237678002354	236.525221291938	256.719597914455	400.324881292237	944.079860857223	610.439184620715
hsa-miR-126-3p	4988.44747301357	4968.1032656973	7974.40595392391	3871.24541855172	5537.09230868137	4073.17042917907	4505.68786134149	5562.61000496469	6388.15533891334	6720.48030157669	4791.35205222969	4512.93409227395	4238.08524184817	6374.29341909659	6388.31155824892	3894.8162032955	9439.12141785004	3218.18226801829	4720.74849603804	4693.93859859106	5793.35595408099	2741.02425583172	3752.60879096877	7155.49156731833	8121.66842730444	5536.66668334833	7432.82704371336	6284.19346926276	4161.96088253875	7613.87968853604	8668.73590939022	7540.6791896015	7052.1925164199	4860.20134112287	4313.36367875	6776.03012997665	5295.44612737869	7941.19723341735	3196.92107466664	4492.08577710148	7209.70286452037	5534.94676165089	6139.6435675391	7360.3129767329	3591.70174619428	3661.74432294704	4345.6004182608	7421.30537665673	8353.63484341558
hsa-miR-154-3p	0.0428989704396217	7.74130006354969	2.00422869105617	3.4299352574979	4.45267852471297	0.80835263962819	6.03224478118326	11.7507451642427	0.0396478237477997	7.73022727720225	3.5562355764369	5.60428101489972	11.1722936274469	4.24077167240148	7.66453975508166	11.102200403972	13.2100563448042	3.83588254629153	0.683441728119744	0.908270320451454	3.42844831346293	10.545210266733	2.46645596018407	2.78065512512647	5.75372485264168	3.2941234816014	5.05897350045323	4.91698782125927	2.25398146992958	4.28061169275503	7.35887344050072	6.64948077592133	2.67815508113172	7.97398875145895	6.05000380156427	2.71142639704454	6.4828652362825	10.6272251602429	3.89959387521625	14.6109009508271	0.37281297736767	6.93855290612631	8.56983802560613	26.7127113368174	14.8553154308736	3.77230438628748	8.07556528661204	4.96856231153872	24.8264254974577
hsa-miR-33b-3p	1.1231742658157	0	0.0518859792423331	0.0120851616003858	1.09633901419016	0.870307177389504	0.0391570612875097	0.00696311241407821	0.0118966676439812	0.02529563309725	0.0494056508474889	0.938507308244436	2.02464673303734	1.39364157774127	0.0776650164019196	0.0392472147340672	0.530222804235955	0	0	1.87756433495218	0.0873266371683264	0	2.34583273945616	1.87667856677435	0.0638518244374751	0.469415669295694	0.67680062653508	0	0.738804062684501	1.44892517131673	0.78568775110766	3.83996152328853	11.2027822288352	0.051757084759778	0	2.5160960931872	3.19581927354564	0.640318541769836	6.73133483487752	0.0731147978393533	0.149348347132154	1.74597607556606	0.0654922801013276	0	2.35009065481242	1.25052573827992	1.3638285254408	0.217984082806334	0
hsa-miR-184	1.19952200207566	11.2024865468473	2.02590086894498	1.18722538433912	0.0348864709209304	5.1648493069629	0.153770194477147	2.17647568377751	0.0414105610236071	1.42348638583761	1.96123852152739	45.1983402081731	3.05612989946045	5.61242073474932	1.74868275388803	6.26413837135193	1.69030357987171	0.686721355203679	0.682222159504905	24.4041085621272	9.68124710222495	1.89730293760726	0.0682589087788426	0	1.59411641002963	4.4490012179294	0.615826917689478	2.73116018291248	1.46543739618002	0	0.740382942476645	0.929527044024283	0.863912305622729	0.113189661947105	21.8178781044845	4.00589513442025	0.0278709351566402	0	3.88916786794965	1.69659474903875	0.396920379968852	0.812160662641904	49.9551512580379	208.834493141456	14.2255254713237	0.0808926745562148	1.49170038179041	2.89689201229277	5.92174327371128
hsa-miR-150-5p	691.510265714763	1842.606261599	895.696756518068	820.949481178588	786.46672644335	4532.40784242521	1563.95922007901	712.005659779292	1662.31841239133	693.66532538679	974.133207361923	1423.65116611329	6126.26567030576	308.166177380678	112.498853199053	814.901910659342	498.139156536732	184.167997100504	191.24682690183	814.766126007412	504.760547356854	17.2327089832933	137.140403156776	1253.41196822772	1341.96009464612	1907.34033274826	7176.41807041675	2455.78920515085	235.027449334224	450.396515570964	3149.48394422565	1106.5850406015	955.24217202151	251.307130711955	1649.90118395363	371.356225687473	506.418297719038	4144.92380873552	386.684688159539	543.596945304873	1267.49986446253	566.754403548975	348.581112662237	3045.41191378955	660.417442078558	1564.39122635761	2642.4691464092	2502.39040188351	4637.64727767444
hsa-miR-411-3p	10.17469201532	10.3730046622043	1.99698440012062	2.3083721064623	4.44979192676113	0	6.01461720736629	10.6832392154211	1.18093450122774	2.69194948809746	0.189228950711762	5.60662851209676	5.08478113929365	6.79464035253437	3.17237512584549	4.96634241576677	6.26682597317177	6.29060738962424	0	3.73211572707967	3.34375987416885	13.4637645141086	1.26695509409863	2.78844455750147	1.56346726756957	7.63440202822042	2.85929152938058	7.21942977585498	6.28759747569737	4.33883980240135	1.57145005254545	0	1.77676400073081	0.0947183736779231	2.56471034002111	6.44060255903772	3.25287000786309	2.73452513704366	2.31592148581875	5.91173671097014	0.311480898709243	9.64737912070773	2.9651312674118	1.29747257601559	4.3374500818176	2.53001672210238	4.07854324007626	7.29733194426323	8.01159509146042
hsa-miR-154-5p	11.4420619320449	26.6133291746299	19.0944857468021	19.2282576308683	16.6359149154774	3.39258148532396	15.1538136429395	19.3178398448753	5.70651044090714	22.0285061622642	7.05677178849276	13.0680811544012	10.1728744192094	16.4353706819733	10.7589525570227	29.5169985891087	31.48231365916	14.8779202127874	0.681706441865754	20.6155697119633	8.19989503213089	19.1726612819131	3.6658655539501	6.52565106462635	15.5337871027397	12.6464846011932	16.1640066437531	10.662058745285	25.9680566243833	13.8341498959174	7.31924827140307	5.68751493251561	5.39576533100451	9.35798426318706	13.0153054686163	7.87138880979549	30.1129299953647	22.7111629630901	11.8906899390431	16.3026160708583	2.77754420792229	6.91219802061642	15.6676521788742	45.0224974008933	9.10113837461851	8.67585920448268	22.6613916836725	24.9249616514481	19.4638828783359
hsa-miR-654-3p	58.2039809393912	75.3336821138244	61.1303789294671	67.9310323342013	48.8275057192064	20.6808048378138	57.5257957771101	122.356783859375	27.1778003924423	72.8340399627147	34.1905056092336	58.8467150239186	58.9766290497413	79.3524961022603	47.1620541793079	87.7377299864176	214.092937402956	26.5625435711276	8.47803521098692	32.7527082766885	24.2279002911924	152.433743219425	10.8245544842669	38.3563664380689	22.7501277760072	29.325886684399	42.5545642026783	70.1772638172976	69.7538490193047	31.2836303702172	45.1125682072673	41.8500232880524	18.0791925653192	21.3060169815213	59.0918241612948	56.9601734441319	91.5593974923459	58.6361992661793	103.548751465224	40.1421051979341	9.51700023678094	80.1170392532348	41.3763633972104	48.5469571184409	100.21817557979	20.9868933990947	40.2795223331339	95.6899982609317	133.198422618499
hsa-miR-4517	0.0049892764942209	0	0.0194432754372576	0.00470534244682184	0.00394040480337624	1.83891574674091	0.0148444684482359	0.00272568453373213	0.00463285967767395	0.00971802145168195	0.0185548489583543	0	0.000644131096185371	0.0571428333937836	0.0760467479016244	0.0384753176974243	0	3.25388347569514	0	0.926305563525875	4.30454775609387	0	1.21054645945566	3.78987881282217	1.42965067699672	0.472041975630403	0	0	0.740423420268427	1.45247488233385	0	0.943865070192209	0	8.49022897578424	0.845945716114944	0.0467325058618603	2.14263434162965	0	0.755541261214827	1.49683067246959	10.0221338329662	0	0.0641515368606222	0.20928069770831	0	1.2484395562208	0.0530627968628443	0	0.509890665518126
hsa-miR-149-5p	198.483870793115	56.4192481790262	61.4142799051749	150.58644467817	44.421625595567	20.6748468701726	62.2329760525521	90.2273227785876	30.579199785026	41.7879926741233	44.4551403111267	488.7371305316	408.726895309363	176.751250593029	153.448981965696	416.725547234728	130.778882655676	650.118752562283	286.569030233656	589.089191513787	565.111694300135	891.342945581184	1773.92593523834	759.192995184579	418.719349492796	418.290035483767	434.448871362436	65.019291009167	1167.33660401391	2328.86086818726	208.503409060938	562.339683147556	104.178706211561	782.358049583222	951.962015183205	976.282949273505	925.437622380076	149.736070390379	1091.33619616408	191.221375541813	114.027779498092	422.257144898075	712.242022870374	104.499246069838	438.432514542797	192.893325039013	109.954729310036	106.323308439868	139.335218795207
hsa-miR-4521	5.72552991179726	7.71000876219989	3.71676917151347	7.91659810383516	4.46458194300475	2.54036240495748	6.10690118442328	8.5804750781067	1.18494964690053	16.590485307566	9.98401350335899	8.41576085867621	0.00553968068175381	1.42659585848689	0.0938956965429945	0.0468864204384254	2.53384928228814	1.53903381544505	1.53208264718645	3.77286336552327	24.6036740301413	1.91447709625125	1.22849953563324	4.72477125062306	0.0768682784261681	0.446198774240339	0.659648610645638	0	2.36315468678823	2.19447558333497	1.62119397692794	2.86296963795488	0.882843815301298	0.0620742320744734	4.42655800633736	0.0571149576161849	3.21214575213076	7.53864786395107	0.740091379436173	0.0882712809332604	2.2332120231353	0.837314450449412	1.4836778675675	1.02064138748918	0	0.0453269258763516	0.0649959780417622	1.05092720571219	0
hsa-miR-1269b	1.20577046199553	0	0.282114594661458	1.19300666389331	0.0425300080002682	321.481228580511	0.195977801813523	0.0288158807568308	0.0506052272242865	0.116279772099148	0.264227193697103	0	2.04175865736388	105.337260108173	0.209559910054509	47.0729064127968	4.80280703305113	0	0	431.07956706261	121.133910730669	0	90.5654719124305	1.84289581539109	0.166367905650368	15.4026318188989	0.619684681167291	0.592442483384031	0	0	0.742922863503118	5.68478598425821	0.865174083010653	143.887381366015	0	0.119390046969727	52.8185061821203	0	3.08600050437462	0.195003269843816	154.772346552051	0	100.906944886618	0.128187203433489	0.638911207254393	71.2601397660019	26.9412716976158	9.63365243757724	0
hsa-miR-301b-5p	0.00268038757819729	0	0.0103342347080363	0.00252841902840429	0.00211867019770431	0	0.00791561306343416	0.00146697333460438	0.00248961369480151	1.17325091690772	0.009868109630778	0	0.000347262943665751	1.4239830672666	1.57921443014577	0.0462558077215717	0	1.54107735441577	1.53414995317279	1.86957076131257	1.65960082391988	0.948664776910089	3.50802791822746	1.86863004156497	0.0757860394776487	1.69819201865024	3.00428760489643	0	4.87154191194231	2.19811678686301	0.774214969707917	0	0	0.0612194350101974	0	2.55794389942631	0.0159947275585539	2.12397824026511	3.24526087126986	0.0870077328144455	0.181461352552533	1.73028245163538	2.78107802470743	0	6.5089428476272	1.26852257290386	1.39148111146088	0	1.13054536588647
hsa-miR-671-3p	2.32711312156585	5.13359915532203	3.63320857734023	1.18334750771442	2.25404297624014	4.30655295197786	4.58087403755094	6.43115206634102	12.2925893772408	1.41318589062489	3.5336285224989	4.66615910118493	7.11330194249689	13.3961708329897	0.154908430766143	7.40187347418406	2.34692497952665	4.66011210475725	5.43841569962529	2.78692732310281	7.90979317124554	8.63463719124347	2.45456243011978	4.66723053597988	4.32473239238722	3.93465609512675	4.34832393568818	3.49260600520477	3.06127956080899	6.56795227055608	7.40464643564572	9.53069195926332	5.42541860991094	4.04844051199055	5.19519734604971	13.9724591511453	0.024852867273311	3.44287895624648	10.4358312641499	3.11759137496779	4.69090871992434	11.3908228645901	9.80845173770249	3.30514957193681	2.43624333407995	13.3275342557289	5.40140492385751	6.77177884226713	7.30757966904738
hsa-miR-7974	0.0260560365423542	3.49481363574441	1.76645517679458	0.0245224315651511	0.0204217678570997	0.835053369089188	0.0833018966172019	0.0140019362663245	7.66838697325028	1.33648977348796	1.72264372254032	1.86928865255039	0.00325923418035878	4.08443141427332	1.66083668481402	2.51592050251573	0	3.11686640322021	1.49340046641359	1.85595178212535	1.75636646068096	0	5.88337938448079	4.69181546451027	2.87307356738968	2.83614392602357	0	0.609061196121677	1.49989645441131	0.628778088591409	0.755640191150327	3.80700525821131	7.3155753922828	44.5828469998003	0.822033090675978	6.32856126721692	0.0207141624458862	2.04776500381745	0.720464167439673	0.116811009748399	0.255320309999111	6.1543639211513	4.23065877676603	0.936598794865659	6.50731838305075	8.39254994038118	2.72904755350215	0	1.70391185729161
hsa-miR-193a-3p	28.5508676566311	35.9424139724033	26.3518809756583	59.9312756586299	37.7100465679621	7.71125994157281	25.8347630195605	20.4287959772117	20.3856969237209	36.4349989911427	33.977735745171	42.9815518257409	52.8675107029884	24.7518325114798	39.4483101492277	27.264332536511	46.8279321456424	59.6916313144775	13.174353625054	34.6440978631516	43.0729966963518	25.8648457911628	47.6373777331085	20.5698365436085	36.6828217201548	27.6665486192592	31.5637923729933	72.5452340749558	7.7273504901945	19.6093155972514	38.5888144416586	13.2981715792038	70.7603644638774	19.9507038530181	47.8313389939662	7.90881918109319	15.1185687345074	31.0508044878486	34.993950117126	79.5049471922531	59.5099988823627	12.9988243715159	41.2298387412646	113.749698445921	38.9207548937957	40.5224426626994	34.8482339401579	47.443122522116	35.1425532521216
hsa-miR-188-5p	3.47212843488083	6.83433841502086	7.03491942334374	2.31829401082811	11.0553769658491	7.78040402494581	1.72274929815445	3.24839444147172	14.5961107280579	6.54006361112073	11.6122299361598	5.5921351280325	7.11871037108543	2.88845976731922	9.10734686040714	6.23639402652266	18.4159335013928	3.04661479048132	10.9683229085286	7.48350144414352	4.97240069813446	0.939978906835797	3.64829714997279	20.6636852307231	11.2091531260066	5.07669273090247	5.81228917759718	3.46707924912747	4.63003746075941	2.06903356711048	15.7095010721167	4.74161322451706	6.32326708145078	1.46162958159231	11.3245886024016	11.5822049403906	9.69367696243096	8.46627223465414	21.7351629523974	23.0591458712398	10.9552377781371	18.3958354615584	3.01408671810414	4.05690800057046	15.3658757884511	6.19262111418643	8.06469305680346	6.64206169872895	5.96796573073363
hsa-miR-190a-5p	14.8923937704965	48.8342160785432	41.7665005163918	30.5856166487608	32.1744658064991	44.9848888147836	45.2417605890427	16.1376740136353	18.128734608712	35.1318440197224	33.9536700874604	21.4655547300099	27.4570244538682	18.9809549393065	3.25851924553943	20.8679745466733	4.83778485580288	9.37423672265834	11.712138657569	8.41477169435557	35.6253767854854	5.73545782681572	4.8421955409444	7.47118617944791	22.2485977120905	4.45279197402236	6.53071785415487	4.89970132397153	10.9587846471132	5.00491962750403	7.34040711983918	12.3707564429828	5.40283360430801	6.70884707923299	1.67722696472619	11.6478179916445	15.0673629675943	16.3518163355098	3.09030394071913	6.08492281821662	2.74500559961006	40.3467738169016	10.0072192700269	27.6295780157229	7.36472552763821	3.78154898058375	13.3574089131235	10.6938834973633	15.2579976731549
hsa-miR-185-5p	263.562374104799	159.998365729805	171.243469197656	200.432972668036	157.538472420292	248.956439570463	196.71142465044	220.149349365504	440.619791675469	213.429052652459	244.324872074826	198.031135851188	206.415778402596	462.553721173468	354.926210851102	433.948008283623	191.952265984057	819.735420482343	371.790616400989	210.699909941632	214.121612747388	390.073400135735	251.492521158505	289.240175689136	336.913578007844	252.766009989635	184.427816390502	264.189307554903	269.579898619251	224.084719958533	305.461989262272	260.699971612007	435.961847862797	446.695702178703	284.230409601577	331.134529718408	274.754842887039	241.712148106721	923.525917134139	315.418512660216	344.673891186734	340.429459445494	212.005197471329	515.381264227084	539.671552914015	343.833136928659	204.947557087884	336.192729822893	508.545988346423
hsa-miR-186-5p	1485.5350203726	815.575666770286	1225.21121974202	1490.02013018271	1013.81251967956	866.997518097234	1087.47315980642	984.740740226803	583.15600280338	985.019285087441	1238.47549896844	769.733191313569	844.976292531491	843.167948171449	776.601769233514	712.220735161075	525.646940226777	1217.9074386424	1113.86246100026	932.800036272753	1225.80653843579	575.03178404789	858.001507416704	800.353054333816	1258.55173100765	911.997049748254	1024.16138892437	668.106657089345	671.67954751418	430.710952766817	1005.18200162718	866.819573479644	1224.49182553941	425.739946599206	753.654576611561	610.554365453638	642.150034786546	810.211418974498	842.020033082396	907.559901119336	780.469713332379	629.475713692326	837.499949606339	672.068170894332	592.374503979559	751.518324012131	717.613041023999	848.345256714174	734.03741635911
hsa-miR-629-5p	273.84056081099	214.786470869421	98.0964650122796	276.272874960249	204.116015995403	436.613985591311	287.349442345731	168.620208511752	227.160433463801	199.150654262461	310.40560694964	142.901713630026	417.9023929405	306.693709474528	760.997316258015	238.716322422872	227.503636707998	491.705229208772	478.035294022845	644.370859469497	831.175691323877	215.62484879834	290.819016346344	44.8988488993468	363.720880885021	297.902781126516	316.805890509101	369.49433228973	363.655847085311	194.848727854301	547.789089099251	468.143351743129	806.717026034077	257.852020940677	253.787072064286	244.554174419875	155.1828810591	323.038406206241	738.705852649694	34.2999460591054	340.381714950816	484.115530477181	554.420798523042	558.569888824723	547.083224838246	703.462388197908	93.8888528181753	124.244036478168	432.567446001036
[truncated: 219 more rows]
[truncated: 59 more columns]
