# Supplementary material for: Genome-wide analysis of lncRNAs, miRNAs, and mRNAs forming a prognostic scoring system in esophageal squamous cell carcinoma
Source: PeerJ. 2020 Feb 10;8:e8368. doi: 10.7717/peerj.8368 (PMC7017795; doi:10.7717/peerj.8368)
Supplement: Table S9 [file peerj-08-8368-s010.zip › Normalizegeneexp.txt]

id	TCGA-IC-A6RE-11	TCGA-L5-A4OG-11	TCGA-L5-A4OJ-11	TCGA-L5-A4OF-11	TCGA-L5-A4OO-11	TCGA-V5-AASX-11	TCGA-L5-A4OR-11	TCGA-L5-A43C-11	TCGA-IC-A6RF-11	TCGA-L5-A4OQ-11	TCGA-V5-A7RE-11	TCGA-L7-A56G-01	TCGA-JY-A6FD-01	TCGA-L5-A4OM-01	TCGA-IG-A3YB-01	TCGA-LN-A49X-01	TCGA-LN-A7HX-01	TCGA-LN-A8I0-01	TCGA-VR-A8ET-01	TCGA-L5-A88S-01	TCGA-L5-A8NK-01	TCGA-LN-A4A1-01	TCGA-Z6-A8JD-01	TCGA-S8-A6BW-01	TCGA-IG-A5B8-01	TCGA-IG-A97H-01	TCGA-LN-A49M-01	TCGA-LN-A4A9-01	TCGA-IG-A97I-01	TCGA-LN-A8I1-01	TCGA-IG-A5S3-01	TCGA-V5-AASV-01	TCGA-IG-A4P3-01	TCGA-VR-A8EW-01	TCGA-KH-A6WC-01	TCGA-LN-A4A5-01	TCGA-LN-A7HW-01	TCGA-IG-A50L-01	TCGA-JY-A6FA-01	TCGA-XP-A8T8-01	TCGA-LN-A5U5-01	TCGA-IG-A6QS-01	TCGA-VR-A8Q7-01	TCGA-LN-A5U6-01	TCGA-XP-A8T6-01	TCGA-LN-A49O-01	TCGA-LN-A9FR-01	TCGA-LN-A9FO-01	TCGA-L5-A43J-01
SAMD11	269.951936429572	350.110092926852	148.171815531731	189.979135327393	334.969365413451	143.018046149588	146.20221074416	146.132823709807	249.763147346546	1250.63358042739	226.51700212006	699.740011199145	116.640640513764	40.9109630048228	838.04540397781	331.530817026603	120.835660162162	154.908653520303	17.8737346786131	1751.01245737517	160.724173335579	104.087636331503	80.6389687372222	12.778370599658	161.813229489154	52.6382057303162	105.523265937948	122.858765020062	186.392981054188	85.4695455290385	222.231944349223	24.2382437270553	89.9196521509548	22.4188621124355	220.027847896281	521.615644162707	318.133196803795	39.9353986220025	72.9489034772141	109.501198666453	56.0308858433169	59.5792763749644	89.0611077081951	83.735109811186	265.045585912853	37.7794332392018	130.919878340049	64.0765339861973	64.8206166328102
NOC2L	7581.06542858995	2962.73294000104	3310.89859572461	3810.5967294566	2845.73411883376	5518.72502564825	3252.17948891426	3666.96399286499	8411.14228904118	3275.06848240027	4250.20443482678	8297.64031304895	17001.4239109714	6229.99117496008	7339.80071922172	11319.931839554	10632.1329215637	5835.97877240188	4723.41678582108	5861.82444352165	6967.51639159613	13220.1092843305	8528.72531135849	3059.51188874984	20056.8691735114	5700.21547996808	12818.4985669311	2559.95267980688	9114.99806075936	6877.08276549529	5272.00488897813	7733.42584644543	3555.70123994327	7000.70976508209	6590.93431595833	5644.89118222741	3943.51436963354	5643.27228852912	7910.28339340522	5978.37252464545	7179.7274373839	9127.01844473997	12683.5861713398	5637.55276715268	7947.30008324376	9363.98676272802	7891.6673179098	8312.30764620666	5772.66843953015
KLHL17	796.788824045788	416.463376438927	557.526164977953	509.998870203828	298.360211772727	194.30894277275	324.146460607524	343.33672005916	928.004197264873	303.45097220601	433.166404281482	536.414588450874	2178.63666389862	928.984152007081	849.333679007159	790.816648746099	1066.1546481263	1806.42265615742	476.709757963488	542.279378630394	416.336611567781	1122.68727150134	652.70850400925	176.860299706281	2105.27074035343	561.055746141724	1185.12112487322	955.252697099575	676.596325955039	927.518920796915	537.536277313018	1358.1337195675	346.102288253364	550.876318518646	969.43616596548	325.703323774654	589.679820497573	465.014093423545	755.144738831016	637.560433553355	467.282512156156	1472.44281611893	1123.59661429863	295.187547648999	651.877459324529	500.884382873844	590.54254077632	239.409415386229	792.751078011893
PLEKHN1	7764.68278510131	104.907210309909	109.39914531319	195.153300549013	23.6848053389748	693.411686255654	183.29784117732	69.7005149589041	3575.31017643358	20.3091752352162	208.632702027771	1722.07904567658	3004.56534225717	711.643447476203	1108.62914702942	473.427517729253	2555.72267173585	2614.42876858566	1773.76644472916	633.389729381731	2329.62522161755	1713.47793050267	1391.5975350346	490.715802954821	5452.8697461977	1594.33378734731	2648.9292986669	2050.36480621711	1154.91448787878	505.356246273389	252.369270156848	2496.35827892157	740.928755097172	910.966169091813	6802.05445935506	396.095797393401	427.703708874305	439.375589039261	1127.49229408679	1607.8149261456	247.405546252542	1401.37480820989	430.312805598515	365.413972571596	1348.58510719172	880.812678725924	509.787897337189	247.892041897272	547.682803019724
PERM1	1415.08766026006	45.2340784817559	44.7399809968426	105.323079547094	23.7065570805888	125.263581106696	37.5832823091261	17.8852802828115	942.843305903661	13.2440739380748	96.3671108091927	761.085374738369	602.17881534325	197.403886005458	271.547372888684	117.055447831945	559.475723597166	952.378563563748	575.035301564081	144.465714133198	611.943865749383	525.601229570297	345.173586927391	121.691015279703	2628.49997984885	527.04923486478	950.003780107923	1081.3212853087	337.881682976935	258.623648282973	70.996946786759	526.76216701039	275.592812479616	344.180423624095	1702.57302871058	124.970796626526	79.51664543912	189.638735659281	442.182767048577	417.521266022326	95.194955062027	751.343992614056	131.823980375288	120.728488521107	468.693515831318	186.163085990256	130.067328993976	83.8706512304719	138.690951526486
HES4	958.830603022693	279.922884876799	268.857828880189	554.009117822702	669.797339693228	142.031015436099	229.45103825832	286.68149319622	868.774376327402	768.666981934318	105.308426212621	782.848031913692	7310.01590784257	959.251085658075	2832.81252325099	1383.05780269415	1350.47175876366	4623.94360075845	2079.65423749548	2045.49080040149	840.427362417864	1609.42887035157	1370.76984731375	918.492829096056	6714.75601524137	5586.12456625393	2627.58203870966	4514.68655223691	4450.15550557268	5049.09125753744	243.383529792485	4228.46462460279	635.514508941597	1445.95515561521	913.934605594769	1544.30193219653	1378.18805109042	1049.34378663853	658.771930616295	1473.67971263906	1938.67361446818	12546.3643496297	2395.03626092572	1233.9253894691	1419.71041346861	1685.088943059	1671.2070980354	597.616617987984	909.826411849571
ISG15	351.224487415899	368.790210127464	540.410039396968	403.478973909633	561.293283520347	598.722119272827	601.597188249072	604.818422343934	1765.68641191296	608.554049023549	1657.16831340559	1365.78069916465	54636.3943099425	667.563519935432	1201.5312344954	2169.7025150099	2806.54103171088	22669.7859039211	11547.3503639046	6947.56922399938	1614.05712406735	12279.2767045441	2373.30446577025	4023.26875950145	36426.5008817374	17659.3436053314	39075.0356496211	12061.3783466176	6736.05684837018	6312.50903203337	1719.68808024335	13404.7734969924	4094.01555176195	1914.52986741096	10352.265562222	9930.54902053747	1981.44799549871	4846.78855650472	807.234211385243	4742.99644555441	10703.7569436757	70450.3568967183	1707.12869330301	1719.49467281464	1613.61427759857	10410.2070570139	2649.70355248329	5522.98477000112	2431.3701413449
AGRN	12131.5222784318	11919.6309506282	22694.1811754785	24546.9628571368	10630.3829177154	61898.5013612007	11414.3191864063	8888.44792482772	17230.2572090137	17413.1579218904	32018.6115740609	54245.4281394475	137555.39831352	62714.350643103	53044.5936362098	62425.1056790407	25652.7880059499	44279.4769978625	8830.08885199249	73130.1302976978	31975.4486222742	147883.349422332	37091.0110015105	35038.0004992836	74702.5511637184	166507.508230195	48925.8912546731	56600.8644034363	80746.7328719699	65759.0239782214	54098.7859443907	95423.8766147252	46752.7786057086	32482.0027684145	23956.1459594029	113771.74968994	68287.1913185493	61574.6245511248	59718.4232890838	80889.1890094509	47187.2355300734	54011.9017695081	124364.749097815	60186.878165837	51873.7754931658	58964.3576894301	99839.1577922865	29126.9960653629	34537.9237262512
RNF223	6062.98145585718	559.743238100798	161.135938957731	528.852846820462	154.461448562904	631.271137074579	520.833030938409	341.118881048175	1070.34708310812	3.84432851072143	287.119534043748	947.148360744569	1148.1494492759	268.047404787828	80.6551718977276	127.852884068434	609.232221263393	656.226160697233	1722.13415742296	92.6435724655045	1224.8679242905	650.698179239974	208.264186821764	40.7213982035304	4122.85802844973	244.391556231735	2393.56722443473	201.343647750493	547.324036051002	172.063442847379	128.187639041666	70.4279565451448	318.553106896809	510.669375551176	5217.64101627888	40.3367203705954	54.3000215427733	35.1363112031482	353.854090488502	402.507358504344	27.5483143739929	813.226492359796	115.783287076297	75.4118750577555	380.989164503817	163.477905838226	62.5219805984074	202.647447243213	56.710544677787
C1orf159	1470.58698315862	1033.09748663414	1017.40939557115	1118.23748548262	655.340627547915	997.21602934263	953.035664034383	617.31834898722	1098.44398184379	535.583621852565	1397.85978132869	1380.6301165169	2382.2559108896	1718.94493986044	1818.10254739903	1322.45139277789	1520.03694584299	2161.25964588668	1189.79199736677	1049.42761657989	1008.90811851817	2605.94128829674	1419.26513560615	573.837532840058	2525.58601170207	847.058573935634	2396.14963333411	1733.11614735752	1599.95086157202	1577.51793953525	1645.43571156995	1280.11649279872	801.731774652563	1184.07919829995	1650.28927478058	1289.69081622891	932.044973953042	823.622927876257	1819.31105709584	1472.58774301	1115.30461642214	2491.11480666732	1436.30571862773	938.656161814996	1266.73207619563	1449.77112327335	959.542025491174	1018.05131745315	558.492079815453
TTLL10	38.7786017399873	51.6244189419434	43.0603806108628	38.9492120555524	17.7848646788174	22.682851999426	43.7811821078787	22.5922917804815	6.47875861031741	21.1132775526624	55.6386533926942	42.5536780284323	100.711485077474	126.942475982913	49.0060626136343	123.002059473464	67.0180662389334	260.523560130541	113.22077749524	22.5855181405843	31.9399014665871	72.5398538624383	17.5823827897578	108.256152077189	56.7923315559219	34.0050223063428	68.5025804388209	47.8041824432444	351.205711892283	40.3914620020512	23.6155945144755	106.65637896829	147.662346380981	132.841467048142	31.1797127243059	30.6085013961132	41.6946655215951	49.5722937735537	108.37925497778	219.928483379095	17.7545966024737	64.2060019998913	46.2991472806774	70.9588157507374	97.4438630759953	24.5494497946814	50.1949380565937	81.0658003787051	38.7018655949701
TNFRSF18	149.363863372934	98.082507621788	41.8116143261201	27.3858845764307	25.1661241731087	20.7079023206788	110.638774920286	96.0243830911363	67.1613654568719	12.4536183729119	138.100670713893	751.179198295199	2993.94495033164	1093.01186826064	380.779852601909	1207.83115473446	489.423242761883	5443.32816936146	210.54463606402	47.796820884381	288.524366231013	1942.62726203965	444.297073689827	534.435927225039	907.937795041714	553.39760665303	1773.96727347924	494.745031077233	3786.4831991159	676.137679036921	120.017712234905	496.023435717573	534.18893375389	1011.05118222446	165.809086737887	1094.22046133859	2984.3546571215	1280.76267311354	2613.15663108656	1409.25122718659	784.172157915866	1569.3608240319	1045.14504915506	1423.59720919039	1086.46705440759	263.656781121995	1404.39666735718	235.637644575035	580.117767890559
TNFRSF4	107.250474208744	92.7485731256399	68.9803700264572	35.8027285552179	32.4813777814266	20.7080639732653	51.1327305576824	54.5177208368893	31.4028318854148	58.7951917290801	126.179167770885	108.863717396302	157.980625664825	74.3433579670951	221.519665553899	176.090339132442	99.5132994357136	477.205373109618	28.7983039096974	225.526551782227	56.1449381688065	86.2189170626372	266.843666378488	74.4081269966433	85.7961798016778	289.250862200977	174.052794640254	502.476884194048	106.226342181076	243.124303605149	174.817125234339	271.611056999435	287.864690423523	86.9590465891103	68.7204405338756	165.486744500352	127.046180652657	221.743813929413	77.7663105936943	117.012486239809	101.437552530397	325.466787979642	359.146832824427	174.42638993503	73.0707007066175	362.006295819841	224.054312456395	176.270238891006	74.7320239493586
SDF4	6347.13970971969	9009.97174070404	10252.8482641374	8827.39007989837	7194.16587893678	16090.6118549974	11971.1726504906	11994.3272446473	7728.17455266859	7362.69849529731	10175.4557902387	8700.4464485857	17498.68570366	9752.92306734213	8870.03253026287	9925.96401224963	13339.1603666532	12192.1055755266	6171.42866214129	12432.3421188843	6007.97565462591	16045.7927386658	6472.01391365828	6824.96381188938	28473.0292806611	11074.9444937279	18456.0396683481	6685.78851408503	15856.700579556	10262.2234466972	10155.2037925733	9865.83769121607	6409.41342265259	7905.13899064367	5567.14627209433	13082.2053250553	10889.7921240256	7927.02017906952	10463.0512287067	9417.263083397	14354.1626181006	14760.4946243897	10309.8813476894	12135.4144916364	12381.8505316949	9038.86224313331	12352.7391669851	6056.52341828316	7799.59700461127
B3GALT6	1114.63526260799	892.580546451065	1185.53946142276	1033.63211483336	766.99165107933	1853.38822851437	1126.49792257511	1241.21219896478	1619.469072869	1144.23170182804	886.203022557711	2645.46915600259	1976.22690679795	1291.97594934805	2224.39650527299	2533.65331925926	2192.22352432716	2978.67089616408	1342.73642359562	1469.71764461299	1319.71564544501	3547.83314326727	1758.30956575868	1162.14395069065	3016.99840851117	1483.69080103301	2622.03918174333	1070.17334479905	2224.22637120218	1611.95003661402	1897.86402208874	2781.23046065934	830.094709360597	1271.990556275	869.919711792121	1653.68005316463	1824.33858339529	1387.97111881114	1446.87566427105	1297.65491253278	1180.27254120868	2448.00573092816	2076.94811728283	1115.36342997928	1631.16131011112	2228.53338755897	2059.20072048838	1331.01109149263	751.275370844102
C1QTNF12	54.9081171119357	42.5586336335747	226.598472856618	42.6155653970196	38.3785703921112	83.8393069068495	163.598195419498	20.3759814338112	90.5487386831735	21.0808965098582	222.551012306174	402.804870585649	3834.48654441092	122.184773502511	52.0715170612898	508.356486168386	307.668233246565	1177.42053875789	45.6819567330237	88.4401545086079	199.445965605599	237.596036345613	212.103630874094	87.2920495097931	736.445089799308	381.355848689633	653.652789656797	1059.8274219162	439.398862692659	334.544372820844	1086.69589913709	139.711871782519	174.2209132911	167.390582354496	108.857327649463	134.702618914135	104.733440435769	107.974711281296	203.75366953201	1957.59528472671	183.318550119508	143.594912070724	269.934953796287	329.187367229006	748.350578413102	18.8801192873067	298.93241856456	34.8542461668054	46.8022283705708
UBE2J2	3181.2792584586	1970.73465500135	2116.7321413436	2426.28123627882	1693.96131205725	2576.39053903706	2523.36308170586	2526.76064993223	3087.72066850145	1780.24751639175	2062.5108367353	3227.41000257855	4472.99375474922	2802.04960011791	3254.41966116069	2738.78355227064	4034.13664375118	3894.47574141888	1756.87928047683	2789.40933357206	2140.79119710377	4645.31954981282	2411.80358945172	1568.40883691281	5110.463521456	3060.48829315307	5205.19629720047	2002.69082712758	2991.25211667619	3476.47319824289	2591.47381641633	3093.59094714731	1790.79981103453	2905.03585964289	2703.95593570274	2541.19954501911	1947.50722473294	2526.25412899754	3681.91502298447	2937.66453460406	3175.0706401065	3861.05055687056	2075.13728774384	2365.25698172312	3313.00003378691	2359.88676697114	2718.12266638908	1798.56335636416	1430.52475027238
SCNN1D	335.00024407084	263.934826444049	395.057870630447	164.558790830335	324.635447768577	179.515044961578	171.533267700114	219.886455666444	556.613909041635	178.754113906323	125.178934464599	422.59808309808	1471.53530699092	558.983983170611	514.506603216192	701.910425158004	277.207571123011	1376.28868954682	1982.33349543703	136.074390481811	122.95352436019	474.116201251183	242.853683309076	124.551864376948	1044.30131287581	520.518276420401	5846.25614269575	275.266060205955	1109.76434720345	431.807497962129	343.882496489989	454.228418894152	192.054628812132	523.749217765885	503.594901341129	290.494805621301	291.920930680876	101.571764015574	369.077763931891	582.827472104359	74.7228712386399	2290.27941781413	124.693080925688	230.987025171235	322.520023554736	202.225796625346	244.557301059128	129.117854989493	35.0931055073778
ACAP3	12470.8610971352	4148.29302574563	4137.1434656064	5506.49079059336	4229.55205096831	1898.75108452197	4015.37581999594	3918.69558630987	9593.83806299378	3512.69731356723	2683.44890329866	4224.03478864113	9971.21979881033	6362.95555571806	4876.52942451371	5388.69790668608	6817.31999666228	10303.9796088021	5158.41721489473	4673.78238687676	5394.11142980783	12394.8879031556	5076.60071073672	4480.45837409851	9505.11499080205	5420.78483313813	12178.754061089	8990.86686241552	8046.54266902846	3223.90620386573	1568.54570888133	9078.37974385767	4894.21773583907	6939.92595702588	13203.526502763	3698.3143652156	5848.36320125213	3160.1899409364	4807.76953413809	8592.93175523465	2334.75096895722	13223.6634689637	3107.80836376324	4722.25103512563	8918.79682353795	3813.434628515	3644.72937016213	1843.80351645673	2473.71395021572
PUSL1	1970.72307412843	546.458441964935	494.444335033536	660.885724298491	371.845929418093	628.313337471959	670.920445669757	525.958650430483	1358.71881433059	313.623885062899	663.658889561237	1174.77404877293	2268.78436832313	749.649293472096	585.965303657621	956.116677148864	1418.49416190947	1278.96593911222	661.435717863656	774.826545133062	873.356362652052	966.074270317078	1142.50546544243	517.24461297338	2897.23869066162	861.28869138389	1462.87321150511	622.102032707654	793.982796957773	849.281961904509	602.068755447834	1086.5488209674	564.193403965759	1194.38339520502	1751.11583868965	458.273843432057	544.091775360764	432.178243221684	1022.38457685786	812.511309036244	987.14089542775	1422.33523734202	683.377782745291	472.669814715979	1388.54259972689	1015.02774842359	710.793760588519	713.574290357918	719.761591665485
INTS11	6047.13333031761	5290.08612275	5486.4130299525	5303.22540210847	4947.90795137305	5860.00644885664	5192.48450756815	6299.4635458557	7033.67307006316	4551.87550774076	4264.11277613624	5922.3610174873	8863.31113969553	6208.00087537856	9430.45968728931	6393.86018249927	3919.40497146146	6991.43731257725	4329.13689478106	4652.76520400409	5372.81018986679	12032.2183669637	6089.95760174954	3027.99752758685	8745.7302205274	5439.41176840513	9706.69735054485	5678.18097677101	9006.37781782014	6661.1819792011	6444.435977038	8060.02526330786	3046.58009644244	4786.85139780967	5904.89583573211	6842.55548963782	3543.92580467776	4405.74576618021	6043.65567026265	4426.36218300561	5985.1868475512	6760.67038576758	6612.19407497555	4827.22925645101	6881.29608154952	5197.05877980671	6282.20138869076	4512.46431398319	4315.98171773913
CPTP	10051.6682602152	4445.35082579427	5696.19627595385	5599.6964495486	2352.1687748441	4955.50648231627	9146.74871348024	5993.53487244647	6200.53719627933	1297.87541769369	3651.12115432474	4093.39657854624	7479.72290287001	2462.47162393242	5379.79296105035	2192.14887386353	5412.01934128102	5452.89534002793	4857.49462592238	3708.46180083293	4058.89854571002	9219.14331998598	3268.28992680847	1547.61213480532	13339.2310136854	3351.97529089325	9651.19441602007	3103.51735472034	3642.47885563062	3666.28343304998	1913.3298277884	3542.29818908305	2183.98830704866	3696.29694352143	11006.8490732467	1843.10974190816	2148.27014177567	2081.15516668041	4534.96241338156	3140.53055024433	3229.34907952059	5675.47349191685	3806.38864344439	2591.79728039507	5109.81801684822	3721.77055233366	2856.47872143597	2275.54431791333	1036.84291153885
TAS1R3	1422.65776754312	199.017844272647	56.2360164985631	62.9964082423533	98.6263093279994	113.426639393847	118.483925033298	143.660255455324	1038.11541349727	19.5164199822836	65.5683107612953	102.926245691451	341.326250592521	31.0366738463189	102.088557028618	365.700288328605	66.0059833449709	69.0939800286622	53.6273051971046	30.9978836743	465.783679342409	211.281245611879	156.072219705902	21.3709893559898	91.815042731336	18.6700762965539	161.099984920866	35.3138207220028	49.0945342323703	24.9904722322721	59.5692338029347	95.7049704322798	132.123046759563	111.287136946157	1055.83341015552	38.8376782487561	14.5351440474255	64.7633210960321	191.832080926712	232.880820737398	16.8643618482207	40.9109139301157	583.885503733259	48.9869402411685	236.792432088685	38.7250932307569	66.652918985378	59.3647572265573	8.96724212737858
DVL1	10496.3455957679	5706.54085421506	7087.2211275112	7886.99301535275	4983.23037169612	8101.03259188137	9077.83184947761	8974.17097024389	12004.5902754729	3805.99595918939	4654.55883622107	6591.3975980041	16129.9265302014	5475.73135661618	5235.86368231973	11864.0717394063	12908.6285400076	10361.5511835169	5947.97108349432	4480.47408490352	4412.30209415221	13829.8039484955	5930.01439935184	2578.7115707791	12772.0618175845	7612.31055489594	15739.6106315896	6564.0800141541	8472.49091270754	6431.10057461531	4088.99102020552	4069.09415479227	3702.44632124675	6256.21137132567	9083.77882718815	4345.42280836011	3844.58748361725	6575.84880247387	4809.36328973564	6033.10684883569	4360.68545551232	12373.0905299485	11369.3459057023	6812.6928963796	6357.05852307381	8284.69016590801	7488.07233064597	4027.93546696738	4719.5632829561
MXRA8	4137.08142463202	3184.12131190741	2293.51196171652	1836.83144593543	4145.63603916722	589.841458356751	2313.12932255812	2095.2754389236	2009.79270996871	9286.12979469579	661.670012402428	1450.8950377336	1429.18456329408	2002.90631994938	3207.46701285915	8517.20731318945	3685.86458577053	7414.25999973025	1837.32374673526	12713.4686171592	1718.62909023052	5009.06138674868	11016.1358290163	13151.0333332922	1569.59636607615	2166.37252348043	4343.17802143502	4092.89735637196	6061.87536091748	1825.49616169986	1600.41172326312	1364.82884419251	1536.21444280555	1545.08772076145	3801.59689073402	6281.60949234895	17359.9148016641	7920.74200711865	1439.60964321264	1190.33705947992	606.125851344723	2576.44083545743	17425.7356947513	6936.62736321408	2225.54666371646	1028.23690945811	9184.14107500696	936.028255808329	2107.0663715668
AURKAIP1	4750.87307436298	3566.08575540643	3835.32733609544	3944.37136374244	2603.32746387535	3302.3547360125	5629.14024980226	4902.73678323697	4839.93066152363	1522.97001782973	3250.74013964291	3168.02574518654	6812.86550616423	2008.98865416074	4611.10860218545	3522.11921681197	5084.05049404292	9072.08763259062	2835.4398787152	4488.77666667108	2884.40574762481	6081.29028147403	3663.4797884943	2004.05772308064	11352.1128515687	4445.53997583831	7068.93784035535	2465.54860738019	4154.1206599127	5592.47082104458	2370.03564281257	3034.22550045959	1753.49058195556	3991.85242044546	4059.14325540363	2524.68414314979	2334.48697154669	2735.1525827942	4331.91336746722	3609.56557980001	4163.10153527011	9240.0690027678	5072.53389731554	2868.96175435385	5801.6520376211	3309.70480078048	3115.1163771477	2686.5426982154	3303.42187213709
CCNL2	5172.53654225977	6701.08327442961	7559.88670516573	6619.62398566362	5770.56662097047	4165.42474381025	4894.2221393411	5364.51634737999	6837.12614851771	6383.18576428117	5372.86246955039	5499.75801064668	7704.52187120096	8128.98901070007	7903.29848386969	7960.56067628714	5019.07045411666	7060.51945275901	6947.0800769259	5113.70074425021	6360.42460393098	16266.5151986016	6889.54513216388	3376.94972087058	12787.7576864379	9778.62537364581	14073.9812759731	12610.6197054003	10414.35654327	8029.9458241174	10492.6926104281	10255.1101976039	3858.91515534321	3201.50671574512	6161.19909165195	9487.1919845388	3728.20181708668	3440.35243338335	4512.43137927606	5011.31897831502	5139.55073084557	9018.48709678017	6744.94451583287	2086.52862158381	7621.8479254203	4286.92595453945	5688.30120634811	5634.2225504087	5941.13551886107
MRPL20	3770.3495984324	2320.85341875697	2292.078854106	2682.181512448	2553.33479385213	2577.37484343102	2676.16358829162	4502.77974139526	5030.11868922355	1877.48198896725	2918.91066415752	2630.61888024001	5304.19667588265	1968.74010334018	4569.25143244565	3116.7447653369	5017.03241035993	6839.64972156855	2199.82403482523	3316.18328029637	3286.23386441964	3822.23366377465	2999.96928802083	1830.66049314428	6428.83705703707	3911.89675363071	5639.41240237402	1960.62246763631	2855.58246857782	4992.28800279143	1955.00258662486	2620.71947015362	1426.77376188037	3996.5370004301	3362.77925421589	2341.94513604619	1946.53562583643	2800.00713910714	3637.74659323237	3143.74591863169	3368.21830392287	5657.94839100972	3382.26744037681	1833.55434332026	4617.74056854623	3363.58086812588	2221.4128680555	2616.78973254305	1987.25786174319
ANKRD65	599.698426547837	336.959727592572	330.660732170507	208.69330531561	847.5966892493	278.150203078496	296.541384480306	823.993852948905	2945.76030933654	377.16499717872	60.6008638122216	1308.38334677132	238.573226875939	1087.69336989612	1899.76289652596	525.76807857961	550.346218553683	1472.59031762103	922.634665208108	553.53313003559	754.257692858606	768.454364888421	629.603979855068	593.915467363395	569.924853568594	1820.0339516972	293.463813231088	18.2476266036863	2328.28724836932	1495.64841293215	502.381647720536	2596.40338425727	800.935705170389	1276.68668044499	1388.81605011867	1353.4026956692	1224.9564570964	319.301839092519	1028.78945260154	985.312029147714	734.322243942864	92.2521443965175	1005.04668506339	682.632912055041	1811.44157281125	33.0565601623937	979.330454487632	258.261432081741	792.72990376657
TMEM88B	5.31735895213204	0.0827475153934234	0.108958755846286	0.166522501490364	0.116384692328668	6.90662061601393	4.74864840345179	0.316289626466339	32.2591162971107	0.706592743553085	0.991215960342813	5.93410969447608	12.7374160428085	3.69704241980596	35.7171362950948	21.604296947537	0.00492860132816197	19.8869490428263	36.7507902080042	1.55811033028361	18.3943774953256	62.9827779983589	13.0145360096837	13.5502536013182	10.9270648801359	3.32703638473762	73.3088651078185	1.19056461546439	41.4174133645882	3.6352278771848	1.55981189097094	59.2273858659033	0.738356641220103	64.6549878591727	30.9514344872075	7.39534057186997	0.958257572378555	7.93185761961536	0	3.25037660288983	0	2.40201899247599	8.87249961564735	0	5.83627912030283	0	43.8175450687579	7.51989626771555	4.46330430533167
VWA1	4844.59442705958	4092.63175310168	2858.31844289714	4403.68276027658	10214.3430682748	8969.03791599417	4237.52540178416	3487.07721046958	9065.13537469421	18443.9991280288	4240.26816398776	9039.91668096307	3893.09887527491	3898.06258518932	8368.79789005978	9969.21876078817	7582.92345506509	8048.5266231791	5212.04687669208	25394.8466443138	4257.38183797926	12020.6667800979	8797.07849483301	3915.08166607039	9324.0528423665	3727.84034386095	6258.77281406806	2836.29481644886	16252.6604109527	9068.95620546778	2670.6751915732	4689.34658681979	3468.958901305	9184.6537805605	5392.36868416899	16448.2804713162	4719.41966201496	2934.44875898254	4712.25845787797	5971.92845640674	3936.09275869752	3452.74110038852	6671.88097879264	6500.78531206619	10931.9334193688	3445.7898439635	5769.84697034258	2798.71219957102	10785.092882945
ATAD3C	46.1880652819513	147.290097901709	512.567393898158	150.969752384219	103.006682710379	172.611551111708	420.102929145299	114.006872936814	235.607432900158	126.19962168761	290.103933420951	119.750789982104	80.5985348700299	144.271315948517	170.481618818309	78.8512140394552	20.3144849228266	169.558162975231	260.206784266294	170.964022410827	94.8774525004995	252.282135587036	82.9480897528629	34.2682623229163	293.299541324224	81.123132913582	213.876411018559	351.316376790292	241.174403707885	149.483602491036	198.527898156215	86.9163594194009	133.722839482617	216.993643993933	142.440233460547	459.398562275907	15.5051601574193	27.9281721213611	292.185256697671	79.4531815319247	90.7535830360019	56.0790835095543	112.234869284911	91.2931673174638	599.309263767555	24.5482388944246	44.4015380568633	306.386809205904	310.840398598764
ATAD3B	1322.70089027914	1123.31353327418	1264.58534341981	2102.38308105845	1191.48446414283	622.392570877625	888.491976732582	1095.83404479276	2085.90294893808	933.228733898389	1707.8321978892	1238.11090912142	2679.13343174899	2336.46106110202	2031.46176661273	2111.61996850941	1537.30208211791	2494.09804201513	1179.8593718245	954.222118700043	1497.87388224845	3525.76521602168	929.438613740696	827.491215250704	3099.11330818718	2773.37503443257	3251.63098907319	5526.73955619254	1869.61337977685	2668.71666924132	1863.53700436736	3135.34615335787	959.810010349568	1314.07754756485	1145.60618497211	1998.96724541679	757.462619403044	1827.4475166539	2381.84438530869	1372.78798408368	1500.72319941137	4953.06394352757	2890.46462589139	1208.25252980049	1928.35792699216	2223.80358445821	1599.54986048177	2112.48132854848	2059.35257495791
ATAD3A	1742.36688060027	1131.29599626512	1156.87160505944	1838.28964309326	872.787067493835	1900.73025513258	1179.85528123552	1345.02958819548	3460.23349765788	821.057414500116	1682.00009614173	2076.38773727867	4283.20700387483	1990.80032835225	1492.46615736434	3249.7059691903	2638.99584481647	2717.03279069461	1159.00288312002	2313.07730153719	1747.68164072081	3352.3287933967	2414.13274855249	1119.12806852377	5180.42832234484	2363.5844455539	3885.84053605218	1137.27712017307	2388.39119817977	1811.23176806413	1688.67514263682	2916.52308175125	1317.33815747549	2719.85131910997	1537.78867415824	2013.17098843316	1764.20106406438	1835.4334539853	2365.7657585332	2232.50219102312	3026.43084771647	4906.45271845609	5086.86204385999	2484.6104581454	2720.55723570789	2615.07086214898	2568.22596793702	2047.43059079137	2542.21303988163
TMEM240	31.825593587334	38.4523725343379	31.6617382555694	8.76096611142945	48.3747916659447	17.7500469820275	27.9845985817993	10.46047246103	26.6360891973587	94.3949047887916	24.8360825139733	24.7390144061449	61.4835779375077	56.2234353543719	117.373601506072	24.0318830563536	47.7241985879822	58.6063723842177	43.6977895782209	46.2648941018648	31.9439292524692	78.8202972502783	19.9018450524298	22.1100967498847	23.0120946006011	24.1397390156948	93.5602345733863	81.816930598466	71.4516126011671	56.9199463900384	41.6406346363337	46.1974620459722	35.6299759413207	43.0157679238668	35.0139655766439	40.4044391991857	30.0577238234641	11.1206138029324	126.236825405925	25.7834843445243	11.5244561497933	12.9057553739108	115.052931977247	76.3673964990479	33.1236615454471	23.6082240042559	27.1261178143613	30.1487442534031	148.804431947757
SSU72	8115.6340323539	4678.76723973515	4858.51164929457	5323.60228315269	4946.46744499314	8102.02117069382	6746.58972941126	7545.46876395847	8817.01232123695	3405.23720649041	5367.89478862386	6728.96530148053	9601.22581689057	5475.71996398008	10450.2767152188	6878.9661768006	8095.69524314943	11068.0236712853	6478.31282048173	6188.24267937406	7014.96090946138	11443.5574291586	6257.53320516842	4051.93548047621	16047.465364247	9177.06320504068	15241.482033801	4435.2238452496	8398.70101448953	9389.2175864094	4443.5645325638	5690.11253658546	4946.89591160734	8120.27017136532	8497.47776845887	5776.7126538387	5088.94294611514	6628.66835093431	7617.36528226645	5095.03991941603	8031.58492095917	11024.2694946024	16625.46626977	6780.95761248237	8317.57753428793	8114.56785982465	5562.26798535283	7073.65663606252	3981.75302450024
FNDC10	2702.78042774715	1117.98804661943	1773.10457157304	1026.85377074956	489.386037715365	567.156082107755	2288.88871860241	923.147883573281	1390.18122954465	268.909928872141	193.730160953142	2827.57043270793	3175.32034978984	1916.34061340118	2870.58787427599	3132.54773391213	3957.98285423263	9404.87196198354	1046.77670330753	1985.30920436858	1520.13997425769	3378.61701326384	5485.79489907826	1881.55153008321	6493.96782742866	2536.72185354003	6379.20456477164	1887.83418253351	3011.08308725359	4026.80300747237	2074.29779134367	518.025199083404	2255.35263976262	1966.91751789149	2498.16633461124	2542.69691035207	4424.59334485558	2964.93084325032	5100.81572666373	4090.38328106697	554.498259382595	4041.90406511597	4539.73619693441	4458.8080637968	6252.81964752174	3700.04538021525	1734.61418397118	1707.12508602464	473.806547855196
MIB2	6027.52803228616	2712.08838229871	3609.75241041808	2456.94939175386	3135.10770736843	4153.59094351773	3437.11895043211	3166.10286294632	8475.02547499029	3324.48789849221	4099.19222916505	4427.91315877321	12322.7376270645	4398.64565431979	4454.92556923023	6210.27292190018	4469.74488269826	14654.7607462682	2620.91882506817	4313.73944113622	5894.69829364471	5920.47012851749	5847.76719129636	2636.75868951811	11494.7092905396	8555.74468262072	9610.40746308962	4594.42065909653	11187.816048126	6489.19998821038	2779.34101006117	8526.31196865675	3843.52036196288	6705.16484637207	5794.87875059264	3687.08104261289	4808.65067693421	4390.53653622192	1981.30242465597	6076.03232694045	2436.22605886653	12548.0732918375	9920.56362285582	5900.40503382124	8714.17020833877	3353.17241315878	3290.542671813	4947.97226022582	4421.38300479053
MMP23B	26.6954934708865	72.8380132900542	28.8689375653614	34.0514029692461	32.4401728710042	1.96735261660761	30.4320778930613	44.5720166519027	23.5989801380451	198.18865409464	11.9192560683599	32.6570266780625	61.490044240119	52.3912270549037	57.1671876749448	62.3094819601187	31.4817870468698	79.5305177780572	25.8194437225103	209.219113038567	18.383798004986	65.1714852982235	81.567186949594	206.292325066614	29.0437960463747	16.4764441833361	24.9711548863245	34.1554870199798	32.4605609025549	55.7545693198746	17.8986948418978	81.3513268352647	11.2676069111772	10.2601247960979	10.4824047634803	75.7013478881142	167.838178752126	27.1469367282685	22.394566034672	23.6402451115728	5.29394225673444	32.7208999582268	32.9353411186046	45.2720422863959	38.9704893980031	14.15296288843	61.7824202004322	17.8868718588167	31.4994856372639
CDK11B	1806.03703952233	2190.86717460162	1445.73991609129	2316.19249085072	2620.84889565774	3970.13227438602	2946.50468084861	3155.76256591651	2067.4733016504	2439.85083874777	2230.41292859169	2122.90359221306	2422.57850629983	2092.58626171425	2994.10589178949	2829.34993383087	1965.79596801205	2501.43207820067	1996.2290170167	2016.10308826001	2793.39861358552	2303.22798838071	2161.16641986104	1512.52724205908	4742.21161853639	3450.56070946089	4283.96509003487	1761.59812561178	3376.01315575694	2441.0289774789	2540.8342411185	2902.22890393059	1613.25690581989	2393.42491486444	1586.9738746337	3135.19162016603	1692.42929070662	2056.37145526438	2035.11435720828	1877.24266877103	2437.14883907306	3484.15406108473	5752.466342529	2239.90434602245	2889.13112680706	2264.4353441908	2593.75806147334	1804.22231307658	2715.18036661796
SLC35E2B	3671.88383167901	5088.52785158471	6015.21040690588	6943.20025148072	6156.90805160835	12852.3746467102	5722.09326515263	4715.65489399988	2648.00488966105	6172.99798676827	3868.69824410613	4947.51099232263	4501.6252031523	4514.20805316161	9541.70674425286	4246.54088620547	1961.73583424674	2784.02387732184	2057.80370923152	2649.34321222355	3281.3943792464	2538.70489358939	2417.94433099441	2507.11309487773	1993.3386425901	1685.32681990331	2673.85699026569	3209.26089715057	4199.37998135018	2723.33665569747	8467.53415620482	7673.93247151259	2296.69304431506	1504.87312126531	3647.50363186815	4139.56285228806	3304.37359307559	2069.15977951113	3823.94867022912	2696.17673887086	2182.55448807841	2815.61204579576	6457.23218547173	1627.38136557107	3472.80261912266	1899.61982840008	2770.00695731936	3412.39980370474	865.680234543868
CDK11A	381.124602995257	663.061966900947	961.138450741638	626.883488168784	511.297561655345	554.337251600048	679.875588148521	316.317364533152	362.144217992036	431.303237135613	530.529831664427	409.733476396049	479.220813908271	963.277278495628	646.186088894959	490.92277196077	373.666849138325	562.037181290346	429.039318489591	399.368636069627	534.471844176324	559.249653012525	642.770285260604	285.087904185511	910.215168912617	674.980906468492	924.041018887797	686.863192204676	584.612036795154	632.181326551943	656.06533919836	565.271051150701	410.180330237235	306.757951977458	410.372550549608	871.152836106829	244.398167093531	366.565162835609	387.564579959279	347.773638395931	524.275825977258	669.744910121782	1293.86721634536	320.133470488541	723.018688870928	388.420686474758	468.650013990828	338.395982821088	502.66893135514
SLC35E2A	292.972008631709	503.948360612377	686.762662664471	584.465925694358	487.754332281514	1018.92840032948	462.676357098798	316.235660004272	143.784618953649	243.833398767206	313.945119130462	195.958762604326	188.72809758311	710.587364171948	1116.72595791316	237.569960697735	145.205122325922	149.680286696202	140.031980777769	233.990418644186	133.608228734882	171.360608272335	292.18440254288	107.375609824587	218.54610653644	199.445303803172	242.571270341436	308.16597463473	176.84480042032	99.7047201235438	847.61113469042	383.770780091777	244.017134584295	121.566665653794	315.76941630087	319.858125745124	155.172354166456	177.661413823591	201.398399168896	241.498606788735	146.838545921218	201.888906557387	172.831265363117	194.801077146882	269.913125898154	171.049074824866	198.478320066726	180.03455712508	152.217248973063
NADK	4216.76439661242	5787.38266515763	3789.4286602275	5892.80513583206	4297.14711954408	10792.8368860573	4734.62720125105	5065.95952326754	6550.03328275272	4537.7555717694	6206.41216184617	3006.70464040294	5622.26432357119	3390.70209183068	5179.71070092	4185.86579236377	4204.72569253742	4583.1601868888	2222.66620362363	3714.07131940265	3198.12029156572	5727.03092447228	3957.19112189603	2456.92801418359	6995.08501910202	4772.07162541995	6568.04615331325	3265.00170537717	5765.23050251811	3825.21998114182	2796.51765910228	5653.7773103095	2459.63468114557	3166.91115849895	2991.33753399632	5349.14760122463	3786.40123389862	3513.23513201112	3957.93832156583	3925.11480833939	4801.33476941578	5746.65297789461	4084.38732427848	3909.67682974088	5027.9664796291	4522.27082989876	4437.98572938884	3448.21274451477	3043.07200205704
GNB1	21389.8572789139	20998.4537555932	19491.2215199741	22701.9487021564	21425.0197214947	29479.5555341051	21646.0223139229	20310.0640596281	24178.0859941165	24626.1464332667	22010.0614024819	28192.5788126735	52184.4037372723	26108.8554313316	28118.8823592695	35099.3900038288	37232.2737732796	29953.2977140848	18008.7772675666	30224.9369870258	22627.9753870059	34191.9523482457	27992.6199502247	16188.6926155456	64373.8264492001	33779.2819759099	50456.3777488827	20429.155395812	40514.9773858663	28811.7712642877	21146.9945206562	20511.4007635124	15268.0285815145	28715.5669485377	21900.6513222647	30386.2613011233	23104.4340609639	24170.9851987551	25474.697788123	23069.8173936225	29577.0350815664	31438.1886432466	23717.8037782083	32237.4733510419	26110.3311602017	37010.7986516247	32316.2601385607	18116.8193085519	36249.5928340478
CALML6	5.59778587122498	30.4235351102436	44.2256730904491	20.3887922407665	24.9470425780503	14.7922773457069	20.9051488830645	31.6749491860353	12.6431361252146	3.83024491195602	13.9073569593601	11.8725653874792	13.8033915903944	31.9087630504026	132.64548539663	6.57387641290256	1.02127554025662	58.5765463177375	19.8613571828033	1.5570547504109	10.6384445359214	66.1778647459209	32.2997345692896	15.6745313272533	42.1968693643375	82.0459680492991	34.2629034069353	47.7040978717331	23.7640462340387	34.3810692054458	31.0469298945937	17.6238781370428	4.78325868485232	7.45538942893851	13.047805017648	32.2142511563128	28.1245998826866	23.9834092934717	49.0460078307351	35.4111186536208	21.3400062557512	21.0389723363806	22.2545307663048	12.7501820566412	36.0565260842931	10.3745851373614	3.22027813830274	70.7615434941752	2.66132698748945
TMEM52	44.4254008164448	286.487538451257	376.450069739799	222.120563086669	179.375230544027	734.857325289878	542.864805598001	790.349313322703	12.7080095964484	16.3805550892576	86.4319420439248	51.4598504300821	203.566408916901	134.373040349817	253.166020606769	49.7671774432095	83.2680696941037	376.762311314353	59.5860041417629	19.7861219427645	129.735553427884	316.403940771286	293.737205546064	65.8007801425709	353.663210875798	380.185910287637	149.969287167326	51.2354033794636	356.241257245146	608.220565831279	47.3047526902524	150.691057376867	154.79864110707	280.598492209512	82.957566816168	178.956884832016	166.812558848416	202.496263653612	510.585742676634	186.768329632975	143.279534589749	438.615627796942	76.582005204074	132.842211511122	137.38458630749	68.9685998185936	65.819219243032	304.488965265615	161.230504865994
CFAP74	2.06308943361432	4.11577449887712	8.80231648047137	1.96618008675796	4.60490788241284	10.8445884937347	12.0637477659401	0.462325542833561	42.0356036583834	12.4654817084624	230.528181840755	11.8720283930904	40.2953750285636	5.21371319459201	40.8358143110809	25.6989759995419	6.09896062120262	111.937169677442	32.7723843451095	12.7763069876732	30.9760803635227	104.021799620539	122.54800640969	39.37064345945	33.8487605863793	50.4030716277896	86.1510848793117	14.8398012212481	130.391598609957	58.0922630212815	5.64008792272402	14.3376448835034	47.0160844509494	36.4651964793485	10.4806159738537	111.120731240134	16.4759840798142	8.7185872095612	2.32767443983851	27.9270436159482	171.153363403639	29.2160037462679	99.8890410470322	26.3579311113425	8.75863120547255	6.59190870980477	13.9295351410839	374.610463946314	20.6838597004353
GABRD	5.57740271752471	9.37772897622281	14.423269876125	8.68496865991558	4.59160399015643	14.7940314126064	9.61743911223536	5.47793496412465	12.5873278590761	60.0551505553203	21.8582288808811	99.9614734566959	26.5295620564759	28.0082704350703	40.8401886330264	35.6590807381654	32.4982351729852	72.2208460791386	11.9147931888361	163.574309874506	6.76422453814476	77.7919330681575	253.388092560742	109.708695813879	27.8509526841806	44.9552524165045	91.6668305661651	43.2572741430984	169.942253196695	184.829497021625	18.7117598344072	30.8313094287181	59.1451714079729	72.9484134621248	24.7141026778218	662.382568895972	45.5753755923452	47.1710124700378	19.1750015563682	54.7557121030246	38.2375614657009	36.2313441313545	29.360563706077	279.971524295295	38.9677884320275	26.4403238513455	37.0036461705899	46.1732547011224	134.280428433903
PRKCZ	3082.34856603964	1112.75165713197	1418.3966013569	1528.3930660824	611.333256485044	3183.01239467894	1603.02580921936	1451.20384810179	2939.38368795249	392.040215898552	3153.38068432959	1834.90228580127	2947.35066105731	1298.05612073292	2661.30923101174	1553.37393018832	2191.20771714588	1477.83982844199	1601.9491319291	993.434116310224	1957.79944730408	4068.17166526422	2059.72544174723	874.075675976227	3782.35544711011	1185.64919040912	1429.50593087448	1091.77847754998	2910.43425128343	1327.2986622181	1736.09258326868	2007.03671169012	1216.82437093958	2941.54329964256	3484.23123118779	1354.82184880319	1246.28576905054	1291.9112683577	1847.35708661298	1759.16713429925	1490.93808216992	1858.78486271598	1799.83492276462	1832.87079579469	3051.86869175429	1435.58559547036	2021.31331162185	1165.10208032992	2775.57247444886
FAAP20	2135.7378876962	2159.03368897129	2381.10517355022	1890.9808776024	2294.74142430277	2423.50304727033	2685.20257882497	2842.46665273903	3089.28113109532	2246.13068850491	1820.09574663125	2817.67312407989	4409.38579705493	2688.85983330976	4185.41686290904	2365.78371197401	2064.28961166458	7743.90968765075	1500.64635000838	4067.00860407947	2128.20322722239	5023.7567484166	3122.23827803753	1289.66062308857	6985.33467759389	4477.29028515725	3996.92770041731	2985.23006017423	3686.14498362383	4929.39897288827	2980.37191336401	2809.86582982042	1308.41147285229	3032.23625172402	1998.5772535708	2940.41176653457	2587.6299237219	2238.06828372553	2327.2205906881	2412.82438257085	1921.744927371	5354.55325622111	2118.79552350935	2164.35715916318	3022.62274453529	1635.93726192504	1432.3134524857	1817.41567954778	2225.09231487721
SKI	12780.2333445083	8285.92237970648	8268.46542165746	7429.68800491122	15774.8088987802	16258.2924387604	6640.57961355365	6043.36472123175	9499.06736220713	23043.6461986985	7125.40051005416	21202.3388816957	15296.6495498531	13813.6681448908	17209.2170654607	12982.950703293	11674.9405121133	9172.60947830606	6214.13400286489	14641.6582614174	8213.65019089338	16518.8426235386	9614.29183257765	8614.90211814024	12173.349748669	9411.57931084614	12789.7703241973	8356.36342179179	11271.7658052148	7434.57647224561	18192.8706806316	12139.0031270904	6499.40005199157	8491.57255792185	11566.4164626195	16340.2490420471	11488.2070959284	8028.67673309898	9560.21579491404	6197.3366387456	5097.69942199832	12308.9983394397	10927.3526439836	10963.3072095834	9659.33903257878	9816.67489734384	10959.0499993765	14042.7004199278	14089.4160987399
MORN1	257.720681890874	433.685097218159	593.404690806879	447.346475417132	440.76158871747	665.801513754057	451.094965274956	407.329049004782	304.404659055756	307.377578527162	522.582753255287	585.90184138815	842.845323101331	803.693795368472	1280.10614139264	279.884672536164	567.603060724462	799.607816487141	358.525031595817	346.161664155846	498.644169229725	1424.34117055751	444.344364060349	283.650721512186	333.282119061893	1250.18521382691	345.322262719289	983.629167206428	1002.75341642278	418.737076751074	1102.24984449103	216.689957184699	375.308470819841	211.351656468646	679.511623284456	682.332046213601	360.78631042313	454.631536471722	454.984972631848	610.715000368681	417.443907318355	855.238540228007	697.674591213542	1111.83602391647	541.770856403674	726.785239988051	533.728964529215	581.614788819837	279.23063280881
RER1	9677.86719840866	4746.38217327521	4539.49416871234	5559.04741791892	3537.66767167359	8320.01021354898	5543.98986838303	5453.27497742699	5440.74255726084	3206.81920839823	4768.81254586519	4836.66059056227	7590.00040071135	3579.82165548531	6534.35688315865	3706.52531329833	5372.42213088231	6769.54645941356	4878.34968164745	5489.06786791118	5399.92529471262	9725.84541263323	4335.44654933886	2929.12691488124	12321.6198008579	5793.32816953305	7986.45752452629	3428.7704188911	5348.73701227812	4878.47743295916	3550.60572146544	4590.35397248168	2570.69447796972	4453.88877398262	9175.55271354981	3582.2409201208	3478.9457780805	3419.56038452546	4559.81181355384	3910.0961236115	5667.42361689263	6708.13507331204	4831.05330414256	4287.26621447757	6324.90940438229	5098.77496199851	4940.42060142768	2475.38476808848	3547.55050661477
PEX10	1280.14638986028	721.495835180429	834.936242379077	642.312528972495	583.356299803768	1043.57686882156	885.929081824672	957.429711636315	1472.68539678346	501.078305587278	791.820784050239	1179.7204425703	1786.43667451254	977.51920639629	2316.26239686748	1309.99566973022	2277.5095663575	1913.21386805492	455.852762955935	975.17902462638	1151.24360180907	1725.04253853653	1607.66288923014	495.730814082999	1880.94448809374	1154.9547738036	1235.08341707171	581.174467309	1263.59432988463	1460.09695136118	1030.19071427362	928.210967587257	603.097275291562	1077.45359882014	1352.6199436954	1070.97429984478	1005.75732786022	956.515732213872	1505.50726469494	1904.03914499889	1319.15710365552	1753.73220764119	1221.56415816987	987.754940223906	1962.47264203687	1726.69391430996	1336.82337741111	1060.47314126422	1024.25399604625
PLCH2	6256.79277195636	318.423243417901	498.815042598869	164.650782299973	160.334002149969	410.32277724831	162.472816710111	235.063444898994	8002.19061737435	25.0149154535876	98.3540456566143	5657.12597056718	1446.14586759488	4641.799783875	3219.71413224039	2882.48077597569	6457.86441587225	4906.55813247328	4918.07753315809	2084.79786182646	3793.59920838971	7369.00841074596	3069.93514251844	3082.50999970432	304.332623930568	6036.55198688255	7592.07327214342	891.645216090254	10846.1392611498	4146.62698986183	1971.34233401972	11034.6955995228	3658.72251852887	4129.35071572968	5748.14553038	6576.80510123106	1384.97403097772	114.388002792751	2901.01913190817	3686.83572663498	396.94706182938	288.281253885941	1833.6625128749	2215.70080082586	4725.90057627344	4990.10343784827	2302.13500948013	476.01403326079	5303.37260034144
PANK4	1566.01593126771	1344.76271669191	1454.24753590621	1408.01971753874	1273.75434529678	1318.77112865588	1787.69663980866	1196.98985907205	1591.48218501451	1617.95707144246	872.293510246631	1455.84738712273	2861.45605843245	1318.59455961177	2356.07698814328	1460.35375984837	1958.68193298678	1611.79803799823	1025.92173043184	1478.06039516276	856.890682623117	2380.98972423625	1206.26870581886	742.953388925848	2985.52946506423	1564.75909891613	1910.05238741521	1046.27989074962	1720.52771955183	1301.18434519647	1301.44624288036	1427.47801219048	1129.28038284512	1407.62105854131	1044.618769855	1843.2378651144	1081.40760038512	830.825441599557	1612.23713002917	1199.9771575269	1464.24843643242	1505.22962860852	1016.61665899091	898.623179768738	1508.3884721065	1470.56226875574	1369.76297564115	1235.80837764641	1136.86180820045
HES5	109.170242770094	18.70725641325	7.37045276991884	10.4661558223263	1.64466158306796	140.07133994142	5.15936059594967	15.4391369198707	504.411876211795	2.26869618133071	9.93220189582147	169.249440486615	46.6649820310145	26.4896164826117	4.09188349747588	24.0209749267423	111.68698300709	139.168639052066	50.6490343282289	23.9801043602445	68.7434357230669	54.6735452638804	47.6086630760274	22.8118755361694	139.903728947797	15.3824059977352	104.643780059315	43.2543577967555	15.7745619268641	7.19626472427854	4.00972661453144	8.84121305701636	25.8669472895535	200.247057046937	189.887204304946	3.64230918354193	24.2346862854027	23.1313312523365	80.2587933035198	131.973129047562	2.62682889351386	171.346085465823	19.5558715173609	10.4656404625467	173.473496938887	7.53710450994114	9.80712742003929	33.9151366345779	15.271371935292
TNFRSF14	1686.19966010583	4652.10100485139	2770.56958176963	3141.30494368348	2628.26915242999	3177.08704085877	3152.54534409589	3489.08250841613	769.464829518082	2247.66587200922	8247.07411219466	1282.64852682449	4019.17611264038	1182.60308293712	4984.69937509815	1665.53747038027	863.085678928779	1209.90624179172	933.558326846749	1437.46822407872	1138.65308270117	1699.82279122922	1892.12477986151	666.987605322539	1850.80507336694	2400.80295261513	755.470619955106	3248.9552644148	2609.80281254836	2672.22307841749	1745.09501507812	1988.33202443996	1915.71963402294	736.056642883863	1999.75645641338	2122.60818957412	847.663258549974	589.865465945872	306.468994074118	1391.0257076145	1937.80852675701	3708.05987257902	1029.9776468679	933.356710406759	1509.36092678388	1885.46375264751	1003.19016112083	1638.32683095885	1237.75637497279
PRXL2B	1612.09117648043	2030.42038562479	1631.09895687503	2702.44091476904	1673.41091108401	5735.73614858042	2074.88664211557	1907.71851128482	2109.60571480161	1337.10798780339	5429.49785771195	2668.23189533779	1984.71011964457	1766.74227352174	1512.88073924201	1762.71429386001	2067.33190468726	2656.31931786066	866.023735386881	1598.60003228448	1775.76499027859	4491.81039339238	1551.47092459815	1354.18814149035	2633.11414128068	1675.4464964697	2088.72867625027	1448.85656209619	2264.67706058653	2965.21181015019	2015.51344386847	1674.92978825523	1272.76139271189	2048.30447671956	1755.19149293403	2391.47010302746	2071.65934273357	959.693013311043	2963.71447712487	1191.40016260009	2728.2547432876	2508.684050035	355.464817416747	1922.73615182772	2089.13819957685	1824.96897279795	1520.47698715175	1588.35874123615	2328.72232923436
MMEL1	234.362061333317	221.408221572371	139.456729812491	149.183342674771	104.437727928482	186.423804659814	267.763533103467	297.764228826628	9.59302512255726	20.2964053474088	111.270615806321	33.6513887687275	30.7414286147486	7.49696466093832	19.4001484805205	4.91215427450886	4.06806778469549	24.0768202108962	38.7348876921701	15.5256855050809	34.8629989816585	24.1828489639735	30.7715093073141	3.46213791327946	12.1451574035486	4.42355187288322	16.6457280715952	4.60683028172985	46.9133635303082	87.4252966911301	13.8302936458805	12.1319348379338	9.6554079846824	35.5549530149247	188.655274943496	61.6691697811328	6.77664691209275	4.71781939856419	8.74905715444976	7.54309512623037	51.7033271623377	5.90401306378033	39.2389080472984	6.69462683134832	38.0092087659546	5.64739625814347	12.2940558916277	112.332533733281	21.6051139175909
TTC34	19.6951523327784	78.1366809828861	58.8945787291216	50.869644183173	52.9015595441305	67.0752171232724	19.0158107725721	83.3057329818613	9.60310859717974	24.2356067130102	71.5337003360177	40.5775266722759	13.8065081911612	18.9064472777394	151.03354934888	22.377713952743	43.6610944166234	59.6413239662086	12.9081804716185	9.97513243005779	23.2287712502097	21.0406855562978	14.5176003538932	18.5309817948335	2.49857939592594	9.90232074370186	21.2712678877341	44.3445693706902	22.9427916625414	95.86696917279	116.302882829638	54.9620028012688	16.1432158378793	6.51918501783923	7.89194754853104	114.981982458753	15.5065875354085	17.5384714256277	130.383400799195	95.4436534060885	8.85426065543114	14.0676415361844	16.8892186062476	10.4698213298066	47.7491420850416	10.3729437669003	2.39897246066224	62.2379797208254	2.66180464733419
PRDM16	53.1900507485287	7808.26673619282	7028.09588951372	5675.80936791909	3913.67986658164	6374.8939495836	6581.97951969573	6400.28647750382	167.175298371818	1052.39825710635	2524.488621517	92.0383001740681	235.360693353032	16.6074826927217	840.088539389941	114.583639444098	36.5608112582465	515.926046613226	115.203232354035	207.352551231802	44.5255079413188	49.4296010720388	96.7919187958254	48.6009623252759	33.8966020290586	98.6526771118201	23.113893631614	63.7419662678513	184.008992831838	244.316011172383	295.809939727284	42.9340317692627	67.2107638425952	87.8940110808139	36.3723387104623	1024.7626056434	349.172377068065	96.7864364543803	24.7907624533779	23.6450422338126	168.217040328296	501.541351935711	40.9383807370308	329.381428034357	132.513346027205	205.083912139609	591.686260551422	72.5610885126741	94.5544189722265
ARHGEF16	2955.76192114395	3339.28638736123	2902.75277428922	4527.01638532479	1160.76149485385	5583.8305243597	3395.30103335968	3082.03652743223	4637.0130202772	93.2433784964911	3125.55934246732	3034.41906913662	1819.33026041898	3415.84621874137	1805.86128237079	7943.37882476346	2937.51950263583	2114.18681213871	671.366037426096	556.370532705075	2352.84110326575	2675.35555660656	1051.67919750437	2300.05142109398	3454.09409739175	8763.78557911245	3968.23894272889	992.853583609873	1725.21436616545	2875.12681260749	3102.94918600577	1252.64805098771	2658.30590707146	2786.25626361583	2580.97832335531	1723.29937518704	2631.27778894929	402.548004624574	2673.13438822216	5642.34934160176	2795.87715394976	2634.73675613016	3756.52934924088	954.479704617981	3793.39107867116	1218.20459574706	3376.28797617781	755.982456815491	3836.77620884112
MEGF6	3473.97672112529	1653.81060811763	2537.72446569312	1828.31020194722	1711.59313209154	2972.9113724667	1143.03519714011	1392.14296281198	7572.69763842538	1687.69648756779	667.631079720687	2265.42024487534	1658.18190617343	4205.84431504877	3271.77265057144	1104.75760964326	3331.48942928097	4369.63317288667	764.722114777589	3498.2199809416	2170.80804648644	3175.73135480283	3966.49456242584	2783.73985107179	1282.24525295641	3154.71753116392	2135.93269866939	8392.50666357899	4347.75741060913	2777.87765969261	6630.90126916788	323.369460228897	1613.25217838754	1916.4124201253	2227.65149828824	3151.65319308924	3823.26633611484	1141.39311171368	2515.82901321527	5238.79908836096	1919.07911073591	4286.91665552316	2526.89392963405	4279.832810453	4119.81982034803	2598.05510334148	3844.15158953847	1033.12366980469	1711.59859392178
TPRG1L	9143.7620328516	4867.09140303499	5187.58799066348	4949.22063324329	5438.61054133997	12226.0267319596	6048.29319535792	6556.27352529882	10857.7953360188	5074.18908931421	5557.65358480427	5916.42379907847	9290.56069548723	5637.56580698291	7133.5860038326	3506.31984956324	6925.96436416422	4625.03244709936	3550.50752860967	4743.79771644717	6397.22478332946	11289.0003751174	3112.95525202948	2694.80746083546	11223.025962963	5827.30111374462	11256.6110464197	2385.95089789403	7513.51035029876	2774.37121045265	3550.60146591308	2545.94979478464	3690.30266455261	3452.17335946349	10029.8170647405	4606.10004252687	3195.73977064367	4482.60531463215	8461.69206198977	6538.61856012602	4050.04115729285	6045.39445695543	2475.18860379905	5031.15864096379	6016.99288640712	5674.33860119292	5530.18210010611	2333.04287222134	6178.98355522878
WRAP73	1126.96308735132	1190.91031303122	1230.06728829302	1014.99235711704	834.549965491069	1197.44893168094	1105.67740960776	1127.77728698918	1936.07515504285	802.253760103763	982.573191063403	1268.79301699248	1500.19664863351	1963.53850015753	1441.41998279279	1472.80947847812	1532.22250133588	1956.13106712185	561.126661151676	804.303692924327	1216.11487769345	2373.63465238795	1152.43917783854	711.419736839842	2284.17467341805	2205.75810663059	2495.21146288813	954.172040616715	2838.29594734343	1952.30756618991	1473.84012534767	1271.323838615	1400.88501125584	958.663560543187	913.908205176879	1710.64370911293	888.399074319146	1027.75219921702	1813.67704234393	1796.72195528012	1469.58576235914	2337.12541274731	1020.17871816361	1122.1802815691	1979.03407846379	1519.70646349563	1297.26835182139	946.406226971377	1360.28113230421
TP73	1048.86087438159	54.5140074824425	1536.99744542909	227.311180170136	20.754877153462	126.248959260215	116.224055979995	37.628855651169	2630.47399135608	19.5206680157923	237.444646084456	6218.2951639722	2237.04150696793	4864.50990655556	234.800982535655	1737.77711101676	2750.68719578584	930.466092743162	149.962680838652	737.089809070627	1498.84068288177	5942.48146163268	2414.91340544698	3145.66440812849	2412.22201920928	5256.31747177817	1880.39849198639	285.504233141084	3827.4134324204	1607.22449084548	9444.90294187707	3368.49781152246	1772.98130449938	1323.42827188031	1511.8956277571	2262.60388770331	2891.21041364358	509.0110106736	1652.30991999947	3504.34628142036	2147.85682951903	3271.78238134926	60.5460766693324	2072.2518987489	1034.81547324672	4249.16967794665	2810.41077933028	957.712334307106	2077.36290621443
CCDC27	5.58462611256281	2.78536701373973	25.751827346494	3.66796370261358	7.51167706335327	2.95345366374529	5.13063356952694	0.431675534898839	6.45057274966808	51.2846400516459	68.5664033515522	14.8451440945965	3.20493908829535	26.7179091476926	44.8841675591846	4.91936716230239	1.0213493328081	18.8322383340364	8.93650526004853	5.74777900460838	6.76705833893348	9.47376018109396	3.75100678618278	3.4672449876076	1.28802027641338	19.7055447680618	0	3.46663353354745	15.8672001553695	5.99658207837649	141.927369742103	31.8108597941153	15.401900878622	2.77947454475391	1.40910244309261	24.8296344845373	4.8378640006504	7.13895806194526	15.2445638723208	8.60698794155115	11.5527303958324	0.0516841606019858	30.3756968300482	12.046059192822	6.81230362513924	1.86790712639846	4.8744147560022	106.828977348149	0
SMIM1	25.0236725248741	149.926373018223	932.656271573736	93.4394212767797	111.800305909487	77.9175976653972	429.081649222709	141.001223136622	31.4530974302546	83.8340350346869	18.8737468325357	64.3290173318401	138.850435241699	47.787469387605	220.467755876004	43.9759069425777	19.2989876755388	126.61919955238	17.8737282357771	61.7088498574679	28.0666498610966	167.096351820445	86.894134636498	23.5278356002087	94.1421289017308	239.801912181249	24.0415714780666	33.0303041359647	80.9112161584679	216.776448301373	87.4313364150081	29.7318195512364	25.0544115907073	67.3341627443837	13.0721929398177	72.6327368590934	70.7985851889738	28.7384981381189	101.960904819446	68.6995966769852	111.299852301001	43.2241213254782	30.2523746737269	30.1136450108531	125.711014144088	36.8395316591329	54.3234637674321	56.547348635213	37.8020894535342
LRRC47	5505.64882352179	3432.17181975062	4069.57330424264	3485.31556606484	3910.74408298426	5231.69179566359	4098.51748609257	5028.70703108088	5758.91160110058	4097.79611742935	3360.02515654193	4453.64649813375	7520.02582320226	4497.41947841731	5555.37941960671	4794.7623577657	6559.40860786174	4791.44213753408	3064.85727560906	4184.81350808914	4767.65630895003	8837.5710692756	4220.12015429074	2875.38673652877	8538.02270749503	4672.36957321068	6707.83814292259	2223.32736292458	5772.33732125773	3340.12918009863	4182.97434624158	4879.58200712873	2588.53146485124	3009.77533657721	4552.29780476141	5235.26508496047	3736.93461577262	3777.3813320018	5276.47152674169	3742.65994842173	4952.64469369276	7296.2034175766	4728.58707980404	4434.53919074371	4446.23732368629	4491.07632240016	6032.6509806821	4048.68221645766	4434.90676622322
CEP104	2740.64213030118	2761.11767856071	3276.33235057575	3021.01044288223	3240.8073251401	4098.35695706004	3182.57325319326	2963.62788675433	2877.23116335647	3765.30109181303	2708.28763098387	3266.00782153316	5238.45673675943	4116.93302793174	3920.00167173747	3169.92233912553	4483.95335445823	3010.09170425918	2084.6188262793	2604.51075968138	3460.52216045375	7192.39473363449	2423.32860374735	2092.93454537737	5611.49319591897	2687.93859398793	5578.31558707642	3220.6308751529	4987.09898283222	2811.10333576619	3209.13611675364	2777.97505691342	1815.92842863578	2068.86476475214	2512.41358579604	4376.2548268367	2447.96631971391	2543.85770633679	3473.24203180919	2643.58431619999	2533.27131737805	3735.04778089628	2635.5914516377	3882.53460122196	2973.90155037825	4151.80228196058	3877.9003505765	2317.02596506609	2771.92185909873
DFFB	229.545255821721	458.893617228877	472.814270547201	425.387785305575	289.558641235569	1219.16381632976	384.221062820354	424.659989372907	332.49509487011	438.374676692835	743.141864333617	330.558979765485	490.85831136232	466.435313361201	557.366213095139	247.50956588398	167.54454975465	272.130185368456	85.4078669875528	189.261422254508	213.974159650614	566.583116418895	297.510670129349	326.005155170881	193.23525148402	173.164432626396	299.967937247878	249.082565261104	534.717118606148	421.044254739625	347.21660850601	534.437812938949	282.096894637295	158.977487242789	221.414526732402	480.902527600946	301.628495876325	206.463146483543	699.139772745403	138.485924229388	264.345734576806	486.52598917505	287.780462079621	206.099452566961	249.44377489134	216.411160179555	315.452906856533	408.174317866092	301.775105134431
C1orf174	1014.10864179832	1067.58336984044	1041.8480510338	847.291406430364	818.377646829371	1707.40630888313	1020.10089219472	807.200387169492	945.612075167626	846.969773437851	1440.58021435297	1345.99091422674	1611.50781050659	1569.30291665096	1621.08251462984	1046.6443909718	1627.66643162963	1313.51408967329	721.024261377284	997.588475800644	963.400664110417	2020.42557292565	1130.92723842508	905.634748110037	2410.88546858874	1351.08719861642	1698.95626369648	935.96953938395	1555.53645477894	1277.45246817735	1155.20274922146	1696.89366610722	907.947070553717	884.776571674334	1064.01769674402	1151.12498918169	968.901619330316	1106.21890395505	2052.07799070883	1145.23595401956	1393.93282199367	1796.89901136055	1573.53489471167	1311.77876932331	1131.28814487152	1333.52393277843	944.719329936159	1066.12957269002	1018.84919870741
AJAP1	33.8034818441303	71.6637136262134	206.453505351272	64.5277515551129	202.24653867344	12.8167947467768	55.8575954574802	35.1043280395848	15.8475053974226	124.76133489068	65.5698825713702	416.661307142024	423.034797261913	18.8932452728464	8.17452216232327	22.3601522208826	6264.79580482536	96.3100419389737	271.127374544138	932.868116134995	1937.53284305616	160.858481596879	1224.97254416614	905.82962544356	6516.13267447348	719.904306922085	1755.55406321438	2371.8635035209	256.136856448556	111.576773976934	946.985124320373	19.8354425536119	33.1597684538613	167.391121611756	120.505697842843	44.8300862343679	104.733457390595	29.5346208809102	35.2270451403048	23.642734370873	38.2287475025726	791.073070169183	32.9217729635197	2749.05010839821	29.2217448490944	91.6495921986279	32.8733631967378	140.430162587891	861.255858499336
NPHP4	1086.34923353903	801.067392051338	1094.98444562023	1001.38624634288	822.771343791964	1829.71810932911	712.69050901231	678.95959266324	831.732932415999	1205.43874431825	858.385347297328	1776.51110207906	1454.60938485557	2167.1263246623	1158.65145240662	2311.8783958004	1657.11456972987	1487.25466543409	673.35273027328	1291.77703685697	1127.03468209922	2657.45694758388	1479.99463170841	974.413146886845	1772.32772711583	1612.97511996474	2531.32017979068	1238.46419007344	2240.1339595734	1454.18660965	2231.25663424966	1822.27314374702	1008.47087645223	917.509217870579	950.147627723897	2169.06373346621	1205.55268690878	1565.71188287288	1217.36208733992	1729.10617941861	1038.74583350484	1840.09431968048	728.807226397212	1483.20395576884	912.041426380126	1841.04581417587	2141.60774637519	1186.78751800705	1703.52206064383
KCNAB2	1026.52312644047	1428.27325413793	753.114454455398	296.808967732376	1125.3820037321	2502.42204302521	604.138791805319	568.082520533833	2043.76572048313	2403.91878641729	1094.83904527794	1104.50207853199	821.680892621721	984.339931120616	1785.43843699492	1419.63757433934	900.654750739793	3573.1258565074	214.517245629335	1629.36319270869	951.779309423539	1214.16874136331	874.862663151103	1726.86373000625	843.982597732676	990.603255476874	1091.5647850869	2186.85404208216	3229.3898047865	3045.8030537078	1517.14018038741	2046.61295436519	2774.34667655593	1431.00083265552	590.347714035988	1651.46223206308	2296.68010941177	2468.72493473712	884.2968412637	890.873883290866	1296.00140673006	1831.9303411321	447.240508548953	730.193494096907	836.036522658261	1471.5043623409	1582.27943908757	983.169756047243	1171.9927882525
CHD5	70.8732439444775	99.6066117371514	63.4157582975178	61.293802450869	2787.15168518046	3.94055567722381	37.5479060125588	200.498468332089	192.15724805961	3844.55567546124	106.301916544969	25.7276329680075	13.8086281643057	46.2332307818049	1070.73499795312	75.5355221063628	5.08305488116899	17.8129930750501	14.8942737121249	1121.14317698443	29.0334646591946	12.6365574156841	25.2693519508343	4.90314463530049	16.9928233641597	5.51709885207509	39.7798712275036	118.295876999144	126.887460403696	28.5486674775766	45.6746262640291	28.6374138431	42.0760784925955	3.71609683096725	24.722780705	709.359651303771	6.77689093101062	15.1222897384051	23.1853034814279	17.2050435426188	23.9847560375182	37.4111839843324	41.8309561872086	11.2239989753469	252.385338235219	60.4647599068191	22.1614479599255	159.308805566815	36.8920673611793
RPL22	22250.1069021913	7782.01421408512	10737.1852124937	9130.76892538116	11194.4346371303	15843.0286396324	11060.281168975	15964.5909393356	23505.3561134678	10558.6087241557	14784.3155723641	17181.1835027649	12218.8939235602	9772.63021067786	19004.8694733724	12085.7561007566	13234.5795981904	25493.6151045156	10529.3689282028	14682.3900457347	14222.608126931	9952.9573535311	11787.7846097667	7658.2786457265	25213.4654918079	10090.9672160076	14198.9107726079	5970.48923322978	65648.9582599733	17421.5511740234	15653.5725323238	13232.1667383132	8626.70006756919	11391.0009342389	19534.4508646537	8893.13515402401	8902.50318689574	10643.0117551138	14254.8810274457	9612.61779683357	13375.8784598586	22874.6910488418	11887.848001945	9791.17473252807	10175.7740299315	10643.6250191961	11686.3339999423	14653.5266785514	13696.6164159887
RNF207	943.511764956225	1041.02236986346	892.394534254926	881.091706550541	433.547644006912	739.772846669449	643.292502490924	656.698542611383	848.850304518193	625.009526336633	1918.45920256919	555.2179896704	604.336389921019	1701.55539509924	2861.36904423392	1288.43049677144	1563.69356855372	1877.61399487844	1549.3153898003	438.663263058144	1259.69553458151	657.026355072451	429.691148210741	678.48711406402	609.75711891266	728.709763667734	451.789358734119	555.011730899097	5276.51346172301	1642.68633967384	892.947070788649	2137.82822204927	1446.35243703265	653.756240379368	849.150450093121	1922.74929900041	596.465732227518	347.321343358637	918.041199945445	1292.25995164047	938.178335884321	799.319074247286	597.834495472388	261.949364513913	1157.60194313933	291.065001865489	349.167006618246	834.237152506653	627.867942578741
ICMT	9901.99154773339	4463.94560564812	5237.87457566281	7209.26092868831	5188.87163184285	9074.57956132839	6002.02040380498	5853.11000337697	7829.45914851361	8275.65747107965	4612.83195390272	9518.92989129252	9265.14685999739	8499.63391243156	4710.13630417362	9284.68328485585	14852.0840709553	7304.38726632098	4020.26652562023	8160.79343998718	8562.22509722944	12026.9866825625	7426.17693790834	4772.06315612078	13329.8862239897	11817.8533768071	18907.8850950678	4120.21818959721	27555.537251801	4943.75856676849	6109.42685500573	7367.21831624279	4844.73953578199	5762.36435693776	9099.36161029522	9908.82329565671	8561.11364627942	8856.40318369541	12787.9812592952	6724.32438468904	11424.7617664169	11361.4978319382	5944.79834020465	11834.1285879111	6315.1560704202	14523.2714790698	11803.3712286	4666.11023439747	9664.39616335466
GPR153	3186.88321380973	984.155311368023	895.430947265693	493.344632880894	5234.2959430488	684.532709841707	488.583900631021	541.024726445619	32127.8211357458	2446.07158229996	2168.8143120148	5779.84344591174	23781.3723330046	6228.4923099427	1771.15659748229	8143.32281478769	28991.3373433371	17078.7347201619	1802.56329849639	4970.79773790013	4447.15957163091	11829.3432268804	2136.50419412256	3027.27433315246	7096.599407052	3897.68239818806	13665.6804915802	3743.79165032398	22007.7071502942	2582.23281508734	2694.36923655666	7363.90340725327	4593.43140205353	2146.48543693115	3067.74539615255	2502.93981211049	3245.20174752519	2913.63760496549	2446.75761841771	10029.0204095801	4652.6502292358	9929.76559025815	2558.04878695704	8104.13426142408	4028.20992850142	13013.0232798199	7163.54150916521	1015.21106879811	7215.86299064661
ACOT7	2438.82544868255	778.582396490642	895.394408454799	1425.04961890472	1304.65329492869	1891.85148582091	946.410413457652	767.960147518349	5375.88014955988	1640.66826892194	2137.02492326846	3954.836706252	7941.99273607745	3902.63999880093	1424.07295330346	4783.95059031414	10216.8327463053	10619.0035070374	6092.97209360928	2726.46614209506	2832.11764999837	4645.3458934818	2802.33540953357	2588.03794905085	13661.7367803724	5679.37692005012	11900.0826751023	2251.76061179848	24562.1344131113	3449.25715443341	1989.30208229713	2745.00316468016	2332.33825585164	4712.96525962548	2247.12619563086	3247.43559410065	3111.35975411804	3874.22995935874	2108.10178917561	4662.48608096449	3163.4658466214	9709.1940635506	2461.82246741712	5337.77524131825	1694.49094983103	8329.12320603364	5293.77585753765	2922.202934297	3971.85471662994
HES2	5290.27792131731	33.2817035287878	57.6578595943245	83.3136086438631	13.3951903860407	458.65513239065	123.151466285466	2.98308018334735	6785.06514130654	4.62872700400913	475.885237313308	5974.81532396503	7201.9783846382	1256.23098390174	20061.3945227808	2271.88417505577	9862.46432389685	5171.36937970931	10864.0660616181	1234.44900020025	7449.71289794374	4173.35268357039	6131.4799891835	1316.15819253499	24664.8761550376	11763.0171762003	11825.0788065387	8998.82062166119	27473.323331063	5033.87266225811	381.458284090226	8186.4919958488	2286.12525248174	2280.2347481036	6277.65401338807	4241.33071153811	836.99154291928	4398.54352839991	3551.82843589675	3105.12130524214	1866.54350788889	7653.28156657079	3048.11120674589	6200.98958189217	1727.62085111824	4073.33739235427	6589.4436686656	1383.78838291911	1284.57798044063
ESPN	4999.37155716542	116.843786145049	115.147788541339	178.209691297232	155.929124864826	1679.78605927567	215.678835534374	153.63166679537	3088.69786638615	28.1500958778795	2183.72273722946	2167.43835594206	2327.17327661618	1947.46323076848	14851.0527411099	499.173218396127	3322.35497113464	6772.67607014611	3784.89183333868	623.618410727726	4173.15205515686	5926.76054745465	4814.47983712976	2333.67900053236	9539.99634819899	4647.15579729744	5759.76328841515	5700.88225698158	32122.2732572039	5420.48444854987	294.85646099423	4193.33906325513	4873.99892019935	4271.5114519782	3879.22903473172	7909.23490071592	782.678327134625	1958.67935821659	3575.13159009511	5702.49934532698	1896.81337044695	6374.39315945678	2140.17093086258	4286.54006372299	1773.41935430361	1997.90699497387	7764.93905805454	615.526472567089	2521.46888151035
TNFRSF25	1274.45966021338	408.547070493745	350.76394100094	178.200304045108	201.460609870912	242.640857085951	199.45806106882	126.492319904369	1997.72997726584	388.935929787106	1236.91554692883	967.92271251835	3768.9843501865	1974.14345449729	1235.21463389632	666.98021297806	1325.08569295748	2545.37381966876	1884.00448730734	804.316579257914	1214.17634358241	2359.97733651187	1136.27887542444	834.665586054357	3362.23710190137	1690.78034903723	5173.79448886449	6279.46863852598	8922.96725251123	3000.76544308532	1037.5241544625	2143.39653149751	1588.96772817748	918.442135813233	1603.74740604498	2612.46635891556	380.178919721212	1171.83608325626	680.445371065303	1749.50565829501	672.889591056404	3095.54136782468	618.316716481706	524.763229861287	898.398630361402	1259.79602240061	471.89186597864	568.395226785817	1373.78701179656
PLEKHG5	5961.68247794431	989.444991714013	1102.3272219194	591.616050192214	997.687007673739	1124.45336587624	530.223348554662	412.723450023459	10355.6525908546	2295.53986513684	2172.78975692937	3363.9854087161	17378.808717125	6090.27499295117	2064.1354499705	3702.363320856	5738.97812614185	6241.01060820528	5088.89702040244	2753.08630348559	5072.65312434322	7739.06490705837	6449.02672028071	2524.26310055641	16246.5241134167	6147.26666600246	19747.7217119492	12528.6906566568	24162.3116075238	3672.24308472376	2762.18647274474	4488.08550730665	3378.16910289404	3427.85397246934	5951.47759869059	7017.83321924085	2485.7865346507	3681.31062695531	2216.44069398761	4959.79246370626	1731.24434519903	7537.75994930986	1448.736274975	1567.70111555863	3426.02365621441	6454.04317470657	1486.66525344557	2045.53218915886	4512.37352987982
NOL9	2848.2305017316	2684.21673694476	3011.97054791541	3188.7537289908	3440.60535867378	4649.73686727937	2350.19879427566	2879.81527570698	5267.32798385358	3551.17336360119	3382.8766253111	4379.42127696611	3205.0127153273	5034.52329169687	3303.42206737795	4840.49582723536	4905.33997117464	2807.05141103184	1654.58447392349	3059.82050042697	4718.28338379527	3773.87797136368	3336.73495257401	2249.13680017455	4737.46598239582	3355.25588881873	6081.97884705472	2111.87043722929	7988.7918266776	1939.34931940441	4915.06667367689	3290.45339672746	1809.43732688772	2112.8220215436	3281.23851246208	4406.93817332627	2270.47640254028	4137.64437520441	3689.91175368678	3326.20668545771	2195.90329846462	3794.56859461669	2457.38056405518	3424.83687870935	1957.58452074112	4543.06996621612	4336.69087954201	3435.02037993674	2919.65951698941
TAS1R1	7.36670756271436	9.41211031097633	14.5120366637761	12.110425339088	25.0297376405573	69.0605435209853	12.0348953014132	15.2595015655886	43.4947482921824	13.2575251884716	67.5649744905099	4.94444368591242	3.20528477498564	6.74938469400535	8.17341447251491	4.08459769673768	21.3206684962486	97.1422828493382	14.8965531541461	5.75450834844183	5.79745771493515	2.12330909507107	16.9095492128581	4.18377072905112	27.675697486816	7.70249573812014	14.8059825438084	8.00547829263608	42.2832869446282	2.44795567361463	11.3964687988436	41.6773842514725	29.2853745670039	5.58699264511682	2.70819421960136	15.7110280966786	0.958233399905586	15.1911955447759	16.8479136739378	22.523875182473	5.29800137273988	9.38289328461977	33.0444582535902	4.43239586092801	9.7369774060314	1.86783181041397	3.22179890335015	83.1467844374987	4.46448822806895
ZBTB48	1096.99747866373	1263.83609770021	1369.41911240423	947.246356222896	921.205764453799	1021.87422927746	1144.96961982991	903.414580239048	1815.98072640495	955.20295801513	1150.47575490862	1102.52389041517	773.968376150133	1611.85765640106	1364.85514908628	1023.38783767054	1091.54503419089	2282.656679825	724.996981915833	745.44697307891	1052.48183007287	1448.57682350004	899.487306380753	720.750507183956	1806.08443745051	951.147795965772	1434.15404499372	1706.94566191074	5995.11510896795	1946.3351113674	1425.66124649665	893.017815344402	899.03291265905	697.712734975138	921.650219858957	1676.23436507508	665.326390905076	803.617578028903	1405.19411757755	1618.54488803844	1624.49478641378	1722.21875491204	493.576991925265	1180.3649836596	907.171391687292	788.192084555039	966.965028311665	954.895081889657	835.068341814801
KLHL21	12645.931638152	4292.88802152466	5648.86037414728	3886.96782125289	9189.0301161556	6459.71572947926	5095.55926271662	5890.21126924505	16824.0205707899	10752.415966492	3337.17353688339	11885.3024952997	14111.3332046389	9340.48374167366	19997.10585643	10926.9773683646	14101.7146781136	17968.3891145767	4568.48507866127	8200.04290235418	9005.68224782424	7225.04024761452	4607.56598541115	7559.442662786	9136.97282357372	5907.32123763301	12447.2127122714	10865.0468400898	26685.293466165	4744.49908947416	9132.32928610024	14010.7431660646	9143.97861444055	8209.11618105814	10630.5768545568	7142.82767050352	4684.50129913093	9527.1946464355	13272.6814850507	10922.0355035229	6501.43777081126	12167.7891362662	3520.34050159487	8423.53386775457	7818.6746909183	10612.4522054828	10230.9283254207	6998.23846417939	4602.44238121584
PHF13	2854.65710374901	875.367196840212	1064.90546542461	1008.29045701848	1925.88670830039	1528.86841423656	819.180326079038	814.757181289523	1869.14688607067	2330.14934403233	707.371647785568	2630.62212727827	3278.1405797249	2032.59852582246	1865.06749018568	2100.81451817362	1953.61000732002	2668.88335269249	2520.61368656514	1747.10838846314	1425.25394272722	2238.0478094518	1561.45537282436	1771.23490218143	5963.85407166496	2996.90942524927	2290.56436426704	1384.04286445038	8329.38183711621	1654.66121785861	2529.41878377892	1780.50786396406	2209.17398585357	1741.51569955171	2830.72210383217	2408.6754262985	1480.02633959798	1555.26668145376	1734.97826249045	2267.91406546784	1265.72173591085	1231.0707803605	924.82732825329	2090.38815717005	1410.94091187101	1772.984689841	1943.03755827251	2144.53009650524	1792.6877929475
THAP3	393.410803144099	478.769239428965	445.516499902938	418.60139490285	458.400610115708	585.903067492133	555.044447825459	582.226148027628	379.263888699784	514.476391241467	389.451847632922	489.900161000706	571.451423620238	542.327675102	649.248392692366	353.000634177461	650.862537221218	740.997830538169	243.319084765071	566.002138729698	367.92674916749	487.771244874069	403.591802073534	275.770902862503	1172.11468324727	441.610892758154	650.884402854155	448.088433562883	1759.77331911041	492.254056355569	516.326190696798	620.250535022472	347.743110195965	373.168822758026	353.4385096583	546.73648583025	353.027692820731	324.131758686377	743.970069611247	353.139629983404	657.814658062095	722.239325085612	216.473083662672	408.516473603464	366.372356213569	296.741532193549	420.867048360417	577.846415663136	417.077543961871
DNAJC11	2386.09698412569	2039.68598171252	2363.85785870727	2353.4317591972	1467.74487061296	3256.98684333435	2426.24234136707	2255.42970433358	3209.39117937412	1422.60322947021	2277.10789462048	2315.89629948942	2541.31438146386	2200.46998435995	2537.7936631883	2619.19029736691	2775.05610291514	1754.14942033615	1531.43465815949	1447.33574684991	2353.8124097213	2067.75440539848	2448.74851267222	1341.99112704738	3289.87750225028	1559.30481794592	2997.93206933087	964.420472307636	6047.83688800803	1476.75688235146	2294.92219728546	2641.58650232898	1308.42502234977	1546.96875968701	1942.88203321593	2622.88767871684	1747.71428796545	1885.07440347357	2181.19162729524	2838.90616026901	2237.76379832281	2456.20065961616	1444.29766839832	1574.54164625435	1513.2543709775	5021.32826766275	2158.02443985349	1550.64820181072	1989.07776277399
CAMTA1	1643.75051863334	1648.47891105401	1978.75524138211	2803.925528028	2388.69023269902	1698.52175821043	2488.50669826381	1803.94126683229	1586.92002044159	1892.42405725873	1910.50525405775	2302.04043728805	1967.75290208771	2517.2352768011	2062.08789457504	1707.04146788149	1585.02579863514	3519.77649229286	1243.42084827214	2624.03413395871	2207.60532969609	1938.45641963115	1505.32248991268	1326.94250692798	3982.82722106823	4488.2067500171	2709.98389349044	1567.13236915453	5467.93921170161	4521.31620335383	2391.33215724486	2408.44768830706	1490.84248264897	1801.37442299384	1623.2004975453	2204.9324568034	1389.82648287211	1487.21948627132	2192.42687710097	1655.06692700439	2277.82040891783	2499.37202486281	1422.91271368793	2193.09609240174	1431.40325574069	1990.35807053414	1416.67747068386	2228.42578268824	2113.39931229034
VAMP3	11176.9476962623	4814.04763422383	4966.30319824867	5403.26990146863	6026.21875121019	6832.56362935099	6002.04880807813	4969.88824082271	9441.15347464414	9039.54791517559	8023.52907602519	7386.12592715263	15351.7581175976	6713.08350398938	8079.90503491811	9376.06514107253	8773.97477667089	8297.62772987887	6811.01783900196	10676.8736888996	12185.4242031777	10940.0294426391	9806.55072017741	4768.48287202127	24440.5557862295	8448.3874525542	17461.692271933	5657.7331361362	8332.85217794909	6503.46938511549	4724.60980508551	4948.89080300335	4890.952226208	6381.53638190115	13493.5919793775	9517.86139495174	6409.9192087275	6338.08641565415	9874.84174511748	7813.73040308401	9738.85372424909	11922.7343425816	4611.83760594106	7906.22723742979	5139.03948926326	9776.04679702989	9237.57362409433	6850.24491958131	9795.9248997757
PER3	2358.10143325106	2318.24429417159	9394.64754879808	4244.30587454366	11885.7348965922	1339.48064218222	7476.93316675003	3430.14765513869	888.047797710352	2906.44896765221	3941.22467856749	4165.64772721493	3092.62427687407	8724.10241385995	9756.0738446217	3803.78099469571	3721.39781101422	975.471902769657	701.160505573286	3374.96153225417	7563.03258688475	6391.36806607819	1120.10464253502	2104.41016423122	2330.15681079923	5386.74710104108	3572.88319165971	4465.83976987931	4592.86740738953	652.442040269179	3936.30537891347	416.848348101595	4156.55494309585	4608.24545742937	7129.01921696054	7006.08519708571	786.558157314154	3078.60649652255	5274.17333837796	3079.33847313547	480.61796294024	2513.40018538244	125.588133419137	557.987976181167	1751.00991640021	2767.22737803315	2364.7524957542	1732.57738540002	1578.2680850633
UTS2	2.00351819308842	1.4376708258116	0.111374570564688	1.91578360748677	12.8583828745047	0	4.78953001715394	2.85401226742099	0.140283648888555	0	29.8252897396077	2.9649479680364	5.32646388311846	2.18370411905304	8.17571353669719	68.1208012101424	87.3195709185763	14.6728068492262	8.93536254245071	4.36854717113214	14.5100323425628	36.8078423218768	95.4176737957303	2.75189793022935	1.28497621226411	1.13147016083607	574.602159164972	13.7060758576198	0.71730446919609	182.372462150589	4.009036429929	1.13693667053774	21.812888001587	145.973470600013	10.4829043782849	71.9172928477189	64.0112329228244	75.2653151152375	40.8762586355873	3.24965669343795	178.188576422943	1.22923173609768	16.8829120538717	18.7778640986786	56.5131622945449	219.376704241727	49.3891402484074	258.440784704425	200.169859865484
TNFRSF9	112.91084994866	77.001056947121	69.103682812734	67.9800448406277	26.6473634802726	37.4762992635741	124.876622433817	91.5624606924454	23.6494543444315	26.5710368862221	532.538037876152	305.815374362494	339.272995036224	206.526489588777	267.463472219058	448.591178617288	196.990612438309	161.19763941431	118.181900646616	46.4091984612025	165.558672322145	203.953320219547	329.032447480241	758.313824745016	112.36845092257	754.913457848141	238.850036888998	766.383696842723	121.277304122481	322.64804519243	156.792056495159	393.71069903927	743.557653851425	106.596376732649	60.9657180113246	1289.47958428478	303.566611197012	296.136740378487	93.8068267204191	134.19409985991	162.851081366745	374.564116118462	322.530427128479	234.799339587369	52.606891025487	1040.6255399449	565.926814086672	742.851474756802	399.079258444166
PARK7	4186.79672127553	4933.37250796075	5878.7044628816	5160.93866048217	5227.0327157164	6507.06373798975	8006.82682361818	7779.75826581419	6222.41001100561	5474.19453298	4508.51446945666	6536.96454925893	6291.27176933948	3948.96031093909	6610.9238933733	6049.93705994895	7644.86116927654	9212.36187483891	3390.60992332683	7195.47057468376	5021.33335257008	5537.83079420082	4130.90298531746	4411.66179572966	14014.3320238278	7337.26984546126	7987.36201861344	2770.33463265638	6005.50885456038	7476.03274224996	7555.55782127901	3735.87133133158	4025.11728602979	3984.35743836582	3432.74557724362	6247.84641680238	4159.79931657044	4158.38974346015	6037.22557477382	5510.40390613622	9080.18007851818	10132.7851919891	3591.62971986573	5697.99301184885	4033.08227514179	6818.84535278148	5623.23637702482	5813.32977360598	6145.636303589
ERRFI1	3345.71819719358	5901.50658210526	7220.90065743123	7985.34014574486	28920.8882292976	1062.31138894258	6009.13954343071	9105.14290066097	6291.19281889746	22964.5074775222	2105.22965203146	9382.35346162769	9453.84963640923	10559.7040505369	3077.8231850272	5764.16942433264	2871.52542784272	2911.72233498414	3520.71250425795	6445.9836556641	2228.89613519706	7460.50193692401	14934.1252610203	1937.40152988838	10237.9607047463	4103.6856470088	3702.47114725423	4531.880624303	5793.70814394894	8256.48211071563	8857.04735545981	2763.70268078384	2543.11934123524	4909.37300930671	1746.22167348684	9736.61439107539	1729.27974372795	4176.7983444715	1343.30578411053	1900.87015967376	2527.01748367659	2788.81445997243	4684.01757893369	1758.76726773897	3684.24192582681	5741.43196177549	4122.46515158001	46177.0720074073	47018.9600877887
SLC45A1	65.5750292780065	135.36435368019	149.558804933283	132.364601934206	528.372799272147	17.7487849047069	81.4788541907329	116.466774568234	145.257158612922	867.148963992896	78.4840677299559	108.868210280691	18.0498586073547	37.1279615080006	108.205990636857	102.186946139034	15.2375915825375	27.2316649280924	11.914797851266	463.622075603207	36.7813794887133	27.3530728190394	176.234096727432	47.1987214449889	32.6799575428243	27.4341672499273	12.9294460405863	47.8079151234394	109.492077613911	46.3200309638033	169.239870550516	13.2406753541135	154.1345084053	53.2932014374676	36.3545546057595	191.207263165829	88.2575687096686	84.8356668346822	28.0055631467262	29.009655959757	37.3436483236627	50.2258533493077	34.7069251456803	59.599521479444	101.340352110374	35.8924143006441	84.0016250225343	488.525504912875	219.022783212853
RERE	14563.359901131	18625.9535512377	19614.7689736418	15126.8493699661	27196.8766317256	28865.0502086223	15514.8258761049	17230.678771406	9151.24186517568	37440.4970514305	16087.790262546	12047.6129883101	10007.2940338414	19332.1225358267	14095.6743922783	16262.5998025508	11901.3704522375	6399.06416225949	5949.95640630887	13805.2421623082	8926.28491450999	6929.64942445883	10137.8965085513	7125.20684148554	12687.636273072	5853.62998042538	10510.309915257	7395.40783439737	8509.72383549107	7227.0004203656	16333.3986486616	4450.7122619058	7826.55464040459	4833.60579305322	19698.6636464353	19632.8079248945	5149.07340347375	6278.03713137156	10242.3692696504	5095.0450008368	8351.12642384074	6390.83219161836	5211.48685895211	7181.9511515377	9962.38351172318	6514.51209140675	9861.91024920062	8792.11157596723	8426.60074923142
ENO1	105108.53916964	15479.0662539216	24343.9484709946	28728.676906814	15538.5762530936	39692.3979565502	17120.1542772271	15039.8996632314	94422.7692697342	33069.5896844858	39530.4842755209	136598.325333711	128181.109484499	82278.6841658583	58118.1448007801	138751.927034855	134970.55153727	105283.968723667	41886.076073895	122896.071102471	73966.4789499976	185392.989048027	139106.758376191	51039.0342937326	280126.878951449	93179.868822226	181662.124522656	58313.5630510765	130219.564850326	101823.859103625	92121.615280332	46379.6561600368	52878.4663441798	80952.0468355009	94128.5492154572	64576.4586998577	60924.8333005945	78739.078522394	69245.7160694219	105493.852872074	136242.399542303	151314.681849955	44400.8212549887	163437.955099632	65546.7152340685	127915.523457473	96337.5828781328	70720.5948799275	147611.73751019
CA6	7.30995629205864	0.100920566037853	48.1949037990392	0.210044852870016	0.1438667295039	2.95350302893251	0.382931976280487	0.424253578899034	0.170883577705366	0	100.372827427111	2.9647919387779	2.14493672606556	28.0977169785938	0.00681728258982695	3.25124230518719	7.1141152779343	8.39184519240146	535.42988773018	0.129331486778533	6.76446507572406	0.0167402076996215	3.7457383017871	4.894478334899	0.0673562244311992	4.42363398988983	3.67201921239155	18.2299155113591	5.46452505162769	3.63647156685869	390.361605411623	0.0325403766578098	7.21754196005427	0.910618357761361	5.30136537559858	1.39777692025179	0	73.097816341618	2.32571497283208	13.9771743028048	16.8819273845197	25.6848903015472	24.0437398686178	1.41269504545213	0.964628330631704	3.75711210882725	0.756888270140123	103.822204028307	12.5770973487753
SLC2A7	0.217504182308088	1.45151440847719	0.127927816734847	0.19891754994738	11.7544937953394	0	0.357890961293458	0.395285802810908	13.9721130463262	3.05320860178913	77.5256670059816	0	1.07971747115075	0.676801775973609	2.04717762453547	2.45327016007366	0.00386142643888232	2.10532341426595	4.96626502996976	8.19088748824741	3.87083728555695	0.0127598001533458	7.80516225462739	0	1.27197901483345	1.12653351879337	2.76298569561985	2.3073739482624	3.95456502093926	0.0451467022690073	0	0.0246099584999295	14.9153354750193	0	3.90264935243592	0	0.959910954794011	7.28860564799145	8.96365915729386	1.09699587907589	0	6.94172676759134	19.8841313443364	0.670871120783895	1.94181304311911	9.49303393591922	1.59383007657792	70.460965506267	1.77308964127041
SLC2A5	380.298250931181	41.2538806868342	46.1727262587917	27.4148112399281	78.0384596533648	29.5849769694889	37.5816518422728	20.3757774342445	400.480640116614	321.669292206791	499.741006672306	194.967193606966	127.249993443392	106.236552434416	196.007451286847	383.770884331046	276.189422844053	512.836795340503	122.15449267638	294.292113713563	544.163643907566	382.647042537633	361.330822746716	724.595920828642	257.213316056748	1068.24293345767	370.335848122137	532.191836594059	452.946695434438	227.790139948785	142.082402318397	106.718533127068	306.411924093723	369.437777415184	557.790770610294	439.652538014952	595.515612867443	267.306988620094	681.430104364081	191.075828517587	202.910875091281	215.919537542255	208.460251908714	646.566144264478	101.327677289938	201.286034362293	354.98638015807	528.840048061378	446.830276967634
GPR157	17064.0369743059	993.428915717835	859.498997895118	840.670030816058	721.52073409445	1742.90657367178	738.370564782542	1214.56981304072	4491.84026126415	629.675058681	1095.83102086599	6850.70527947472	3591.98692054684	2734.41257210623	5812.62398659148	3041.14256964405	4035.15548079652	2604.00968491212	4673.76199757949	1905.4875299629	6015.74295673337	5702.84933262036	1457.62421497568	2530.02427868262	5050.16355894763	7536.63840907062	8060.55527109392	1415.90193619732	2422.45927967325	1611.99382049621	1154.33217521536	1679.35141606754	3352.25619815428	1905.18236275137	16462.1649383558	2126.22940777631	1646.84165502486	3272.292980245	5355.96335553461	2162.75082612635	2010.75224772379	5255.41692485574	2135.71765880153	8126.21022981456	3404.59073687521	2050.83339180998	7254.25667717803	2494.24212164745	1755.73300110148
H6PD	8165.38949846955	12102.6138003561	11155.3693917894	11282.5182119618	18937.8195874399	42290.5049054903	8923.39349441355	15338.0650879603	10642.820270806	29972.643868025	13594.0981674999	9463.5057480819	5966.8614159406	16164.6315099387	16614.0681091872	9971.66181473845	8320.09803849627	7012.38324939575	2001.19312879993	13533.4555302523	11851.3723660064	8073.37205778556	8631.7190794059	12688.5347480787	14331.9701180243	12472.0345849638	9691.84985923281	7244.15760696224	13206.5009640437	4031.6549952775	12192.0041817785	7446.40584545553	8203.53999250549	7052.14467472744	9201.63906456605	15555.3578456376	12267.0241956353	15530.8145730235	5195.35232325454	12011.4445896755	10954.7597282613	7015.0852854366	8629.42780557699	13997.8047756313	12050.5517621634	8277.11693968629	18397.0020387249	4519.99700610355	8739.20062050479
SPSB1	4563.7936404197	2239.9631856651	2483.1816367518	1709.77824134809	5179.75564378171	1551.55058643348	1298.01790868813	1303.40449698326	4384.25595377077	6983.35378241483	1645.23847775874	6354.85960759609	5190.78391961101	1879.8454764939	15233.8894426758	7117.39899240982	5849.65678496079	9731.4841845444	1911.80977744057	7790.86630386845	5074.5871239303	5853.19512805633	4674.48213800548	6139.2851037775	7537.25498163714	8230.31295636947	10453.8617918364	5710.02962642201	9738.52636356319	6843.85055859563	10349.7310660085	1855.31583480146	4034.84558457521	4997.29259328176	3879.29047230635	7452.9626167825	11173.0118329366	7578.06834306532	5768.3803135831	5822.73615719003	4912.57024955926	7519.11368155306	830.37406382624	9238.4913935623	5219.91829487424	4620.54670981329	11311.6826527308	5104.45107103281	2981.79932430419
SLC25A33	638.569798858852	565.034369706345	809.063759944728	703.260900766692	1186.91492787434	1089.93731765304	788.837242379743	974.618279944292	1050.0176713222	643.839040911914	720.288450475269	1157.94960515688	664.764063276832	882.604464232735	575.756655365559	648.730881479685	681.329401325447	1019.41011856831	409.174980683914	758.006506532574	932.422119335894	586.595018321415	715.740755730076	671.331095457061	1474.05274756644	704.600322822593	961.961209333079	628.921707291211	402.880942911313	1671.12458415457	1369.33262142279	485.022520647705	565.007863350262	1899.64242881317	380.65742205074	811.093507771138	537.303062514025	998.986394539389	1413.27615040341	690.157053418895	1093.07949949503	665.139126069825	541.700641333711	307.266181766585	676.235733855325	504.661446381477	587.233203186579	1933.42499493082	310.754207485607
TMEM201	2264.30472901858	1055.72968723758	1786.20490031765	2131.40809263947	1231.21393790048	2764.79075748776	1062.02081253488	1078.7604347678	3315.30745756461	1497.91784766061	1852.88231735956	5373.08047255166	3212.43774020452	4419.97282896143	4396.73309750813	4684.30211934385	6817.31303210795	4792.48169372236	1032.87244914339	2233.30616505888	2641.37496401355	3965.20213354663	3215.23923767806	3021.58728754445	3543.49619542886	3860.40393772818	5018.14528139463	1612.6401308201	2194.00120093394	4028.03416951505	4222.21417659093	3039.72126702158	2129.66997190202	3044.38673458766	1581.8261311281	3247.4675828793	3223.86974269378	3252.27710787139	7784.43316707683	3780.21763683094	4274.37420218622	5962.50536525791	2582.11955233985	4681.53561606538	3337.35558829141	5545.81854346367	3896.81611504871	4270.2145875285	1739.51679453391
PIK3CD	2829.73884645765	1066.28341117151	1041.88165855447	555.992044527944	758.183025283944	714.125434999161	562.513620420539	698.775009328431	2308.88279759657	1585.82711333273	1079.93662195559	2708.80727619578	2376.99012879745	2581.02381213073	2037.58929034824	5226.03100702259	3928.53410325828	2451.19464118857	636.605799408606	1437.54453913762	1633.42719894535	2666.94480264341	4236.39855944317	1223.74673341727	4748.24616187047	6201.95313644914	4284.89148009525	5477.90248951898	1856.89872060701	1302.4122927376	3857.07893730605	3976.6496055922	2073.76006110856	1204.64220577963	1350.11911194264	1695.58900159459	1640.05558312956	2504.65821818709	3048.73162407281	3192.02644332398	1430.39337639653	5706.8671433089	3286.95511488748	2866.76640979907	2241.14309985957	6428.58625162392	3675.30465016683	2136.04054789367	1597.19025900714
CLSTN1	25160.122287478	10210.2210226046	15440.4122051677	10923.3765028244	14188.4345531682	50816.6616076866	9256.48903369629	10613.159561845	40676.0782382798	18843.6832572887	17794.6284148306	48855.5256086265	64606.8631000423	72613.2297445372	25869.9893009368	74951.2351203995	86048.0971215069	54032.9409729245	8789.36972686922	34914.1133625766	36467.1607183999	69187.0250645994	45707.4361589509	41714.0555089766	92476.5134386686	63680.6220734175	122611.129401366	40650.1469416277	62946.683649414	22260.9486289972	51001.5891691377	15332.7104073528	24110.4391476145	32871.0930374232	29769.0865470842	53130.8628979561	37004.7298696124	43777.7385274347	45288.5696234445	54549.0115959433	26798.9297019341	52377.1337939456	10424.7811782517	53069.8385458426	23828.2536679699	58414.3236070426	82133.3426962323	45617.7739948067	47630.1051931614
CTNNBIP1	15009.7978167115	2769.12426997838	3787.95480744308	2360.40436580742	2074.51108563289	2587.23636952831	3684.62845295848	4471.2299677251	10760.7175643199	1536.29842954806	1507.14106289584	10111.7660921123	5203.49944388902	4471.58027487088	4641.73660627676	3516.28752744218	6034.45508842284	6777.9226956238	4993.55480596756	2617.19035654536	7124.38269038441	10138.9770550703	3189.07101808873	2353.00908379227	13152.2552799013	7260.54985995652	16535.9011245102	3761.97639891788	6016.64259122522	2285.70264846687	7199.37384391743	1175.67347897146	2566.63773838692	5583.73729115648	17290.8377704667	2425.804292713	2912.53437993814	2570.23960630109	4407.32412269692	3840.33370781491	3482.13462371805	4739.72938369754	1253.60443797833	4321.24221053705	2666.9555902078	3788.86482689409	3527.77292133935	2760.06628346903	4661.92016759577
LZIC	2345.49571416701	1620.64140410988	1631.06650880522	1719.85137542569	2061.15756511152	3804.42464141069	1485.18967846723	1769.45909180124	1927.02243739511	2092.41871368681	2769.88674877904	2698.91158997789	2604.9235426369	2372.15356676461	2571.48028000824	2021.06321114599	3265.48569424956	2337.10917356946	1727.08557531865	1735.90255421228	2230.84447631498	2440.9299480519	2393.39523683824	1101.2217982106	6287.38907044818	2785.4332614531	4671.00165786827	1255.54079840914	1407.1287976372	1189.72877881937	2361.10769056197	945.820444788619	963.050973107708	1716.26201999289	2656.00188902986	1846.90742567231	1780.69101161941	2051.58654233295	2353.74625261641	2007.10495495988	2238.65698651406	2235.67428249363	1100.36019570979	2829.03740892464	1703.26634956603	2848.51918646296	1852.42767836494	1238.62674170564	1982.77389378028
NMNAT1	982.250577814527	680.383168854763	709.941755550984	637.211642773423	471.727269574124	1616.66409864758	735.685134316897	683.773696702591	532.219209958691	624.230453931511	1386.93256771659	536.416567665143	552.369725920087	562.840656599219	1159.64975783217	509.20134656816	393.974316913074	474.126241565911	229.414902224004	518.396538768852	863.691061482585	905.075814475078	273.626332253062	244.234757615299	986.253476751484	761.535449471053	1166.64268238994	584.532770577792	590.958700965199	256.266712874325	763.118124189745	200.194186835455	254.494058591534	299.274986058912	983.541590871651	825.447034817494	196.873055214372	455.437143253773	308.902469247249	498.025031429825	818.951254497484	1076.87173629844	227.16587434158	396.428528138599	299.136099042369	718.281336942274	455.467772646806	304.458460573675	164.814715313584
RBP7	993.139656855422	151.294346914919	217.08076461565	91.7849635652746	242.476695063504	18.7352507804253	236.150197087705	229.764283129274	153.098179703662	706.860567084749	38.7437427603079	278.106756800792	119.823485407708	236.983840831638	68.4047274442601	90.4794871790042	73.1144237373753	227.119273208934	104.27818439458	116.418921426855	318.561986877471	110.396152798203	149.093274077219	47.1663370205727	49.5911548118859	219.160623008908	124.040524498616	36.4520317608302	64.95623183866	99.7028868312949	235.290100513947	20.9382614688236	90.7254027301228	207.629766351201	1050.08714308284	63.5542218933551	18.4147948632723	19.9257921281181	60.9050562258136	61.2105130484861	95.2011413562877	127.238638449523	27.5734302007029	377.715835705088	503.794650440734	178.61229627645	219.086452267529	123.468751278055	29.6845495545228
UBE4B	12418.5706011643	5336.56795812265	7377.51642268724	7136.51937804599	9003.98123258593	16922.1223134571	6478.58501246907	8268.70956957236	7146.18345349954	7823.08393676055	8207.32620380179	12092.1522467235	6265.83248053592	12132.7901599931	12348.0032017764	13524.6423880948	10715.3941978337	6451.38997737313	5868.51877779692	5430.32812306265	8575.78332792902	6520.7205984888	6274.45025487587	4852.32728964643	6688.55176294775	6396.02250786722	10826.0454023676	4661.5288210646	7258.81367494903	4472.87270609073	7824.33101259716	3735.8753854416	4809.88543018195	4572.66052361156	13962.1017407155	12746.7513947194	5700.93774828661	8430.56247906929	7456.06147906892	7742.88804806038	5208.08709799662	5682.5511675951	3850.91148353356	5901.88300575501	5493.72678409326	4125.31305656316	10333.9229670578	5679.4678205855	5573.57882043669
KIF1B	16430.3738263311	6413.39485222358	5450.59120556166	6909.50950059213	19403.1739532013	9109.09901962803	4794.98288684486	4439.54372373803	7079.10698955435	12586.8230245416	8504.38349760925	10860.963651644	10242.6521358379	12493.5659984501	9566.2375445319	14819.6928360961	10266.5946128801	5317.90361723664	7905.46904111268	7470.12567594895	9341.66783989432	10846.4724876664	8076.62694796379	4636.63548704486	10106.4143798696	5419.70323412459	18468.1015989493	8547.39524086489	8116.29412249415	2865.71558615162	8038.37327461193	3562.11838935238	5429.26847242244	8123.07221654181	18506.5164720281	14480.6129460652	5497.26158028467	6964.86210907508	10239.1814720742	5859.23777018391	4690.02725455144	6642.85724928595	3538.16246005505	7767.2632481293	7233.05363888571	10217.406305655	8665.92838902882	8139.79835948991	8547.32506652275
PGD	81512.5501885341	5890.93347075857	4911.77090757251	5167.89939522261	1902.65686566007	14252.0166820043	7225.80418968747	4316.26381732545	33748.344903404	2820.14717632609	5468.23697143229	20657.0058776036	11427.9912239121	5442.25108969348	10207.3303525915	7004.35060594869	18550.1412507366	28797.8226851792	5066.05237865624	4794.36129628285	26490.3267006059	7658.1537803374	2730.81272277102	18609.9086774756	12413.6827365852	16700.649441894	14097.9756939504	2258.5895822185	8541.39628623336	35892.7804325718	6039.94577359069	8787.01772428046	20955.9992194948	53208.3164413052	69245.3225297119	5921.95713047824	46305.8848814525	29310.0526559086	73632.5599424038	23388.5854128778	60062.1208251448	6971.945473368	3198.68143609908	18074.2809371681	46496.989698284	3509.10629661121	20534.3074962673	2690.30473890241	5210.51224065267
CENPS-CORT	28.3064476271864	31.8425783823628	43.0205781334882	27.2057187601786	19.2309549128171	22.6833746174192	30.1731700136136	27.3435579710894	40.4865005552489	11.6798681996825	46.6965313300976	36.6166989200219	49.8321385016218	76.8048013548953	45.9394829509105	29.0238844639789	68.0275643543875	52.3313858856729	11.9148614958848	33.7221751889328	31.943771156894	28.3984976265093	49.1944001427375	24.2644054728071	29.0371725613349	47.1254843538343	50.9201950684812	18.2496308696529	22.9297095917002	66.3847043779024	53.9247250704631	24.228833166695	47.0062733914949	28.9749867523199	56.9342230823704	44.159678546611	51.4029971990577	31.9657431727949	97.2413960533421	62.2420320185715	69.4570139260375	83.932836800954	18.6685549259614	27.866679775619	30.1994616887127	42.5216104091737	33.7274933103428	58.4491919595641	51.346962683668
CENPS	76.11532567915	114.134523968571	215.485564540897	264.061204184708	104.440887511571	153.871686073409	290.782483726474	135.980693665829	129.618732318018	75.2092760607847	216.584559211524	297.900780873227	111.343766551487	220.250816974642	100.049804168726	225.933487824138	232.525172041343	307.700074998683	66.5380640814681	94.0247904005273	150.069515028816	139.827992488842	120.62696634122	210.624533921147	306.627450389855	473.305148182996	222.197655130454	155.837410009582	137.163351655526	449.419827278522	263.891703576083	69.3267166519059	200.214482357916	159.919182718005	106.248078447431	278.630386606262	127.043927513293	232.922475579595	287.314132746493	229.695135144601	433.552457750542	236.878964054392	103.315795717893	190.265673816671	107.175713433537	275.024843857053	160.571338410582	213.974886048538	125.18541230172
CORT	17.8263636912438	26.5410827404972	44.3604985754165	28.8026964487039	7.53634863116624	15.7778929760005	27.7882932054574	10.4140259206673	12.6747708215675	11.685847686151	73.5278407722734	11.8730377196237	14.8586592997575	93.2614023831819	26.5406059222074	10.7401014473003	18.2797493238515	33.4794418741394	6.94928270919159	25.2131273308266	10.6396531818677	40.9711336642923	17.6381413549463	9.20870575481106	24.1501565562425	36.1265402336299	50.0579704641334	23.8853181468995	15.8149197778346	22.5479952848023	13.836628673326	14.3240194111849	20.2436780124893	4.64926791779288	23.3111019937198	23.9611246809395	10.658152943707	24.0098018989262	44.2624749080587	11.8303704056061	20.4595206570676	50.0358265637247	12.4398354897464	5.18347506982019	7.78521977124961	8.4847325613467	13.1258325868705	47.1745506250961	10.7758713200253
DFFA	3721.20634545718	4302.11280200913	5170.25922219388	4466.26219175445	4643.79332125108	6231.86888312934	5927.72661256005	5638.16335460879	3747.91273329238	5124.42514701345	4278.02222157091	5466.11019723669	5577.74726010182	6255.88818338335	6936.56478597182	6802.59626267185	4932.75994297735	4140.44795584957	2693.41902436419	3603.4402627528	6476.62265409745	8484.3675097393	4544.5740169585	2851.73661320351	7566.17834690929	4688.8085038208	8079.96801303334	2355.2451510613	4487.26423877944	4749.19735570119	6962.44924873046	2765.89625210197	3348.17885880032	2962.0738404807	4145.89114120959	6384.21038772667	3009.52292990397	6388.58279283686	5901.63391081194	3899.36381929307	5486.72381098395	5974.21362976319	3280.67215960813	3127.98973066036	3226.26962920937	5662.99897932868	6133.13568256732	5432.50496118003	3383.59187318134
PEX14	1652.36072443733	1002.65311646809	1357.97370250142	960.841579395761	828.700161155209	1874.10020931634	1630.46459635689	1283.24816295558	1973.60975084771	894.010266779366	1129.61157537804	1582.52851176126	3093.64762467074	1417.32958440398	1882.41781761296	1756.91699079499	1525.11575486631	352.732560262184	1455.95613277528	1249.77013884446	1457.21036516879	1633.59841019476	1822.91705765456	907.761629935118	4505.42439425862	1885.81635442991	3279.43055933715	1273.72180826935	1572.15821982337	1762.5609338558	1253.22654545431	942.515121903196	1408.17183211763	1206.52134273581	1792.69228758325	1828.97489787687	1126.02071429566	1163.83463425316	1393.91847226698	1444.69101605214	2365.08632839861	2373.3125111496	721.677188908506	1232.44031478658	1366.12056965354	1687.93345872692	1400.22668805484	1174.53069298913	1461.17584204377
CASZ1	6786.01874880327	6036.6995017541	5598.50885895467	7437.89716179935	4477.84224187287	9579.60240813247	6203.0982451628	5186.87681174259	4017.86736358888	3293.08753443686	5576.53073206674	5306.77164790197	2964.34857804774	4833.2239199073	7805.28111332304	4336.24492650091	4356.01649392206	1762.52939184132	6890.47542213546	2900.12039822622	4017.26629592089	2491.40248135267	1428.41006049179	2291.41385106854	3771.65599243807	2129.10974899382	4598.73409419684	3309.34205634113	6042.90697808426	1542.01253506034	1834.08453037148	2011.46921600178	3096.88200017063	5131.07047515197	7319.39182571342	3092.43933766965	1939.74641882022	1232.6422038375	3932.2767229564	2969.87152716817	2357.01819142246	3767.73290643045	1842.57291973325	5988.1343842449	4115.91586245949	2375.00405943165	2558.3069565262	2794.00997706076	1734.11365908628
C1orf127	5.59368815553572	17.2844644807845	14.4648066412839	7.04112827767965	11.8860345169561	27.6211642946761	7.42362358892262	3.04478304889845	1.78053121367247	8.54898812950696	100.365311802226	8.90580157918841	3.2033863836138	8.31292599179663	23.4624495287974	5.7646184402859	4.06704155636347	12.5564467966575	9.93088514441335	11.2148640948539	10.6492141613713	2.12258042194222	8.41772113386386	2.0357458643151	9.67994748078459	3.32321469426143	7.39034577681181	12.5011364337067	7.89134520146076	16.5462701822205	12.2638203174667	15.3722749577994	22.0226676013433	1.84492575015309	6.54834589167035	15.0358105228938	5.81041932503132	6.34955317853547	4.74854733571959	7.52897924407001	12.4684116457216	4.7230074468263	16.9674865501957	3.68514860390293	7.7901070185055	4.70698825449702	4.05501530801929	142.012272725189	3.56652947342479
TARDBP	4662.86743572504	4621.7163488448	5085.50177732713	5291.34086142496	5006.65190858828	6029.66247104869	4935.75394607229	4915.39805254905	6044.50187198155	5350.29213334858	4969.50051284556	7584.06645558679	7016.45549360569	8111.50029661756	5433.90609431446	8262.09534551788	7882.46381354894	7223.79483335897	7584.68199711454	4773.2856653633	6465.96233803719	7804.2539486354	6458.20463766889	5890.61427735633	11835.2349689479	10613.6031775462	10441.8116058735	4796.85793665885	6881.22870815681	8305.13211929839	7687.88943815223	8065.54524677988	6030.01982673704	6582.62918229489	6294.5300926093	6573.62848704094	6215.94416015304	7294.67216785809	7689.59294219816	7659.17075569592	9512.7669133432	8219.22798109168	6245.07651213256	7011.30111474846	5162.4260629687	6900.11766970869	6717.90767725673	6742.7842918294	5833.02706637707
MASP2	63.8203194847608	283.797068740078	357.714974363478	257.57908764482	343.683285644222	166.692204531695	139.210653840874	335.36338808278	167.106850592327	271.35181016571	358.655916846235	183.099976985326	29.7113481259265	411.537260258783	222.523936253109	88.8603844576789	52.8054640407371	29.3252722044394	80.4437826260193	89.718038218522	101.664265126182	126.140720064537	43.7359319263628	73.7377047809166	32.6838588011714	39.4855683792264	139.819628151099	215.962201022831	122.173927990441	39.2153075778185	280.476204321454	178.108981269711	83.4699357449274	16.8068967933608	147.479140964263	320.235441851201	24.2338432497368	45.5524628630537	167.003028207528	24.7180559688488	70.2921290442065	50.2329419647505	70.3624726764384	110.259621356157	21.4258308782336	13.2072855005816	45.2364471836446	296.078222880176	114.411473372885
SRM	5602.79423012048	3662.95115691834	4035.14652613181	4496.82072079767	4220.76488591339	3959.27383991122	5127.77679127425	8571.67298663449	14101.2309062735	6406.71701419771	3633.23793497545	7794.87070195623	12703.393785913	6222.36512816456	5267.51249260276	10816.474862275	14436.795025978	20760.7786937125	4387.73163917241	11692.6523530143	8271.74540579524	9685.94047822581	11165.0625808748	6491.04783638929	18253.2955621939	8757.40792461289	28861.7848056033	7413.60962002665	4004.92554971499	13212.0441950708	4253.19050294297	14251.6015030057	4539.08915439972	6196.33976644465	5747.06290321295	6466.48857292176	8666.8263440618	10724.6953081529	8779.37052356495	5970.86798363943	8991.12350362965	23367.0110271061	8479.73020790431	5730.41786387772	6060.83206718487	11202.1864682346	9056.33054510262	11111.0410416362	4934.85700557923
EXOSC10	3661.16506253075	3361.86950454333	3987.63833927152	4054.4921618206	2853.05506734358	5026.52839031863	3275.2208824363	3629.85055834731	4908.58055634241	3206.06390606577	4581.04186088965	5454.23395668972	7787.19695042652	5180.29687933871	4777.50630220282	6859.91949057301	5767.40749474897	4084.97675633999	4494.00048785184	3558.60711295237	5092.02071878808	5318.11854194987	5935.45060455892	2374.50982484785	9453.14224709051	4278.99456597657	9009.5400752289	3318.46123240721	5173.4285386205	2942.7924776976	6422.40629048388	5136.92067423237	2677.71011522607	3248.27798071526	4393.10144880105	5759.55542106179	3179.25238225377	3585.26173147188	4794.14956557456	3922.97575691099	4840.48575277805	6472.43913686199	3942.70274356302	4509.3038365254	3098.62154115085	6775.38358242743	4928.8888525179	4809.4077322249	5851.9728813169
MTOR	9447.15586954077	6828.45132788001	6937.79230295317	8049.65786512978	8435.43776620371	13474.7668364321	5696.85866671325	6159.15840371797	6812.26862644788	7704.66985533049	7186.00516456205	9062.67870562763	9700.88538841468	10244.4316593807	9802.04848853885	14342.8840141228	10044.2237234663	4207.43911786239	5118.69045338884	7266.97121279595	9566.30424276971	8547.46326985826	7252.4273785911	4350.02038203023	9332.5266359603	5442.71157565825	13898.0538861995	4545.53425956753	5629.49178713882	4385.10351248667	7602.10142695723	7094.47857848952	4901.49474948438	5493.9342261879	9114.87438522548	17424.9014317554	5479.80458820623	8902.04335326194	10324.2623170531	7301.76051419133	7656.83815297002	6065.27240271354	6378.72824085296	7082.2890342282	6143.66026545319	13343.7951155116	13585.8625147034	7006.72756385836	7166.30494850871
ANGPTL7	39.0995790172202	120.657894422791	26.0539987420898	29.0977879749378	187.771187126433	7.88517416743401	5.1511135903306	40.0536767397088	17.4087259370649	532.523067121847	64.5758469978778	5.9337647596709	5.32682947471987	8.25205850131972	55.1191527540444	19.8813124666092	12.1909139357511	11.5319958859658	35.752808068796	241.866240955237	25.1663970447966	9.48261946110921	4.51400271298088	7.04278096173974	16.9770780741634	5.51989388916365	38.8838426892271	51.1472419668913	4.67069833439245	7.19640972394348	30.1963471196195	40.6901921716091	39.7223546174043	2.77920109905032	22.0916000789279	219.754459764638	7.74609420349233	16.7371921469183	2.32683775012534	2.17612792483252	4.40375015002263	7.07259409484603	25.8126139485028	21.0693883397014	45.799909885059	6.59198744027802	6.51326067398301	70.733907116944	6.26323366452623
UBIAD1	1388.06584035344	1460.16835388912	1541.95313095315	1502.97398188004	1511.76429141517	4396.25186313417	1566.0155320585	2284.75322154371	1424.65440894168	1402.23091435902	1382.95447544333	1555.8063262413	1194.86821325255	1478.85676147621	2036.56296180627	1570.82520445586	1863.23845030055	1554.24053059084	1436.09297874335	1457.09220998182	1825.14902858814	2433.56003517588	1694.50386521855	1166.45266852222	2846.75844271228	1914.3075468523	2543.34635977079	734.700651077108	1512.65757409385	1434.03645115318	1348.00128881521	2641.55810398922	996.302375147442	1069.96390649773	834.968943751462	2286.63538666751	1323.87754955808	1919.53342386987	2356.19640751783	1148.46521829643	1792.70637866814	1827.27526104799	1192.14517833419	1526.23797114408	1070.87091060568	1962.01541750446	2124.28933910517	1717.50916243445	1639.55054417015
DISP3	7.3558794849992	25.1998680963714	45.7073084805365	12.0860790288013	24.9813695549771	9.85865793470015	47.6673335971994	27.0818623400878	4.91267761575774	14.0543992666364	27.8185192923697	22.7585914885548	14.8693294374926	30.2815152804712	124.539370229962	18.2006889828892	10.1605220671626	9.439595806823	15.8873776677336	79.9311014342866	39.6857714229958	19.9956573797589	32.1948352266395	22.8053279545631	23.0292800345392	15.3828451324976	27.7439361021646	22.8043540617847	18.1531013561141	11.9419701015177	147.110949618275	131.952605966103	131.366460177858	11.1955110354239	5.29746259566821	430.603998165343	7.74629123554416	10.3198260232047	22.3837291339854	84.8032335766129	7.96451741711334	22.2428306959257	8.86351158570854	2.92495847676793	20.4514102075393	11.3172703805697	306.697621427556	49.9405434698219	3185.79979446911
FBXO2	789.882860354181	208.339590711813	592.045687064301	274.725672147507	393.829097951726	459.6446104247	395.821751305103	535.581784525929	854.853783732266	610.163081447446	845.472908532815	1169.8237436991	1731.30436202449	250.552940359503	2664.36030357183	1246.03283501478	194.961498830031	2779.78779203938	470.750078077572	512.918842758644	1035.05285017603	3248.20427778376	1581.53081375282	452.737194969739	17073.7280131656	1961.39265554165	4615.55412988244	608.465074160355	1972.83550466982	1971.24337886166	1460.79371673746	351.962059189309	271.503793831822	131.848939752772	446.675437812296	4219.40628104648	423.824248430666	365.729478938185	15.976232559297	221.135284935272	1523.90286208938	669.82271419229	731.486082017697	27.8478283302868	157.843374139339	315.637041005395	157.244916202193	3157.95241955223	583.718745343129
FBXO44	797.166766076401	595.520485870695	1090.58276242221	528.812678323438	899.065569631839	668.754522805317	721.780745462408	895.677766406862	703.76772799895	1039.19127647743	625.905448342426	1122.31908115405	886.342664968489	1263.95335630286	2353.00401031313	648.72310231847	1061.08210612288	1564.68708244886	706.127450878615	1190.82715726296	756.194989131623	1431.75024935151	804.156167265905	643.368237378887	3291.99353430495	1700.5960210371	1115.65441003709	1046.25627122251	1200.95583322967	1535.95883750901	1557.24151633365	1656.18203255471	727.158337551187	585.476474898739	750.800403435975	1441.81038116554	682.785918786328	568.267541304662	396.357741239964	791.048190503916	746.787266772979	1170.33809002348	305.569918557314	443.210911748539	499.863833691902	791.030913981295	672.896535428763	1364.9694407523	1053.99680900735
FBXO6	738.883214791959	594.155903415476	465.683399436218	462.708835478548	448.18535763456	600.696141132348	670.76508849171	653.955256761155	547.746083577433	715.260050468059	904.089104723095	741.2815852745	3102.10370517052	761.7782801696	1564.93744595716	910.399180378753	3210.64257736578	1755.17791413996	667.394039691246	1083.03445121747	689.382486791281	1145.83637135298	927.931022747175	644.067636356044	4285.5894437897	1771.84114650557	2434.11741712878	1490.89829721639	1024.01575467896	881.328178424946	786.707949054961	961.201760900816	1423.60539767716	385.31567754598	1427.68044226946	1253.74478805269	565.427446454682	360.925789403072	743.056085338635	610.742580602433	1624.48799276888	2659.10805596377	627.232057454609	805.731589134749	761.007412000865	3194.47391462139	653.115441675937	1051.98914700297	423.360913253862
MAD2L2	825.491731173632	923.05864553713	1250.14902494667	821.883995041874	968.180899477313	819.668112949217	1110.22122490633	1692.17322933245	1104.70321702452	1113.65774754038	831.560516223921	2832.52007969499	3179.55332381854	2777.76704363324	1187.23800201383	2646.58949154706	2908.07294272321	3321.97341209562	1069.61930877692	3573.8303144512	2453.54046297302	2332.6615147402	2957.73282515068	1020.95688492793	6452.85591471455	3529.45314115425	3367.34836114471	1070.18273969206	2539.90361643989	3101.65681131873	2806.37091381807	1784.91400737456	1181.94427978276	2341.04756204816	778.036628185155	2111.28912093768	1992.12381444847	1439.18196744554	2269.45802520383	2221.77002235757	3350.44446523969	3697.67396467342	1936.14341710467	3379.58746820132	1518.12544775675	3134.87927094203	3182.71897192863	2056.8567139692	3844.88793882749
DRAXIN	23.2364446219836	16.0547288343126	281.960324527344	12.1615662397678	23.6954729133563	32.5452281357597	16.7497506405525	8.02388275792645	4.91231408379338	21.8699793190773	277.20362114233	1412.37428511615	63.6362208183077	649.279355419695	29.613410886762	105.451761989166	91.3899229345956	131.882831239053	35.750368638929	93.9914057529912	46.4623696308029	64.1445731270146	137.585679038626	126.771196997156	56.828742099469	103.029442587069	53.6687560758435	381.968930666204	67.3443434750758	116.282759689813	1547.20246284995	310.064951750006	100.472781243008	24.2892082345124	28.6060175695028	143.018184247935	59.1503627696039	140.052908628654	10.3498605946802	88.0359622185293	65.8262462080724	186.68666158853	158.592011881372	178.23108635355	16.5539026910294	63.2994705024503	98.789193564102	277.166920858434	83.7456387440801
AGTRAP	2063.07537072627	1082.20881304964	1319.17889258107	1260.63227899975	812.540801176017	1638.35694170704	1452.47967804858	947.881002117416	1107.89811916601	1655.61945471054	1006.41691805717	3772.7328156391	4873.76995761963	2920.5017400096	2338.73848781098	3630.93956352276	10396.5502982523	6669.06559309224	5112.733774304	4736.74729009618	3244.59543018178	4117.63115526071	3877.98799547721	1357.00556109141	18889.0730411251	6043.1496611015	8344.78007157091	3851.80345875695	5072.70346287759	5101.44392066323	3508.94750889879	2475.56244993689	2641.23359642069	2495.35861148268	2942.16213075197	3193.5278813308	2479.96888631576	4842.04905668402	3025.39328148561	4359.80524416356	5488.51644886067	12456.955111451	2898.42886295313	8089.14775070075	2724.44734270738	6235.73719095544	4714.74069806834	2853.39258847349	2268.32308793916
C1orf167	0.235288930742938	6.75541664741443	3.05265356668883	0.214709833639743	1.65313987091665	0.981103632663724	0.393642691043011	5.50255499810896	1.78048194496319	2.26314494261268	171.921538081438	0	2.1427631818165	0.668744127687776	3.06967334769836	1.59615122627497	0.00447730054283912	5.24409014794285	11.9195723649294	2.93933314158793	20.3657212996258	4.21983717474434	10.0195709011918	0	1.28481366418878	7.67753442842786	5.53895645422676	5.71446929277246	2.30244980587508	5.96602309826381	6.50744693318043	3.33241249612459	18.8134332853191	0	3.9719043977865	8.99409710040413	0	7.18249477426425	2.33395324078888	1.10089396588147	0	2.39425321400414	47.6390593140257	0.662729919436504	0.964755596711698	5.65899278597591	2.40579670802881	197.2478542409	0
MTHFR	3209.84375296413	5381.5737412093	4037.9983275055	5579.34225873199	5821.93642761021	8073.41911608202	3094.99516189472	4330.70072543349	4069.32403982002	7860.82332230382	5019.17572546927	3334.30054123705	2432.11476428414	2838.56259284787	4808.11246099852	1722.82626692305	2644.07149062481	1598.20437059569	1067.63316492096	2289.23575579482	2921.21230363058	2115.05832529335	1293.88134289312	1620.02855459939	2210.6085548922	2441.37498205606	5015.42515481593	2258.53846213892	1210.3966484548	1518.26825143738	3312.13940062807	1637.54638469887	2687.51600162978	1438.47246271597	4436.86879318881	2461.10003821935	1373.3385486691	1593.68827066578	3362.55562329751	2609.22194088786	2365.05633962983	3310.28034960892	710.980589466739	1754.29288083282	2107.64968486298	2809.76796814463	803.015260910021	1113.25194741643	864.782721463906
CLCN6	970.20681553918	1757.20052776609	1941.37942839217	1614.78149833049	2492.94758831225	2654.31678245186	1355.65045833459	1451.20108704478	1536.98126619239	3097.96003348087	1516.08405198244	1244.05072159244	1152.45612737099	2565.214594424	2178.45373852544	1786.01415274004	1650.0061126111	1005.81609789273	764.722766783847	1356.19618160366	1523.05524674023	1678.79411967133	1453.86140095363	1174.35791723784	1657.6331886573	1136.33177176222	2078.56499679047	1892.320595107	1526.9609485376	1780.32845539812	1987.78274967457	1396.68626296483	1400.89148777798	815.560527364099	1079.56175191682	2000.5422535325	965.990741940134	1742.64302513977	945.297086242883	1842.86917001918	1140.2274892242	1691.90829397241	729.699843819704	1413.72774405301	815.57431658378	1315.56318821776	1522.15696375115	1414.91715817792	1697.22103287656
NPPA	5.54736858469652	11.9629620775722	12.9489828975458	10.2781662451962	6.02866533442778	11.8351820100528	2.80631260695377	10.1170678034485	10.994691699508	20.4719481614001	26.829456352811	5.93497043402421	3.20396525257527	24.4825411492246	10.2109517605151	7.43309370920115	3.05218181875081	11.5155708114109	20.8595113309618	16.7190182900173	6.76880141991708	22.0465600945466	4.52946811128037	5.63985640777536	8.49411326688215	3.32419073547629	20.4032661752897	28.2964695723891	5.4841753286317	10.69380263656	3.19621244577951	11.005948298461	7.24661160316782	0	16.7574972899665	15.0140010949639	1.92771155612498	8.76621274409027	20.1516789150264	15.0164728558573	9.77524091929001	19.7661524381994	6.20393539629344	2.92349736184972	1.93859338652948	2.81356702726239	5.70884855331544	17.9281865693258	28.0223478944443
NPPB	0.177927147797027	10.3992567486326	0.107161194872058	3.51576805574568	0.114440706293478	0	0.282606164177186	0.309319872583172	0.13472686212115	0.707357160176197	30.8232329129356	0	0.00823605351743317	0	0.00289930793661414	0	0.00214665098777572	2.08170850018478	0	0.0479232301030957	0	3.12251860239612	0	0	0.0266806917097461	0.0129035977139548	0	1.14244736026988	0	0.0241565663239637	0	0.0134169123758913	0.787660686033451	0	0.03661337494761	0	0	0	0	0.00997276353122672	0	0.0218257024848867	0.880072463435297	0	0	0	0	22.1739157797282	0
KIAA2013	6369.84671155448	3690.79703309826	4512.19776706169	3800.504026273	4529.25090951035	10418.0165478396	5266.50939828122	5719.74044916485	4949.29345665361	4955.78159156024	8041.41336482596	6626.03743269845	5555.49350997647	5576.00323489154	6034.15405870003	5665.31632656351	7694.6154409605	8741.38532084551	3293.28118990752	6763.99148368477	4936.1268426851	6406.1341455085	14696.553116851	3580.45444355231	15851.8244849672	7704.35065622748	13852.7063177272	4281.69314930655	6160.98185861514	7541.27096908818	5053.06014306939	5934.2464676187	4053.49109469223	4506.25694988015	5213.74473724637	7188.56725756389	5458.46949928966	4953.2692759516	7188.84097153728	4861.05443343155	7547.36514765733	11289.1059986916	3681.62187166435	6353.52418973819	5544.3979267077	7675.10375328581	7271.44690965542	4599.18635361747	7825.75035548964
PLOD1	3326.24973919091	4284.89758104187	5479.23661606115	4257.93289113195	5293.12997212828	11260.3757247821	4013.11894043484	5058.56093276926	2417.08975677325	9919.57543083247	6764.76118228051	16685.3451282137	22605.6985843782	14431.9366420819	4807.11718894282	11425.3613493887	20827.6488165034	13831.1201987217	3514.75298077325	22063.9815524571	8422.79016577327	15666.3154728806	28599.4561907491	10293.0396161157	30680.0670202111	13698.2172116263	43382.0199378064	10244.1557978601	20045.7431745665	13956.9395242511	15711.6009586565	11835.4863475758	3148.71258494132	5134.76954662798	2684.63556720176	25428.2875766035	18151.2784013159	9641.62673743974	7123.77324752847	6576.21844472984	12395.8566412088	19488.5220300392	10717.9528394771	14101.9568728591	7326.59285166217	21487.6602797425	16159.7953246735	9810.17076953972	14322.7249266908
MFN2	12995.3862569379	8659.8962693018	9737.02609725328	9894.80977467666	14179.4534226329	12568.2896057848	8747.45515318812	9867.70118510703	16108.1890127886	12257.3866229394	8822.30385766946	11357.7902194384	20537.2379488765	11897.9705568262	20857.6765120127	18199.7572967854	22391.3446636397	8941.30879844528	7380.09161148307	11923.8433692057	13318.266633245	12591.5056120839	13098.6982553078	8104.70562495245	25511.6012294638	9185.85701699139	18027.3514923335	7371.53825785772	13799.7994007794	5473.9605312552	8196.02121925915	11608.9358518081	8471.86694332624	7865.85221435968	11228.6149877168	17620.2216938401	7203.27646178889	8943.6150596046	16875.1222458106	20225.4906003138	12905.0153199535	13318.3191657201	6439.29964353402	12784.1163941856	9509.27801356635	18653.3206324884	13581.6606704575	9006.08771636666	11403.9371813718
MIIP	740.801732236236	763.914646110316	684.088298060033	762.533991510639	692.024900675733	1214.22094190067	821.190314563093	905.617564812203	641.402841033238	821.895883572986	1184.25666687577	1263.84468402232	1845.81254638181	1043.59812605232	1669.06333082016	990.975010549731	999.146575875761	1829.49117601112	883.900945885819	2095.77784594077	1097.98746286453	1452.78836400327	1327.75543850411	674.875117172955	2974.67077380879	1793.76542359823	3354.44484701989	1370.37124330578	1157.2793750379	2120.71258113044	1566.98940278927	1476.96541750627	781.459894922236	1028.8135468121	761.18589926095	1440.24187384993	831.175965577344	1194.26633982586	1494.25529529054	1002.49394910856	1620.02698728643	3408.17705029306	1405.11475876499	1581.39929351558	954.916309682528	1482.84817261139	1075.68528609897	968.088362920239	1035.06013186429
TNFRSF8	30.3163902121588	176.430988297639	255.737099519312	544.703687793545	98.5983338123315	32.5440767742869	442.99349841958	207.359007695807	18.9640435077536	112.863604218706	275.20140357945	205.859404387058	1418.09795211736	137.452431691968	86.7775755617044	40.6308072629536	29.4530740494749	47.1177256006048	24.8257079876505	242.223835358803	137.487321592682	30.5079633884257	281.527348427441	56.4919892462752	33.8958330726154	75.6420228129906	51.8172009925689	166.035300428695	52.2676026722735	40.4081709312471	238.625784419507	83.6136499814714	98.8538327387396	25.2244732414327	26.0172158900425	68.8109360643436	38.7820330515439	256.238490248064	59.306787793442	53.6957442222192	109.458910860334	220.489922047533	583.864318586297	41.4306081456571	73.0716152741598	550.160016970253	95.4956648210041	239.453972808279	28.783573873886
TNFRSF1B	896.193460339785	3003.75939434186	1445.75163078318	2290.82107223172	2078.8480919852	5255.37189003689	2775.51217049169	2092.76300806255	549.467340091694	4690.03938724241	5084.75102498186	1094.60474092649	1957.13886666291	724.542202406792	2026.35449422212	2009.4639470281	1615.48498635397	639.50535114137	464.790976331736	2301.74531825575	1216.11325518625	761.102006717436	1140.89483286389	1133.49004294133	780.002374379836	1881.43486445331	725.842041097872	4132.52937139461	1059.69266048972	1623.79908360786	1301.4307116919	2225.87115806928	2882.16028544147	587.3413698873	837.556683882996	2453.67650288816	705.08973785035	1211.06414342361	644.331981515176	926.29404203087	1521.20769214421	2679.00476891658	1064.72655651274	1503.58137806529	1065.9989162319	3067.80254795598	1733.83809896626	2817.61279544449	1414.32852773026
VPS13D	23805.4595304581	11702.0909792922	12557.7979162348	13878.046710572	13916.5680147393	16309.5806961118	10551.4785924912	10245.3392771899	15304.7715049365	15173.3132193249	7974.84522545262	12585.0216097885	11075.9709982142	13998.31464259	15809.6485697953	9957.55543745871	11527.7059746965	4850.06477851687	8006.77028727458	10248.1991735951	13989.2762917079	7068.40686100857	6527.38909334622	6380.00749754892	9070.55851844032	5855.8172192079	11812.0788140403	7621.70460080786	8835.76232222686	3120.72736249917	4925.59033580789	10162.7524733389	7924.66512136919	6953.9413886293	23013.3534434419	15168.1749921444	4808.64661207263	5363.89731982073	13531.915950028	8206.5625483854	4443.46100231825	6327.8149458988	3176.41006214721	8954.467732333	7635.4862437723	8555.92452395281	8967.3979472584	6317.64315013063	9069.82537778219
DHRS3	8762.75489724635	5746.28385788611	5832.7286839413	5072.848398122	3013.23770147983	3836.96407466867	7879.66496914214	7471.40304553616	7637.49776013039	3341.71246311334	6499.49547955803	5077.15682004915	2868.94116188347	3521.31808023156	25620.8399256511	3268.73109796537	16976.2622886194	9547.27374894105	6477.32088726816	4245.09025925301	7739.22043492943	2677.4744792168	632.652672381043	2630.31076992301	11324.4761027081	3027.64451111062	3578.40874453183	1881.02925489524	9662.40093833532	13554.6663019386	4630.67789400392	2804.39056854882	8499.52909930615	5273.21130580666	8490.93047889004	4771.61133236857	1931.98482359631	1644.88124660631	10919.8054771467	5349.40402671548	13951.0264048474	955.716916903016	821.463769204383	5657.98054325479	6273.26177966798	261.7683414283	4963.4662127415	4513.40751167261	10548.1871471717
AADACL4	0.163420192823503	2.71186585580763	0.0992876033957517	0.150444740605295	1.60003384782111	0	0.25636143672527	0.279732863212174	0.124399668151917	1.5035191921201	28.8405353935945	0	0.00893611479667	0	0.003142727025776	0	1.0169595885387	0.00695839514956043	5.96941531178859	0.0523593027875754	0.964647392377734	0.00763005362660385	0.731238967997063	0.666744606421672	1.21922692863375	0.0140120971643846	0	1.14730114326535	0	1.19769325882248	0	1.10793781533688	5.10074147132729	0	1.30560560847481	0.706890624262279	0	0.769588719257802	0	1.07978843082683	0	0.0237382239545955	10.1465588366428	0	0	0	0	40.4809434070266	0
AADACL3	1.9747955799649	0.0792395612590899	0.104132125690953	1.89071241392499	0.111166797488694	1.96876733405914	0.272371679048492	0.297759203320058	1.72537920977401	0	33.8097328819363	0	21.1804397791385	0	1.02889356039113	0.765660564459031	0.00476053632484685	0.0143882962337587	6.94997801419053	2.95930346598278	7.73730680829724	0.0158012583189526	1.44440181133092	0	19.2582473602534	2.22994911969916	1.8217991894899	3.46536121815795	0	0.0568290509417597	0.746741593600411	0.0306583357747403	7.24096825532009	2.77986596743721	0.0891558160703623	0	0	3.12178290189288	0	1.10170813198402	0	0.0510198564534967	150.712808288452	0	6.81303168813598	55.9040755807804	0	581.180758185916	0.86265558767939
C1orf158	0.235519538612209	9.39205591877867	4.48878888071254	0.214914123511043	6.06001174136841	1.96716852851098	11.9191575063224	15.0762110229429	0.17461154810287	0.701984043794735	148.069365960113	0.985851410825874	3.19996341850922	0.669301846802635	3.06933414990239	0	1.02113110808026	14.6243174887998	21.8585374943439	1.54642731711158	4.83395667201991	2.12098617324447	2.22198902386174	0.610135941876617	0.0580053747173856	1.13135337214848	0	2.32308682427344	3.90665429516238	2.43731663809028	0	1.13679955833636	48.6600476605486	0	0.0814947641663917	0.654710242965528	0.958616136446353	26.793419099607	2.33618873912842	0.020854750934526	0	1.2285492410762	52.1991176266395	1.41663001766117	0	1.86982934942083	0.757500292438138	216.343273185896	0.863702492513411
HNRNPCL1	6.76213783032764	1.42028457252278	1.55816326721323	0.148759580858035	1.59760880852656	3.94524651388566	6.51047303117628	2.71534068559836	4.64065089390141	5.53828621506734	2.97958533084048	5.93680371166801	4.25605026832997	5.2725500572607	0.00592354189227873	2.43258182906922	6.09422901962485	3.15457909739941	5.95798125966713	4.30220779087477	9.68833419862883	10.4989852682872	3.77835867065569	1.32465760121453	6.06268214576433	7.67000907126337	10.2016409186854	5.70706667507719	12.7922618657017	12.9557251185969	4.86278516590808	8.78792620440952	8.11560988246854	6.54140989389533	2.68664767190435	2.9125126787846	4.84292316887525	5.57079577382221	1.53047790892082	4.31152786674352	8.015004152396	4.70459166989632	3.53160293975665	5.24058115332208	7.79569463811651	5.66199395222178	12.4345646538907	17.9687038084629	5.3876618111071
PRAMEF4	0.133984924620165	0.0636108335550478	0.0828653751839663	0.123783278303963	0.0882474681746162	0	0.205123570257761	0.222511123794334	0.103092842732368	0	20.8928510137181	0	3.14055105774995	0.731029799753817	0.00276644450444313	0.813967567825078	0.00204843078885653	2.0800696461223	0	0.0455315633137786	0	0.00670877114113472	0	0	0.0253995041953953	0.0123002370052631	0	0.0173128355641882	0	4.52469033154218	0	0.0127889126397975	6.91279838911899	0	0.0348226146425404	0.718407104549272	0.968040529938464	0.779075188361042	1.63416761087498	4.21422897779904	0	3.3768564902152	7.39348935546712	0.725839213086492	0	0	0	22.1937910182328	0
HNRNPCL3	1.7129638058171	1.33282043740332	0.0549175194571254	0.0801385864570568	0.0583005642676879	0	2.11026940791533	2.20966351894744	2.88479556091293	0.751887608736568	0.992869248096181	0.987492395721049	0.0114150190947465	0	1.02518258852241	1.6432280097305	1.01861553986871	0.00887837951101267	0.991685818184122	1.45759963402516	1.93486596807542	2.10338143150542	0.710417941614624	0	1.2436610600377	2.19163243077382	1.84663201005576	2.2723849614769	2.38993171646654	3.50364798271384	1.61332425580488	5.4197705384609	0.764210868943112	2.81507474721549	1.34141887777121	0.684692041179452	2.91456391841094	5.78778941434583	0	2.14734119229214	0.864644019494513	2.32927804642972	3.60046699730995	0	3.90804523734959	3.8013085565899	3.34303537170371	5.70671602953238	1.79391755934279
HNRNPCL2	1.79213578547226	3.82349703629663	0.0681951445472279	1.7285018686817	0.0725038459524178	0	2.25071724984813	2.36685919046701	1.60107192348176	2.37931933492756	0.992323460168635	0.986461071057223	1.07874159594286	0.679503958152701	0.00502915724130326	0.775196242303391	0.00371916460291732	5.22370007873515	4.96686360700747	2.85795771956127	3.8729471671227	2.11396878282461	0.69200225535859	1.34764755500635	2.45342173647945	8.69056747265615	1.83281125199443	2.30248078068577	6.43071856505223	9.32202456368134	1.58278786842686	5.47476728693756	2.3950092907297	4.68429234423123	1.37806661555583	0	2.90561882621888	4.8321652567568	0	3.22668995549372	4.46018932013136	3.50966381655732	7.18650274102695	0	2.91986959489303	2.82741745663056	4.1250674401042	23.7821590996767	1.77586628140493
PRAMEF18	0.229840972024313	0.100854114795475	0.134193432093421	0.209880022865433	0.143764828017324	0	0.382555867125852	0.423817065811644	0.170757198194639	0	156.030758729202	0	0.015282874490967	0.675437606440926	0.00532831736388584	0.772027941785859	0.00393974071481829	2.10612276566151	9.93653433822764	0.0956585837102588	4.84168250054471	0.0130236348740074	4.61008935890016	0	0.0512032426714737	0.0241476950773405	0	1.18207931249605	0.721189970002321	3.58355363539556	0	0.0251317572092715	19.9091220707608	0	0.0715637938309308	0	0	12.2281610683337	0	0.0185638796531176	0	0.0415147189037681	43.4842884600003	0	0	0	0	164.7553518923	0
PRAMEF19	0.217852739092503	0.0965221226505104	0.128106174101019	0.199227761685027	0.13714452509153	0	0.358579618917873	0.39607989419759	0.162564292098754	0	107.34638849543	0	0.0131474419432713	0	0.00459720328962665	0	0.00340054676873036	2.10003324145013	19.8893838934273	0.0804335212408107	0.9593928670862	0.0112112828273145	1.48435387278093	0	1.25859593924894	0.0207200374288121	0	0.0293733982726834	4.00518009177636	6.97203468849738	0	0.021558257224779	15.9578722390075	0	0.0605793356505926	0	0	7.38378366456837	0	0.0159547178286772	0	0.0354437606550475	21.8610156740676	0	0	0	0	73.6018627902704	0
PRAMEF17	0.215161384785957	0.0955374658630852	1.6034832225929	0.196831756279047	0.135645937901385	0	0.353274360272036	0.389966097598551	0.160714534106321	0	98.4034691622054	0	0.012467775507859	0	0.00436360309763661	0.783969356158577	1.01922568504632	8.31309638748068	10.9380606902421	0.0757333185784654	2.90635803673031	1.06371491605336	1.49273797351073	0	0.0412059792394459	1.11848984144149	0.906392094223152	1.16891631276015	1.5479905274187	1.22769829337357	0	0.0204252030909096	11.7681181748443	0	1.35525374966194	0	0	1.56432049913985	2.39913234068257	0.0151253265486999	0	0.0335309094372909	16.4123080362891	0	0	0	0	69.874778579618	0
PRAMEF20	0.22095279861901	0.0976507652696892	0.129689060997891	0.201985543347689	0.138865064000781	0	0.364725298659218	0.403172846856013	0.164690194263802	0	117.282121403936	0	7.39537800348975	0	0.00521546270638984	1.61035776511983	0.00385653964080857	2.10527248549388	8.94300771630542	0.0932558063196514	2.89902334489837	0.0127433437190831	7.00860616529115	0.618429146608347	0.0500153499287044	5.4648746938735	0	1.18076215548779	3.95505654863092	0.0450845349889439	0	0.0245774297606338	11.5637159068878	0	0.0698403256173818	0.66248913696506	0.959925535081405	10.5989537193698	0.73505974838732	27.6131381388565	0	4.66164418850592	26.2513479794014	3.75679302659148	0	0	0	95.254674217742	0
LRRC38	2.06403532587717	0.102485436671687	14.450577632958	18.6702431374456	34.9830995329962	0.98110065322267	68.9566303623161	0.434633328457455	3.34839013604523	12.4956325521515	35.7701645415207	13.8512706315723	121.912127140188	7.49343076231779	0.00707476992322853	103.844979166856	12.1913931715297	26.185339359406	12.9079413188425	2.95826202332684	19.3510901618852	27.3532543562619	32.966920152205	161.373318940259	32.681047504937	61.3876244700605	82.392630075227	17.1185943047197	61.8193649366758	1.25468095824225	43.2350620344928	3.33873272983289	63.1889675756428	54.2280242683642	16.9557046986936	11.8735251590516	57.2143335185332	144.161247830433	451.686904748251	365.813956950453	0.850118453216055	159.770393612726	7.0819824897981	410.813093538313	31.1707089454723	79.3803463488926	354.609667289974	48.9990930139941	0
PDPN	425.331069786342	1476.00897281976	962.876117295451	1289.41389167507	1138.60300869545	323.522420254223	1161.23098722338	573.017616530915	493.275041666565	5603.43086122256	527.54743613615	2762.24707787863	10325.3405127787	901.509870680148	656.405463758636	34109.7022136301	9183.17459113003	7335.78208627178	1019.96146087316	11434.7344617594	2474.83141629407	9074.11942501393	9386.7770839079	13569.2746165424	7740.1009933797	28883.1604675845	16064.5790751975	6643.69051126374	8135.35013205557	1742.47545345757	4141.27556121902	17637.6361222425	1900.22026916344	5783.88000615182	1290.60920675169	7638.68518308512	16272.6434494111	15443.6385986198	4690.58571341242	6775.83790578254	1449.07290163517	19277.1723164538	1441.60731265891	8021.79361651875	2306.42146086898	19198.6874825652	24622.5904574422	1365.87771376752	6826.68201135065
PRDM2	7886.26355621231	4804.72010687606	5569.73759708004	5431.95741568292	5412.09388134969	5386.54993892271	4831.69618598786	4700.76881061989	3716.72570045027	6448.30355087679	2985.47391359754	6953.63132528307	5869.29889746968	6239.94850412529	5220.54662960619	6632.3085552876	6323.83882091238	3185.93226006243	4723.41836356584	4114.76561626118	6017.67197338478	5477.90141631709	5699.41540867271	5834.09291344134	5760.08163131307	5689.22893929827	8134.59930494073	5176.65226804912	3599.62424620769	2528.84686758808	5254.89714006833	5287.58149079282	4607.24558940905	3347.42126377015	10051.7756727472	7368.40298621967	3913.45327686935	4188.03449940593	6570.95285921272	3271.47913792194	2672.11619785483	4125.97441968218	2062.64860265783	4004.81450372495	3429.92277241378	4616.77499179115	5471.71165991183	4815.0648966695	4209.69011308076
KAZN	8935.43553198805	592.934332177843	618.087453253307	586.527484518619	599.584295202792	493.177540516384	340.572417205404	346.101323015593	7700.3009168081	1544.18279081243	445.086390463551	4363.59209260638	2035.6039215095	3779.75990983187	2684.79236520733	1612.34019051688	1735.30253053948	2225.12264750015	1719.14031815474	1099.91875128714	5031.05221602722	2583.89397716088	1297.72700257951	2222.68992077783	2919.25220167949	1646.96316942905	2997.00814370153	1386.3180942392	2696.20206080199	1629.75571078689	2112.72601328087	4495.69140798525	1813.5233297626	2551.50045266731	8108.52812434095	1579.50664859331	2002.79483307858	1160.61425941729	3484.54920722586	1778.49456886272	1702.78411912446	2737.39065564337	790.28194525615	1949.90690850806	1200.46657784308	2840.01244110187	1954.56782613431	1264.07845686281	1217.9257304061
TMEM51	1814.85995949873	2548.90524865956	1944.32814055144	3107.2949170872	1974.53771442891	5434.89325370281	3455.16786607636	2795.68219029696	477.694770557198	795.944241546674	3453.41696096729	2065.50395157513	1993.18406437338	1168.92661106478	2422.43415844646	1648.08820836627	1918.06873003585	1726.92918912399	1288.11343924974	1076.07165528167	2130.15241178364	2761.53082337415	1348.49988414432	645.488772504195	6800.26816310593	3940.28948775054	3770.15227006384	1834.34374885744	1708.60480363846	1522.98520820088	905.166716924331	1796.98684315666	895.770343737894	1061.54668812773	2072.23902550068	1913.61684779956	514.992532470385	1159.83193634798	1332.92348945184	1050.79522821344	1243.4786967717	2743.17218118376	1008.5915555619	1276.2459978805	1006.55947300313	2598.08028120061	1625.9304661078	1593.07732838846	853.076903125347
FHAD1	16.1973104779192	348.594590280613	185.403781806109	134.020160428935	240.868165173486	122.305699631195	254.177695687502	239.169019927972	9.59053813259933	36.7652483919354	423.238032789087	104.904153028435	27.5916671193054	214.922640457606	163.339250740132	176.065403982073	129.975066338059	192.588355796776	82.4285398079496	43.608392617623	1338.23964458122	283.827646167738	79.0927379331755	74.3990345585103	102.702769162674	440.450863112502	1179.77365939258	176.30395964296	315.730074887183	117.49301098076	62.8284664739576	1816.22092707415	130.459178682743	39.2538962537388	41.5500421911657	178.942016301663	28.1132962675616	199.278641126073	56.0882815637464	117.018147650506	318.678726726934	100.414086090682	136.288446473078	216.707283038698	358.589877021435	108.664748264811	168.807718559382	328.052093669482	136.897396937119
EFHD2	5985.64590844428	10285.7234028148	8110.38983907102	15949.9129330366	5692.81868578293	15141.7247370467	13553.0831555172	11212.2853936648	5467.40969274312	4128.32290463121	18307.2799840239	8772.69348251829	9850.39438740045	14943.8944557475	9502.95142880841	22774.4289271919	28632.935181758	18978.397914258	8522.21365230297	9175.17466680825	10214.0533591046	18365.8392040867	10589.1683375977	11069.0607133745	27673.9000185401	25868.8620156023	17549.6018688999	6286.63346740586	32181.4982251779	23284.397710766	2517.07268057376	12410.6518570257	20103.226817558	10728.8110090259	6395.54387843481	7171.25819613745	4877.50548521106	8761.09989863317	11353.0111497111	23452.937474996	16816.2374152012	19668.2164413874	5896.66998107739	11453.414654276	7200.89352852863	10193.7628553433	10861.0119269887	11294.8518805172	14230.8359651394
CTRC	9.09536858637065	17.3010096817644	5.92524170628844	7.04962037590414	19.1622587288599	2.95340343737302	14.2191824004112	12.7658027132433	1.78047707811087	5.39997713613025	133.156984685435	5.93429883772655	16.9651329767587	23.6068118133753	24.4940607158736	10.75619675922	5.08298817295795	47.0339724950168	35.7589455102208	8.53241288155676	45.5489934773471	18.9194884955065	8.3824920391306	17.915984223661	50.387713958832	25.1724750288466	15.7337876211688	3.46767061659702	30.2569210097809	15.4360421666422	8.1094939102923	8.82881150824602	21.9223970456638	2.7791768983659	1.40935638490173	9.66450540794435	0.958234700513405	12.7704305404795	5.54098001389406	9.68071876037657	5.29780250765157	7.05999011406315	24.0866602038288	2.91893551806891	3.88721426511412	7.54187430940142	6.52453771137241	158.801074222309	3.56265774235997
CELA2A	0.243684501404068	23.9192924941849	27.3341832079723	25.4936890406694	13.3837276992263	0.981158059914453	65.819506490344	43.9186849920938	1.77957721374171	3.04615862450247	88.4325377311884	1.9761514242143	3.19425058298486	12.3683413967061	14.2677967199207	1.60412484109993	1.02076238532499	6.27549453284046	19.8764669863802	4.25468264287098	4.8390831591972	1.06900950777901	2.23635836828533	2.06003516181187	10.7315114785862	3.30803648983403	0.899650195382803	3.43977227276013	8.81050515373265	2.42503099759117	1.57174859957283	3.32071735651923	25.6756404691476	1.84967205226576	0.0746344291733405	2.16949495241205	0	10.5337636776055	0.731756088069098	1.09869144116472	1.7439889474221	2.38156195863491	16.1944107321016	0.667153925152417	0	1.87250611450379	1.58755457078069	76.0417725613994	0.865709601305203
CELA2B	3.83064584881719	9.37998532918145	17.2570319404209	12.010567499627	13.303386288196	8.87304101597555	5.12339001248473	12.6247510519479	11.0602716527032	18.8298321358938	59.6230636307313	8.90511544384919	19.0646112013267	36.036354800103	38.75895944319	4.08914300530049	10.1562814473664	18.8250503326792	17.8784020833192	16.7391822163344	16.4656417143835	3.17379701816646	4.52744681599387	7.80861656507652	52.6005562574238	1.13283495788651	11.1020533820079	5.73162105139588	16.6960432212114	17.7469382733504	7.30200436531163	2.2393224887736	24.4435605654103	13.093477684569	10.3973971770281	9.69211131926212	3.8679851931395	3.12240642249384	21.7627533358881	8.60295665246288	2.62619697209223	4.72745527405262	13.3655189092181	2.16595652694971	17.5453225608884	6.59897366059198	1.57630424636031	74.7054405281393	7.17884267469296
CASP9	994.734355357768	919.088330772036	994.449249553536	982.795046420837	1502.7802221269	1580.16319336701	1010.88424617747	1149.91997519103	696.050305458041	1031.29227397819	1109.74219906816	959.018980549838	745.334382780099	1483.56640061088	1143.3308071103	674.490630662899	924.003969776531	691.826435875922	705.134892356716	717.374468161464	848.18394772874	585.542504951389	408.937529977498	426.956756669316	1540.42265914474	626.802610009775	780.486910626281	507.24530378229	985.990951418752	851.638679168398	811.255318504664	337.6620436816	1049.88646859124	1018.54566822851	915.118661888948	871.033067368577	494.628319526887	333.716407290701	1155.64380216614	1233.21888477675	1602.28834230785	456.29149005432	375.965048967359	628.274092747539	679.159849627749	165.366853650809	494.975498471432	1687.38643611126	599.044767333086
DNAJC16	2714.11819364091	2226.68339002928	2168.48514789463	2600.81724839135	1892.28820924689	5931.0367557792	2135.02553455824	1897.87330002667	2211.02098579172	2519.05668128847	3005.34609728136	3023.53400901787	2706.70213513999	3399.17973345008	3590.26589344931	2065.09079369018	2799.42494808953	1595.0641909444	1712.18825772091	1510.37020040796	2584.25862876726	2372.60239010274	1719.84408414097	1561.27008789934	2551.04655316717	1618.47390287131	3708.08357511208	2532.5962709803	1845.80704707401	1681.94190655682	2182.99122527561	2168.70810956806	2177.55207019763	1248.60412094652	2901.9101827366	2374.96571065738	1662.36467015949	1423.18079879351	3368.17773138412	2031.79127141247	1981.40155816191	2048.99086512867	1169.86029049865	1665.17477142868	1761.73128404117	3050.77210173334	2359.83991999112	2121.90534581691	928.74489371046
AGMAT	99.0967560696996	115.520893839805	49.0445366457523	262.880573341798	58.9667814473778	3826.18314843948	113.912321499193	141.291959781071	118.829964382265	28.1453721790016	1540.9306606665	148.452215627301	169.645533439659	70.5394314510297	68.4047075163123	188.541834993622	156.373603039902	367.344122694226	206.574398726945	60.4154173102422	240.125873854816	86.220307995796	192.945854748721	69.3847633361017	236.635355669802	121.661745804481	459.282221591749	89.8944402198597	74.4776247015702	150.683617703331	83.2596798310473	199.066437043912	93.9696734870593	162.727552431446	134.700897708644	151.226754794675	79.5177373652342	181.672298467007	276.888585799393	197.49907175847	177.114217434014	155.230744002834	311.880253510552	72.3974297381604	271.863564665398	359.157852105101	177.058317947476	330.888675848805	143.208875216474
DDI2	9702.27600549027	2952.12249342246	3139.90535502807	3509.03514410454	2244.91179112847	7505.27310619941	2498.30309829317	2517.31526000838	7329.96558757228	2726.84895753874	4091.24388542442	8465.89377634653	4385.02461452359	6988.90122360026	7671.56346777015	4565.47937954344	6770.60985216422	3467.47344967874	6190.30119797833	3417.11912002711	7496.19335575963	4450.86973795755	3897.19218814836	3963.12295711457	7137.59799172575	3534.97713783211	7436.49010002186	4017.84588968015	4917.20383244888	1798.21736866338	4848.83317562915	5855.04795831148	4922.61163557817	4728.86787816502	13194.362665772	3751.50835686891	3163.73392929832	3276.2704380041	7838.13283487348	4059.28659771713	2375.70014599056	3590.41064628101	3686.97757277816	3546.38367568826	5141.96869696267	5659.21802959547	4309.4637836681	4555.83114019481	3139.45662943648
PLEKHM2	13800.9274638297	5848.43558083912	5937.67917024329	6126.71720255514	6778.37230216269	6388.69736491157	6811.50323661118	5932.14009403018	10435.0339188716	9475.59880133322	4758.87669285061	9790.10661060644	11092.942068129	9305.53360889701	13481.1336165177	10824.7926395205	14061.1001883293	9071.08475939966	8385.15982970039	10196.4110239354	10171.4555361271	15806.1125522825	9352.89663488608	6470.2762430458	16264.8560049787	9568.26774673239	18017.1870311124	13810.4377786348	11056.8133189963	7053.83220417056	6705.01006057747	8525.25203954001	6153.22977638732	9628.90508824231	13531.1904028312	7986.16889783494	7783.2669657174	7529.9864989608	10753.5691226718	9307.78339495487	5901.4882061556	11398.8595427668	4230.47836294614	11588.6463213273	6436.95616087549	11082.1628224017	12748.9422028931	6050.86837609625	5725.81502382673
SLC25A34	97.3162990516606	360.698488703548	386.49768291806	173.044401075755	343.756967528463	265.3306257076	482.927904217233	529.823838757446	93.8550829530573	176.392137388098	374.551119762941	41.5630835963023	24.4113057952907	113.144438668285	547.10984351308	40.6330893175827	29.4530068291055	175.822796167636	197.639084615969	112.13498703447	106.502092857614	155.575653392134	39.8822774567436	113.8928263365	36.3080058572793	124.924812712771	257.441153915172	911.299701601468	112.610090427061	266.729287375412	189.5959367608	86.9057519567912	68.8473696549256	115.969391648808	201.812351808161	109.310403391435	41.6922132538659	31.1313742431097	180.610940778748	142.74911738915	25.7651650867791	40.909182284165	53.4186538849157	112.491974400108	75.9963191716193	32.1093148144246	36.9903611266298	101.795563064972	10.7679501119028
TMEM82	0.258232616783175	50.5146865046915	23.183069141283	71.3541817593185	23.7104447210909	199.253443249321	55.9641386808463	25.3109900675407	3.33769699768505	3.83577039714229	713.366161934276	1.97835862363863	4.21940985808877	0	1.02582597466612	0.7852407427128	0.00316595171364331	3.13425405932661	5.96419039895387	0.0740557107085741	0.960382485094987	0.0104257754493013	1.49592003028502	0	0.0403488790016689	1.1175857710539	0.907003107502896	3.38828960629912	1.5509167256636	1.22583378640382	1.60409640003015	0.0200172956700655	1.59007538829843	0	5.02279439443802	0	0	2.39710028321507	0	0.0148264920310688	0	1.20296500058296	35.7449564451377	0	0	0	0	27.7256745797005	0
FBLIM1	2709.04706818438	4754.33441727454	2441.58980927889	6477.26534628853	3644.90107377938	10072.7883711334	4847.91006748414	2630.87596351276	5365.84500125525	7142.39759333056	9160.09893049881	6062.89636338847	10142.9959903296	6119.07735225841	1877.32353087771	9524.75153404828	10743.8274685115	13724.348256742	4874.37530291834	8722.58470029521	4893.52049130812	15882.8438364918	12416.0234858584	10252.9810337266	36851.5256367419	10658.5429991959	36471.4869348834	20377.8158412761	7783.12623418255	5821.47168557052	1642.07354117674	8299.79934669084	4491.26414608999	7311.22613231148	4017.80727106271	6199.87045815032	9409.7581352523	6087.52908438631	4194.62204487791	4099.01210048311	2883.06523900239	10410.5432821058	2443.99596538838	10100.8847444819	7074.22352756356	7346.19900858894	9023.40369632869	3157.8617948315	6906.84939954239
UQCRHL	527.19190291948	262.672946145649	429.671326870134	425.298192498255	211.709899061636	485.293426847059	363.302129778758	382.623502843543	461.831679354266	206.971593736577	623.921802978864	516.623106860036	417.730009794845	283.247725990509	490.001320955341	295.677866543106	484.341209962886	830.995176945838	317.805991621538	390.94694236986	248.82912328855	416.290174802528	381.299948370486	239.224324625349	592.768229499709	408.736785601696	386.068063263461	227.495040778321	373.569201513881	672.479298239042	532.683073516183	497.088614904525	209.09108928696	539.669967894883	205.916075513375	216.357078814425	215.301683533671	280.102797546488	511.996494196689	411.090183547859	681.862723406666	320.925329098789	580.058290141648	325.430212530958	689.890234309688	454.584763635268	363.205260211541	440.212274240901	289.145235871127
SPEN	15074.5662116201	10405.1138198798	9328.95897604799	12207.4928960963	13580.1344109407	20521.3724169325	8754.46046982687	7055.03007223967	13393.4549877351	16589.738239431	13656.6898602844	17989.7682960402	20889.2411162572	24794.9187211052	18113.6822149526	25679.365674441	26644.8093114434	17678.5021028719	9631.56155823266	11593.2650490052	14210.9889275793	17214.7640449104	14518.7242209533	12674.1089350846	19063.4724121895	14684.4155337626	21787.2476899747	9951.89949471276	17711.2133803131	10372.5665202234	13389.6665195134	17660.8275381314	12414.3614391144	14587.8636372179	16928.9416781639	16196.3689153451	11670.5387264502	17130.8829203478	24005.4111775855	15669.3086828297	9269.71829598018	16294.9319888666	9787.72570630877	15877.4387472801	10367.7332107709	15477.7871120291	19229.6530787844	19986.1251405561	10801.2500905187
ZBTB17	2186.76577921704	1913.67782264429	2154.03117595565	1826.53542125884	1767.36003110133	1776.44532165466	2391.37742979885	2344.02161164129	1958.19089994946	1767.72006982799	1090.8639616803	1923.97430894012	2556.1554648303	1642.14813529073	2198.87838547982	2528.64394783028	2278.53302338099	3398.36826121484	1540.37310223097	2387.28593971247	1879.36650970149	3168.3615158389	2374.94013596585	1152.09857915095	6511.93552908263	3537.10694402254	3363.65673620558	3312.6961053534	2242.44624689439	2318.84671451854	1430.50299983458	2989.09216860173	1595.43162192802	2201.6914654055	2028.2973437774	1625.94611173115	1534.33979004687	1561.66969447923	1505.44839389559	1821.42604495848	1769.54570587112	2658.04911654465	921.262973373593	2615.29462965957	1544.436054293	1600.02969629469	1962.80555449884	1287.6451626117	1380.08387494233
SRARP	5.52921249928578	11.9399569113207	7.2923813351273	0.199986713330861	0.137618484650739	24.670031979566	26.5829302188559	5.39156356063117	3.32995305772862	0	30.8065586123831	1.97519449160628	0.0191623061136035	0	0.00664562056537576	0	2.03706256313087	4.20561892694492	2.9766063826372	2.96554748338468	3.85986747261289	0.0163099612649145	0	0	0.0654470110525942	1.13295533655359	0.897292194578624	1.19059260598611	0	0.0588212805544774	0.746940223432812	0.031677110619766	0.738281391737806	0.910362296305365	0.0924826947964501	0.653314097905423	0	3.1184394830008	0.726978149142335	374.317177572414	0.847879123214107	0.0527877414782854	5.30234828102036	0.661891118779648	0.964529456119531	0	0	23.5749985822729	3.56220617774521
HSPB7	587.59071613779	2735.96892849967	3056.5686905067	2067.30601633919	8808.27186257228	162.745110686472	4239.59490762835	1394.75582725623	1549.59059412173	24603.4289330271	49.6727340221233	26.7178372421735	106.047080081036	80.4115269195956	5063.26100816231	2345.23630745341	220.346164921482	296.214085679907	24.8260586082407	15010.1232767089	465.716341671535	272.2878969143	399.705764409778	193.339698770965	61.6603159472202	80.0323588927264	366.608845595855	898.422782207409	475.069889915282	94.969702353439	295.673367035665	81.4242080256396	201.782637951931	46.7383699248787	231.820126202533	5842.30640259829	85.3362686110567	928.529257304483	52.8832309008615	34.3754258577163	170.854844355035	899.651680334926	8.870025634057	271.768293605501	3448.49684397102	213.56673543123	382.117422924357	80.1007851513478	827.872299123188
CLCNKA	2.03254948793625	1282.23366781147	2062.88351874066	1124.78550678125	440.865066147713	10.8449043771055	1310.68507938602	1457.26386494662	1.75731258074178	60.2963001030116	26.821968553082	4.94438865956901	4.26525148176417	6.74715050210465	527.18054718771	4.08397539657298	3.0525185475381	12.5692269786272	5.95627151896058	18.216484529454	3.85996889206338	12.6252526306951	24.661962315852	13.5642321381276	7.31736226549221	55.7197688453529	3.67286308392119	13.6703963247733	8.65824896257346	8.36421881304675	15.5030225558376	2.24021365516532	9.67212442931335	6.52295015756981	1.40938897815122	32.3552514080885	6.77806936042889	13.5728615892634	5.54006371983513	10.7526120649241	23.1642795687287	7.0611445820044	6.19567087259246	2.91865387241013	8.76147738261475	2.81255195255184	3.22141855941694	33.9737798649375	2.66148360399525
CLCNKB	2.04443037758083	206.802486121001	364.499202444077	22.3311589456703	75.0842181947592	0.981458521602381	217.022600642061	581.178907180296	0.190680227376447	57.9511148973479	14.8997288625593	3.95472839559692	18.0157070532979	3.70119976455449	9.19275599087065	8.25863726513594	5.08270151849002	9.43094035769571	0.990498500929027	12.6552832673309	10.6444727315218	6.32490052672179	56.6671500913653	12.1424462772453	13.2987052460518	36.0551625290067	5.52807168412573	2.32985920682215	19.0755124290718	29.5171223787193	9.76152550407475	2.23981820003054	2.35439599450242	19.654975132063	3.99790631711358	46.1140933868916	15.5184134731082	11.9784221896889	3.12951203422392	9.67697905288595	24.9770301909273	5.89319456110716	10.670717829422	7.47578508870046	32.1781362715621	0.923884576616955	4.8749320080183	9.41252174000941	1.76152323605235
FAM131C	128.666216229482	153.746449103976	145.043950303744	88.2186110063488	57.4480684222501	6.89888411012824	447.467776697919	35.1478836129663	12.7252041813525	24.2181084400379	15.8931884622032	162.307407429138	473.886810044781	200.467902865199	482.845239799516	127.863335076698	270.09494233513	393.520466768876	566.099904283082	47.8114669198	138.448171535662	240.737654944582	107.54404563394	269.390437860509	344.068090580353	175.351640366812	748.182428192393	259.304432764458	385.547594417866	298.905156831774	36.6839742808117	27.5368668815989	139.374031750574	669.738843435814	207.167227249627	306.323413689009	140.621585284571	380.258186262194	471.153108671153	170.679322733344	26.6562066400747	233.398346561433	19.5562385949295	486.46528304773	215.339361666906	176.716198104821	425.070287552075	42.3939439896401	84.6381526042872
EPHA2	42537.3827842253	2393.86093446836	3185.9585737789	5928.54609214329	1766.03514530359	8167.11771746021	3446.66760026594	2455.7854607794	22185.012816995	1728.44007839675	5133.42705715295	34828.5261814072	31144.5801100844	24289.8191099205	2252.99058288484	10936.9015651656	25621.2965835294	19103.9956058552	28750.6890199211	5197.83061239109	19158.7515390308	9427.34751869837	6586.55366848291	8289.56140334267	48117.1154333667	13333.3329338556	22948.2817221305	4932.20442411877	14866.6805863793	7200.92919247847	11917.4417619458	3567.62214504031	23308.7919000076	29332.9195310217	37055.8905397446	2644.48423395374	6144.16724019177	5655.24780083536	21483.1289373485	17212.7237224792	7535.75258913348	15598.3239335957	7162.79964036049	10066.0785447492	13001.5716775913	13770.9474579709	7852.90634143918	6985.03366668913	4846.5689315554
ARHGEF19	2833.43251718935	1041.10958314961	2037.5173251599	845.666297130695	737.635874689334	796.980224187095	1588.8856482968	1778.87131875928	2505.51113620783	326.946311025734	424.222936520523	4920.78887429298	1451.44603032548	5526.01620449414	1044.3223247735	3830.34470650126	1892.68962731293	2345.49302539015	1724.10510837811	1207.81610508957	2298.61532070718	2015.20264488392	2076.56526968381	2942.07414579553	1750.67694157809	2802.99404562236	3537.692281863	1090.65707010472	7021.82440562803	2820.5954536856	5299.90119235677	10126.3052406327	3027.16695382417	6125.31545273404	2240.61660980098	3117.16779702128	2378.13424055509	2390.95899164352	1771.0621366101	4913.60845637077	708.489913998383	1686.14329416103	470.405398577779	3299.47822429774	2027.74296900591	562.30590746839	3112.66824755611	2688.43400933828	2196.26219611874
CPLANE2	447.781141073544	286.497500852671	267.356625868917	240.749734291507	293.87550412446	471.486975764135	349.260850098044	318.423549129561	294.963980786245	291.720421307511	207.640232058706	214.764235583752	309.564097317672	227.109721109742	231.729360401416	191.869467463521	466.050096767167	267.929674880629	95.3397798097697	260.544690636426	249.810221093041	333.218222166012	209.107500806842	121.004688710184	366.923664216176	269.546971696926	214.794473381832	152.421052063322	146.694589363268	59.3855207791558	222.216550166951	129.799837864896	162.91284719858	141.21284674308	433.393607333247	190.204490253632	195.912011450467	169.661735363447	248.788076518016	344.50447302655	226.089604696693	171.556515803797	96.1884962654336	173.65341976335	298.175835643934	154.037285783336	174.588990399012	100.842929839777	80.1363602527835
FBXO42	5186.26151022228	2644.42723436944	2987.53276930342	2467.0573481339	3352.45477039143	3332.93355637753	2664.6490329564	2860.04555111596	3800.82003202999	3840.58993924674	2451.9635086912	3971.66533655866	3835.82241103709	3220.58894386872	3729.10624795926	2782.80645809427	2814.65973047319	2658.42933458593	4783.01003366757	2771.21129070309	4291.2864640884	2953.93118626962	2552.50113864344	1901.61088710754	5689.9591866315	3265.39657724081	5004.27626340937	5740.63751256124	5043.42563027001	2232.30161136926	2934.61808082365	3374.02409516603	2178.32837784281	2928.41639242669	6180.37327398563	3176.34779637112	1945.56687793055	2190.83843167688	3578.37756899208	2160.59926238526	2191.45754286314	3581.02818336787	1160.05196469262	3050.25612400158	1868.91363747767	3226.54546073362	2584.67616784388	2813.80981812731	1406.20016977952
SZRD1	8609.47812508314	4771.61427798198	5332.72365722912	6028.4372586847	7502.58191305213	8472.89401504297	5567.29695214773	5187.01520896769	9466.1288636374	9818.34265550283	7724.48442196768	10003.8822883263	13659.6873028567	10323.39200037	9154.84354443147	12128.1790768288	14885.5937879079	9841.39474496557	3064.85637130545	8995.78172179265	8865.28583132351	10324.0232385917	9099.95350635689	7053.5563552308	19420.7018038171	7451.2513143007	15961.781546455	5945.45499486938	7967.15249453271	7374.07286388069	8570.23119270649	6250.98720702599	7062.04971390971	8750.65718681728	9214.5766506096	7160.05427699433	6712.52017635522	6428.5302452104	8809.88243031081	8054.15671930123	9800.26205672266	11834.0769410286	5416.42172049908	7964.36120049637	4822.35432797012	16843.4792681683	8936.08696971482	7106.64391295737	7380.70103402797
SPATA21	3.84159710886744	5.44363569673299	8.80869710903473	12.1472581694065	17.8038183301874	4.92601305355964	7.49296682985381	10.4812507418717	204.143791936889	9.31834499965047	154.006886979892	23.7504484335992	6.38697576575464	46.3900520224436	20.4225581382286	6.57290306923624	2.03698382681802	11.5313586069792	19.8609981218799	4.37192628150729	22.2617204160933	5.27800287346287	7.58979941735825	6.32678122673917	7.3317608805377	6.61548509119926	981.641238576849	11.426795934209	8.63845919367968	4.8236002917621	35.9488049518768	424.503488513112	25.906872424314	1.84464207768905	5.30263261381727	7.38234369294102	4.8365078623455	11.9283435140718	13.5681368413571	3.25056864651769	2.62492183960251	3.57046755416389	43.6782486134633	4.4262675668012	0.96469669380595	2.8124891299189	5.68990290886596	167.045603553605	3.56154299231123
NECAP2	4491.45074734338	2499.86449457451	2668.52095978724	2390.78378909327	1799.75633711504	3459.19020923019	2599.82053822521	2707.00337237815	2655.66602397049	2464.93096161933	3668.01319834836	3096.76808112612	4933.13006711555	2646.30471455708	3417.75529773539	4167.60640387764	4008.75473800736	3362.80394836799	2265.37193176802	3443.6676171674	3715.17044775635	4137.59686462878	4526.17855989051	2166.72962978799	11313.3942128352	4600.02803615391	4090.43115496189	3491.29453711955	4211.25991912555	2911.93130474106	2233.60350186962	2895.65226345913	3372.53139953046	3576.58148966316	4280.43236415622	3012.29501231292	2190.94585257355	2320.50843933882	2765.39079279984	2799.21720281264	3314.80876731192	6487.54467502592	2096.51450438175	3824.35630482971	1910.81248221024	4771.78416528849	3858.11358676561	3392.59993350001	3226.85615365749
NBPF1	1010.73064645489	1050.41350667146	1442.79131695616	1126.89286583253	2178.56454599478	1490.39886044815	1092.02578433208	4826.70604625678	791.266552999482	1758.33247644165	996.481350516289	1028.29660458409	1017.805658704	2157.35178014079	1618.01678345226	1258.50841396766	1089.51334393767	596.59070710782	290.989802575441	867.293755458689	665.177396622342	1110.09075738765	838.751970646853	725.776129678334	639.942762709671	1570.21525656478	970.285563123076	573.209448228709	721.779925921822	1197.97132763003	2364.52509616137	460.832886708385	446.626023538495	1174.73484278347	798.691591184653	1330.93002327197	1091.11076412262	593.881757688869	2680.57556818102	655.817450521872	1262.19920280431	414.29622894542	570.209031688661	1309.54177837926	951.021728664596	895.937909692928	1250.35015474121	758.820179263086	1226.06702525396
CROCC	2329.67500486038	1469.48227873891	2648.34263521758	1281.1238916321	2469.53140004243	1880.99934697217	1510.66498174369	2452.74458804177	6377.69995877546	1677.50446596348	1293.53852314412	2347.5643387322	1661.36633536547	5879.21325641146	1449.59293130587	2207.93814132445	6297.43343511518	8499.57552041158	590.920877813658	1735.96986980874	1526.91657501225	1913.23631780862	2344.12441585219	5423.5792215078	2593.36095221478	2789.84885381212	2196.10677600023	2184.65175840364	2982.50297798411	2171.82085105314	1974.61063154742	2342.48818640679	1773.76489276544	6845.4994001124	2538.31436985358	1943.48063469326	2541.07362469629	1672.91036671513	5579.8874886001	5893.5345841093	1653.80949938462	2200.71133253176	833.04718142985	1923.42642070952	4618.71485069485	1887.33211896047	2362.26556977418	1492.1963183051	2642.19055248388
MFAP2	58.527724621758	230.767250883671	123.724334566496	125.604490534097	133.830135926267	81.8629113980403	120.70933574704	45.0614089402416	368.000144300578	1001.35515041544	101.33485097008	1283.63645602793	8077.62152011194	1282.07500511599	288.905232013559	4963.50122715754	4386.47347053968	3913.31031442441	1081.53704836627	2475.59489890775	999.22013272228	2532.39252543845	5458.14993613819	4005.53872349759	6906.80324681794	3320.17254675525	4357.10409248625	2244.90740343849	2758.04434427141	3262.96933445268	307.925738994315	1363.72123188495	443.373738100886	1785.46934628791	160.623972663657	1702.32480460523	5724.24555412896	2097.99269640069	448.512349329689	1035.77722406716	374.693423244689	3025.61497151269	2751.43639622963	2075.25331995213	808.750691220616	2055.56556777266	5051.73331014621	763.523606804469	632.357758971488
ATP13A2	9716.92011966791	6015.52726362909	5788.23837975713	6570.59797819591	3874.11269648686	15194.0081874026	5662.14015314605	7323.63234163445	12797.1611807811	3026.42069773217	6209.39155067336	6070.81471906521	9431.59234816482	8404.70613925347	6493.53015376792	10071.3818859418	20472.2483055376	14184.8494735668	3913.00652697509	7713.86098984351	5376.6795991204	11460.3753649326	3824.12114637206	4913.23496799461	7779.94351119765	4637.32519824736	9025.24390334073	4538.70938775209	6947.07000345766	7843.74134083812	5132.29970991448	5144.64125445087	4736.1102121388	5094.56030095541	8330.5040600025	4984.295006938	7722.16930888462	5612.05644617365	8923.87110966993	6776.91176598032	7363.0971307954	8482.92762231674	6214.78285317567	9516.37828239674	6330.74817074608	5251.86848928535	8374.35594340096	2196.35534383412	6779.83629580656
SDHB	4983.76283198715	5433.27610565953	5017.94662656667	5203.21010940788	3255.59650753881	4454.43206485898	7294.33832995955	5243.43915483729	5370.48121780308	2435.08795293207	4179.66538414454	3723.24759118453	5037.04181415796	2836.1836310238	4336.50610553566	4088.66062213365	5537.92910528466	6340.43039990318	2970.50814161128	3838.77534089855	3481.81698789004	4682.13266961274	3844.15380218771	2678.33720879466	9998.79996943004	4308.57545012722	5038.50559707658	2493.98160035851	3618.66691003842	5747.85901004596	3055.50318537136	2854.97173785372	3234.68446184891	4383.7438564065	3832.65222277022	2461.76410637808	2803.90903709336	3329.11157173758	7250.70789842687	5069.25934253606	6667.94871019513	7479.38023292045	5327.36089227634	4030.4988430755	3231.14268194853	4923.93456825794	3502.24942994433	3841.2988753737	2663.80265585409
PADI2	420.058002731252	506.738415737493	6615.40859548671	69.7367208644669	207.339099959109	20941.6387160989	56.0117208904071	91.8804654096486	40.7780417261301	190.48691870109	987.539134776587	19150.8105172579	145.274643519115	3650.05589080662	739.091142708751	370.416341399233	198.007647476317	63.8630701238924	234.380220680156	255.15858037371	344.682733197223	148.244325905969	734.161415434654	168.97836175384	291.05491049628	195.089484725773	508.264252406361	808.610910425307	137.138445149109	660.730683968396	41471.7345140811	199.098462768282	547.964056008926	166.454830718985	305.599647135382	3044.75873458641	31.0244507009011	98.3731984744145	154.796816635367	83.7491694310548	234.053633948219	241.610389421916	1006.81641045833	82.9701576551525	126.662433342239	94.4860772998389	302.212308893757	534.460792310578	515.249732529729
PADI1	41844.3468339775	0.112511465673379	314.883184656847	0.239482831275836	1.63161958824281	1685.69584485171	53.6840770646207	2.97716735934505	4116.08251321147	0.709647239907756	142.06832702846	4927.73108764176	4560.92070301287	90.2891442303018	50.0291569366793	18.2123267055502	607.208684623587	377.851350150945	88.3874495223882	42.1868048174577	10085.4347352981	540.347996406513	175.193682042144	77.2695641594387	200.505876188279	142.491494602173	5443.25061170726	3255.77315604527	226.771411551655	524.337975106352	1882.36408532168	5.53422930608031	2877.31402664288	606.048155678082	34440.7755849204	44.8390001788931	106.673863198894	22.3381425493992	1930.84605144425	429.357325639108	84.5161895929325	508.812988190584	66.7814982652498	8.97407349122493	293.286500352321	507.491797053743	120.181920313549	254.490588536736	24.2856729985493
PADI3	2349.46947450601	71.7554935044458	15.9871749567832	5.3455183753155	1.63675456744501	17.7489163468087	2.78866395035291	5.4878275013819	508.382503070002	0	145.049094486649	382.019409717696	332.93169085682	476.146904690326	180.696599191462	1753.56196176552	535.116685772177	154.919896644335	84.4149494348451	15.5564867709188	821.062185993322	14405.6678810677	2773.2197867322	366.025538158543	376.774564453005	677.226702625718	18238.8952723802	258.210525115144	832.011767598046	282.37598664877	110.218735982361	2.23428513639876	274.747058743466	6372.28599306031	3549.03766820219	1485.87659605218	67.87957104369	149.603842507868	12419.5272840787	676.219085450092	163.736095641836	621.998650771857	2334.44346203865	259.683158466682	6793.63743774157	356.275643958084	242.908361027124	872.872947662458	3203.4693489441
PADI4	9.10559907029278	13.3621666428449	0.139600822637199	1.96775386847554	11.9096630585272	0.981132579047064	5.15840186477703	22.3554272649065	9.57014058614125	24.3022735253461	150.047911968963	2.96488887442336	4.26465302702126	5.98845604457964	7.15281924580108	7.420556616136	1.02135028835986	7.34172777197127	20.857549910623	2.96293330243898	12.5823981695754	4.22518017168991	46.4897150521576	0	15.7005167374265	13.1616703877037	34.3222797928272	14.7927120415472	3.88250227655772	8.35846374856559	4.01129359321039	6.63318201960842	18.6664265865581	13.0856068763872	9.14129515633912	1.39641458970368	0.9582303317151	16.814585764279	14.4296500680512	1.10177214686261	16.0209878345446	9.37930847172545	60.8470925291999	0.661623064328729	4.86214458069156	3.75821093942524	4.04752168755194	157.898552467724	8.98067572730568
PADI6	0.198327181382594	1.44444278175577	0.117993918582088	0.181806989223686	0.126168644435522	0	0.320709055520148	0.352621847711806	3.2901487903821	0	62.6310964917712	0	0.0130150469324861	0	1.02641176446018	1.62673458195505	0.00336699841397947	4.17571856323755	11.9313549826763	0.0795125864555521	3.87858435108779	2.10935915690297	3.0826459799128	1.36513146367338	0.0431279972216345	1.12043864971501	4.65391613976214	1.17179351365607	3.18314110216197	1.23173181301571	0	0.0213373820510299	6.63034762057685	6.595374265081	2.60610533016713	1.44021676269947	0	4.04526312701259	4.05537879444633	0.0157931174765102	0	0.0350704205586987	13.6278927303682	0	0.967404333389254	0.929847351351382	0	43.9476622239147	0.87276739544788
RCC2	17853.3302564314	3761.11398277839	6397.51936779131	6452.04234076414	2211.16086835314	18828.773318433	3779.68481500424	2823.41845847769	15624.3194279342	3390.32299940615	11161.0118798053	30163.073607624	21380.1336315627	31615.1141417998	12525.6434107358	28825.1621292539	30499.2293193684	17369.7597074747	11251.3879407467	9737.02083116377	13666.827076648	19304.5962294219	26172.0496618742	11880.1369337351	41273.1248848249	24976.9662628628	24998.0987748624	7075.87575533354	16288.1050064006	17318.404414046	26051.4588825153	23162.8669296788	14687.5755013123	24756.4501577042	18036.9700655374	14472.9365676662	17636.2607499735	17697.5749138863	30637.2890569282	28148.7121222683	18754.0060592864	21952.9491259079	21963.4169265563	15896.2699112356	17136.972547965	23667.0217221024	20608.4542524213	22654.7629093594	12077.7561317396
ARHGEF10L	17137.079799096	4520.96979983357	3451.77351272045	3597.23536205184	6315.60527038137	13344.5692607138	3895.25391081623	3852.22508401757	5172.44851154664	5883.57541480572	6985.31810502577	5802.61521004229	2357.91120626336	2408.5707685715	10515.5700491414	1588.23294514417	4260.5672230318	1488.31390975911	5574.55224422114	3360.95534725997	6301.39169110298	3625.64964812983	1270.80127026163	1600.65561127756	4294.36060386683	3167.87036133665	3635.84205523844	3299.08819996628	2171.01889663785	3150.30596434937	1977.07355319039	887.538265745374	3470.66026801042	1915.47583879068	13860.3734973241	5197.20036182623	1410.19203686914	1304.69193779252	2047.94356271519	2513.71195488653	1093.91774731059	1417.77187767631	779.587144162251	2254.99294136451	2983.6471688098	1106.68179991795	1708.25657596989	847.419769276227	1036.84537321462
ACTL8	2.04509381272664	0.0940729608445183	0.124678682260844	0.193285125177357	24.4619053955914	16.7748855744989	0.345478968143678	0.380998028127797	0.157971794762895	2.2689190810038	45.7205453477334	10.8823766186283	0.0205900502067493	7.49789767240224	0.00712691218326711	0.770235344935135	4.0675072643307	760.752544918966	13.901163780932	152.752367773465	4555.48408332468	244.919281198486	9.89859907060511	60.0740668840325	15.7844318522057	16.4779681990163	179.615826901598	1.18668035229288	246.755552728489	38.0370520023916	4.83009737603684	6.63853934420482	3.98027110914723	48.6079858870294	2.69906195659796	22.3583065816134	9.68627738678181	5.52411532502047	93.0269663757794	16.1313745969871	56.9225982482281	3.56433116832347	51.6326566772863	1.42095922807332	38.9652594191256	46.2859624518723	18.8675906102344	186.646788597641	0.865374187495598
IGSF21	94.8105860312777	42.4941734314016	27.4475733512464	35.7537692529683	38.3002920669849	3.93978806005663	46.425352279976	8.02536134306289	23.6080457635235	165.852563815347	59.6104400058485	66.3075376031223	67.8662287359681	2.94348220310602	79.6279039654141	30.6661056525983	130.981046005581	113.02973321614	25.8189723228632	236.274485755713	26.1292446196951	158.708105894348	23.7343855857864	158.498888886609	73.6828856400103	373.407850971062	16.6327927482954	278.394931705314	64.9962271320113	45.1370279667223	23.6139064076159	1.13637478802719	20.1850044002073	12.1305953165361	54.4509868260223	47.0996330229983	142.583134783929	241.998954326716	17.568271017329	15.0585946708505	52.483260980144	101.510638639314	38.2718953570728	152.662885243785	22.4003880161886	223.102588815522	188.760417766366	30.1412060478306	81.0646717491526
KLHDC7A	971.759655464562	1665.51213647197	1386.58450086717	1102.97790638477	433.555807972133	772.32265066168	1750.1497301694	1583.57053923143	363.773409701585	5.41213941318227	494.762107793241	70.2665759478267	22.2904243861048	9.01127300513043	71.4624581267772	0.769228955455465	5.08326311157079	13.6265441741285	9.92853118760777	2.95818613806444	485.211894474759	4.22556813482291	16.8126652042978	2.75488387362279	6.12282251566827	15.3828414109705	0.898825390765262	9.15676408145036	41.965426823555	26.173357978272	17.0763174326619	7.74058220040998	22.6178402960702	0.911703288811131	275.229451010833	175.421018457436	11.6253942033805	3.92191606160188	109.960816818509	23.6444649512022	56.936498179764	7.07132616457117	22.2279941159762	5.93941701139577	104.263173866148	0.925060141299783	6.51531801352018	64.086451578644	6.26449735458964
PAX7	66.1548196919345	2.78029767711588	1.60609521253265	6.97529764394327	1.65052921360831	0	16.0143342655268	0.405628176557461	0.165421120947626	0.701620254201904	30.8053857166082	0.986060587833758	1339.95511280068	13.5752479047573	2.04917741750027	0	3.05180121437621	6.29749235809536	334.690866726351	208.866658892841	139.415433287408	0.0175985047766005	9.13556348747933	569.773645629291	6.11529676597517	176.451963384823	0	2.32408611030221	59.4001807862543	8.37498361246282	12.9982471031121	0.0342669464085361	557.846011124985	45.8010877191854	36.370508523509	2.15604245005686	3087.34656987319	2.32902839850924	36.8288988263976	7.54145317132482	3632.70077813672	3.56198446608182	15.1028009602868	568.776849764483	16.5544996184324	22.6590987530802	5.6989351611098	58.4189563076416	4.46725736727093
AL080251.1	5.08093017708979	1.40851034846611	1.54123748221823	0.136753552689213	1.57909512908977	2.95829832449959	0.229677420139099	0.249844669742964	3.14147458339368	0	12.9280030129819	2.96934255711974	4.22489183898446	3.04878817026067	0.00449364276003772	0.782077418886298	3.04559535819971	2.09906962291802	2.97962309896413	2.80690763800181	6.80411172520211	6.27128637575833	0.700698927258375	0.631254422730426	2.42977721617932	2.20197465720196	2.77683322864412	4.50519764495177	0.732888845129638	3.53519035898976	0.764125307955745	4.36981444821591	2.4186658991901	1.86017010952796	3.8307920382538	1.44239401424555	0.961779081633496	3.21674852478423	7.4177205456932	2.15514983358578	0	0.0345941627554225	2.66994386583292	3.03069012471089	3.9028469682394	1.88151079248219	1.61255566563149	5.68931072116284	0.873283328136573
ALDH4A1	6213.73862044356	1433.67933269629	2658.40288291707	1846.93205370861	1566.16331219401	1980.62271886019	4987.79644733241	1939.71912167116	2014.41401959185	635.166426374935	318.911534966781	1984.34709853908	1448.25552016906	1779.65912424433	1533.29708164631	1955.4491704308	3545.72860810702	2056.61414933558	1069.61973898258	765.098678056157	2296.68940695829	1589.4522574849	1147.80515002529	2266.43473547577	2239.55663811305	2083.05794033078	2060.02755220522	799.523097916576	2025.10742672488	1492.1622728788	844.700792783572	1263.63622978956	1002.78271499331	2489.77769730707	5422.95126057191	1714.34857353385	1257.92382487438	1366.35539413229	6463.75677695443	1147.39469201067	1530.99226087674	1513.42520412005	1906.75667061058	2005.8195136682	1394.37707116769	977.207065398833	1536.12955800704	622.126404704916	2050.34907571122
IFFO2	18073.7817050004	925.803394670367	1261.85005735552	710.220248337824	1623.50996687907	2275.54459345323	823.954642516838	1217.09392843311	11676.2551158819	2570.00046853773	672.598529324083	20684.7267276699	21511.5476205087	17540.2283313747	3205.42855066321	9955.87103486109	13297.5292476054	15357.0813176985	3674.65020739567	15223.0237687695	16082.6291034373	17113.8262709805	9554.33038422513	11205.2506870566	13128.3104583824	6589.98511725311	19523.5588887543	11662.2445205509	14192.4854801656	8651.50544370817	3944.36672101479	5050.07276879835	7342.55070063123	22597.8327433024	8298.20298637114	2684.93058605211	5465.25374232501	8990.86027465371	3777.31141786538	6914.30594155682	1259.47690803221	12790.88882895	1690.19935306818	8937.8242826305	8554.35543958091	27274.5118402346	7816.68419291533	6788.02411734335	9823.83555636726
UBR4	31182.5869142224	21514.3541647259	21754.4715637828	22971.4045219595	40231.9134204174	33625.2560747936	22471.8001296023	18052.5060410443	23026.6747360907	37329.0524377105	21091.070541157	22003.9882219045	35270.9336592034	36435.4225860902	18117.7705666936	44758.0014500931	25798.9970968198	12597.1658654119	14949.8771744798	23386.7017893535	20277.0697035218	30635.668763122	20437.2411896591	16424.4657432704	20769.4507419288	14956.1827584914	28174.7166971109	15920.0532350686	20706.4138215547	12154.1132970244	15825.9217453672	17142.8714889415	16899.2027382444	17720.1764753001	28699.8140630592	31199.7101919547	14893.4427870881	20182.2514959617	32091.439186343	25506.2204012979	14545.487016167	20110.5170253052	25751.118550267	24744.3270931948	17088.2519553103	34284.2180209761	26929.4102134517	14546.0535945617	24919.5083477512
EMC1	5142.5079682496	3930.81486007444	5142.98165364862	4603.51965773478	4621.78010150871	10374.6178564218	3823.4534796419	3810.16104979333	5592.05999029911	5573.0294169678	5114.55198637311	9882.15076275503	12731.9978727183	12489.7926855897	5966.7808371464	11578.283867944	10333.6089497318	5420.47085680904	2579.20629171791	9495.86092439723	9080.24202989222	8431.82929621006	6809.56926257732	4271.91691420696	12333.8478590036	7685.73398917119	11489.8868110348	3924.61402105071	7096.19613782711	5630.50049739009	11904.4603074059	10626.8321926441	4595.04321954437	4293.93959269074	5061.03302761331	9309.65758463967	6748.40847453543	7805.38018446419	8599.6485676964	6439.89445855677	6814.773722266	10016.1360124969	10095.1720025356	7667.58724877948	4646.96129146213	11073.6695872457	11777.8549750281	7690.15422768587	6352.8251102337
MRTO4	1991.12213786239	1465.49701428146	1593.71413203567	2211.10897101167	1505.92576259582	3098.18196807558	1818.13706854367	2030.92293145719	4357.48799005582	1268.88279789386	2483.75718420187	3753.92957761087	5009.4657277284	2768.59815397226	2505.13291235112	4520.65967457565	4754.04821911612	4322.5495393416	1946.57059610505	2618.54728305853	2994.78851328625	4018.81138622295	3784.97996612837	2085.03852860234	6827.24564599605	4295.4122438141	4941.30293696813	1132.73537392175	2602.530126386	3617.6457449558	2508.93570872507	4060.26489042525	1738.90205954265	2639.39983201389	2099.54892172401	1678.33653572456	1977.57151500677	3830.24473293249	3546.25199038587	2507.28015524715	3651.28038315852	5178.40218502195	4792.76399296959	2785.8995565136	1853.32183692194	4595.9934541775	3053.34974446068	3755.52385232819	1470.15895662189
AKR7A3	91.9801212425299	19371.151095523	19118.8920867323	28573.8379824691	7060.53401329168	14845.8108940508	38717.5394888686	19542.1645759033	321.634312806165	64.2329772148183	4165.75463810629	39.583489573415	51.9752924099232	176.984374172611	60.2375889853337	61.4038807137816	39.606869502108	101.535651456996	170.821617639342	49.2038952143394	91.0053054721591	121.952257778294	97.5737251079243	27.819461067542	131.633484489049	24.1492063705986	145.350385752235	72.8333532002739	74.4875956097447	81.9058405677189	72.6443016100545	406.789592650788	36.3987987692249	58.897709382177	117.853538254019	96.5409914626649	18.4145317982668	49.5448968520251	116.317378464282	56.9155673501241	47.1297389458729	96.8977380437531	131.850697227009	110.953654162195	169.547146537959	32.1089172015455	20.5144995212586	175.333710480292	170.260406574767
AKR7A2	4371.76519839555	2716.05937214766	2576.62030039296	2724.60930299485	2156.7560949758	13293.295502684	3411.64091763953	2529.58759329446	2262.58229904232	2298.63413755668	3631.25214189547	2849.3450106172	2046.21053508485	2431.37821314456	2786.87761474021	2077.53827799205	3247.21132758393	3514.54940251043	1120.26998471631	2174.39808290502	2268.60335374895	2745.78509631336	2725.52859032556	2029.9021997049	4085.47337077013	3343.17767480586	2659.98000015503	1095.20119564514	2354.27804117966	2896.47097632474	2496.71531453193	2055.44546275233	1198.15895099354	2340.11220716163	4022.76715641825	2088.81865783993	2345.16211272882	1706.55025612982	3466.8609731132	2538.39160823744	2557.31950489738	2596.22901072005	2187.41509194694	2281.44412549647	2020.92470695341	1717.21952918909	1631.65957448501	1686.38942428325	1744.03311828618
PQLC2	858.998537685777	888.59139090156	942.729802096922	1162.31541585668	744.947747164705	1825.77098090767	1378.32623723172	1300.29488516427	1201.42249498343	578.717933139486	1039.20324462691	980.790335218496	1541.53212707752	981.328145181611	1347.50077490358	694.407837289742	1823.633332075	2111.01424523593	1094.44989027642	1008.77814968755	648.7162602461	1262.51558137282	1089.41571501551	750.851079569103	4068.24910269221	1571.31822522379	2018.39798194053	989.410444807718	906.614902517627	1441.10687855171	1005.68728876302	1031.57776947066	662.287292304336	765.992016113942	825.877991980086	887.466684709548	775.894159187597	854.854351568964	1344.2005535934	779.246144414496	1450.02134453092	979.009571081805	777.822184202192	1058.00910120135	857.476051376716	1264.53322328595	1050.16648748552	680.57654014665	492.72983988631
CAPZB	25651.8143596404	10670.3565061058	8655.04382798545	10992.7552052765	12803.040996013	18163.9518508272	12299.9042936857	8883.37867485935	19022.8208225441	14549.8066872307	13384.4695799706	19159.5917635427	19002.0897044846	15203.6146584521	13062.6010897834	18767.8896521708	22874.6773965847	24757.8538569613	13437.310573729	24590.092598758	18589.4121699711	20892.9815544776	20250.4308978333	14010.4380768943	51616.0484957126	24144.1739949037	24774.0492764692	12166.0793106278	22572.1184978413	21378.4143443538	11346.3369205006	15447.0612418669	14854.5924231967	15739.211776086	27286.3504761745	14771.7886905723	15250.3598903569	12995.5924093469	13759.706995716	15095.0975036888	16166.4140348884	23174.6082481811	13153.9680617969	16548.0319858593	12726.7835419656	17448.3022816461	19654.6417652863	11483.3737206851	16233.4254691236
MINOS1	2155.15413787869	2326.12547159894	2033.40832611441	2549.96616434988	2723.67297534376	2476.76660637082	3612.35863831141	2203.69295787302	2223.48141356737	2486.12473392321	2549.32784967162	1807.18942999009	1456.74047141907	1431.73270449213	2785.8541472881	1791.77918299047	2259.24071793289	4734.88226245767	1252.35927533582	2451.7228455549	2076.89119399664	2253.81628634653	1265.43447317049	1362.05848340168	6921.17980905781	3489.99035101072	2272.04617023948	1410.19874700524	1449.96474419538	2840.70256015877	1421.51573761779	1703.52834218376	1329.50625482484	1593.73536336942	1972.64449293256	1499.36276158683	1367.51947829525	1423.18124806561	2084.88938922285	1891.18992844393	2701.53719611736	4149.18309282744	1927.24124673953	1837.37412722574	1332.98738472855	1675.63828566924	1455.3943015338	1532.73827096715	1170.17942886821
NBL1	2835.85564441002	2013.20660299018	1289.14155248151	1952.04258117417	3192.33068073115	5741.65000342066	2086.55387771574	1241.73484028827	4012.97590582008	6948.83111023524	3105.68930454764	3039.36581590997	2478.77727531222	2208.01929850051	1660.9048641857	3110.1045155428	5799.89337871522	9541.99293453654	1788.65985614506	6532.54604916802	1953.91666805459	3079.02717514289	2162.67698444891	4782.25544346981	9513.34465665966	3334.4333366557	3738.60501435755	4637.57754927195	4196.20080242764	1621.47784462497	2437.86250441119	1444.00593152373	1589.73186990664	1637.68638529321	2375.22546845267	3848.94143764925	3353.83703848431	2930.49434977142	2321.59673368539	2196.02009817049	1779.32029621383	8465.2381298743	4129.84676752808	6777.39202910098	2612.3923212127	2220.95374112828	3496.51464046271	1190.54626879759	2960.20166392451
MINOS1-NBL1	0.128801829046394	0.0614170302392523	0.0799105076831615	0.11906838444266	0.0850720739943721	0	0.196365162445923	2.5050256862834	0.099291797565682	1.53083367798075	15.9182537773002	2.97268727667113	1.06850609468774	0.710660246748335	0.00348740561778449	1.66084310748656	1.01765934699099	0.00772849724869551	1.98680990553075	1.42796965314297	0.963238354076541	0.00847582718307238	0	0.656241807952807	9.17427902060265	2.17993508107768	0.913466491664578	0.0220023781664566	0	2.3423588075896	0.782046886438762	1.11264933182839	1.61893503907712	0	0.0446827885673402	1.48687690186685	0	1.59730794450789	0	0.0120326170612064	0	1.18604418845441	4.54708379999699	1.50040306725812	0	2.85265837864536	0	13.4217247880188	0
HTR6	7.3031153087237	6.74292701488285	21.4552826690451	11.982361131422	16.1641626878255	16.7684960138097	11.8032858599354	3.03004385946502	1.77928864958708	14.8880751550342	43.7231397595567	21.7770651964908	6.3813758011855	46.004253598761	22.4501737397737	6.58967223942571	3.05235930428687	9.43033862104868	0.990499283001823	8.51137612195645	11.6145025094175	6.32453315836624	9.17033471346701	12.8734795514504	12.0981559754681	4.41967446523629	9.24091810788647	10.2621142958178	13.4728081845309	18.9394052341471	147.813310842994	25.2399108020917	9.68670019647573	2.77964826059235	5.28379079817032	17.2574400232119	3.86766179845477	2.31965943149307	3.1299318638629	2.17621419130526	0.847787834328547	9.373441674008	16.9409271739226	3.67821144842746	3.88758863271925	7.54434153270594	9.01697844267316	68.0537091378394	3.56388133983417
TMCO4	1656.18401744802	2692.13219828214	3067.94189186215	3136.12861443337	2061.21714147848	3876.42571879015	4294.50770135862	3858.82952620854	886.475101128103	1642.98330951907	2432.09401182877	1147.05893317299	1398.42373242751	1853.36207200371	4725.4137382481	1103.94632416174	1551.51601127655	1208.86086197732	963.352750708157	1591.56751540169	2079.80182153852	1879.57980038477	1619.15048924336	1036.7470099106	3036.2892391283	1838.70261802951	939.718550188636	946.217122793435	1505.51763177092	1851.51687129842	2096.42006526989	1807.98626088998	1989.49034798849	1344.94788368954	2883.70544058416	1772.04147006739	1111.47202740016	364.125650324756	1825.69555415177	1708.72013823485	2480.80418510493	1032.70492173441	1505.79302178281	1473.36834766858	1754.91415023366	1103.85320099099	760.189550616446	1393.22960898327	1071.08977275806
RNF186	2.04868095020312	4.10831434864583	4.48590278083178	5.36428043898025	3.12018606105973	284.092565874553	9.80773371635289	20.3782729292093	0.189542771058811	6.18456704444286	729.266936299879	1.97756449899609	2.12987533792169	16.6657116481736	0.00467708410075018	0	0.00345948006401353	2.10076073104108	13.9197113242364	0.0820585808496621	0	0.0114088992869574	7.90902427401575	0	4.77032584596949	2.20557748593414	0.904256650954945	0.0299112501137759	0	1.23431735031804	2.43026988992925	0.0219466746149117	0.753121097022265	4.69468652915794	1.36645697774893	0	0	1.55436290478089	0.742247932319626	0.0162388049164262	1.7574523241615	0.0361008269646954	15.4363140934751	0	0.967104935743214	0.92922264373152	0.770283714821101	40.0881504168797	2.69538866687773
OTUD3	749.740119187891	907.175702780932	1267.44828964158	1264.00303378761	1858.26193132375	1833.6596285787	1036.40771215755	893.608447684519	770.950856200179	1734.84823127764	1493.2350345868	1316.30274413642	872.556490246157	2421.81936175284	1122.91603626307	811.5644764368	795.051862458598	918.938117179393	720.031935258535	1007.31354225395	1142.5370154314	960.816477820951	896.445254969633	644.096726236223	1458.36278469421	946.749840060543	999.922877712392	2023.00791362736	981.217964994522	714.076772611698	1251.66619308413	1142.62723298662	685.816700154645	574.25477843237	723.608455563123	936.94068876954	418.006165632666	786.830091031955	703.753835258147	437.938952746099	368.467591968487	1569.3260552457	689.617717395431	476.449259254125	338.110361889212	795.759702304032	938.984932841183	1225.45737872854	481.92405678581
PLA2G2E	3.5331201994047	2.69201324370877	0.0929193142222891	0.140012234343466	0.0990682725300771	0	0.235955637499374	0.256859421144381	0.116100246568758	0	22.8762552174975	0.989063808769781	0.00797298124501011	0.72975732120121	0.0028077134661133	0	0.00207894071336645	1.04881637298779	14.9355926007106	2.62873699687651	0	0.006809709490399	1.5647940625233	0	0.0257968213277878	0.012487521178776	0	0.0175792188725752	0	0.0233601861384735	0	0.0129838380767143	0.789919588694736	0	0.0353775957416868	0	0	1.62813249645647	0	0.0096530894202938	0	0.0211094077707466	1.80257344218734	0	0	0	0	20.2530770204757	0
PLA2G2A	2335.23525477769	1319.67414938375	267.451304206451	310.335731833345	749.430302570132	1799.12755721439	25.907182956932	131.331577927962	2289.17119053112	78268.1153864327	1989.98333418151	347.380037936841	12.7446928206242	259.667838174755	166.40520757857	625.452435424217	6.09785340245955	113.055390459006	52.634144303897	40634.556915267	1242.26084035475	33.6590576454939	165.198014688963	67.237389259645	106.332787336864	0.0330101823988116	27.7470396077915	76.2515160085651	30.062391553058	2689.94916229329	468.06180664962	23.1327131853947	196.91817473677	79.4733111714925	761.175778461029	790.083170822725	20.35604659793	23.1375388138266	38.4421572622686	16.1270733112264	1041.42449315827	30.4026527903126	1387.30304468696	104.113313341723	5464.56999640618	2.81592740014752	158.068714276025	111.208241773469	7.17109583135729
PLA2G5	81.4026253790957	57.1611435700949	34.6802673595102	25.7200549947969	494.417688687243	3.94022551281646	0.445816607525074	20.3762248805721	121.842758019005	958.432367594648	53.6464007105572	5.93385582305124	5.32615846721862	11.2881772375802	257.209573772779	82.240264739566	35.5441375078468	40.8335273969091	31.7781786404505	750.397756197579	63.8995549854155	21.0461552084114	30.6642233080527	83.8417915423445	12.1637684381936	6.61525434605675	14.7812201929807	54.6181964490983	62.6310313916924	17.8721155188586	44.8796599728328	12.1408643219895	64.8291097116899	9.32487530520402	89.2890864233788	364.822887497394	114.455417596549	63.2053365178079	4.73306251276506	19.3511406813395	16.8645150993388	45.5560233931929	34.7097194775657	96.7022216878729	103.293045148273	13.2072255761707	43.6005680030365	92.3859142110985	50.4221649421326
PLA2G2D	399.476555760702	128.510382375922	38.9525438890953	3.66474904397102	20.7679750425279	3.93993865294397	85.5876936594984	59.5393566581445	9.60325651629133	10.1014369232361	80.4733910995594	4.94432451402484	15.9295611374471	18.8832711323809	138.830253958956	132.930524434217	2.03659878395262	15.7198255403679	4.96297130606106	4.3627292715991	7.73263245534109	5.27694328646622	129.955316614595	4.90058816134471	12.1630702745044	3.32479744446264	0.898966730223637	9.15621882793223	22.9128388505438	28.5466104022237	78.3897862810935	19.839342570127	828.893469924981	66.3875422839654	82.8984526259185	34.3475689884987	0.95893598116125	15.121213008449	7.94161260739978	10.7647318338477	59.6029008472955	1.22788581168356	49.8568822520436	5.94060911612974	21.4258038251131	27.3839485984634	8.98528252919599	34.8542899802618	5.36464875640271
PLA2G2F	10.9114537961033	47.8430949249937	11.6860608113145	7.06921120196892	3.12249102953151	5.91249463237252	32.8894278001417	12.9718516834191	17.4069450288058	18.728414070187	699.470059597165	91.04827397953	91.201604550218	19.6456991379602	5.11219034151417	161.943767900831	2026.60558099026	377.811472852379	2861.33791203381	491.418646141128	72.6052879821262	333.222984631684	7.59655390715214	4.19127763357895	1699.9118068037	84.413142124394	702.844509473663	372.955408862971	81.6176738645178	22.6166500807571	4.01551489726279	18.7383078780682	56.6668569387583	60.7663925571895	254.985194759932	14.8738511538958	31.0228147611354	2.32790957748802	15.9666793064635	46.184933589069	0	117.908804922596	57.8681439110604	425.323119087453	63.3257080828442	51.9559448873451	4.87432050079698	276.201681569156	32.3870255092123
PLA2G2C	22.6980869648373	6.74195755503866	1.60766012896755	0.208510535934664	40.5559592956471	0	11.7950220819987	0.420199080834675	20.1821342721671	33.1218423513093	15.8959892621577	2.96854321851271	1.07727601752853	0.683670482734339	2.04552584216125	0	1.01983180750612	2.10153651559701	4.96772463130128	10.6487274254059	6.79812217379272	0.0116241211052268	0	0	3.61253440649261	3.28780091877811	1.83600078151649	1.17487232931089	0.728611490819014	0.0408820963211025	2.42648112968529	2.21572756262805	1.57530266873312	0	3.85832305760199	7.7009363396055	0	0	1.55645702074477	1.09398578611026	1.75587342556489	2.35765618483917	19.0755029474181	0	2.92167474943865	0	3.29478721221685	16.1781926474562	0
UBXN10	282.496545167277	456.324972905058	312.011813381995	264.615239079023	2690.80698476955	2046.72035508438	506.993519485005	279.465896276768	577.491323663568	2990.72982308208	958.729386498242	12.8617334643623	94.378453594391	26.478748074298	209.269408907392	248.419297805111	458.936619175087	63.8629006850706	226.43910372968	1019.62200257127	371.833483465529	13.6876285641692	202.215846229027	17.7903703713559	47.1747682193208	12.0937666165875	79.5960153621227	31.903031391425	17.3613943119099	8.37861681480799	154.386545638764	8.83884674006986	87.490047463697	19.6130541583466	176.049365914534	715.15964966169	16.4749347435633	48.7428526175175	21.5809300001042	25.7918989035307	45.3486114402341	31.578511112894	722.003705347016	11.980106116601	266.022608382764	529.339969074309	55.9361856609315	119.702117904518	40.4950590592211
VWA5B1	5.60707634653959	1.447900877898	5.93086049697353	5.36994763406148	13.426233182033	545.538290732592	2.81771189756306	3.03388076402499	0.188168358328092	10.885298838756	183.80517602986	2.96583680640818	1.08235232252723	2.96125156169275	74.3533407109113	2.43375716942245	4.06542728092372	5.24094872363218	10.9270072276462	12.4146876289543	8.71840529372681	1.07007104351375	3.78127000785411	1.32553382573681	1.28263944431341	3.31569895097288	2.75322899250494	5.70427922994667	2.30720054896943	4.78193810684136	4.03829622125249	7.69466192841809	23.8473182119279	1.84712605461778	7.75466443925607	3.67474794451977	0.958733675410301	10.4666908565591	0	0.0205276354311072	0.849310354490185	2.39033835712185	33.2833928212556	0	1.93963145802036	6.61250534388936	7.41551409478545	92.0308544508619	6.29771338120607
CAMK2N1	8607.39427954608	996.091104340927	1398.36739804173	1965.66278068706	5046.29465418512	10998.0050913597	870.213557535407	1108.54991739353	2574.6540445067	5369.90948362692	14373.0151105956	3009.67585113798	2327.16494620156	352.336800008806	1401.61299038444	7460.68298770369	7180.81197767953	1203.63428540431	2881.12619818742	3031.74825318347	4682.46567222674	5419.00343821063	2168.84283708606	737.91197003422	14775.578213277	5370.30882804191	4245.06830743993	4189.501748042	3930.48865314169	1940.52254651634	1705.82412902849	553.217047341001	588.490953624424	1184.064064558	7301.14438969626	5504.30619382256	1201.6674308615	1311.89721205465	261.531090932665	314.51306834147	1907.50597423123	3705.86166634348	6584.67611560612	12546.9314153518	970.503310839957	8184.58574177674	4209.87707929461	1162.26774642784	5989.87507910014
MUL1	2971.46926339308	2014.49457599708	2062.13357455426	2233.16833022454	2046.49880426612	2946.27964731616	2319.90797968433	2519.36287056118	2699.276248135	2609.27024888935	1564.76512896183	2414.86651694364	2049.38749347698	1816.85768082598	2517.37719563046	2296.03233504785	4268.68523040447	1826.36560802748	1792.6334120614	2926.6095093238	2752.73484327292	3679.24717735105	2319.57372239838	1565.56612542743	3946.61089858553	2341.66378092732	2952.56367145017	1658.10736053733	3136.46758180538	1445.91978092734	1844.73516250894	1457.19289626654	1262.21236928469	1501.13821954747	2718.13703304068	2285.07740751294	1523.6706242154	2084.40221961187	3670.73549636482	1937.34294976089	2187.02471123272	3505.1341664979	2715.80938294111	3407.56136479215	1442.12183477244	3817.25516123727	2858.18964892057	1570.44406538656	1898.98930457466
FAM43B	31.9759427839111	47.7876257744654	27.453001508234	27.348008922277	128.814695700529	1.96739141251636	5.16847372581312	10.496270121273	23.6133912384203	257.127150875813	11.9192204762204	35.6255259813178	40.3074401248052	12.0476337209949	60.2328654545974	34.8282722709193	38.5899519009034	15.7196647453109	24.8259266707837	213.758920564149	594.708375703928	43.1156766796691	254.17317124758	38.597656988137	3.70569097882408	9.90360440527122	129.65756940323	63.7045953942452	54.6872375244648	15.5004861878819	106.256934277434	12.1408588318582	9.6459439374142	203.047507837561	41.5128425624095	37.3617377780389	17.4447561924569	24.7325707345184	4.73295939181942	1.10041428740452	7.07395476133615	390.27449902614	166.719995179146	56.5902872106369	37.9933454499021	2.81349292830421	656.101627297595	85.7846114520091	54.02907705939
CDA	21939.0811599498	78.3739391837414	182.683607558059	81.604954451959	56.0076846392719	56.2176059637384	127.753206120227	35.0988809388277	867.739828017467	412.43107360722	104.31513596925	3667.82829321614	5505.60934953047	138.902847222121	83.7166772306638	818.993311460812	1850.04237301337	1180.60827568555	4656.88112828035	1115.34399704487	7144.75014839011	5684.95287267309	4025.70615653068	1180.03270046422	5412.24456428352	326.581576070012	16525.9278904012	238.87671731964	7400.3043840167	1753.12038329267	549.754611875639	234.289118954748	153.955831126602	1535.74123468471	22381.4222459916	142.948260342753	75.6386473598202	823.599301705009	84.1846559996276	429.358124437656	99.649685030711	2687.24524140155	3725.34002586431	3765.50997427703	248.463872611828	430.937985426903	797.24636883616	384.576685187139	1503.49761730107
PINK1	6131.32929214723	2608.62191631104	3168.57439504817	3222.61240260698	3524.31743786424	2297.24549754272	4331.75168056727	2892.10806558793	2340.55653693454	3336.28135228529	1478.32976994419	1840.8406426221	3281.30517969898	1285.90387705692	2488.7893316391	1555.8679366728	3915.32570375654	1095.82788391244	1355.64754773922	2814.43892522139	2735.31427218004	2629.08461967267	1626.83446482623	876.226621467745	4984.7122163171	1300.70079411128	2506.30773544489	1374.93444440476	1690.34963850068	1009.43833098606	844.703320639862	778.658793318725	585.252725824942	1102.69920693636	5123.94322140788	2720.32324973738	918.464238957236	877.244607234372	1856.18795633149	797.499720898704	1719.71017632743	1717.60386067012	862.459248250923	1820.03432637049	1351.50340637132	2823.95854118314	2769.27284955672	837.054192157919	1390.90291021081
DDOST	8711.97705511957	10324.200025633	9987.05685898126	9433.98201929457	7195.66204360698	23851.3529874921	11064.7668998926	15811.3610678314	9581.76925830933	8427.73825468326	10922.5695640424	13382.7163774864	12503.0218060432	12567.1620056802	9527.45091121568	12094.9120978728	14751.5672237813	10725.796884934	5171.32659562748	16811.7849489454	10455.1486503489	11545.5461292199	12597.4056673743	8757.47967934056	25705.9836021713	14948.4803192168	17584.7888714681	4984.51442039699	12822.5274138562	13853.7431074148	13941.1661129587	17412.2673357495	7967.59981452455	9352.04736339573	9170.61491931913	11174.5285857215	10380.6018585234	10773.5076925152	13948.3474763678	10634.4030324335	14734.2298906927	13184.1363380682	15897.4340219279	11001.8038219326	10123.157873216	11343.9459120824	12562.7558479239	9577.3361120304	10203.9884318517
KIF17	30.2936661802468	67.7056572584506	103.445967625735	22.3253113783373	79.3958846510522	19.7213808590879	99.4444650385055	84.0526898663198	46.9989152495307	168.745795447962	233.480907416941	44.5323639705941	128.284739153554	46.2392669035227	82.6926687872277	155.369061391792	50.7752752764025	90.0192445183611	34.7573240035342	162.428159964023	237.244018242696	457.158062599648	179.214718465805	70.1350323476874	178.61593350767	53.7280239998248	274.126545093212	311.426382354065	56.244799516024	87.8127715212655	35.8703866258394	264.946991997993	63.9837343473562	52.3525935938486	44.1260253624207	185.836268395044	92.1324999670123	300.412670521456	23.1855743198613	30.0845135782917	45.3527052994387	276.373577145963	155.946002441544	35.3910002021349	75.9970401792191	345.042327555587	155.706090775025	219.672447196665	49.5090914589809
SH2D5	14.4408731242437	1.44748024854844	8.80948615135672	22.3207333699694	10.4868365165107	10.8440886353412	2.81569661370552	3.03161254651308	726.122049027981	17.9440619134582	30.7960114271939	168.244387023654	2790.31144467497	141.174221333525	37.7795204009264	834.032598739708	540.189936506871	602.861454049623	504.518336638157	273.352070486472	199.445653569512	2491.2802230593	745.002840394472	467.109273991061	1177.03503464089	569.816936968577	1200.87107322673	876.783112757562	221.223403011773	406.892986598946	35.871983674964	95.7221828581774	24.2455082863884	253.439842214671	70.0237870704258	80.0288753554467	862.225224107121	1629.1605178044	45.6594315674455	212.547298306351	114.777066777998	2131.54143113312	197.757485166789	187.184695322107	139.329494952457	4419.51940597672	669.637348780113	102.723624808489	260.307568610166
HP1BP3	11090.9509009536	12838.5931972858	15275.0642621036	14479.5023318017	14953.7103895872	16568.0090607318	12945.1314536517	12362.3058141491	11680.3401750725	17805.3597715405	11352.7557653769	17100.0275213707	14666.9077387798	22913.4096727461	20310.5166752031	19019.6133759934	10974.3260451372	12836.8369363534	9312.76036760343	14332.1669355862	17010.1995914996	16181.420337777	15595.8680517551	12523.6249352598	21083.302431802	22284.6448230676	20648.4366793527	22762.6765578915	20355.0571474399	13889.3583124077	20292.4844677745	19871.3137838211	10800.2218757568	11230.1269783927	14810.11289046	21840.6224219314	13569.5616508546	15111.2682489701	14397.7194015754	13826.4377893002	18794.9737775313	14702.2130229865	14106.4710580362	18735.1567054332	9011.35048612262	22100.0682407229	15383.0287850102	18551.401092779	13229.0657739516
EIF4G3	7636.07039664302	5005.00952841607	4548.15675785927	7199.11442372656	6535.96555408896	12255.6176332382	3788.8837322394	3556.16760041685	7862.24003712588	11895.9337634779	6265.02798109742	7787.9445798257	10905.2734940451	8131.24582206024	6771.19706109526	14038.84354067	9556.83784264358	6597.91746206434	7474.44224224696	6099.9861019668	9464.63772072837	8605.28015242027	7126.33511777554	7317.9912232635	8352.20597593358	7954.19609590623	10752.8995600218	4045.15935711143	6189.51957352849	5556.96375644634	8861.92405752984	5896.86401995265	5412.24843299991	5401.33906057538	8716.22241772907	11403.0627249113	8260.45233062244	9399.14447159937	10602.7364311541	6378.71640438752	8204.26945946285	4782.9301549411	10497.0208531059	5578.64512461987	5202.37680202979	11186.1355286679	11875.0483291192	6839.87723196317	4715.95562823847
ECE1	4772.38690272279	10509.8477242984	7571.54308265013	8210.72508702333	13052.688979003	18384.9023384029	9061.95071176856	10240.2216906389	9581.75220121966	19388.8877115474	7449.28259596203	13743.9549590864	12624.9552304251	14869.4158034808	5518.63896211078	20916.1003693484	9418.75136997251	18397.5340529489	2158.11075664087	20894.2956327504	7653.02913190097	16395.8697342235	8391.78981048592	20992.502137736	6619.78841478955	27566.2337446009	14322.04529939	7362.45111220642	40868.9347498258	20063.0091141706	7428.84450460718	25460.2044362533	15821.7893785136	12933.3107404152	3819.78945293273	14818.9914174528	20681.6871345961	13434.2651005934	12921.0953275591	17694.650197819	13982.0491455139	14550.5278885166	27746.1311205955	13037.0673542614	11991.1035083865	13020.5364726187	31639.3009078113	8763.81943423363	13234.4693138021
NBPF3	247.2237437995	778.503036552678	778.904466130302	1043.64725294175	1015.11332339172	746.677616386438	980.634800986573	824.303241531364	1369.73747825114	605.401662535414	1051.12642554227	592.828875213134	464.384649789156	1475.32943107567	776.852984032798	506.691320782744	502.620499431785	525.412828318962	131.092688097024	554.850425900514	657.439861951691	267.029588308104	342.824149532266	670.673877555116	227.060388566563	313.424376447558	580.502337366297	641.403179573554	1207.42157436577	616.791944629043	1679.14881662437	310.164521343075	741.809150994853	461.087411740981	771.413906106134	778.198340392669	548.946484000176	497.852429492143	2421.61399233616	1449.97788700741	546.519053589257	332.607011029988	65.8872371713045	638.133914337901	381.96154227054	547.200409866393	634.22199951099	806.917688096019	611.673015258592
ALPL	411.062063434238	702.812486173815	464.208875275329	425.404092818637	373.263047344292	280.123574334081	668.263942355921	599.569072395357	410.471775114288	1065.97652059416	278.178552981269	512.661449793458	520.578049915099	1175.13321400978	126.592726798175	428.582127601797	384.837901829638	188.41262476131	223.455670215642	4725.17892584854	311.763563027234	133.52765103365	576.574650363237	1081.31557471742	125.652970020601	250.971758619857	550.865181848619	143.351543557981	1351.75767943124	1062.71906620557	631.499999930695	362.953608962192	478.261221204547	505.978715287469	503.590685354211	615.597923234945	1552.79540754447	368.142767429001	912.457124220251	2415.91003958998	2799.66679255492	386.284319230764	1529.04578133268	107.885913779704	464.786365745922	93.5400463036417	528.755075082543	690.013130242462	201.74855489115
RAP1GAP	2765.54372266328	24295.1767634561	38695.9572080684	28440.2078002605	10811.0507980545	6075.02936873433	42076.1584716682	31193.1569019699	622.775430637227	151.285405805847	2577.14349415171	1445.94926172256	927.701092005665	1336.80380177749	3613.73675317669	397.828343198774	2860.34347390863	2429.20013666456	1781.70990556163	321.005020424507	999.223105381925	1596.80746764243	1092.45340854638	1488.92782148823	2711.55210643967	2137.83550397567	3198.87466229998	826.812802915589	1350.03350216879	3334.02737975187	1709.95398244554	187.000689733241	632.276317138222	1929.52492537546	2791.81715148229	933.875925061522	3478.97539777492	2523.1406897424	2223.77165055483	1384.5882581938	2669.52025803942	324.456041859605	148.751788705825	1780.01135197223	1285.24328735146	354.385509105658	4717.4541577747	375.150223580174	490.924238688938
USP48	4128.49026540815	4369.71992211145	4407.23602110632	5143.85411576779	3661.01357207493	5536.48011889445	4080.00419449007	4110.98996302354	2651.08428147118	3680.55258432136	5350.01335482118	4625.8560517521	3487.02822120819	4944.8652159297	3362.63143113597	5116.27936164015	4623.06418575436	2180.130474385	2659.65246401206	2611.55102709703	4574.01049949007	4587.51775392801	3679.63674233406	1910.19291570572	7570.93536201789	5634.42262806697	3877.47710227459	4089.468054343	5796.97168009763	2424.46079940176	5863.61075226628	3741.34773279838	2699.61399625462	3168.7832464575	4543.19300756089	4355.23612587615	3709.78134827729	3321.92165971301	4051.03831960678	3657.86077393524	3324.59526137321	4129.45362758126	4144.08978112672	4148.33958775459	2907.63852190857	4064.84335280095	3991.54375279463	4661.41996512923	3828.63403009508
LDLRAD2	143.174885419988	496.009978398764	455.579450903374	438.929617632236	1099.94321269017	163.731190484894	314.934677783665	296.559363822009	338.731904466463	1495.14961845526	160.944710940193	363.222254666163	106.044058892058	290.16631046352	270.521479064909	279.114478374321	122.867597428404	217.704811772089	46.6749849263417	575.435801412831	180.086542698272	368.964416556535	145.236631917775	260.090707595645	150.978126364956	529.182872810669	198.117945873986	304.766010183364	599.09503931407	281.105805311555	731.475511885249	454.142750224227	280.507138487976	165.530093136396	152.824073605793	654.145804749332	236.647030848612	268.953639742257	133.148211822578	178.188367743667	90.7476033277111	112.079919538762	97.076442692566	268.847570904899	245.549551962385	99.212895730755	467.126912327663	173.433111494488	214.387643295811
HSPG2	25338.6059346807	57469.184329049	58967.8311875471	67416.1542393858	131646.303356692	59517.3893737236	31496.7566104661	21220.9727380367	34419.9273064356	223051.359690196	30463.7753047703	53780.2718341337	23725.325907546	66631.5711107904	62200.4479092707	72513.1547580045	31240.4700741897	16346.172381379	2259.41218406965	119131.052916895	25763.1631801117	79923.110635064	42361.4516767926	65018.2155606843	8953.53694850722	40153.3860755361	28173.7600357187	30722.1813841396	93726.4688556075	18407.2867159013	103701.086102496	60645.5048460675	28716.0960200988	28158.1158470346	18657.0293030553	101801.880775854	34858.3895908353	34312.9512655042	38222.4994747981	34495.2391258572	9174.45931004856	9716.35601097391	11645.4673285997	46636.2302156078	42685.0755453359	36791.5222953617	94869.9733172673	22438.8780843822	48463.4054480666
CELA3B	0.261231636051107	102.243999896121	268.732994315453	122.244254371779	249.785103490105	7.88556440169234	468.803863272117	1440.19029600459	0.191852512958889	2.27383774607516	106.302256646158	0	0.0132547972097241	0.68589856920459	0.00463406124341548	0	0.00342773994538104	0.0103004535460969	6.95727316939054	0.0811822038645151	3.87757292264671	0.0113024532653767	1.48308960747418	0	0.0439732317854056	1.12126068513596	0	0.0296214457999169	4.00196509752307	0.0396835651287708	0	0.0217374164442636	4.93129075213922	3.74905707286974	0.0611230380623666	1.43720504363926	0.961379492891906	2.3792815997094	4.04841982480773	1.09304047498654	0.858062583653616	0.0357467507756055	15.4441632826768	0	0	0	0.770879454328055	70.7145565047806	0
CELA3A	2.03777990107142	156.598259669202	329.06343480206	205.18810395451	657.733110513907	8.87193409626389	356.080834473279	1335.53536404437	0.192036924284963	0.708211866603922	108.289159414065	0	0.012889870753561	0.688160222546652	1.02632228025162	0	0.00333526648700433	2.0992114005983	6.95788621068419	0.0786442642801426	2.90500384879804	0.0109925181301058	1.48745413360747	0	0.0426874754125384	0.0203078040748765	0	0.0287788370953579	0	3.53612591658349	0	0.0211286226397858	9.18144119130032	0	0.0592784647171651	0	0	2.38538204440844	0.744856144271486	1.09209362647131	0.859262709273244	0.0347177613460172	9.97248149366452	0	0	0	0	102.371553538699	0.87314838937632
CDC42	17843.1967947856	11447.4632063663	9106.23553432381	13374.8333916709	9009.95328294296	18467.7541447875	12628.2509912641	10667.2179592096	14019.1171468783	11055.0639384241	16094.7465662788	15136.4631522092	21605.9402503201	12607.3883278244	13904.7866964282	14811.2840428524	23245.2908327431	15412.5695172418	14189.1256088136	13773.1724937261	15451.3172709848	16962.4729853978	15282.9537832291	11274.6877373872	48010.9346136139	19321.6936160743	22119.6290752472	12658.483726134	16707.7660899511	13310.5376680585	10868.4068624811	13657.7688282504	10720.7746989338	11152.4979734414	20538.8701800454	12500.1820982761	10073.1471395217	10133.9059603915	18734.5004969643	11010.0693202158	19920.9902411555	16786.1711645959	15235.3898121109	15382.0143314472	10506.0995615339	20430.086590913	14898.7059110706	11795.3967778702	15049.7072277077
WNT4	3742.34823270397	600.854070689315	520.340689898646	369.643024243897	169.152275104607	301.822465479526	678.02865820676	755.397580638555	3618.72367092208	27.3650649498447	282.151983383012	790.766510393385	714.600652003424	1297.3257655425	279.717871156528	313.097158452772	2956.800254955	1878.68003045086	87.3942775297055	458.292488042174	1691.53342879416	1829.11419709346	1087.85715001231	1287.58662793615	2917.92394358595	8795.30232055153	3269.26646291406	589.136556289347	763.809096573939	1513.47777501286	842.26268234955	3667.5354566514	1670.8837144622	2541.2436278743	2827.97360599173	597.576628388327	677.933897213575	3810.49890586419	3180.50704499044	2381.65065268032	442.344896072177	1441.05716255222	24.9067978075326	530.81023344201	1697.42695276094	653.983969022752	603.689090648732	590.077971461032	241.385454105077
ZBTB40	3239.74401374471	3841.91949365244	4285.07875409517	4234.07968948215	3906.31139862131	4652.69403601292	3709.96503731155	3516.3947581904	2816.44732106946	6350.32565442112	3146.42212524961	3241.26629831959	3801.88981127303	4341.81504378123	3272.79362626095	3632.65623529961	3309.15107548577	1602.39435373621	1455.95474692351	2985.51367486343	2478.71331417974	4682.10794792753	2721.66908854877	1723.9103666326	4104.81249776248	2000.89848043608	2638.68027357909	2970.43639172678	1854.51137640884	1476.76873370889	4501.69996279052	3687.4345941779	1759.18457616671	1693.80808523206	2845.02087477562	2789.87889184712	1885.43529325141	2349.34844345683	3837.61993997053	2212.11396966859	3191.09818515171	2882.10375198842	2738.95946105849	2622.04852768338	2453.56480915914	4109.28000217745	2731.30839014231	2068.16615664895	2199.87260349325
EPHA8	0.186376234178187	1.43801678450492	7.14045675727889	3.5471373931193	3.0619954298548	0.981473063583104	0.298212770721986	0.327005682870964	10.6469936603878	3.87648937374663	23.8586187251477	1.97522035986181	7.44634010220442	13.5908819192099	10.216385700809	0.766553635432202	7.11412630231747	18.8504786168113	9.928825207179	2.96719153585119	8.70143901958001	8.43050900514966	152.358446492111	4.89441244304855	18.1625964265602	8.80458587920532	48.1817502974938	80.5395251819669	3.08568049211389	205.321564429488	16.2864630974899	0.0325589445726351	3.16292107718608	3.71379035822381	31.0537228711061	2.14335475149095	4.83657992069099	44.9082959037135	34.5330004832914	3.25066634520466	1.73595009634932	17.5471699409278	11.5428893424313	0.662946029153527	11.6835509794485	126.807501329235	0.756911299736392	49.0481694855964	1.76171407901916
C1QA	485.308418366559	4702.34530212318	735.918442149337	628.887747768146	1992.14584737494	320.563269348683	1434.36647202168	1700.45966538733	321.665508368721	10844.7730350903	2415.20501916102	1245.03745712901	4611.90420618127	465.514938807208	5052.10927632575	5215.93803148644	5107.40571980617	2248.1627124582	1292.08447785856	11088.4238092274	1543.3757078862	3286.12426924245	1054.74391880941	2059.22693090191	4800.29377078592	8962.23980413431	1033.22171134382	7050.75852584407	2541.43370137061	7456.99621170534	1378.18774385824	6470.88969166237	6696.50597521036	1586.24118927339	2078.85600625992	2623.54248476629	1277.31654937169	3417.96307098017	622.656521860007	1145.2579417206	4447.93828752289	7191.18605658023	4158.33302688522	3755.59031445593	1845.52540209506	6930.3828540345	5545.84674322063	3209.7162152499	4582.650747597
C1QC	674.004742934308	5588.27165374852	945.717897745651	996.541896112096	1586.76596916922	544.468565558813	1723.5066591285	1700.59256743261	429.324832890794	14974.0098485852	4595.94585657103	2128.83921957262	7352.53430787775	925.815723308854	8643.40130332336	7035.9837516993	9722.34380439615	3316.76426925484	1547.32383696526	15418.9055907817	2407.05418424689	5234.03120767074	2065.0012197646	3452.18930281643	3784.99930136379	10599.3453748382	1747.98248323704	12601.5172591427	3421.12057188696	9435.45222075428	2111.03100207723	12611.8371541408	7579.32675662139	2462.61754672236	3080.68976062436	5340.82042942435	3213.19559058726	5251.84772499931	1307.1929580422	2112.31245240141	7218.01314714098	12423.2588842814	4912.11790787192	6154.89617685807	2366.83526408644	13520.5401364435	9763.94589922528	6022.59808189628	6925.78287152626
C1QB	592.884063627318	6159.84719561147	928.477401224895	942.33182675839	1842.37910601032	466.545601182374	2151.33511133269	2152.08392900807	462.090413384812	16589.6142719598	4986.39235096226	2085.29233516996	8306.72067809274	850.618902572728	10119.5271134518	8226.37374540413	11419.0579076337	3398.40180563193	1738.00853209932	18613.1110094183	2782.73490135057	4960.7179769399	1639.06085573137	3580.44430623253	4738.77185304718	9488.25912766116	1586.88313211726	12839.2187652966	3690.81580921339	11498.0805607933	2051.38860775631	12687.7368729983	9203.99896258769	2829.25510755426	3441.81743951681	4784.31537602311	2764.14062582865	5291.06054966265	1296.76031889573	2070.45396241387	7960.3741463492	11965.8945918285	6867.89826941672	5954.74596868246	2952.45695032715	11660.5756579017	10032.447152155	6154.56618911621	7667.18630153468
EPHB2	317.753086331364	509.386841275829	347.932261224595	159.538035142492	361.590162816008	43204.9375317217	104.580569032025	163.43403766588	3030.24455364477	1293.95417107332	8759.71705152025	326.596254172547	2172.36959726076	2827.92340594882	6593.53829402005	3000.49834308263	5329.76068772434	727.422562590845	517.427839597448	442.890971102287	1671.19049964463	1418.10990765448	1628.3429396765	171.848567901909	2004.1725719516	1036.63402220876	1903.54574939589	2318.81079209807	3855.97468945506	3449.14661333233	1280.98449421922	237.588898079616	662.268096875299	892.249968319079	413.032396213388	4671.48051626747	1499.4234197761	1280.68805425328	3314.39770308759	1630.38141921754	2071.30450707468	3692.98610109359	11443.6284478685	3020.10758547765	1905.94473383022	2987.4476255253	5796.43879681025	1479.00537361007	1808.0000046164
LACTBL1	0.14915891771826	0.0699215501074075	0.0914066528097808	0.137551816214885	0.0974385920153882	0	0.231211228403891	0.251557440485352	0.114135811301765	0	26.8572487381014	0	0.0109476157083321	1.49338412929888	0.0038395449536418	0	1.01832644513334	1.05524414287321	5.96614026611307	1.4484764910572	2.91156502151732	0.00934176162514455	0	0	2.39783072195866	0.0172075711884561	0.910433070197512	0.0243209313692482	18.5082770673297	0.0324655798258646	0.775167904007925	0.0178984735044837	0.767227612132938	0	0.0496295542319088	0	0	3.26485095230311	0	0.0132721226943799	0	0.0292858730730775	18.3673547679693	0	0	0	0	37.4154014834972	0
TEX46	2.00388953719698	0.084570459170215	1.58371949254054	1.91610656559164	0.119107126652473	1.96819480411624	0.297490600553723	2.85500956186723	4.75278494006995	1.49153287662987	37.780655748741	2.9655885305938	20.0790495123509	14.565229221786	6.12833829955759	6.62444832787596	7.10910113240741	13.584858573236	2.97711763785387	2.93634928861762	8.71535262475354	5.26721592433528	10.8131109343769	0.609831238649792	6.07052958923061	7.67493536214367	17.6538754123036	6.8384224329558	5.51078095796723	9.47135358742351	6.51162826744435	5.51875686545837	8.9279841543634	0	2.69045545613737	2.908699917534	0.958562562074432	13.7023337845252	1.5292532962785	0.0210176071343433	0.848766108083107	16.219326630658	18.8158583362023	1.41594082565923	0	6.60873219912759	2.40683665772865	57.7978885028875	0.86354642310283
KDM1A	5218.27201630458	3343.33244238239	4019.29907733375	3651.3643607973	3170.39028655776	6811.85439291986	3906.63594852567	3526.37830048743	9050.83814093934	4227.19616699255	4569.11892962381	8743.99439945893	14883.1537990909	10026.4068266544	4712.17807890116	10946.0950014833	16873.7206235005	8156.33569631604	4758.17682176185	5482.18355761823	7669.49684252263	9511.43107860807	12231.5053797063	4396.58889044216	15163.767034455	7893.93534774529	12435.1824214271	4932.19178677358	19291.4986838928	7414.39290494925	7706.66662125973	9043.22061492796	4232.64644069547	6458.2298460483	4683.09686368771	6741.38442647677	4952.18872171147	8962.06427732148	8919.03457128271	6330.42093994761	9322.26748335086	11255.3200468482	11123.3972022885	7034.69661252978	5038.67453023036	10092.6521581709	8933.62475861745	9879.94157941186	6720.37203143522
LUZP1	4997.82099204697	2816.85989339761	2680.09745546586	3617.46150770798	4490.99135479692	7774.55189705628	2065.86008717431	1782.10940799048	7830.76865332025	6436.57375911551	3921.35472825767	6764.5971213621	11275.2527296841	5371.70011862895	5074.56953563741	8790.48580632043	8881.59945330174	3448.63534960083	2609.99430190519	7537.231827684	5026.17753941429	6412.433969273	6621.25742111983	5451.4177763747	11643.1711534304	7119.1996309756	6549.50688766938	4994.71116614783	5128.99340156322	1792.28806426502	4804.70797238098	5555.92534025896	3219.26889452338	2847.96528651585	4958.73270238454	6012.69517606932	2830.09433296365	5757.78246613623	5267.62754484927	3656.79915663095	4643.75941306794	5113.11308978083	5371.89784569537	3739.71563999007	4416.02882806172	11488.5956591382	7372.79244910722	7150.97017591956	6470.86205081611
HTR1D	49.6768884708184	2.77665792241187	33.2383633502336	3.65738973775025	10.4827619894164	960.805001936473	7.47565005466917	0.494355923893714	9.59776990603917	4.61942028270532	218.573966518931	8.90283851916492	10.6283222537774	17.3653106420968	9.19653630678188	28.1753603683932	94.4297772576479	83.7301558110077	65.5467627598746	22.585111297589	106.513869099613	73.5902019191347	129.264051053902	2.75374529546702	74.8709380281167	458.719012936724	155.595753183192	86.4268576168952	233.532725027135	13.128657164644	46.5134597490305	23.1367134828149	9.64608467758159	11.1952913594858	0.0993369159342663	19.364478723447	18.4146184953331	157.035506875516	15.9635853331887	26.8627613324974	69.4154418397226	56.0473880665984	905.461450723046	53.5578244245638	385.953293388175	300.668438310195	219.346288153933	133.883916302723	31.4915106737221
HNRNPR	6017.28334013752	5744.99221421824	5571.2553697253	6504.51055009635	7097.13796551341	11434.9583833695	5574.24055110515	5821.09071978446	10094.890909771	8528.185337611	6877.02595353758	12243.5721293358	11361.1801307401	12470.7068659854	7590.92958358539	15764.9716895179	15355.7219725059	10047.5852083653	6348.20911441779	6153.27779552649	9133.48758187035	11030.447913572	11749.3770631942	8872.13634398655	15935.3018816276	14293.2079164219	13582.3027660179	7580.78413337308	12309.3131878674	9482.97027737299	12035.9288350104	12180.7974812855	6906.37651106748	11034.6597150426	6480.96147250987	9538.02758202932	10543.5428597202	11440.3158336682	8660.59214445715	10769.6370177448	13455.119870326	14110.5890832152	13134.397309912	12963.1120869442	8422.80821644943	14953.271063277	12931.7774278788	13477.1040124608	12652.5354008487
ZNF436	4863.18513437917	1706.84161096333	1853.78204657755	1104.93475077961	1658.69612901231	2550.74550767444	1781.16061080565	854.346017406237	3209.36748772607	3781.85070242397	1068.01314877921	5316.67113103412	2939.95756244247	3436.33019792215	4332.41512953417	4204.18978503238	3329.45951522221	3740.62405010767	2170.02998135529	2611.49975201707	3472.14305257772	3307.13484124658	2798.54839841103	1992.62134037672	4801.40859065258	2278.12520815641	4126.55352395864	3216.07501581228	4039.95219282063	1719.91621767514	6070.39085316723	2937.43057824059	1785.12457089671	2830.21073784212	5865.84257028758	2540.4503470758	2172.52026070711	1673.71977938187	3509.36782951014	2081.17356492043	1487.35819089265	2681.42118825447	1348.05879197188	4170.30215503827	1852.34901210152	2291.83926354531	1893.58954243794	4841.48576331127	1862.94313145777
TCEA3	3319.18606017841	6552.53617213428	7465.01489838994	4390.06461358919	3849.09306328999	7448.06043433755	7671.42435701344	11208.7311849308	1583.92421626998	1542.57007357281	4342.59960005369	1259.88557005164	544.971137726723	2274.9961072578	1927.33281247397	372.076998797823	1527.14581611949	1423.41227570091	484.654030995363	1325.3975462534	1758.34144823524	590.805831158684	791.822885586611	1740.48243963967	696.69854592352	1712.68659285241	530.484291284157	414.009895146901	1267.5417934743	2072.09756430845	1131.49224337863	2181.87402462909	1601.14424258582	1303.79712309882	4157.10468468875	975.080056868721	952.411494165156	653.907357046729	540.004235546968	1597.09359222369	1550.58939543882	717.668858454247	764.44854128125	1830.63514446878	1871.84696831264	217.347032275235	981.775799866715	879.476220927906	2301.71865449957
ASAP3	8279.21105766385	5174.64030007771	5121.34142274478	4137.52237864559	2506.38253301787	1645.25490226892	5735.5746507021	5906.80470305963	2114.37371645504	2625.68108679801	1070.99322317819	1768.59175935876	1086.73150481059	1889.04535505792	1663.96310867751	1921.38731375726	736.163079963767	1355.38811754228	1529.44882775787	1608.40369825651	2624.92952707236	1829.12645344744	1217.77305761768	2024.933154983	406.95709627048	504.095834486222	1145.26013379164	769.956273705746	3211.87048890564	1972.50732641924	1756.51161553033	5506.28815614535	1243.57494143085	1614.31627003739	5923.80893835738	2171.25592636878	1553.73925957031	1085.37356318612	658.77445939045	857.605415368168	1360.97224786302	1456.25387602947	547.033665249789	1601.74882185002	2557.83487551553	830.715692214167	2846.68742169916	1927.72042276077	1423.331100832
E2F2	3033.04384128061	172.544548042303	159.697934335779	1096.00897002749	38.38966644517	1424.32292135348	141.666724753754	69.724866553811	806.663087475819	62.6488915681736	825.600988759263	2491.07856240287	650.989615716654	1875.42774145259	822.799139510233	1686.32095929497	1807.39026667298	1100.01052195254	616.743173358368	781.886045616284	1326.49757709285	870.425096001688	1352.36254390607	1224.52066139821	1483.79873534317	1194.40556995073	1248.0417948901	1268.02621958546	1178.69966744347	591.941205883328	892.101661700436	3766.51015301777	878.752099374243	1447.83998605101	1836.65993285455	1042.49968571461	938.833743981404	1336.76399925345	2321.72403977183	2303.30341914167	729.86294697646	2968.31718731001	648.61493782245	1627.47463323968	1308.63164094578	1375.10526905887	651.464425905501	1089.69356649892	251.294876178356
ID3	1301.7791004604	3060.80360593686	2736.06870010196	3359.80504654253	2341.80934533758	3492.72608475656	4514.33868044837	1875.74014733868	1942.71281925479	6485.31012740477	2393.34694402625	6341.01112521114	751.71323893993	1169.64675218196	2158.04952344789	4406.86836202397	1605.33524953917	3247.67395100412	918.660284223281	7627.99802005848	1636.32962330541	3163.1234153879	6540.66617943288	2000.49289175489	3472.2432501666	3783.68891845863	3440.47577392562	2720.2684666062	1645.87493641972	2081.67457640601	2981.18223132325	1518.78753142183	1339.21732968882	3068.71097537603	1338.48568544196	2759.14447571512	4121.0159536121	3949.53732364688	716.549496759445	1362.06381110002	1849.64162900349	7310.11069347115	2386.99240498163	1711.96631698781	2861.84307030638	2839.05102535369	2784.83206121067	6405.36003388944	1304.40119981884
RPL11	66867.2476825623	27999.3016963355	38861.6491200627	27756.1826666626	30277.7211183466	37515.4845411413	47686.1566037875	63998.6950307701	61501.34360351	23341.4403176393	43029.6012759613	33071.796351569	29431.3531458451	22058.7508330335	38504.8504902856	31993.373027576	32481.2746078502	97611.1242842328	34078.9297495535	39994.039143154	33726.0480984588	35409.2743412046	43263.309021705	17023.4448325535	70773.8770738386	30175.3219072315	22628.8075939102	22357.9006408199	40541.8904098083	46557.1157876539	41851.2600769122	32005.9476908236	19865.5601895913	33670.7786691027	47390.4150860107	14244.4663393378	19337.4218360039	29044.2395007127	34738.0149865764	24611.1032372247	34438.8811767728	83867.7056558751	58820.1268196271	34889.7172458161	25192.4312862479	35273.7025942139	30245.4877415065	33408.5334882421	38283.7076648521
ELOA	7031.33561941707	12752.288013386	11212.6948016385	9327.1550018709	8566.22335128357	4921.96719339898	14112.555307669	16963.1408730684	6155.45088180807	5041.22974781415	3738.54862745957	6670.57533186909	6783.19737690168	5989.24950313381	5849.38110943514	5594.72375504154	8210.42936453998	5748.05395659636	5531.84206823547	4498.6490373504	5978.93789014555	5892.08480978985	5068.92359797471	3345.43792144964	11846.0021265094	4757.84646897073	8622.516404138	3542.49727433713	4856.11340028881	5448.99642514803	5366.80859025326	3046.33166047726	3808.66421566868	3629.8800968487	7829.52157701142	4693.72347721843	3128.81744725762	4557.84515681466	7110.22257744085	4310.44280563154	6792.54629353704	6030.23361283218	9580.20284285678	5451.81163685381	3414.33073720945	4265.19349433394	4689.1802991946	6705.09096728639	3524.12358559858
PITHD1	5517.24152321287	1450.91148419875	1608.08396084884	1843.52329435645	1376.66339197726	1930.31825715826	2382.26253920628	2183.84984218861	2841.20056329545	1395.94056674784	1519.06410995833	2439.60874053019	2286.87147677931	2344.79122747418	1831.38115083262	1639.74895312521	3980.31736706863	3448.60981553131	1293.07830624514	1689.69117801757	3856.54868089995	3307.12464024891	2205.0023225187	1433.7095204102	5342.17933696675	3340.97976477	5021.89828069328	1294.20881171225	2913.54661166378	1731.76238034633	1687.86144633007	1884.9857214292	1571.10305930597	2850.79817282587	4694.44791394518	1315.84879901059	1602.23081062897	1289.49148016584	2826.4362651801	1855.77438950474	2486.11247424029	3952.01862576363	1913.87088924453	2562.41003132	1587.3096219408	2079.19670195557	2525.39835436163	1948.45200109619	1544.94172090095
LYPLA2	6500.09303136409	3420.22684617249	2675.77636877907	4312.02226863243	1702.84168320911	5748.55016282247	4165.523272982	3642.23091802533	7443.80139651849	1323.76002120934	4021.69889424672	3846.96047921689	7091.69858211942	3178.76696869402	4171.13081342306	4189.18235761107	6227.37556643636	5116.93571259826	3451.19305384009	5344.73138966156	3948.51595517799	4127.0915497704	5700.9738734847	2465.52208424061	14416.1574639553	4827.95927831897	4535.76303184635	2167.60091986269	3629.77753876677	4149.02462812826	2543.24057186737	4051.47776833506	2342.0761378234	3113.59701097841	6255.5713178142	2834.76346779712	3221.92871190014	3139.39917196576	4540.56804706908	4508.99334125443	4640.21454064292	5130.587971142	4587.81317707298	3685.36437343836	3876.20607091333	3628.20304771725	4204.87082104563	2885.44332840216	3391.70599550765
GALE	7755.76288704613	6118.88580242458	3032.1600287067	8804.96538931833	1955.52779623837	9212.67552682931	5920.84781092739	4774.76624395567	4147.33179843588	352.047082365496	4153.83408973642	2258.49407396558	3406.42077224621	1791.79943812021	1466.94418646235	1937.1618278007	4726.62084939376	3278.00640288264	1654.58562593977	1714.88395630954	2805.0231324721	2291.65808603915	3935.05217988864	569.525791803689	14268.1832687341	1970.20393007513	2210.01447939349	1506.8574195501	1327.01078484967	2219.21408492803	901.072129197932	921.625922919644	1345.72367087902	790.301973501123	5425.61014657582	774.327465605574	626.52842669758	831.609626534425	2347.33052842213	3793.05096452422	2872.45162186567	2337.18009953487	2403.95142519466	1276.97861519744	1340.78306017826	3606.50089678698	1423.27190552614	1189.60866949494	1189.99977480196
HMGCL	2733.5289394102	3013.04233313367	3013.34960563305	3461.38857965921	1918.73465432593	3787.65206116808	4280.66842390183	3321.15387141375	1257.79706552035	1424.94626933966	2023.76370319561	1407.3517144402	1812.94757571958	1172.73764398687	2021.24765117735	998.451224716931	995.085092899885	1221.41685332028	1092.46285591948	1427.64084083668	1512.40368891846	1969.97566295219	1593.80052939412	1006.66454206483	2968.63778804378	2143.29960279914	1428.58866978562	1471.57873864311	2456.71785738604	1276.28071515178	1226.2744159853	619.196203358293	1021.44573846132	1216.81350295225	2720.57644406834	1589.30195117274	865.121985709857	1039.76216817329	1450.91496268067	1940.53909092062	2180.83531997254	1961.43019722809	762.667653377096	1613.12010473595	1685.73309163463	1374.15945245006	1362.34658546399	947.34939732686	993.618806745405
FUCA1	2065.3698707191	6113.53203780834	3730.46642369595	3896.98855826129	2529.89665687334	7563.46909908305	6940.39253441821	4843.68164401574	1519.94459664167	3142.52497859832	5359.9483240527	1042.15081811903	1106.87045378344	1178.80931585329	2093.72717437014	1109.76824868411	1240.80803315178	1319.79868323904	852.119975088797	2368.94048094718	1038.92280759036	1008.13347702622	1117.06709386578	1544.84183885296	5238.13901900245	1123.18640773062	1314.70269083939	1235.05355644074	1287.37395718585	1304.74999792283	1418.27756190427	888.627198348557	1685.4649321555	1286.02590058737	1801.73521300377	1779.5517985579	1095.95500347963	681.925227187856	1737.42817804729	912.339418691482	2112.2861576146	876.351272125146	1211.75298230284	1027.01333128934	1969.28927015732	1112.3613822419	1348.33798496246	1472.41755318136	1103.5255450441
CNR2	286.659060014735	61.0097732810414	21.7269307957555	10.4657578530976	7.54700692593629	3.93982163179148	37.3617493239983	12.9621422865564	28.2807636773123	3.83181939795512	133.135589418003	4.94411293936529	8.50616805776651	5.21413498100345	12.2575905222565	52.4328934948973	2.03702337983268	18.8509758282559	33.7676534308468	9.96344837984423	23.2328045441875	9.48134826158114	287.9478508551	0.610107734017548	8.53533155806953	2.23056975773666	5.52357274719484	11.4236369795213	9.43602123252481	13.112454438817	26.1256625652718	19.8187233390331	111.521268668575	24.3087614275828	16.9114247203384	2.8902505559455	1.92756315512157	15.9483008728573	4.73055072189161	1.10145759401524	20.448557135444	15.2218963274498	54.4215555443325	0.663031133960076	11.6834238368692	6.59250440370432	8.16416705901248	200.14896409878	8.06685222599612
PNRC2	3823.54635319372	5311.32194942512	6663.26707612285	7568.36796793903	5112.46001448143	6594.85015963722	7777.93973196226	5571.77277692173	4918.10779250891	5934.56799446238	7102.55205326213	6512.22569425961	4481.49662209902	4748.86505840249	3682.15273923055	3870.18685426647	4466.69598319064	3835.87895404095	4604.24075721669	4376.7121994829	3717.1032786806	3883.21066687288	5087.41631121365	3339.73191585023	8505.39346897977	4482.7973707258	4732.97238218712	3633.45950613404	3511.58270378409	3411.28558733605	8898.81900060364	5935.31353948795	3902.7307749353	4055.45237803463	5517.82401185856	3218.9949172297	3050.25953108884	3165.01465752325	6328.6084107467	2840.00832466369	5396.83326707519	4460.83983556846	5046.69167624846	3369.6770305756	3824.56201290662	4077.12580913837	2643.13530528511	6722.07329561183	4131.32003515128
SRSF10	3999.91132265805	6791.28752716612	8670.66356044678	8693.35672537214	6488.94493988596	8120.76124983783	7588.42308016045	6114.62393830713	4562.40540876365	5627.89898236315	6633.61792666998	9467.46661843918	5035.9980941588	12027.9705620589	5390.01005669089	7308.44557883263	7850.98650835758	6549.77175149981	4158.31456998969	4755.06967075474	6442.7247599337	6652.12200631523	6767.28722145881	5300.89228661581	8446.36686167899	10741.8041948479	8171.5997844486	8008.34472912175	7583.25207689346	6930.45197973497	12218.1998442841	10581.7391370121	4889.3370318787	6386.21613021239	5159.39825983972	7638.68454220194	5577.76311255717	6819.18751511752	5576.56449015498	7055.97111755621	7862.46237438106	9316.03718452029	8265.91080696415	6885.93827039994	4722.96584311795	7000.2989039039	6222.87133916592	7937.13191023564	6941.09161752266
MYOM3	63.8203910419257	43.9019931986486	74.9155106655694	25.696437119016	23.694496807504	493.181193917603	19.0218925265468	12.9005860335591	5160.56500054539	79.1160248664605	303.016094584891	381.03244371872	138.912839325414	155.612445671601	63.300946551649	55.5820959709054	2025.65728398575	39.7917206909567	618.733293795389	180.887873715735	191.700894816268	153.499478423285	832.005537018245	123.121400969414	333.2689625416	841.498751931453	3526.09815973702	1326.94511173671	983.768219853304	52.2703198991303	262.195285632059	436.609857297769	84.2295585138704	112.207525966324	207.20906225523	160.923444571247	73.6973568675413	372.180614933875	40.0402090264673	97.7040375472571	42.6784190992253	439.915561142113	74.7964589337865	388.133899949725	271.852818808135	124.72842096264	678.759709447943	226.215882447068	19.7785868261147
IL22RA1	6952.93324073033	330.358151087098	263.161421321251	828.738379235971	95.6873809041765	1357.23952331916	474.687154457033	138.815236556001	2686.48981031626	79.9062141463173	2521.51321844364	2457.42990253261	2666.37662357459	911.428672640024	704.38273764638	1614.8877660303	2081.54145148938	932.552418487368	1976.36948797901	882.73071438497	1452.37384490735	652.825444178733	1097.09239741229	829.670593002853	4533.05882314069	1588.85824938229	1902.65180179585	1345.34487218258	1309.60573287229	384.379219228775	797.32912470274	585.103145773328	490.402263190153	1934.21753058683	5341.08239059219	428.302243665978	778.802857778307	938.102871875958	357.831429402787	728.804189996752	643.519999320981	2563.43959112942	32.9248938233644	1153.16333779175	1675.99128148624	3729.41512625828	1073.22234862969	764.472896417175	1013.44299352856
IFNLR1	1082.52539207848	624.66088545026	663.919787629089	698.08562465307	289.58922136475	103.562486944508	638.486594812406	543.134597131004	1399.1554032433	443.053236526229	787.848021949889	2517.80176996665	2622.91095013422	2397.34872630318	130.675859051919	2458.12474468119	3152.76665030371	1049.7719758422	515.441820246776	774.873515842122	1005.03555826764	1227.83002445697	1666.09857321113	1321.27945738033	2536.43932682482	1420.11925408112	1494.33195905675	1434.04332832713	1323.09041209226	926.398188394658	1173.17514715081	1050.27816208386	607.150457227423	1857.51927864415	1500.15799269444	661.995583626377	1291.87526399619	1604.95962715102	1201.32463841365	1353.45248679295	1056.55542770438	512.310240237848	110.438506115166	952.25468202694	1690.6073839553	1730.47351527961	1838.48998856011	1757.11327813494	1997.22928338691
GRHL3	39223.6897601479	51.8402710540493	201.35208921242	68.0308220940413	31.0197471563148	101.59060650499	148.53627776783	54.8258300621936	19491.4266370404	13.2564275365569	186.775942519818	10325.5406968157	8046.95401427126	3675.51902549175	283.800543507814	1203.602530646	5009.93031221135	5110.66445632094	7406.90986766019	936.039135628829	7383.87295492298	2567.09643152633	3429.71900699137	4759.21199954254	23106.2524041915	2866.56660603768	12379.6777334991	7253.2050311712	1205.61524905087	647.697133534379	1291.58441545671	6500.59806196018	6656.74928653633	11956.9242622561	28103.4414274416	285.251964323228	9350.60940110118	1957.86910891273	10052.286276515	5799.11642930438	714.720940966294	1214.75519368038	25.8002144897272	509.657788188725	8563.13782970042	3764.29115314377	738.762706073172	722.988979859063	417.955284786621
STPG1	724.825984544752	468.219388073172	549.008598180213	566.017630159475	437.917570834236	692.428948040498	899.486162644703	474.13192797594	1550.39796933249	478.351685053479	433.165364037212	766.024739014981	1780.06441039549	1093.01070128158	708.464985839973	1114.78261853877	1934.30812945382	1929.94972337663	752.80547779509	574.544747248743	733.924104085502	1132.1657692993	963.319396439771	1194.46795760542	3028.87838825417	2409.51673967575	1362.86604075538	824.519940610068	816.977117865461	493.49178947938	738.511459916763	668.676548594662	820.394427545253	1276.68652452443	1041.99194889821	608.825070516348	2440.23970622711	1375.22922187404	1133.12711067181	1408.17846827344	725.420403828453	1313.85233835493	534.566940280081	735.503347900103	837.013925123522	1663.38011168318	1044.40755115605	499.584104474718	718.855834974421
NIPAL3	5537.44164064804	5416.03322190239	5460.50367810228	5428.52220476988	3946.01986810623	5683.44793449692	6441.05191992438	4863.5090910048	3027.10553490882	3047.61867454491	3264.6485912762	3785.60185735825	4256.71529997213	3723.46570116814	3614.77245588809	3011.2614356248	4038.19826445145	3009.04301684601	1120.26981969214	2647.92315848497	3978.54118990911	2583.90452553579	1552.20489862633	3304.68509695771	5196.17954426418	4455.3704252643	2308.14202834703	2009.51427311228	2483.56230838766	1859.87266948927	2137.20840865911	4672.78851857926	3251.75589287772	1949.14660140881	5746.77289979858	3511.91320460669	5586.51684673303	4043.21676284622	3210.01873377713	2660.75435257213	2735.3380560336	2619.58122397455	1504.87917983215	2252.72513878176	2558.80097720504	3963.72992619885	4288.94604191237	2261.4105753185	2661.11798947157
RCAN3	5796.47675613007	3560.77807470273	3532.14280373253	4879.49763953317	2300.71488544092	4558.00316141549	4267.18919233255	3967.78707817975	4529.45890775417	1064.94807976325	2964.61108665273	3983.54159181773	3457.33460244124	2928.8944315477	2970.63008223865	3100.14144287754	3534.56819576285	2646.91702080387	2847.35859920426	1396.93875574886	3534.10960688829	3803.30744702235	3209.88679254163	1772.62635545544	7483.93640528171	3876.82423011619	5195.00434545695	3243.37471891202	3702.79978840347	1881.22597480574	2383.12638427365	4038.25758684116	2265.88667224946	2173.6195088876	6611.37073201049	2141.22425031352	2955.21565750509	2607.09734267608	3193.15580545878	2115.52116168358	2142.49901808096	3598.53249609337	1941.48016796923	3982.98260046077	2664.03705580846	4896.54541179979	3247.7607262623	1727.86254581947	2849.39709751956
NCMAP	33.8105610590936	1574.04567505591	1548.92702759651	816.787605672924	909.421977323812	644.093736257398	1895.77631177894	3030.30265923191	17.3755713572076	11.6839300121629	446.080285601533	24.7391409201085	18.0467846344666	85.2139378499938	1.02866341762444	1.59513945445543	4.06802119848089	23.0416432687927	53.6304944320603	9.97869982448512	11.6054651934446	3.17473868811544	15.2825486373732	6.32593256207103	8.54070188990616	12.0940018062702	3.67244248509663	2.32930795095994	62.7076520620228	28.5192881176598	21.1758444356285	8.84108218045326	138.118046242067	17.7455054045936	5.30260371755213	15.6264969736623	3.86689108156547	26.3540817616173	11.9535539792522	20.4198301028919	79.2742233251806	2.40049168986346	83.8164214989274	5.18132347256889	21.4279047109939	7.53693621157942	21.3524159844873	225.484230355215	5.36261618720217
SRRM1	10355.5073914475	10223.4105823757	11582.0571701161	10311.5891301895	11420.6099640568	16221.796576674	9300.18325885697	10593.0780708458	10842.4298584743	11389.186929539	10962.3097602729	15526.4071045933	12262.3541198513	15180.9049161957	11448.6585475273	15863.819795886	12387.7437806248	8828.27345904453	10173.8220338033	6859.36777947291	11960.7793012965	12196.2477317918	13177.123801691	10310.2484840506	18807.4721160204	14466.341329758	12084.2602604905	9783.57711946128	11368.5284493052	7344.43893285565	18245.1382208564	11624.331139936	8633.2009100278	9342.69545369329	11158.7175875415	12408.8463232888	11905.2536076671	9718.48017389699	16867.1006394322	9054.48984169077	12140.3953498622	14032.4163887981	12640.7711797102	12388.3860128545	7803.0813123171	14440.0820658778	10566.9645381344	14440.4964853218	10651.7186332419
CLIC4	6373.70053296518	15366.295344356	12715.9437277936	11174.1378258568	65724.1499992095	5441.78135646071	10401.3297473943	12777.0916256918	13055.0194605441	80159.3668032411	3408.70537317955	22626.5104030661	17932.3432376478	23159.4757193842	11391.4963180396	37437.8972041124	12624.3329656802	13068.1435482873	18863.8804932625	34762.5012138739	10888.9193469013	21041.2030765393	22480.0819824522	18283.9221418789	24560.3708902403	18782.5924935036	17094.0581776954	21978.0167880807	31562.643185039	6851.03870917147	22351.2948321361	20455.2904364136	11119.6328366044	13319.5866395096	6282.95187788895	37886.5805904831	28372.827401278	21138.0372489898	10768.7534366577	8299.9624346215	11381.9817178214	21731.2350253042	36478.0618210996	20485.7090729569	12096.3387699751	23413.7419792766	29951.5349448366	19357.3635774011	20430.5324774458
RUNX3	1502.00354582363	987.941172078966	1823.07092207585	193.453767816222	224.969432969509	546.44408167251	516.110628793883	732.973353577705	220.24032883508	253.229544200056	1095.83528292113	14907.8708205967	4316.0966057411	4281.74530531201	4027.19074422103	3841.134066933	5264.78647887239	3113.70945887568	1362.59830503415	1502.01550368372	2092.37639464643	2599.67711106372	4087.15411713784	2404.63235563877	1062.52575794936	4167.2063018828	4622.80687755534	2599.73004095142	4511.11527618979	3024.60665191436	10494.5491460352	4471.55858513445	3610.89010788089	2480.39835183595	583.888035768358	2422.08741974042	5339.18885216363	1886.64170384968	2125.77542766127	1791.38642270165	2033.89801149953	4437.47683210674	12854.8482350312	3424.08102506429	1379.75660881746	5554.33124864176	3643.95132102294	4298.49949270356	640.465039058831
SYF2	1996.54645770008	2692.16833772283	3511.98782240667	3127.75379105049	2672.33840963472	3676.19012828041	4604.61471938777	4789.04210849559	2510.61530753662	2792.75525368304	3709.73962766715	2977.01520941271	2096.04446478746	2117.63448983007	4012.89634893306	2496.20873988262	2319.15135109376	4487.90549188866	3080.74923565729	2404.17717757741	3157.45900203071	2223.34075514254	2414.1064922469	2121.60191606794	6906.85629348675	2373.45673274549	3791.38546944695	2667.951736881	3198.28964776418	3017.47352372071	3120.08547473308	2334.7838191199	2466.95334270684	2025.84143244246	2239.31334945885	2455.80882620893	4450.77930267771	2665.53833127776	2773.43306497926	1949.1586266976	4311.78593965628	4195.92543825465	4097.77919752577	2838.79097926095	2180.72698424874	2993.1055193077	2704.93992335842	2593.22729026956	2527.78690857585
RSRP1	3290.81128042897	4416.07128236192	4297.9530770188	3788.45291776094	2341.82870454461	3887.27298326281	3624.27107294991	2307.49777704208	1711.82630757645	2602.95129266107	4833.39272939962	2373.29881168178	1943.36947383377	3181.14831857991	4539.63650965072	1291.67539344319	1862.22604219392	2946.23745602471	3358.83321476703	2119.74618480997	2332.51001281088	2714.24557049255	3296.06370348319	1215.15334415378	7204.9131416484	1525.33791247264	2011.87218668062	3271.76764483376	3472.81321323137	2758.87686976914	3066.20198169461	3323.41075270666	2113.49560066755	1443.14815239074	4178.04214091626	2109.05360400886	3791.2659893633	1502.42711262948	4040.70842755149	1240.77559578966	3233.84358078659	3684.82302646699	2069.80341141954	1521.67111514973	2420.43747877723	1310.82618640632	1611.89595778138	2108.70594711709	2091.77644720395
RHD	83.0485921086165	204.036400129842	140.76240238444	56.1506102277302	57.4527110817052	109.485923464147	92.7235497410037	74.4036607689866	50.1352074716068	144.341722013875	144.0589711643	2.96500506329303	81.636197913197	119.340896629664	262.313080531321	87.2310304844509	22.3450451779869	97.3292376673995	88.390699712595	131.49681706495	3.8600896922548	55.7260998161033	25.2764246272881	40.7491020042939	243.513119848704	82.1826817187735	69.4308100140711	56.8908034541866	112.699671187552	79.4737912657535	200.392949244955	150.596002339726	1.54946843268775	30.8398726710853	97.0358701231006	125.183825179817	48.4855412862064	58.3937755069117	57.7391720466609	40.8100793265091	65.8534876212208	96.8247309434204	72.1621998409138	42.2129499014352	50.6626956352035	26.4402690089502	58.445468329748	138.60235349505	75.6662106342501
TMEM50A	7616.65428047777	6118.94743340807	5270.92490441105	6628.15865997089	4573.35473651496	9191.95734370852	7939.93882151463	5946.86629227407	6709.24404232194	6111.80328404158	7958.95152957567	8662.83922695889	8339.59023053315	6067.43152114189	8184.03015809181	7210.41057803008	8505.91264023999	10047.5745617371	9056.52994869821	9011.16144099423	8960.17687181776	10736.0945823875	5155.76188310108	5750.15913058541	26447.0757808775	5332.04194967585	13703.6160472206	6910.94435942036	8503.39707250371	9281.29582673436	6299.78981707471	6243.28456345514	6324.30397554885	5955.97264531678	9411.29137594944	7142.84157298415	6935.59417896578	7265.84452139525	7419.93611561187	4920.09259213139	13021.6621417762	12398.8007201221	9092.76753625987	9742.92255717617	6524.65513846302	8903.72113684141	8311.74194453263	5926.44136362721	7325.7540543798
RHCE	135.008180698602	64.9666286468171	30.3196009354324	22.2942419874327	23.6825208931391	119.36128899312	39.6342770328384	42.2614493195068	20.5064718400949	10.1012833980178	84.449700009769	69.2843540569873	21.2234036514251	27.2872828427505	114.302240872583	17.3828407526251	12.1909745015458	23.0395485890479	13.9013722504635	26.7175362048079	55.1979253308883	99.8057100402936	12.2063593517265	19.2489027368192	144.424471918173	18.6616038173945	43.5171643797497	13.7013285022134	23.7372288612784	39.1509190740736	122.038606192519	14.3359014313651	55.1743420326605	10.2609929626897	96.7520959376212	46.4558979378832	6.77615470148862	11.1231750303614	32.8723557707605	35.4275956542211	98.0385098825592	11.7371726614014	74.0216619041555	37.7422535160485	22.4036528092886	16.0458314200739	8.16085544437723	125.473274837509	16.1780650694896
MACO1	6859.72495577334	3193.45269445044	3376.96243986574	3371.76072699226	2302.18500270242	5933.0023865238	4225.575744194	4917.52518025927	3011.4554754494	1920.60522490926	2642.71583417155	2805.79814990052	2689.7458712787	2710.92073716152	2034.52673690363	2127.38251086114	2668.44215721443	1745.77876650541	4134.48399452176	2724.92753652941	3340.46460522568	2769.962601963	1665.2402510985	1585.61961586544	4662.53051224844	2481.92544765124	4809.86457382516	1896.92310476217	1619.71311987121	1806.48865703023	1989.34005351029	2738.37023745711	1839.45510442937	2189.52667891534	7861.45907319349	2175.70466261258	1383.03633447645	1699.34608093781	2588.06951817532	1233.26387299434	1877.24639910401	2318.53252157473	1679.52608066316	2090.36609256082	1400.22106969051	2392.02507897098	1558.34964530612	1748.60537597264	1626.919379
LDLRAP1	3070.33312458059	2391.13033867179	2861.06312822124	2672.00415170771	1699.87043186004	5048.23281669207	2967.47377594758	3104.15858110805	3867.85292789541	1434.35504095706	2979.5145631436	5072.21363259706	3452.03389161723	5211.54282108714	5863.6604850984	2915.72003726573	5794.81541590476	3493.6267972708	1449.00249212142	2156.22853659326	3130.34684922368	3383.87595288326	2008.13833701439	2070.00359802544	4621.54720897252	3790.26077300979	4517.26551825276	2554.2355639969	4274.74339844684	3128.96890840853	2567.77259616419	1262.5490823402	2173.46225817843	1734.0238684938	2873.52033397459	3263.97742861162	1874.7651953558	2233.26307226496	6494.01522554042	4680.70098418802	3451.89958852358	4804.99992553887	3903.5290821956	2130.3688762963	3263.30326302772	4144.24114796815	2733.76527129903	2612.07918648985	1762.94404951191
MAN1C1	746.244612308667	1440.24176340458	977.267977855713	620.386315933885	3422.51232354515	295.904062924979	689.719618918524	1061.38887275781	379.393421711673	5987.65889871714	542.449877723596	432.496298951018	121.950494515624	365.284907382218	1092.28049018408	1985.68577613386	157.391956120071	237.601761345865	108.250242814485	3917.94258560804	636.139438957199	154.551551871229	199.801677221896	553.856399926349	88.2260402965256	300.274352643819	265.692633057216	427.629176081102	538.577425742642	447.20307329022	899.568242180912	320.059599151681	689.924703117816	288.984404571234	644.590942711698	1380.59331811146	934.003909389714	400.983724631222	548.089642849251	330.604429886691	220.706243257813	277.769305855305	167.463062427817	503.683805985674	1250.19083297076	243.812568952059	365.66195838662	311.055715326729	302.653421999545
SELENON	9893.58299966095	13073.3371100699	12896.9400422395	15057.2831035273	18601.3732981972	20744.2890332894	12464.1535522615	12083.5672632211	12663.3188616765	31101.2544572293	7693.68371079671	13980.4938860572	10143.0138860908	23574.2703042609	19974.660938383	16279.1386666404	18581.6130785943	16559.6642861039	3772.97181768417	24980.8487411462	10429.0031976328	20003.6409304687	11704.7498931768	20177.099703727	16385.672516168	19498.1081628827	12594.3985038367	10918.5354420053	15352.1320404221	12027.1743904097	14357.8121904959	12014.7519127445	10393.2486369846	13479.530973872	10176.3429517356	29954.2937740607	16582.9788563348	11726.057909754	14740.401675678	12729.5113949223	11708.6688682709	15094.2602518089	9268.26480442869	17788.8895133184	10995.2550854441	17867.934373722	16966.9875865039	8083.22487729634	9761.65794268395
MTFR1L	2553.79158407319	4054.08119391316	4858.36777161376	3785.11703137392	4693.65074019422	2141.39848183434	5421.00911089511	4517.88773945228	2446.67856237791	4708.00516278634	2124.1069188401	1666.65255595432	1678.31513159517	1670.27437830462	3393.24165339219	1765.2109465976	1904.87012399888	1807.52140862813	1134.1746194058	2398.43664146154	1641.1777101268	1533.7379938922	1116.28237034133	1540.51054523203	3677.33938088193	1389.45740913199	1635.97572720277	1538.69066288132	1964.82086970136	1699.71619026789	2460.81169662973	1442.88855138986	1257.36006526705	1059.6736649602	2711.60818831742	2138.30513260513	1213.30927501877	1265.4917541721	1668.38195648499	1267.60272639288	3332.68224477007	1612.59929522517	1342.72743355731	1338.16538119654	1578.54265956075	1456.37724187564	1526.24679092233	1204.69355418467	1013.43079930901
AUNIP	86.5247182982355	37.2629999707657	103.477774357429	133.724314369744	29.5796599240154	162.756082691388	78.8910414460071	64.55896613157	148.064573819473	39.1284883963759	169.891979637451	517.614793886337	308.531442807444	417.766721772919	121.488081585122	303.170676352369	427.478389814146	398.764819602009	131.092886207255	98.2441153984236	308.865537449681	346.908684912159	245.963053362949	260.029710947913	416.523806049533	431.730648616358	637.946543889165	101.27276324121	364.072253124706	400.910149979454	330.854404513313	350.830906085974	167.744833440279	391.887615014172	89.4404327118674	351.235422991797	159.048299690167	386.616453219372	596.330164623068	401.421400567614	475.338145770019	681.347361035042	1150.46738612269	281.635563004628	293.292493537013	721.139528115546	289.897097571231	651.399296680328	160.314030712031
PAQR7	2769.82107728355	797.11551432099	1472.87485838524	991.301258554472	662.712243329973	926.195598978418	1480.13490070252	1076.05065994599	1993.82596287669	614.792016932488	516.618933462043	1353.9100179744	979.638834606606	1134.03772954203	2255.00704355998	782.474361650562	1334.21939661362	878.125248584419	954.415648955611	659.986985179619	2673.37047486362	1718.72479343965	784.928717048827	682.063138309748	2672.76821627916	1051.9469695043	1062.87611133398	666.455357183027	1388.97013929969	495.863020097539	836.561756977659	889.713226213784	490.407984391472	972.703043659976	3001.22397268354	939.912999052119	672.116686483347	683.543993327314	1190.9180147146	1022.8754823932	522.46278539621	704.818623235856	1284.84476053091	1476.47430904074	871.11909135739	930.90803197413	1222.34477282149	607.992019359841	959.398589999676
STMN1	4415.6566149152	1892.52560850103	3184.35242879241	5587.39458406436	1254.77230894539	4874.6315175638	1885.35247936101	1619.16649767307	2089.35654658344	1664.1542408305	3750.47391505562	18846.8491251737	5827.98019904708	15824.9982757952	7315.30582019162	15960.1557058628	11777.4971936074	8868.04807991572	2769.89080948229	9816.8287736318	8724.88329204328	5720.75516936322	15190.7067868559	7253.43376379019	15808.5737388881	27255.0142031711	11401.8949249212	5325.68339200194	12344.9817691475	18309.9287453262	12778.5580862417	14007.4812406896	9484.44024775696	16036.6503478078	6193.62985768241	8324.66981402481	9569.7807506391	6739.09126178808	12937.9650729516	15276.4737116864	11190.6169942145	27254.9576876316	12666.5985683895	18855.2647881756	7173.60948862665	12763.4752758878	9929.41663640354	16635.9324583131	5209.61497714947
PAFAH2	2130.58034264239	4194.63518603067	4106.875277586	4935.37178241115	1813.00591779507	6789.17243542231	6153.91674662337	4248.95458706446	1140.80218998972	788.097878689645	3273.59094798602	1117.37009292464	1246.801988857	1121.87886224829	1694.57830012774	965.242587974658	1435.75755934904	1240.24723578815	1497.67065127013	767.844935546618	1412.67947701024	1184.72505022012	1236.29513948947	548.767942580625	1709.48930005434	925.941820534845	1082.31884284441	843.851331078531	1215.22565884999	658.347998082777	872.511070736888	634.585941821108	834.988711183137	756.640422697797	1960.80738297749	973.618141330287	890.342435091097	1149.46791787301	1202.151062235	1120.54377236053	916.80814885869	1067.67440326667	1849.78559088534	1036.87078854316	1286.22450269427	1380.78682423062	1121.01794389485	728.654392833584	517.955984660953
EXTL1	17.8464586765628	25.2396386767451	23.0687293718678	13.7924296240803	91.7544718915735	1.9672143413062	7.4721507977444	0.457804860753178	0.180368704345076	36.8919499870103	78.4952147768542	4.94420403007304	4.26603143488778	56.4886457633026	8.1746237173977	20.7529350255542	31.4731749080785	36.6118553508484	10.9223623454521	19.6608350770332	9.6711546475889	7.37864252768197	37.0069297235717	35.942481093716	7.3251471522094	4.42308632020336	9.23148486909743	15.9509338753791	17.4140182906421	13.1003634927928	58.2317483399582	8.8349380861069	14.5449302078137	29.0053338368288	18.1676884449286	37.5647541624683	27.1599256517507	12.7486701365373	29.7312772774294	7.5418036885354	6.1860325428687	2.40212558492061	37.4725314559935	24.1708554801528	4.86137656774333	3.75727053140282	23.8882181107668	125.601539098294	16.1945000548814
SLC30A2	2.06403701703115	29.1840303768284	28.7554527267641	5.37294898849845	19.212018977542	5.91242455288037	39.0353737350152	121.874953746536	1.77960214898156	6.18253665880598	34.7733278285707	7.91598389483392	1.08323956468186	16.8180743175053	10.2087192954193	1.59442187578914	7.11081615742648	4.20213799585991	8.93768334929332	13.9191787823318	5.80098263557972	1.07081492282588	16.2388789359517	3.47926524609598	74.932806143223	5.50576109681908	5.53430053145944	10.2373501166214	9.50609560522328	10.6730103858748	6.49304259190749	4.43154145304111	7.2597670029349	3.71830006605766	3.98323083484143	8.96388400072984	5.81120930774241	7.16459190815326	3.13625980237164	2.17496913363311	32.2291724808463	0.0491836381746467	25.9658717811349	2.16914545924186	8.76697176193743	7.55102087887528	4.05779707279053	67.20186516427	1.76269762821325
TRIM63	2.06111778702224	16.0368546496799	13.1082252293898	22.2387607631988	36.7700666565252	1.9672900114707	156.387181184481	44.3613932523148	17.3663529646123	27.3981236455154	71.5358799086315	5.93406013887584	8.50337996464588	1.42215176977323	24.4979599762112	2.42159825162303	3.05257919220998	9.43557209862986	10.9225207574413	14.1013898522681	15.4859496368073	0.0164297470003998	12.2369584835214	0	829.751107148426	0.0306508502699838	63.08006317787	20.4751096470954	2.29368945232891	0.0592920307619238	4.0082266366367	3.34073750085402	8.85044416901757	0	1.40934264965327	3.63907016655595	0	7.12705742032946	1.52510214728224	0.0234906490493039	0.847962146931206	3.56978376743661	16.9130686570086	0.6620975339114	6.810900031626	0.923958218415961	0	71.7575294853222	2.6612459339845
PDIK1L	1292.76602601473	1498.57407717179	1837.83856533236	1003.20255869087	975.590218408636	2386.02767433786	1801.56426900605	1492.89236629462	1385.57953181713	655.570464684175	1098.81272647857	1580.55185069255	629.783360839436	1807.86580969396	1139.25297846211	858.067912792796	1508.86578159428	1222.45741541677	604.825619737197	550.737359293271	1371.04211026451	979.7453941236	741.861229659286	1122.78946622441	1528.43142646959	1326.9753025294	1695.25932978864	939.375620469655	1172.37641880445	709.350143706091	1720.63419973029	835.832442700601	1002.81640361056	1184.08513358631	1637.30554420265	942.14877538457	893.251194322906	995.752014421844	1543.24681844514	1222.50747305522	1297.80073264213	955.67423590164	751.981825500735	841.993986983659	931.532349240018	1012.18589899671	715.724005199969	1431.89353249609	318.860173951043
FAM110D	136.099226796606	364.712055537233	363.580273024516	198.462124914017	873.601662599306	58.1896025344128	446.242987385997	291.437245292686	140.64856429805	916.280939105333	38.7437730738491	63.3394824199381	11.6886089665654	24.2081421092999	80.6450609977783	82.2485055001834	24.3755984286684	10.4865820294299	18.8669107612984	428.326670926821	82.3029974206283	29.4537050566078	41.4466491727518	32.8579187203123	18.1985803581578	29.6222664010827	31.4515738689169	22.8012614474233	20.5364684457826	33.2779600343637	94.8052896910885	26.433573000773	54.2788676393606	40.1975543876674	129.269646476879	92.9135638482678	49.4564407483245	26.3359730883166	60.1576143629768	52.608365093694	25.769507646897	53.7095356723109	31.144747847647	39.9484871139903	104.269401457522	11.3170793032875	56.8016936467729	44.2883559423694	36.9017264395292
AL391650.1	7.26448206004666	5.41555922170216	4.46988772571513	21.7072825264907	17.5251973679835	5.91373377767712	28.906275029085	14.7146485849999	7.94194102434723	7.78653664988753	7.94637852376167	11.8752329600642	14.8412313113312	8.29208170355904	2.05007018620973	8.26228013924927	8.12723522637672	17.7843019468931	3.96993886524975	14.0155617933305	13.5543931351374	19.9581246358828	18.5026284826262	9.25105526691777	46.6909783552256	16.4262966784117	8.31330804788679	10.2601751064004	11.0745266525514	17.7590436783537	9.76652118532869	11.0125367623728	5.60827911862292	13.0905472311954	11.6850416450155	3.64508901315476	9.69254569141087	8.75628680787987	7.97076641376314	12.8846366727137	12.4522742318873	20.9454021204637	23.2182530368912	5.19732989623195	11.6898424611964	8.49185432452547	16.4934403180135	23.5948283961698	7.176862439774
ZNF593	206.422618151824	135.367508542196	140.95092899116	304.842947063711	171.981737466385	224.890824716985	212.912335835125	241.833024350234	380.457149426009	125.413085541643	246.388712123749	183.091288743304	267.180527730693	196.663024900302	156.194866360876	259.150438759589	300.556121188628	740.958438251251	216.504926644916	364.225326740688	246.897745611937	275.425700803401	405.219158150266	171.878415181534	1024.61290041807	303.534004032388	328.678357305333	181.997874902555	203.804741560395	482.676405879252	131.465876223895	318.929184166388	168.565697700977	222.586430575193	181.300476076319	121.982337131344	218.215419748518	288.951403457701	347.492581627545	183.558752914751	280.37677771714	597.308929877752	511.489402588998	214.418247471698	237.751311965771	224.91976518197	199.282228375726	309.187206654629	236.004291473503
CNKSR1	3167.09191509826	1850.04717718315	1935.66936255331	2021.37832576514	774.39552093202	4746.40994545275	1771.88426857491	1591.87538016769	1764.7812372095	83.0459261455018	3655.09975636217	2572.22941305196	3894.1095513966	2921.36482137869	54.1123307686791	1607.3550827895	3383.27059060159	3159.74295452309	2922.83996009084	1395.50192471058	2115.62120757328	3022.24542650996	3516.75062152985	1089.75494357125	8092.18494416795	2266.05643201526	3998.80898386432	2630.39445195981	2842.95742636754	2904.75128745653	2138.87004684444	1783.80841979411	1322.2086001522	1598.41150748258	5272.92843169591	2041.64916395689	1030.96938185388	1811.42868435177	2409.11897521407	1793.52101661141	2522.61439619013	2462.03248494326	2528.692551773	2874.3478111865	2314.22668287945	1223.8773255527	1566.59498721351	1948.45405886848	1354.85879605912
CATSPER4	2.0639047188527	0.102328706336673	1.60830334184209	3.66893259000279	0.146028572834833	1.96716980778949	2.82735759946259	0.433584988410404	0.173566678180528	0.70187848687209	170.930439120388	0.985916135989742	8.47323595310144	2.96343839994422	2.04894667196198	0.767966338459183	0.00430783169676197	13.5747507681514	21.8604711793504	0.106534819689879	12.60531189114	2.12016442738003	13.219043111517	1.32642697471721	0.0565207193814277	2.2242132952977	11.1409430769704	12.4346730263787	5.52651204888567	7.11470088456716	1.56651239880565	1.13606384866709	23.8682141078411	0	0.0793181172114918	4.44039619981565	0	11.2930904354408	0	0.0203580535157903	0.849521860842753	0.0457371819994394	43.2401686770798	1.41897454933	0	0	1.5824505151314	161.411893897586	0
CEP85	1447.7081315538	782.510416864179	1171.13523378431	1382.44734029374	487.907961544183	1657.10136233693	775.113727415428	506.372308357425	1583.52218418873	483.030562248984	1091.85930366724	2197.13224946206	1856.43176586348	2776.27896477749	2148.85774644506	2466.33914745064	3413.73170684216	2288.96535946801	834.242788152434	1052.28810027598	2312.17813487673	2202.3072001508	2119.66831306015	1581.33599269707	2992.8909444856	1994.31216384862	2527.58857257557	900.736536680443	2433.62763895794	1200.40348482172	2232.83196073589	2043.34006083574	1410.58124860542	2022.11063011799	1234.91575938332	2225.91191227327	2233.62817161068	2548.70978933974	3846.50779377998	2538.38314314108	3439.47861788406	3408.28351922269	2279.20257046568	2982.35618937104	1738.34537571091	2942.08497154456	2775.00005857844	2171.86720893761	1001.71584123209
SH3BGRL3	44447.1110227699	10747.3057499919	7792.89624610524	19459.0526030865	6195.28079409088	19466.9404130733	16532.4003342864	10961.0346923388	43200.4767765573	8372.80841709205	20643.0019825029	23625.1150049165	50354.483787925	13051.6972701623	11917.227497945	19050.296935025	42036.074920684	58239.2825944306	25267.7080210334	27819.4435941587	24794.9196576479	38063.5839342996	25449.2986053152	14719.7839374325	113502.705525961	44585.725662898	53533.0098272125	22339.6844030194	23583.4415121479	32099.6384282481	8758.90072733666	17548.6863681471	24699.8661490133	22798.8548192803	51902.3895092868	10823.1969241292	14364.8566367062	16223.0826312327	17415.9126025701	20683.8425571015	13269.9291260321	28805.798289097	16125.4846264243	18509.2750251653	13957.4635000724	23304.0974847251	16585.5656417679	13287.6073612398	14711.8611009654
UBXN11	421.70989624044	696.251461580366	844.899163513827	782.742396254991	680.213716020191	533.621794519608	587.668657073167	575.171625550064	318.504384432817	905.085422730646	946.809566042083	1381.6228589959	590.553545740181	1223.70254672225	1157.6248079076	1103.99810634816	827.544410887018	1057.08946046084	434.996865209905	912.087799457851	755.227610627114	871.467753592672	996.40233591536	327.33996330911	1155.38761676669	2503.7209792491	671.225816934036	1034.87895884471	679.743769729234	2061.30990779239	1996.04688067393	769.842859953807	603.922181556666	615.408308428886	521.72764337782	823.81953570232	463.590740174906	697.961675867892	933.29454534689	1309.42980563923	885.65930711457	1045.4924070284	915.947599955795	574.634798653558	431.6546060325	874.203678465201	737.978130001319	992.609751855736	339.581899124763
CD52	1854.78203906269	530.422729337438	158.243678399921	68.0801513978647	72.1930399058096	87.7806312106163	358.695387075346	318.620613652829	146.897154964685	124.606991084866	719.299140893649	150.42986468331	234.328769092384	114.589272439702	708.455732158451	413.650194473467	272.129630092954	230.27500994184	152.942060395239	252.326028841505	460.881503167634	1117.40718405222	1384.18204491742	67.946165792518	497.437768156862	696.895910879822	129.587134192878	739.169315498905	390.218926322068	1087.52891776178	262.188466479094	651.042169036321	1053.2365807946	628.524584809221	358.618045687471	347.448732311609	99.8840565042481	162.410268373228	127.511318860186	173.907734830669	326.642127274763	689.580969295133	315.383634303317	183.412968840748	208.513820397199	486.715844460439	360.724203764236	649.491910371071	259.410721384787
CRYBG2	49798.6940595389	91.6280745789163	327.811918045853	220.537343771497	32.4885783520183	2122.65635761369	97.6363355559733	37.5431629974583	10837.4033054328	14.8249427981449	1697.89354460893	12394.0150498583	10571.288333593	5552.47348756877	4499.84193957896	1791.73785453185	13646.8099673555	6843.86332172267	13065.8806135722	720.285238002314	13888.5980157978	6411.38561264643	1570.63627043732	2076.41566684085	23682.1535559768	6895.6714488204	11213.0821417068	5032.24444789994	8136.18895287678	1802.96408639966	1780.96575386502	7980.84184659652	6964.00907637663	7266.35051832503	34987.8665539681	1095.62417823221	1901.91856818927	1557.62935000557	3831.10545436754	7970.41231964719	639.060799394583	3319.71544421735	735.926919793471	4744.15768724029	3644.29204676357	2288.99355645655	1770.01267481073	1275.38322551821	671.995605494553
ZNF683	123.464164584113	91.5699539649916	46.1551761029896	25.7176887472065	25.1795914840124	21.6940645555311	154.74073152511	111.174149947285	0.190032792929955	5.40221831028419	629.905416697894	26.7174382385047	27.591264131453	8.25315739610382	405.220867004644	42.2998310572119	43.6676003267193	50.2544614075381	15.8873782379579	7.17215876580494	132.654682587121	18.944489287021	29.1170371920246	4.18524788087964	35.0973417023237	55.9158353147781	10.1524755848662	370.446717270592	59.4273425417188	282.04559236102	12.9918338479742	107.778007239829	150.844261601815	8.39022086689793	36.3619335737254	17.8643964307771	5.80686469264209	3.92264095068049	7.94141625740994	74.0759426055628	53.3698832700128	515.173216810049	107.80928303605	92.8598421423503	6.81020162952831	22.6581906382806	40.2906784418828	260.238005884325	28.7849953934822
LIN28A	2.06463603871803	4.11344997337764	15.8936259734442	1.9678648389207	0.147940066368617	4.92618453735892	0.398147988126594	3.04632699912286	1.78053567888279	1.48145675462541	177.879772831811	4.94526300798405	2.14384922810141	7.54992601938953	4.09053627956886	4.09457921107515	1.02128749528892	11.5108052787629	19.8673029870882	1.55355720294255	5.80069112496039	7.36876010542286	4.53617240991349	0.608647648067716	4.89433924096021	2.22866720377755	1.82247805777361	6.85433987832998	5.49211996234839	7.15579791656695	14.7540710816707	13.1817498163174	34.3881324924707	0.91051363361668	6.54260383407738	3.65356466188979	0	15.2687370939191	3.13551457646251	5.38817872053851	1.73681118671222	0.0494018125055504	83.5253579664835	2.16863517079463	0.96460517480997	2.81430843979537	0.756290098275305	259.570093907294	3.56735667500677
DHDDS	3789.72532459932	2783.64784173028	2263.33628466521	2873.59762880203	2178.74909040124	5484.20856008116	2634.52316329928	2576.29013939187	3045.69673046895	2071.20675972707	2562.24276527167	2622.70376327147	2708.82601420574	2268.07031726396	4644.78200105352	2765.39437022206	2408.50298460491	1569.94678784108	1572.15374489983	2236.01764298582	3382.10202055942	3491.08447169925	2231.1457649747	1808.4859534635	3891.0887650623	2764.62134023699	2927.56242592029	1760.45631922492	2123.44513580761	1438.80571616262	1567.75894524279	1857.49232853743	1404.90108860478	1501.13737315534	5271.66816151141	2676.80866792081	2087.17376517124	2065.18558962888	2629.00974340012	2263.62521765068	2291.16988284055	2808.57425001567	1995.84673584894	2063.94135323461	1858.19785153755	2499.76991163345	2710.73718835324	1441.29819343293	1626.02104953551
HMGN2	5190.13267590654	4656.20283108266	5348.46663812875	5736.9235952625	5031.63704909979	7116.6404643467	4487.16240225528	5547.00204507835	4788.58101208586	5426.36231313685	6136.86710132112	12333.6362137935	10650.837482394	10982.7049912876	9825.53144192699	9074.49761659508	14697.7480969432	8970.60913052175	3712.38993024735	7771.36264127581	6537.60938703822	6707.84315681657	9093.02603224161	7121.62218638295	14438.217668443	13751.8862331566	7967.89757155353	4228.25786659167	11859.5733764461	8337.18638131418	12606.2211103566	7299.04175490149	5832.18589542323	6294.5484795853	7643.26230055537	9615.94472374855	8289.54445585126	5206.19442835236	9261.69240255432	11932.0213796861	26129.7291814409	15745.2846810689	10466.7047055802	10197.5341232848	4553.41608990429	15698.9622414512	5827.48042789324	12396.8283194554	5863.64700894832
RPS6KA1	2500.95676618756	3950.70369467509	4025.06646417113	5547.15423125376	1832.12950869207	13875.242833765	6013.35147115627	4034.65343463256	7626.49786370286	468.11734225616	6689.25542980714	8688.57715065683	9257.68845658788	4893.92899948122	6574.1690895619	5848.93892080914	6571.59343453817	3035.21973348267	2068.7276777397	5327.96033917779	4065.67250372558	6169.59934688048	6016.95219299337	2957.79023660742	14388.4605747393	8134.95201206952	5098.68294309719	2227.87653523488	8789.08057225305	5430.00217118934	4767.95407061115	4352.81122185145	4868.29816188937	4796.21182222708	2289.83341013854	4621.83898547589	2688.49251826861	2966.4845362833	6241.91140370907	4749.41898382884	5645.17105243022	8785.05425706303	2503.70288143666	6232.74496577234	4802.87302903056	11590.677572191	5257.54637896965	5576.73333189611	3619.62032243554
ARID1A	17920.9338297491	14803.9669850775	15338.3395469961	17647.8252125939	12360.8918151392	30083.2176920682	16412.0252638513	11743.1209715973	16080.2759951118	12989.857487155	14140.5249139557	21412.1506950863	17312.1146673667	25050.8943401877	15388.0574829153	24866.9351239088	19516.7858756095	10572.9949076781	13568.4070509909	11074.909898564	17258.0729033932	16077.3481027769	20221.2575198443	11339.8946948614	18409.1170713456	14699.7571295315	16865.381894388	9839.31541168778	16276.2472933806	8497.3421326106	18466.4985697497	21503.3254180236	12056.8344547143	11495.7540627569	18844.5729543879	19348.7976203765	12435.7733819569	13038.037385012	18323.6156174298	12199.2971724824	9967.57767071339	10492.2750451243	8927.89628660296	15511.1574421385	13265.6361889278	17678.9138808721	19585.4834346288	13987.0689200446	8722.06453847484
PIGV	1700.01668004425	1173.71824032164	1461.44151075082	1384.32260824823	877.18472270325	3455.25695985551	1554.28425407741	1527.45113069359	951.931644257636	715.17731053201	1203.13068995036	1340.05224195356	900.132332993589	969.917517414248	1727.24928452129	1596.60414824449	1346.40677460386	1798.09084715616	1716.16300924941	1239.92751269865	1133.81399551073	1967.86991416397	1676.85654036224	712.141913297986	2729.59669625451	2078.64565951572	1234.15527186765	758.575084013689	1677.69578331388	858.797409764512	1300.63343086401	1139.35532647525	698.764883935229	781.889593450189	1567.46251087522	1011.04441635852	1195.85531492949	1863.53326775079	1617.05883255448	2370.91528288859	1908.44893164868	2473.61365237556	743.957468823842	2289.13246771293	1131.28728096152	2029.13008699259	1394.47990566772	857.796716735371	607.139734169832
ZDHHC18	4923.04419284588	1625.94440443897	1290.53975820751	1469.13961450059	1240.04833641998	2389.96760150087	1700.20361188564	1258.88025634883	4103.18625432684	1744.18071814549	1293.53870318406	3724.23830609529	3027.96253884417	3187.1364808213	2325.46685696397	2892.44410992363	4989.61820465558	6804.07033027103	1863.14591774046	2168.86029900029	2765.31183093964	3794.90500331017	2584.0042088847	2733.53001783975	6084.78946620915	3088.99253734862	4162.64531659633	4462.46675360996	3287.10547205878	3931.95827135038	2114.31621046715	5511.90557920394	2082.64933376364	3836.5951665144	3740.72712690323	2141.20916585338	3926.06571370675	5999.59898617294	3648.97199455565	7342.49236344542	3040.64181255521	5880.82278569812	1085.20429993277	4942.85596802519	3782.66410241571	6894.48357678278	6418.19041826669	2364.15504134659	1720.59919411379
SFN	179917.590408089	2721.4177407337	3348.343078619	8115.99365138403	465.870908000927	7883.03988785503	4577.68927402835	1905.49963260743	206859.586522006	78.3512661511518	6809.46561329087	97258.756746074	170137.721730082	63160.8949312206	27423.701734814	51814.5650007664	199268.010718763	285512.34892946	221503.12319968	43482.6407434465	89116.6737174676	177856.810182108	186743.265724907	47917.0595640982	642475.234718707	162951.863541879	306519.33347726	112100.891173003	104065.185261582	89780.141299547	11224.5818017699	76453.3198922098	63720.0884361304	97536.7830721509	208372.533480688	18599.6901779856	77669.7826454722	111770.534909998	56038.0653705201	180495.907272987	53558.7201642085	277868.926357969	6649.56987751112	123041.898275629	81533.8879752431	197181.416563279	71734.2296167314	39536.7021307261	34600.0695972293
GPN2	1918.84100760243	2054.26378086142	2119.58893599583	2114.56188034681	1953.94175088368	2811.14760763151	2204.25183194709	2363.90693794448	2309.24272940044	2175.55087702721	2250.28346734631	2084.30701383005	2149.03832012879	2084.27241078184	2207.04303885177	1933.01746082681	2555.7310286968	2318.26584604853	1367.5651176397	1988.0205766229	1736.06649081795	1958.42420114243	1967.44556440121	1186.50512525326	4894.21365726118	1965.81558027672	2059.1009173554	1646.72480352699	2248.81252989936	1626.18580112697	2360.30834151642	1931.16171911651	1230.6027405081	1347.75044472781	1731.89404037483	1729.32715413976	1314.17710068767	1593.70202687552	2211.7114350789	3280.01309208201	2665.9442304546	2428.17600675696	827.707180138739	1755.82288556583	1377.81179866734	1645.39824132631	2077.31837384524	1705.25002942853	1507.11324442234
GPATCH3	629.590573947283	510.62071927965	521.683184943621	547.335110221796	386.495795213923	715.117326532652	649.899163370717	577.504042649277	541.482164671743	474.443932158811	705.387501462234	555.219963737681	910.701909930463	574.209868952261	690.083918959182	567.34327212475	920.953424629091	630.069795192313	520.409117779404	739.698282919908	575.136155134003	600.250983685303	671.191871154253	369.646008518203	1321.8462251145	559.951242712928	783.2817405665	558.396653807107	505.247066672386	615.60475649868	516.306467264335	412.432581722382	410.166365686848	466.699846646335	539.794519803405	639.603210585517	396.671475629354	529.077938127245	530.423231863724	1003.52074493137	661.35899583878	1074.58272922589	396.468306236529	536.156952301604	368.319579957977	569.884241240847	542.778018705725	760.725229662057	492.748649410618
NUDC	3726.50070096174	3664.25709886061	4300.9415473749	7607.18727349498	4454.29778982325	4557.01426596172	6577.52662282304	5778.79599648538	5084.98023359132	3933.08098912085	4257.15860046813	4767.38060303396	6813.94517398907	4147.22353935899	4928.59132334739	6001.76819861176	6398.97997694539	7523.11720134131	3967.6303388063	5363.02871241496	4737.6371691856	7421.60053765439	5770.88634841133	2898.30310448835	12750.2676270613	6914.29874436223	8345.67949116459	2349.56235318273	4655.41781067191	6006.45995200319	4631.49599646636	5274.39749759481	3143.86828940143	4191.99785351069	2869.70340903411	3764.22904281102	4003.64972208931	4590.66130865906	5454.60785892661	10937.0209272755	7077.38616841553	9514.34963711627	4346.32772656391	6799.8872091513	3718.34756770957	8968.00718026991	6145.47193588789	6430.77529288007	3722.31264052607
NR0B2	5.56001099315955	1352.78261553333	1609.5197979363	11589.8994942891	630.435573658276	2089.12402126571	3727.74334281778	1480.8935770803	6.43948525692928	4.6296291271343	1420.70718595898	1.97618638462654	7.40687715231859	2.98027226162552	1.02806953934372	1.60458405535634	1.02073735413684	13.555932854371	2.9778085553886	0.0994125256356475	9.69973537757872	4.21124654541525	1.45818955308645	0.614586804437677	7.19977625082732	10.8907347336428	2.75843526576485	1.18397846305892	0.719338773900071	7.07970079600336	4.05945324722678	8.75675315739583	2.37747405039188	11.272763647235	0.0742488973428066	1.41096932439841	0	0.729219577373844	4.8030037199576	4.30170235059571	18.8989683363751	4.68011038486939	7.15145050603958	16.2236660595551	0	1.87268206067274	2.42072393131429	40.8404728940011	4.49490907016667
KDF1	2551.55969931562	1245.33558263215	1520.37150084164	1756.99979015157	599.574032266588	2591.19125911278	1977.37992557454	1959.08212352348	1532.25493348791	14.8218829588431	1776.38301816188	2056.59578484882	2353.65045576722	1920.19990997217	2206.02119127849	1396.36286089631	2851.20632750258	2458.5081880889	1215.6130913104	1325.42998346198	2025.57753250151	2190.73689117026	1485.35332136522	1013.09405259002	5389.13515648591	1873.77025573875	2707.22251788749	1546.64927450303	1827.58510773303	2121.93872248886	1288.35190148387	1578.15175148619	1464.10526980229	1611.51227396707	2672.77476624871	1156.32983422394	434.492178049228	1712.98683968263	2899.5245127488	4367.23715421896	1790.03094861178	2609.0145336344	625.444378156963	1775.46874088557	1578.5429677844	1592.47379279902	1566.61157876771	1298.01825021512	816.13884893758
TRNP1	4324.42400629991	6740.93191814322	2905.74776154487	32894.8088527486	2180.30993784719	14638.6810015758	8573.76659905984	4042.27017393875	5526.65843927019	992.793722481341	6573.01350724361	2215.94193378149	2803.13627947292	299.166468359258	794.215337336025	366.263463012598	883.392288244506	1371.07696271876	636.606344671492	923.34976739759	5649.82306963511	1030.20488669952	778.762508963832	359.580074948741	1105.9334145109	644.346665742986	1671.17934469159	717.634699180795	572.632120905047	654.797581226558	1257.33613436076	170.504902181415	2015.48870271166	417.116322666822	15269.1728543245	548.145060357994	595.49400199406	1366.39824955136	1572.92693792809	1647.52714923834	364.013147252789	1631.22369026984	534.563871073539	1780.82493294301	787.316854015027	1929.89608029806	1605.37022467569	255.433267340092	371.110248124144
TENT5B	27480.9613617564	321.06953621068	600.849981771631	279.851401350706	4708.38756764456	298.863462228693	458.516487976741	133.825002749622	10624.9012941922	1680.60857367593	219.561448696884	8151.18493476116	3622.70778122896	857.461672277097	3189.08274190366	620.455430767681	358.43908938995	188.412067609457	3676.64157405342	6212.89804534075	9046.4238995744	3143.13729646716	4834.62235670779	239.200679670066	3583.24790368154	1867.21093754905	6822.7347855609	3005.67144983525	3412.5185493149	606.183013522774	1540.79619497906	1772.81454436704	1069.25422259079	1665.75228606885	22814.6688671859	2768.93562477097	326.835608792779	2033.96414243001	191.714002380877	1691.56050087707	458.36489474708	6500.24972736694	76.5836099547758	30.116745172039	2079.39060029999	2276.7239720252	57.5889639399224	1533.67906355614	564.793524689609
SLC9A1	5176.2656902732	17870.0117307669	8991.31097419513	30512.238005119	9668.1232209809	39727.921462531	24314.5775984166	12759.6809204377	11416.7037766739	5031.01441721448	16466.3156016278	8107.61675073136	16153.279729716	8959.93220741367	7753.23993537043	12413.9445378302	16186.304810156	8964.32745178687	8097.1466283322	8445.20553519671	7052.71979668089	17351.3928333309	12080.0267674554	9273.44254792371	23993.9155769736	12336.1560559423	15993.2622582187	11721.3667097372	10975.9152638348	4191.77688887038	4280.1564988651	6818.4524536231	7092.85825530973	5699.69718226067	5954.14317737165	8307.49025457332	4871.68819600175	6071.51697048197	10791.2989915796	15430.9977225489	4886.74328811319	18474.4696231339	1875.52976230478	9628.11075263294	5991.65005439626	20361.1344550201	10241.6383561547	4802.79406784283	4839.36927228708
WDTC1	8558.55170138487	10816.1936263231	12412.6088823213	11961.7704724936	12374.0130711323	13200.5514717654	13576.3041580611	12791.4191113431	7478.57002969509	9837.0928353679	10514.239802247	8127.4117188689	6846.82444418139	12135.0551003734	18517.9135314865	7909.0403629105	10257.4552740432	8540.44198956602	4322.18418963515	8156.57234391905	6416.58094503463	6460.80261205141	5126.54966888778	4685.36593765211	14275.1755069279	5268.48594572857	6559.67234087922	7602.36592935365	11287.689351763	6126.28887050176	6471.36515014495	2169.84366403436	8642.16369956221	5047.79387796653	8348.63620061251	13971.3251369704	4384.80965040813	5525.59992745394	9362.03822760248	20120.2520645344	7476.14027871226	7015.06942878598	2080.46318149402	9438.5788520585	5297.869199152	4715.99761394318	7691.50803237041	6261.08568069564	6121.30190369673
TMEM222	2594.14322300731	1897.79777132238	2336.55666092525	2123.04836120508	1599.94624703015	2676.01427878354	2844.69826217725	3121.13307736193	2677.42387013433	1490.05433175068	1922.42678715947	2205.05014389992	3561.20720358104	1588.21935528484	2232.56505664497	1962.08431151998	2420.68623143997	2409.32379243556	1489.72250706573	2549.76480679972	1802.87486179933	2424.10931316915	1558.38279822387	1101.94071417508	6194.41540969823	1893.50216140889	1998.91458904561	1628.53570788083	2106.00822982711	1887.12295980977	2129.88969372386	2263.27992144724	975.213298787798	1426.31493857249	3370.40370683675	1089.65727731835	1287.98928881731	1609.70431951626	1581.69400876715	3530.09617880095	2132.73114304517	3521.4520620268	1221.54167553266	1758.07730218525	1204.36458978894	2866.47817771031	1658.03237457847	1445.07122855212	1392.69769950153
SYTL1	17099.7801934186	5034.1568011839	5446.19465273843	3770.01419575525	2325.73126685624	2964.02828903503	6864.46281080773	8825.77359306838	10486.3477920052	91.6783364731684	816.656456935726	4667.42068365928	4073.33014715318	5973.28575353676	5204.21633154696	2565.12223899958	8221.59981315224	10855.5451698463	4708.5202518054	1427.78406418039	8242.71136040619	6746.72350924456	6226.04571478367	3431.4187716979	6841.84399837978	5896.34278226426	5370.87739662033	6560.65419908034	7118.44555392834	7567.3483640908	3159.24787468474	5873.7547624092	6488.91854929697	7382.3271183466	12153.8336282259	3129.83919677974	3610.84758579081	2024.30751172694	6885.50310885973	23595.5477894274	3998.40740332744	5435.16447419843	2010.07532603807	5184.45082863693	6326.85420339796	2681.20839153286	2806.21230832455	1788.18697005822	2954.77516498822
MAP3K6	12453.4652360671	2347.43489481727	3415.83852776457	4451.08972439511	5935.10181801235	4810.50952090813	2449.82339444894	1197.38278228137	12815.7041484068	14555.5222526702	2028.73007100579	10062.2777530585	13793.245099408	5800.08068284212	6057.63342646106	5074.68111701088	14112.876664442	13759.9145668535	5581.49880354929	11854.9607859746	9307.7854364367	6486.02700625755	8268.87984343319	4072.00979784682	14753.204974555	7355.90089677962	8310.48538560546	5644.07410409305	6877.27938702459	4056.54760195283	4558.7703333581	10377.1769310828	4626.67040045758	5073.98655134406	11228.4539185755	4359.65590532359	6034.57852753703	4658.68934081483	5211.42763550065	20690.146889909	1971.5773568068	5407.17158486633	2408.35798603474	5834.68274886547	6183.61326568216	5934.23180925409	5142.19563122964	2530.99836118736	4392.55064314609
FCN3	14.44078850498	53.132895891649	59.0137345713312	64.5101140125723	20.7680610772999	23.6670545020706	172.377533135734	10.4991364876987	26.7545785869087	82.3402797611263	313.96252719652	76.208376025855	36.064602393839	51.6177418239058	55.1271523764078	21.5303304975333	71.0759200891635	62.7980210420262	47.6699387915005	104.866140524955	56.1556093280943	45.2129430871166	47.6261743412262	65.9281716841875	26.6369460521968	75.5947560705121	75.9308041778872	20.5255923805315	51.5309348858918	85.3510461521558	55.5378944683291	23.1335776581891	45.3611290415462	37.3938612158376	58.2656867754087	42.6330166942088	67.8928617571856	43.9824533280042	36.8589262316238	161.972578053895	35.5723893919408	88.6291216743055	24.0153317652419	42.2340146569597	35.0711252722407	41.5708536440347	38.66558195158	75.4200730730196	23.3837138909363
CD164L2	338.285192090856	38.5740001253032	40.3853377221196	66.1920696508046	17.8323358695555	6.89877615080055	35.1785055779363	59.5353305280277	188.224181750672	0	44.7055629661768	372.138473962545	256.541812944018	160.267147336962	3.07045034383277	36.4766656490154	120.834124253476	203.035853959349	93.3540563403468	50.6014621918113	255.632500155957	117.746707039545	84.4979016105858	22.8039375830645	589.874906503513	100.836063197773	122.199550305471	103.522357620603	231.692640113334	90.2004330816295	107.799547269645	275.979254872215	25.8589159627396	30.836352853163	769.100285211322	128.033901815231	31.0228237513047	127.243091136529	51.2787446056873	155.633038953541	10.6351450714002	170.353193383572	16.8816776816786	1.42061993697467	43.8376094236714	5.64860779600528	3.2270497728733	128.19181750793	51.3079049465365
GPR3	17.9662236413464	22.6834920899792	143.476558625415	44.2791820706305	161.277734488657	35.504085830985	28.2856746200361	69.3185272294523	112.223186163373	153.063153934137	70.5377490282419	368.171753202306	225.829652730688	170.847303487003	103.1122019205	427.90039862306	126.928775869259	560.94249250896	19.8600543106782	126.224373139342	41.6206229662029	55.7371042978432	196.013591940194	172.619938996887	239.059881037786	50.4476949502022	118.483303014328	34.1774307707658	241.131088319101	452.976014913575	750.314074469577	22.0379814393493	110.186706791567	126.243597776217	24.720793047941	139.229507735918	269.627163377992	389.912389818467	178.915649728787	773.726493550102	157.522325777141	431.638076711625	121.13957077658	96.5703841035447	152.975460962418	216.419773739204	68.2897596949567	469.480370356297	93.6498117133127
WASF2	56946.9479475212	14273.5601631121	14012.0980163469	17664.9158566034	18595.6341437401	32670.4536657734	12665.5758750784	15249.4787869952	42553.1922205588	26580.5553730668	13036.7421185449	34400.9659843644	27041.6367564523	39597.4959051096	21602.8992571442	27098.9381753217	33744.4135824923	61673.2458933348	4537.69685583367	28529.734825664	31780.8429392418	30634.6279084761	17149.6449384165	16293.3146819884	28849.9905678705	24002.8439807002	25544.3431801284	13199.8271620573	16099.2991412974	13917.8603411786	19473.7933284263	23509.2999569306	21136.7825733841	25026.7424936978	62799.5084673929	14946.2679573115	25613.5121930776	23396.9348470113	29336.3817551373	71680.0826512553	21824.9303513736	23167.6466219151	11687.3503437128	27685.0794164607	22797.3307504634	22892.0366199498	28111.3661872111	12941.6537176164	23588.0234440567
AHDC1	24414.881144168	4503.75043125798	6947.86266925222	6519.80811565467	5858.78733441812	4148.65511708968	4600.685256924	3126.90132354018	17938.078964383	11248.8519344281	2112.18419352881	15983.6510082933	14854.5373845185	11221.9777344064	8234.05283924555	7607.47452096833	8069.29735661553	21336.4105356898	4170.23196670983	6249.92323590962	11025.4536007466	12992.0090423342	7157.06375577807	5480.7212728932	14860.7679562223	10392.2797916926	10456.6098099834	9771.05097748004	9339.45174595099	6235.42486184786	19161.8695951362	7833.51482727776	9426.10427077813	8212.85595549839	28603.6347561639	9643.65890128517	7827.88170661751	10219.6061374519	12466.1430175883	20089.15556595	3507.93352375392	8139.90886780922	2072.44329122683	6288.52955697276	6944.62554507888	8944.35474183655	7530.86850150427	8122.82574785017	5778.96638076438
FGR	446.265072405501	710.736163647807	475.675648105754	230.679624638179	546.488048932801	90.7397096160161	328.774857369519	375.369819135451	207.733686779629	1282.55038635982	510.660233972202	769.000008870233	267.192355040142	251.334949895252	786.034755929801	583.989134538474	398.035335684031	233.414006730122	272.120682399721	798.408332109097	569.331727831209	575.014472217961	346.687944818882	328.09793492749	334.481196208347	575.274423513473	236.991954262252	687.992024748801	429.898641326678	449.558362127306	1662.92576148729	817.070265185756	631.567386725344	434.905038547311	370.253219187366	577.464999151195	112.492576528556	520.300138493694	157.20745931078	241.521989356006	271.451311568002	478.419175208069	335.882390326491	261.217427476186	553.466240951931	565.167509131764	569.169697629809	428.89812946047	376.536704250976
IFI6	739.256049511974	1409.84027882241	4509.200426846	1413.32613530175	2565.12567233015	6212.14571658146	3309.86558403176	2791.05912107896	3200.22133150975	2764.50965800853	11229.5727260102	2534.615867276	77756.5096554541	620.478745562035	4734.63874081564	5801.50263745788	9055.2433544445	198486.44440804	41141.2202169858	13973.5811816414	8416.00827479387	16977.2020603272	11576.3182657759	10959.3729304495	40432.8626259756	70363.5909710731	103448.816300549	33350.244360622	15357.6371492403	18817.6444502122	11901.067598933	32741.6363028146	13456.0974459421	4015.21271310524	24436.2483578723	21452.5823944022	8126.59743631282	12744.2307285513	1064.04096223529	22814.3600730485	40339.5833725637	92910.4389511774	2310.34410414181	9245.88694723887	2628.95135483522	18654.2372739963	7162.6450812241	20204.8025613022	3480.8669314812
FAM76A	516.953840555235	949.536607976186	842.112155809034	889.551525202656	1023.92572355805	1084.01864866901	976.017203508603	942.614599925823	630.490951964864	950.534090998983	666.638954221478	808.583684952011	675.362624348508	819.565421073625	1243.36980344798	859.763805559118	838.711948758631	1787.5923835779	517.428871328732	757.982004054311	948.885403559138	1342.38645532723	532.739836986592	635.5111092992	1600.76383663748	1538.40386270002	1001.78190172726	1129.23760562211	823.357493094977	597.842875074857	922.387849547438	912.788872715952	676.097549136471	571.451547373327	833.585232803706	868.043546336304	474.260851854667	790.846946314266	703.765489396209	1185.99307303926	599.02742199544	1303.30060003109	409.826213141623	1088.29143351024	577.819664733557	917.686137271729	677.03310366984	1063.31994372154	656.705327150591
STX12	6132.04946047031	16340.9006465266	13740.3786950355	28265.375603509	11222.3227422182	5280.0177658119	28648.0102490069	15939.7961160655	3167.61049429371	6647.41689981627	2945.73306392412	4993.03682858212	4969.17238188919	2972.94367655021	3030.8597860265	3217.26714425703	3864.56917934652	6226.33195611283	3312.15293829706	3278.34685188979	5799.82712560458	4448.75143375002	2385.64814751262	4198.23711021365	6906.89360664895	4149.67006627661	4587.62759917004	3504.93482114117	3607.59864066261	1742.45812026028	2882.32060690989	2456.85782348477	3921.41106255098	2442.05201352362	8677.04663563566	4066.15168107718	2571.14072449002	3012.94530238841	2939.54701465797	4192.35537833438	3722.49913582692	3039.64179670708	1379.24215408339	3593.26387278103	2234.31888154603	3434.4654090678	3325.18242759014	2585.68317569367	2171.93781961786
PPP1R8	1936.3380475366	1323.57812070988	1375.27342530674	1624.90673089353	1326.67450577125	2337.69251288621	1422.63676375626	1729.80580709962	2338.75509150355	1715.18761858413	1382.95468495997	2806.78806007399	2636.73528488753	2343.2665083857	2206.02571820414	2349.19035065999	3162.9339962516	5044.68716323231	1767.80438495268	1863.40305309912	2358.65185010505	1914.28083014254	2401.06333509669	1538.3275369622	4464.53642338868	3310.30262771036	2891.45040618235	1550.07865047758	2317.79142741451	2233.46584813794	2335.76354651839	2275.38759670118	1474.62235106752	1853.74957850542	2311.76009613816	2036.39175396491	1888.34650569707	1934.69758734795	2838.46871268924	3925.08084041334	2527.94685168077	3517.98421632854	1421.12782724464	2266.34345288419	1684.75101881511	2819.21458848027	2068.23022127666	2317.97616791096	1610.70449643365
THEMIS2	758.426416986646	1978.32387610368	445.615051352872	286.627581868035	875.594604336613	312.67277921915	765.735208924496	1046.09479979624	215.564138676523	1988.33517778732	542.450650921133	1210.40149919871	2146.89148717983	519.455023145195	1258.69013001213	1391.41530834025	878.315244017125	1126.17249045924	1353.66259861804	2380.03866167397	822.034576448738	1096.42945698971	1681.48850591134	780.943872405656	1631.05330714995	1676.5115863462	1798.02872749181	2233.44167204426	974.040474671337	1092.43466500067	552.216887747441	3613.62466464904	1897.11660444827	458.270296802	1483.32184163977	2509.95436745087	470.378688805404	894.876787341993	361.84456091203	603.229115069995	947.957379255684	1819.06296198057	537.23739147565	579.151167852771	799.984528634199	896.879739586676	1808.84397514354	1005.79877459624	1153.98542681433
RPA2	1814.69254925385	1216.17103889337	1701.41504021527	1901.00321370403	1260.57688248651	2423.5069423519	1790.19894739899	2173.69090782831	1137.59857524909	1390.47293421605	1723.72697299559	2113.99700818415	2305.95269452861	2202.74932132044	4529.42703446978	1914.72535411435	2202.37951792759	3196.3748439348	942.496169012784	1717.69877347459	1895.82641187647	1906.92011097019	1892.84109573556	1530.45409721584	4634.72595895901	2910.3504156194	3124.77759345788	821.133153008679	2166.28766754008	1330.87173932212	3277.00551560251	2281.9801546171	1640.83133051509	1395.44790844506	1651.67347724524	2327.77305732623	1605.14110579872	2237.30208976122	2840.08919043008	4914.64078119708	3377.16306634502	3975.34172565774	1141.3466780723	2529.18870791438	1712.03567065066	2946.80867527476	1800.52989899702	2398.10639525294	1258.46454426774
SMPDL3B	139.644185268634	1588.78974940012	1139.65214220854	1702.84892749125	589.296885625048	4131.90415768327	3477.71473812885	3315.50970886082	45.466305569708	21.8792658097031	3458.38730147632	128.657497936501	152.686720441071	246.85359573397	18.3838870559027	35.6448936975647	12.1909959228346	42.932212801156	420.105752007539	236.792664500814	217.852347979174	21.0464154245238	263.714878731394	19.9414906854283	77.3549967342884	27.4361579787981	10.1543587790859	23.9412853949855	183.986372362801	634.330113975616	366.891421004172	119.907388896547	118.29657126073	135.597807115452	102.367099340979	289.872855637844	9.6866258526049	35.9327610879343	108.264618190886	51.5514049551784	763.029910723402	21.0748654505925	96.1863794117791	22.5502063069658	512.56193129802	24.5485352180629	313.027355829155	311.084364325463	683.895468782895
XKR8	724.973578685841	1314.15684864348	978.601301008056	857.405459980676	734.63563463614	958.748003205274	1398.90907331263	1553.92624970084	424.607898315762	581.080713585438	615.969931007621	589.860819632401	750.613933041995	593.98748991248	859.534967295311	451.868777654104	606.186895537085	931.472554513522	428.046040992936	979.076357200939	448.293669590728	308.023805068449	588.15922910653	470.006594048836	976.607302176985	363.821314909308	726.809380989722	451.502586681783	361.655886151291	479.214396675947	642.984456481672	647.744066584886	314.495161224683	252.506915745474	739.023956525375	498.031574540424	563.498043401975	282.497112285523	329.769727174268	359.580156526831	518.041545184458	588.08930260046	187.067029400792	298.224862390076	479.406876978668	419.609772928489	518.077613147841	344.051515467941	399.957467869447
EYA3	6940.5130139454	1988.00441912059	1941.48074366353	2514.46142863083	1671.96161535107	4834.19019499217	2007.90784950543	1685.77584506184	3289.07180653064	2473.5547083003	3113.63759151707	4022.13993499756	5310.54994707706	5077.09081608778	3403.46196155482	4448.41093550638	3918.38387231887	3622.35998037529	1382.46142285094	2664.74916760519	3158.42631516449	2555.52379113336	3108.39472247387	2249.14769581821	4512.89366721247	2693.41748622076	2993.28254142929	2289.26857248284	2999.17450987447	1848.01609151364	2173.9691428747	2571.22685990358	2401.27961512235	2508.46068190157	7617.01202043613	2785.3643378934	2319.94163812514	2754.38943364184	5305.44600951511	6636.24205535736	2891.99887899718	5110.69922036746	1448.74298170121	3752.63141132787	2702.03926056131	5034.5306612883	3948.7392066592	2658.26974286103	2088.15870747334
PTAFR	1516.5368287868	664.513622765005	264.597200271232	230.733499773327	436.506868411265	1474.62013990997	305.869645386784	336.212508933506	3615.83919707087	1706.62838818044	2210.54754501079	571.052257531131	935.122912931275	2711.00385316235	4548.81267588226	1525.96175481232	3480.74227910687	2240.81333836283	1489.72306778859	1391.26161944504	1488.19362356349	2106.63960019374	904.073184674752	1922.4758267742	6307.78450593781	2361.36629964836	1071.19222616438	1297.60621634546	848.679064834862	1033.15884697551	347.140377767399	988.704889850665	2828.63792328755	1938.8765448795	1730.583155755	1624.47634841423	350.112642394087	717.143202421079	1527.93998464797	4939.28726542477	960.40703765534	1341.90291425333	584.45749292982	709.796475433251	2062.83083051812	1356.1969799101	1228.88561932366	741.845106471032	1468.37962227289
DNAJC8	3211.47091099514	2513.15296194497	3049.3315810012	2893.98688433613	3915.07633681504	4182.19739594872	3374.56022538413	3168.44338381293	4204.91134448819	4315.08568606578	2833.46886356133	3582.70979951796	5781.30299759242	3351.18526977921	4494.73570062928	5226.73449232011	5892.2997293913	8513.20559050788	3359.82290153763	4644.31266392756	4259.32335449767	4542.32347952902	4888.26197991657	2984.30424024593	11743.327114494	5763.74091780296	7411.49661833499	2979.57206411578	4655.43882202431	5465.58250112359	4416.64004340186	3637.98424604634	2989.84071690813	3333.39143762436	3744.64746321621	4013.66098256247	4398.39418709254	4051.14944320626	4685.81135965604	8180.76328438174	6064.42758143996	7557.56847136807	3012.4763059838	3988.19833989327	2844.29959058541	4897.46947864686	4329.23812868479	3765.88447296758	3938.52820769945
ATP5IF1	4885.03838117093	4548.77554634153	4925.99869471664	5094.80724962795	3024.97036950305	6243.70483595803	8249.42247368849	6161.21001284129	3571.62163224496	2162.93873474072	6520.35991851665	3172.97390518477	5379.4857912535	2553.61338705132	4993.92147333682	3169.89015436799	4223.00377270675	12282.0581000998	4591.32954119241	3080.88141572786	3640.61038810994	3957.84823174591	3991.00563338736	2159.54654226824	11831.435370663	8113.02871078534	4928.32711361202	2612.2516165791	3591.69562058334	4446.73639536309	2611.0493102949	4490.27383160722	1807.80669713691	3003.2293192016	6388.90192948964	1920.99780429006	3282.06066964282	2991.30390868701	7042.04757844949	7821.20276380024	6112.50030911133	8697.52794744288	2372.72449480348	2079.74456114033	3599.47140793983	4021.36313464164	2210.69260198965	3614.11766778087	3741.24045123353
SESN2	6703.80142229161	2490.5336928009	1346.58596607722	1118.48958046267	1458.92738353932	1201.39038798485	1466.72381184859	3518.1802640129	1466.82447762031	1312.01734898569	2726.17215452987	2447.52970291195	2876.31195213274	1652.06003721777	1701.73177990599	1055.7651151447	1475.36203569501	1759.37396265664	3703.46047984631	1150.31450478522	1655.7038542302	1719.79671288561	1047.85958434592	1040.33276113868	4119.12767777214	854.733664882531	2005.40867897951	1263.48751335405	1039.06839313419	786.458275138048	1048.96537534081	1295.52217492953	1297.09646408087	1739.65531068452	9725.87163880594	2154.80949943662	933.98293711377	1743.41936022003	1531.1568893716	957.419156732252	984.442986670142	1220.55414922102	1137.79265926741	820.065681158772	664.53857910155	914.831905439201	1519.66800875995	3641.5155411175	952.173955841238
MED18	1089.79296656248	694.975956485943	573.478764692433	894.63611655666	432.078257486698	1546.63007789551	918.263436529421	841.568387437241	923.710141288166	424.211984765309	1222.00975089313	826.399593574542	922.370910689425	528.610234001955	741.126398374099	459.326999587992	1157.53701169627	1296.73943336451	925.616346601029	882.579547998414	780.40893788905	588.691684001429	640.41280363309	434.854790641228	1915.73824455577	559.957311463634	933.274113985197	553.856942686356	582.192362356344	367.758103461932	531.004272618429	755.527959482968	342.05070707893	327.330820850016	1541.33472650505	378.891249828291	506.269100929364	584.308190649741	854.683697153153	1209.59063674964	594.584238353138	1305.59951583703	447.255916756815	576.932016680852	685.009159484056	856.258789461455	471.096941248264	395.895215762253	418.867606401354
PHACTR4	25857.3410458769	6218.44116393734	5352.86652430336	6055.59423072675	4275.17120469027	12515.029452001	5923.52724246178	6512.01041315747	7714.0890986194	4180.87760735471	7387.68613083338	13672.7038489569	7877.33891188496	8007.43599690736	8462.71615238733	7602.51302644082	7781.94047477453	9079.44917579161	7406.90813052903	4661.2098536081	16763.3242479656	5236.1362464984	5926.92726725609	3786.09504671399	13362.4554480531	6120.98716570297	9165.04783075442	5093.67099633065	5658.84333456933	4431.36018877834	5828.38569739928	9623.87201126387	6599.14655113509	4885.05174142603	41492.2005677398	10363.47902413	5014.2622227706	5914.63746147779	7687.18521730329	13751.2551078658	5733.26401869325	8628.78297160077	3096.22028823368	4938.97645785512	5352.4366791122	5912.49091759853	6636.36205068784	5708.68982870689	4152.91703314825
RCC1	2149.64479019105	696.362380641408	688.484675804431	2332.91114251099	345.440853522154	4331.15374908972	881.649464656258	481.793732206197	3255.95073422871	395.962220427361	2620.86262379609	4067.66469519026	4864.22079508884	2893.17019307751	4408.98242482453	5141.20521490452	6057.80383194953	7362.96092727119	1599.96111965384	1455.78895071203	2354.77238249359	3650.88907603019	3845.71621974036	1920.9429525678	6826.04706105959	3117.48184527172	5007.03756092637	1653.5788337398	3437.82468750551	2573.9049112817	2082.45302308704	5196.28392031205	1332.7280367151	2268.08170885848	2208.27337309586	2905.93067449616	1924.22780337258	3775.00637890201	5805.38518013678	8088.43277546328	4332.23666860704	5498.11086016252	3199.60220708093	3100.82945198317	2971.95023306062	5946.54476331115	3008.04357691993	3662.19923668036	1780.05650433636
TRNAU1AP	834.24361362645	928.331350389897	872.288614429893	889.567473785912	802.184264515558	870.960774508147	793.508814073338	797.221570538188	881.609597535777	941.900280625641	1198.16539067979	833.324970141032	1194.85085364962	825.610737470742	2542.87590540774	1074.91245482949	1675.38561961455	1605.50391181763	687.257544517339	1117.99508764413	878.196628208185	1333.99039211877	1256.30006819202	490.725307668144	2566.52458153367	2020.5369084605	1101.76594317418	1065.58731119297	1215.23609466712	678.506110472059	944.420204704627	980.984490233397	541.488356599663	536.839457164255	1069.15623039173	894.973924309715	553.790208425623	781.214885948775	661.207231493304	1536.96469442888	885.655462853545	1501.68178182171	449.918634941357	761.189826448578	659.669268880971	859.079809456853	780.808989650255	727.713085280596	760.299855029477
TAF12	966.33462361047	470.886453945181	651.026317206927	691.371671288903	421.782228061485	1034.70132969024	837.271464308851	737.928490130743	884.663678902043	635.220378250797	1000.45821907939	834.314024941218	1890.32740266867	559.717832180221	1442.43734099929	1027.54307843196	1891.66386377026	3466.34654815384	962.360503316537	800.07367346242	1258.72276021742	1249.90164329122	719.561529769926	652.672560212273	3343.97794726972	1970.15483804374	2168.39309149789	1115.63396949018	1320.72543679391	995.177968966694	859.43144652128	988.690337640036	598.23605475589	670.588609680074	1051.064745369	758.62866122646	462.619797071236	1043.78368586176	1093.7898124323	2246.40223620313	1665.44501138891	3006.76123988606	614.759384848423	866.917186944363	776.598833281702	1303.28291034476	810.453794925011	892.678683622835	482.819972562781
RAB42	39.0336052300349	105.977085500286	56.1152645905877	32.438062679436	35.4151333694198	48.3287692798637	12.1302030118209	39.9225166492089	31.4081964498488	101.236301677713	207.652654819478	156.371022192046	49.8556311381565	57.6267711660801	71.4666175431068	160.301990023334	124.896685916981	106.76978518867	35.7503524021895	140.179529973667	80.3527693818328	116.699498742013	178.355475968974	164.054240304231	99.0676929562164	140.277742650969	74.039581688855	178.553267109422	184.813782729932	269.190231634151	229.599939492696	205.648650141659	68.8346153999312	64.5092809184214	75.1866426976569	61.3112497047138	146.446195944622	87.1797373524506	49.6702050291781	78.379712662691	110.342887218739	117.896440981222	172.846812579377	160.82714743875	81.841070740314	88.819282396528	159.770408838068	209.271949052823	160.339523543406
GMEB1	1424.9413151603	1029.16885591318	1100.80204100175	1252.15991684301	956.480889999625	1821.82271254688	1142.75243278577	1187.0618342555	1608.60299796456	970.093650105666	1726.70886949125	2300.06519788103	2090.7133596516	1859.46975679641	1184.17175345235	1104.78719520029	1943.45162191231	2316.15947213421	1670.477599437	966.792883880633	1540.48329775159	1021.79815739659	1265.47198499348	817.478616972756	2570.27035993665	1162.6305754203	1823.94277739088	1134.98011857477	1215.18908078057	1155.30727156132	1570.25636246206	1933.33897211745	1079.01027664731	1280.41559286185	1519.59229553497	980.327338821794	999.936531029023	1199.06860973889	1024.74889406935	1648.60840943645	1233.69320698755	2061.77016718201	1255.41708376366	1455.26387083103	1218.98446274759	1637.8470679192	1130.87502085168	1614.7636415819	606.237779352258
YTHDF2	6346.83522683698	3737.1938174614	4326.80684237071	4481.51648466665	3405.4385301873	7545.71229342782	4325.22596380362	4562.57022212465	6612.37485033571	4297.7766286264	4559.18369362066	9035.95912159478	5639.24709315534	5965.68429047516	5784.04934888318	5189.32593491003	8621.66278898878	8168.88273199112	5943.00579303772	4002.73685939039	6588.93462051643	8088.07258005714	4822.10733947148	4833.00352120919	11209.8018794882	8290.57505877924	6620.79068618654	4277.14088974758	5677.11069663735	5413.42589341716	8857.06263590756	8315.16680098924	4529.39019481683	4660.58409402739	6496.40626769091	4725.16771490947	4215.08299980258	4807.5869329062	8389.42738244328	10379.9837853348	5309.5724526765	6221.60445425555	3325.21642932488	5674.58719514275	4002.87582729899	6011.7327117953	4893.44725572279	6846.48479372337	3064.67974619855
OPRD1	7.37719325166446	38.5719231501485	67.598401324564	32.4554879917917	101.28946252394	6.89876679889046	87.8398575453799	76.5846353471525	15.8465020591119	26.57707258299	349.732345339858	28.6977506328883	8.50781605396538	1239.96194853328	10.2174186984687	9.06374538215482	4.06794903458081	38.7368320849126	27.8057859662279	7.17713219876141	25.1627251714543	11.5856563692791	33.7594926627119	10.62419179043	20.6070853293872	14.286000211995	13.855939824857	8.02003315507771	17.3647021298677	17.8686027455979	62.9116027997684	15.4387661438632	23.4381630223917	7.45435931691955	10.4826352038955	9.62678622416333	2.89745997849444	19.1297584688537	14.3603345084268	18.276541364808	24.8825615107697	4.73732227038862	73.9709941285808	19.5358056519933	6.80984742915584	18.8793791049213	8.98351438786865	400.936266018781	13.470094356965
EPB41	8877.49233702536	8206.26327327732	7285.49242255545	7422.74383889949	4235.48396726749	10904.2927778308	7854.40226735167	8922.25358370704	3091.12575105093	1900.19779617255	7351.92077149169	4975.22318814778	3577.13532159555	4584.1042944132	3287.08700286906	1867.35132745931	3298.99854354433	3217.32026938009	2080.64627843459	1703.7357946355	4211.88957138367	2075.12061841741	2196.51372009363	2721.37651387669	3274.24338527923	2321.957319438	2111.85646712218	2620.19097320127	2966.65394737679	2041.34423987541	2035.8946365871	4263.69822020495	2986.63654797993	3107.99658737571	8468.61601269651	3072.236723696	2032.85641941372	2480.62019444183	3946.7450245348	5112.16282122917	2869.74689564239	1826.15808478584	2224.82795117748	2382.62162438713	2699.11635416493	2391.07384745653	2178.58868005288	2885.45239971145	2454.81515251376
TMEM200B	77.9156959811541	206.932738180982	281.62639357396	100.234019048579	402.327477317242	34.5168213973762	67.636860958327	138.646956767117	202.930923788597	1018.56027006704	41.7242364623672	191.997520846684	973.232961027657	1179.08874072065	1702.71314155172	746.00878518081	1226.57386472332	1542.64891427448	46.6750638571177	816.628870493144	192.668703435445	776.835241042445	635.852885661149	432.025868653937	388.800758536338	1773.86200453625	393.472675676318	728.929239887236	256.932537021853	35.6619749787576	648.714075827094	777.490171875976	149.899907949707	74.7952643386909	339.2033416768	937.094764071488	368.546438445104	231.260890201975	32.0173382745956	678.322323592942	127.239525977451	1885.2523845634	82.815545525315	389.632723506319	280.622019384343	1150.22767923537	793.262324864948	467.548453062968	165.715853437151
SRSF4	5779.08918155096	4885.617909651	5349.90033116262	4866.12156461471	5848.39219034804	6040.51218455861	5220.2143372411	5102.9222338055	5180.18158173881	6072.62162848655	4440.95648268166	6080.71255155599	7359.95366012499	6425.23113819669	7177.4857799837	6745.2405330217	7584.95342804693	9752.41660227986	5496.08801867605	5321.02699440763	5609.06222953718	6504.94768281358	5930.02269779407	4115.00639642469	14282.3514032939	9156.22814192505	9536.33081960918	6991.66496980722	7235.83165514874	6308.92624736075	5227.90093213087	7488.17137263796	4878.80798423343	4951.46259172016	5673.22755845472	5627.68647078815	4587.51665543688	4982.08821122371	5150.43938920525	11163.500521112	7438.77017538271	9400.02529846565	2659.62507930813	4852.14193927944	4915.90112150852	7285.7238013053	4910.74068085686	5455.11962048295	4594.34559806133
MECR	992.950856789971	880.629060190022	1156.77120745628	1031.89027537014	821.312626184884	1404.58886206422	1318.19503560285	1122.7541783298	1100.02289319929	806.968240210669	790.826762403673	1037.20415338321	872.561380025689	887.900972230632	1600.66212644119	1231.9274630186	1067.17468705006	2260.66845376091	508.490008941723	1111.00075948271	1113.48519228168	1040.71142500372	1088.66223529238	576.718610394801	1697.40961352052	1194.38769268558	1094.35715231449	857.494883810539	1288.21799832204	1637.95668545396	1057.99163529928	1271.30102043969	506.623757002591	653.754905490947	906.101832865356	1097.22127428715	748.738349796021	847.658668696599	1258.33875338843	2564.0710663288	1219.47293796684	1719.8603257244	612.980505342597	856.355474508264	603.152449996469	865.694837200636	903.547122967644	853.089080282602	701.739890150919
PTPRU	1966.54749367673	1889.87562047115	1748.94189941227	2053.67766337324	1767.44584646525	13190.724667283	1448.32344322581	2470.2341695001	2070.63949820859	3140.99922149531	1135.57109837121	4108.24546289186	1044.32810721313	2170.05740794218	7176.44023687753	1483.56441637759	6545.18076520471	3297.90526512368	499.551126473037	2547.04561992091	3212.65188666336	1584.20387506971	2182.68534965008	3058.19288540084	1361.92562736958	2984.87770499246	936.008747882467	1230.53041807784	5481.34729727219	2233.47791984877	1679.68094606665	7859.74929509083	930.61522334553	741.664436105383	1986.91614108579	3807.03994217996	2116.26780050998	1060.54328969176	8266.91030112278	2682.21732711624	3407.40476354029	5383.69512240656	6522.30883623212	2041.26403884204	2482.79738244933	1107.62726291234	3287.31715659577	2120.01275935101	11144.7472169276
MATN1	10.7997167749475	14.6455702405149	18.6996664435813	21.9754268957952	13.3235620947992	23.6747203046135	18.5684060232928	31.4417715125987	3.34831843120175	6.97694663403821	28.8138037628028	11.8742543288875	8.50050352677083	28.2207477518142	23.4737280935506	6.58406707728255	25.3793541948226	38.6787866519978	7.94294463087213	7.14352038795536	7.73538178109756	21.0165300896595	32.4502419149098	20.8214135766177	55.1540173448576	37.1685182406758	25.9518327409395	15.929107239181	16.6519659631492	14.2560217734027	27.8631577073473	9.92476108764489	8.86020289014213	4.65074783452029	2.70814838592372	22.5247229827508	12.6029262372702	10.3545011305865	20.0853139081053	58.8819853331346	14.2284847248842	22.1363765312328	29.4623875113563	5.94921819279784	24.3680428171824	19.8526636923487	7.35228621440899	33.9790613683939	1.7613884907313
LAPTM5	7589.52331862879	4780.73266960046	1609.57448463278	967.744138107502	1476.59906272054	913.370002193529	2678.53583605014	2625.71243367409	1212.56704568448	7026.45773602523	5451.35255366174	2743.44279810131	4706.27487213823	1626.1443843288	7899.21597483543	8415.78248022823	7993.14052171128	2936.84187984506	1968.41925806841	9253.47919184996	3980.46147689118	8448.64648284836	7078.67583117025	3839.83959076878	5050.25028378151	8851.61829622815	2925.6735533286	12560.5924473697	5021.08157575977	8079.76897474865	2396.16228359843	9902.10067850686	11113.2665593792	4525.89601247566	3132.46723429827	7790.73135207296	3863.98465957949	6619.06845145579	1985.31193777858	2072.6003484426	7316.81224024038	7908.8474989131	22423.361924786	6978.07816961678	2539.306114689	11780.6068208764	9500.34995023658	6813.48509948913	15117.3550287011
SDC3	2208.26042479098	4543.52534634991	3611.28358816947	7053.44676583103	13158.2760188027	19173.0189532996	2947.08985239518	2477.97346673351	2415.54844368256	19614.9002959693	5325.1735680358	5540.33777812491	4795.32097102047	4721.49525307205	8217.70769239194	8420.83340242364	8075.38115472262	5495.81606195206	535.30456195702	8831.6306293268	2128.19921221394	8642.04899008297	3911.03320003976	3814.07956618358	7160.53304879062	6568.0280763692	5071.83134090647	6892.69725259123	3438.59056682171	6005.25389833982	8063.78651112857	2594.33733698463	3207.11261882071	1879.92606661533	1351.44114033416	9113.54572952516	4481.80329696279	5664.13628216813	4158.54693997192	6915.34487267274	2350.77676027005	4998.75708217654	7881.9219760974	5468.44360457378	5009.44851245153	4684.82042853759	6854.69818413671	1962.5792506501	4499.76688758479
PUM1	11237.1912226162	9059.05051117334	8695.22547852737	9611.84213045372	8463.42497178571	22054.1924416694	8620.20829134599	7432.43291400817	8932.68729645059	9383.00277756823	10729.8303227927	13707.3382025321	14921.3438450605	13873.6541024304	13236.1374671708	14297.9407839755	13519.9014111279	14450.7167055843	12767.9293655526	9116.32042476748	11511.510662976	10531.1215902151	11343.4181286656	8580.49488211883	17271.7914451279	12989.2533118406	13061.9670297426	8603.14572985105	14454.2215390026	8134.38129389026	13733.6514750515	11040.3695840481	7832.21185092783	9890.78248894999	13375.9234964895	11846.3633650836	9726.90330313989	10840.7507881606	13284.6720268847	15838.877853958	11584.0635387282	11390.7158745482	12546.3224507532	11228.3721187994	14576.2258070159	14561.9988884731	15324.5862644967	11914.1791472104	10921.9764359475
NKAIN1	86.908334415158	0.105594948410802	21.6357974872623	5.37252663038601	40.9970417423688	3.93968995250537	9.75528661663638	3.05084124235322	23.4857106240107	14.8323080094908	75.5147646667174	104.907298783459	25.4712134104719	247.087089415847	1.02841274458622	18.2006036075802	40.6217200625494	347.397324418853	310.865688531798	51.9806148683077	45.4955006884679	77.8023905679476	210.813484283392	169.202389312477	45.9572461100505	13.1909721416135	197.248279823248	112.590100761272	187.30127510968	164.810070792517	45.6813044601415	35.2334224284336	23.4274789588817	98.1985338031654	89.3621259835053	11.1258270402775	121.235398420389	27.1293615618409	40.8486704471918	91.2436290048664	17.7540348412709	22.2432183247376	186.272851177712	27.0810563487903	75.9977843304593	26.4387243452243	41.1135350696125	166.868515403488	19.7751362316513
SNRNP40	1469.07804853064	1013.2736833392	1014.62260880297	1277.61507713554	1016.72427325732	2433.37291663312	1052.67638016195	1221.6799307727	2669.34970761853	1341.07580574787	1568.74074222079	2167.44057828732	2848.77139391201	2426.83038455217	1611.90291552452	2725.51724477721	2617.67227978367	4212.63287245499	1178.86595874772	1674.28234089146	1740.90440753896	2085.62648916551	2133.49539150614	1453.77357098885	3095.52464093738	3463.70256041504	3512.7157814869	1133.86435105584	1754.57290517333	1813.60038908203	2269.58750973054	2166.51368207995	1198.161506494	1990.30653599477	1429.06518289895	1942.02016812562	1669.15284546933	2679.17977642174	3143.44437799779	3431.36536407332	3156.39763168322	3362.79677287754	3114.99104383187	1887.21031156176	3128.83974511453	3278.53904641809	1978.44797696417	2068.17054831023	1543.13984615941
ZCCHC17	1308.68172623391	1392.52043928392	1560.59814445422	1331.84629377338	1607.20219952537	1704.44186912278	1908.0275502675	1714.94752066267	1772.48002035675	1915.9889769338	1199.15641762631	1561.74359007067	2116.17501353977	1579.86674016565	1789.52553638461	1641.42201663613	2167.8553836326	4407.28929272545	1429.14035771533	1601.41083408889	1443.65156409181	1928.9923747871	1503.79469746993	1073.9959622132	4847.15632032926	2658.32239684028	2834.05932217682	1277.14459750384	2118.70504353582	1722.26022567796	1953.41245056622	1316.4250219946	1310.8636025241	1424.4450598229	1337.15640919739	1458.17412603552	1191.00101201107	1500.83672763371	1938.83340759028	2590.96981176866	3123.48077727493	2627.70182550814	2599.09339691966	1761.10227139314	2210.93984940593	1759.75490574365	1617.67251137513	1461.09726067779	1482.78700820694
FABP3	137.891315865922	1405.69452590945	1290.3903170447	1160.62620335842	2715.82818549673	83.835395329548	1803.52582189265	2286.30113000273	75.1297778970907	844.612765761632	225.522255700069	49.4804670009482	46.6755563824019	90.2986514324143	353.198570396919	137.019810190056	96.4675485126154	1316.42602982535	119.175798174177	592.024103210652	71.6373814392306	254.389304905536	219.885880864408	178.377616103975	237.829891267585	537.903336481876	115.708145946207	601.383383817722	192.734142062149	128.153496342696	106.963521983924	118.803862416587	176.706447983179	188.923379854115	58.3724384413337	217.195542980051	83.3977539585453	164.860006291032	54.4847556883931	50.4777561234829	114.790512239911	114.404399627329	192.447563786993	146.451358188405	140.308716672461	75.5852243535305	179.537468886831	164.95354940848	80.1369102729789
SERINC2	32758.8710896802	14684.6392528982	12802.1446275912	25378.7851543125	5750.15469969395	44364.8323926562	20572.7629749678	9937.06983891563	16749.6726891692	374.015285780977	26503.676617858	10968.8352586477	29133.4249793477	18530.5333125422	40655.7418966547	11351.385613141	68494.0502459093	104909.17614107	12612.0024523314	37909.2829618084	26643.3072004117	60081.3428147526	25673.7905878139	9939.72291214019	175966.37570612	38458.2067578582	51380.3830254242	26001.5450205213	32742.0914641947	21520.7930886591	3985.20872892245	12019.1710578251	9206.33760543697	9963.72071942897	15300.7415679938	14597.9923958283	9916.99262657606	17620.7054255613	8950.25644317771	41764.761177737	22708.8212147389	37708.7647098438	44070.3327142774	27573.2948736052	28329.0677220134	29075.7860882098	40139.6062445706	29053.4854590821	39710.6936417656
TINAGL1	1737.40016440733	5144.22859547114	7730.88092536701	6753.46682356064	5113.9251742883	10043.195466686	5569.48554696227	3866.9718841273	1527.75810639116	7912.55403089837	9924.10247297739	12920.5318501801	6729.13992381039	6283.92771760074	15361.4986908715	6860.69419147812	21892.774188103	30973.6298994771	5363.00547609279	5186.56093031659	6543.42297457872	3649.85149805262	1416.09736101401	2249.09728873119	7107.48031576603	15524.7883424328	2375.71350568054	1886.71753977811	10789.5460994071	10947.7286091401	30319.88202088	2452.47715995916	5102.55680044039	1922.94784839746	1343.67799301477	9630.23134961364	1116.31646242229	3429.94337675234	4587.86347419378	12482.6052197468	11767.4793479687	3010.51491831994	5597.3073028925	14577.9012155498	5114.68008404701	4900.29263872654	7428.7574798888	7796.67603771482	11868.8270212097
HCRTR1	5.60646699789198	6.76523696022539	14.5038641517789	7.05967967115473	119.085683864793	4.9260591474856	7.46200441466363	3.05043178780689	4.91459619655013	47.1743844303486	47.6917810827169	13.8575197736454	3.20321920474228	34.5931726491592	7.15052038269244	13.3138312033899	4.06697965473075	15.6859013483409	4.96354561755908	15.3074674025184	16.471122973419	12.6101741869902	6.86414742571738	7.82778767962554	1.2868531332925	10.9591247398399	6.4618552444571	11.3709319862292	11.1042745373688	8.33325502046746	37.9441862852767	5.52845294638927	15.455769763595	5.59260836463493	7.82217931032135	11.9962295623525	3.86869323371077	3.12573626776793	5.55846213352505	6.4587518116566	4.41297308328876	7.03933934179763	18.7662319494101	0.661787660905654	7.79036727864279	1.86847532727879	7.37537306582735	61.497755608828	0.862843238475753
PEF1	6715.24692847566	3217.33923592854	3274.96749161358	3524.27144880293	3791.74990795187	4767.11218426703	4116.99453997331	3669.39645468825	6144.24826572182	4370.73544299878	3063.96113373778	3836.07256228437	5219.40415083332	3898.84020468119	4776.486920504	4521.44408582574	6691.41087987523	13995.3857754883	3185.02814424195	6091.49688833811	4635.00305143127	5909.9554035119	5372.62316866176	4815.10492775871	13660.5378251946	6815.67736813085	6240.26682352993	2768.05613831348	6052.33156844802	6642.19357532943	3557.95065483586	3796.35181735993	3528.15347357932	5747.41399518163	4738.70262411896	4230.10124265687	2751.53383702112	5379.14732091863	4831.05182258413	6642.73275780112	6240.66164722517	8376.69807753464	3053.45867362826	5266.02565190843	6879.34885025311	3976.9384341313	4217.20260767931	3951.58466982614	2223.27547532163
COL16A1	1324.72205440578	4332.55244192773	5437.40977574183	1377.74854520289	5658.73257887091	2866.37982594975	3217.37602842029	4081.2340807367	624.360881746642	9500.13503795778	1935.34126413295	11104.4322045578	1641.22662910064	5733.9926997812	1843.63582765469	9430.08802565518	4748.97734748201	7213.32549778052	2794.71988866339	12710.9397822381	4619.50794236658	20655.3262383308	17836.5601460242	14326.7142456938	9617.42295379382	29806.8566691505	15924.7836264747	9830.14550151859	3766.17888414537	6878.25527525151	14445.3888357001	9402.81524682126	1500.53938731179	4128.39289871413	1699.62545524329	19082.4764392969	12635.5908239655	5119.76611925563	583.336173652781	1585.31667515407	1008.4616063085	8695.277134584	2771.00111544372	5373.23838913921	4825.27996806064	7680.77232912711	11264.716895957	3480.25226217218	12879.6096499427
ADGRB2	189.011749650458	323.682124017939	986.953381681394	235.771597312953	1466.97894081404	68.0533132914002	294.16613747754	274.402786859173	47.0496528231783	1084.8042546441	724.264788020409	1025.33075007701	338.228587090876	1147.79716266408	255.217250051619	800.787788883592	675.235512225475	688.683182616162	196.640606109165	783.165291585121	482.179088774075	478.31934974948	578.11819209456	1408.1725413609	434.6987319461	4290.637018488	574.014593232913	293.459007137147	530.618813020556	1009.34366301214	3934.49305687486	66.0278613119837	397.18321081055	346.036849517623	53.1936791169912	1571.52658700258	829.246241043437	587.505431023337	104.238078855885	618.241577529318	286.575687557501	144.762467391687	564.877074090082	632.066902426974	388.781394254812	258.932729000217	845.923950252262	208.301342724861	537.787698023402
SPOCD1	25.0134536436129	124.585877982535	28.9206146487147	96.5772230597798	39.8392502926648	41.4224442838209	104.006445670625	71.8269552327181	168.169704198327	63.4743440191058	176.84798208945	39.5835431837068	285.213229585906	226.267773004193	16.3416874902589	487.615445804289	714.828278952613	958.669737551556	559.143798813852	288.719250509573	276.909653337785	827.28138902595	1002.76611292367	993.365515184231	1302.39412192691	571.980660626861	1157.40520626347	1284.87218916348	1619.40653970215	1259.39487041737	25.2507559349158	104.519939854482	402.085180703996	259.057171608382	40.2520334688782	629.932394349636	418.983867203912	754.127482253965	33.6212008249966	218.9826296902	77.3918984923966	655.72234341104	156.772690331704	203.813085214357	257.236379504835	205.064527833487	844.374089637863	212.075561242056	342.303605227193
PTP4A2	5287.3534237942	14525.4462953505	12583.6669568654	12417.6149904186	14404.2946839058	19192.7335599826	16048.7863595325	17570.8137616573	8054.33788873198	14125.5121962033	19692.2211864783	8934.01690121317	8242.05281214935	6517.10465207998	8087.05144220861	9132.66225956871	11049.4586232259	12600.2782465198	6687.86709702473	9711.6413621397	8528.33601230535	10271.4590871588	8314.96808172914	7661.9223958805	17083.3573993744	11217.377996497	10757.5221228187	6536.80273432904	8443.89993386748	9435.49170512534	7355.35567339272	8579.13071909965	7009.36024291309	7410.36951843957	5301.79013590249	8081.30875187095	5772.70731417466	5679.28627016567	7555.55829462298	9590.05613133319	11182.6442954263	7603.15717440023	25933.9409057173	9236.1635681264	7885.91039683808	8604.1241726964	8203.01136989921	9247.41915650247	5861.84990173403
KHDRBS1	8644.82723735571	6390.83534282652	6403.26276459484	8137.77421647098	7661.27716177594	11069.0138052301	6751.43863058665	6832.73658648535	11616.1554469694	8084.25884355601	8633.53939772741	13440.1188939119	12536.9487727747	11793.1429068964	8269.7843651847	13341.7961587287	12033.3739005514	14280.1190804357	9332.62398537914	7771.40184184098	8984.3758180932	12269.8345542923	13867.5411379819	9461.12979342262	16570.3584193952	13463.7215611101	13584.1496171036	9261.59722287002	12041.9804457182	13073.293450425	13853.7453800386	14573.8388384052	8841.55132520731	14887.1695427055	8973.87616612018	9491.58121655026	11407.7043244373	10532.5623093364	9749.59497627677	15047.8516139616	14231.3056409539	15264.595055396	12436.7246949781	13821.7775819531	10106.5927101391	13856.9555464078	10611.4389337993	11124.2327536231	10769.7287970032
TMEM39B	1299.56012572736	620.732782974383	607.964886298582	716.839190068228	718.478601676725	1649.21253373945	784.282230458874	779.984758466558	887.856627655787	886.204963003669	1096.82744896609	1829.95491302386	1159.87991579907	1218.30950943172	1881.3959840187	1640.61832730433	1441.85385801125	2858.3005369402	593.900612050249	1422.05302956095	1349.73438459605	1360.28530111773	1669.91301822859	1022.42360270461	2185.19340847368	1981.13939970527	1848.93786690778	1020.12964981087	1878.38050934925	2342.50850527644	1258.9508807792	1292.2200421315	882.801259303537	2085.72957493084	1038.15766140127	1515.13531620878	924.284603613303	1710.6063591094	1353.79626167624	2485.76724013918	1420.62419874978	1884.4344602259	2673.97492743985	1937.12822821296	2081.34766722268	1375.10259388777	1170.40962234425	1463.93302808992	1193.6140687977
KPNA6	10420.6397326949	7770.02469733696	7460.86441815964	9664.29785309011	9216.99790002014	11248.5316907883	8247.77027045011	6983.29996131935	9653.45914268646	10952.3767041577	7104.53746533024	11654.7017113292	11755.5689329941	10495.0464733689	11391.4892138492	13345.9829612025	14333.2242312173	17170.8704575351	6935.16097645771	8427.01202692586	10641.0571566039	11823.0590651186	8075.06683964758	7038.50034994103	16389.2100871395	10534.7308221202	11649.1162463402	5725.97509693423	10798.2155011411	6635.14110306665	6959.91369015958	7251.75359950013	6420.76602062463	9258.52440166804	11638.8786727613	13196.0596754419	7510.73053876795	9473.55333250022	13536.6955859243	14472.5418647293	8700.945735861	9195.89084670184	12978.4832490099	11578.8264045486	12083.6809139116	11661.5067177076	11831.3493172893	9409.55014758223	5863.64653302006
TXLNA	5022.58650500816	4105.85761967009	3691.70262314087	5540.37405992524	4471.93596832476	7077.18646262605	3952.93878536658	4103.72662822296	6646.71693217467	7208.2898150627	4335.64525157562	7249.54988781408	6719.5877439869	6397.90501511768	7454.12919265851	7009.42181145329	7439.75156221116	10098.8399747639	1929.68653733348	6538.40411261741	5016.49378108944	4438.25848219668	4890.54269903366	5391.21413582866	4570.93471665063	5777.99924890532	6703.19610619924	3117.18196281695	5859.56556014923	3291.51112076728	6316.98617637727	5653.8061507958	3613.27663417838	4406.18273866452	5783.22457843987	6704.74737348262	5460.41144504988	5245.46009275477	5952.1717604277	9276.6221923	5630.91506789993	7241.39501451238	4706.30000555188	5601.3396178883	9732.43469763991	8131.59334565775	5358.84091389746	4034.53752216831	3179.99182726171
CCDC28B	153.466340365195	159.147811816961	215.440326416985	123.807870408039	139.614855964733	67.0678303735459	141.222414641195	108.917274667634	128.033279319107	176.47287452139	188.766269417679	379.055887744381	121.947701260209	466.453322881931	241.941941918097	294.881010555751	165.513564515655	228.174419608986	96.3325950941866	336.238457767896	281.756632719531	233.381869780564	271.366881751812	216.323915726331	255.986854252024	218.081849833585	205.519840450808	249.078243600738	226.81546908766	490.980134807976	726.48908071348	250.760695445899	235.064964222727	259.067129759034	114.023339912482	422.46642928485	222.094886553804	103.978031438193	145.180865076626	280.144018341354	101.428067720324	259.066700866383	209.358870406849	132.82218700351	335.19746911328	122.840339747794	273.437234854905	394.036201271904	242.310526926192
IQCC	155.404065311209	262.579851841125	336.15571891338	281.216152469869	205.744143762687	263.360040514355	208.353495793467	298.411723991209	196.696343786517	162.28722310731	183.7966402583	372.129161650487	241.735039219166	472.576076671388	362.392382603857	361.382883285413	262.986920261202	409.214843993138	88.3874318982463	210.230045919295	243.026460152851	234.429487420452	261.385768078987	105.218285810061	239.076795990315	335.295146372825	264.789068946	295.678246067106	223.654501214239	247.918317209526	648.066026129401	274.941650711383	138.56556200448	216.041876686211	183.876014713493	315.328063712505	135.772347931812	168.841223827896	453.502977852571	523.729113765997	275.933244489522	245.057107089513	326.119121673044	187.98447958033	322.532138619129	270.293255008296	266.859945721338	276.194472723928	170.233345883564
DCDC2B	14.4209009422782	75.4603506873768	54.5766199993805	44.1129694586691	61.6192682001258	15.776354872675	32.6912950998736	32.4298604257895	28.247262963269	36.0340773366756	90.4130452454968	29.6907495321782	9.56582232527084	99.220130316946	56.131846605557	19.0632838152015	21.3263547852437	69.0282493013802	11.9152565701861	9.96393368808884	19.3571595461156	46.2332160704857	12.9878654624865	14.9549224291189	25.3787765290702	36.1475187735036	24.9884671390759	90.7441177903784	17.3923897490899	34.3803987159866	72.1044375833526	100.974746505665	35.6947278448119	13.0712652530373	23.3471438261266	39.7525043726961	12.5975415237136	25.591829854397	6.33619150800082	31.1252858322958	12.4217487737977	24.5270115998793	7.9740073137495	24.1302257949338	27.2815145775734	17.9417718373374	8.98900075635994	38.6601691269513	4.46200012623621
TMEM234	574.868598567845	499.979668989561	510.143903319991	555.712523664195	395.270281048392	269.27368488373	543.508261930877	367.983750620165	376.147051204529	373.26663340031	766.986435951771	552.251153990117	782.423062216958	648.676591152838	633.93852611188	644.61829411998	1112.85699405203	1793.83785800273	426.059455063352	469.411413918899	614.836837092184	498.286632333168	728.111136418513	233.478760632445	1078.01900558083	1139.54008022743	476.801233656368	958.628446690692	414.805890177083	935.773565810182	604.564616312146	455.316536052872	394.763915142302	524.693908656648	616.127908854816	407.371543472398	356.905957548058	297.704293014585	738.325302186534	1041.07796077552	486.877792268678	676.762651519017	548.850126271991	264.984448486537	763.942189753517	630.375746736985	327.766156818919	361.961171881156	198.146984726348
EIF3I	12951.0932911499	5479.78715413269	6074.21067092074	6724.81413699589	5443.05496593958	12574.2113666973	8007.21282405045	8907.68745125276	12636.5456193677	6476.47167735716	7844.6976136727	10815.4347989105	13838.8752191372	7368.57071051444	8487.22133288287	11613.9408579407	16702.1264416363	26090.1701035045	7780.33104673998	12313.3002363736	9296.15343381002	11963.9284074082	12648.1585375863	6062.54497693553	24164.245923055	11061.8033410265	15258.107604559	4173.67477659158	10698.2448507517	14961.5475019229	8839.81954982478	8430.6826270667	6521.28533245459	13574.0072699227	10305.7446971849	6709.14964934358	7512.66835906805	8957.22609644517	14055.8931580748	16051.3909074613	13595.7588058191	12620.551092876	13294.7788215228	8258.8689361846	13847.3653907764	11827.8369110656	11831.3273138188	9711.19463305984	8433.79833984744
FAM167B	69.0652118785369	167.101590716226	150.920328921873	150.852791659518	127.893968390657	112.44259068101	194.141188066688	170.261183313746	23.650827041254	349.979130214452	143.063635012502	184.084374426183	81.657120213345	80.4294629267473	107.193296252634	205.201939722777	166.524502071389	290.936679852698	86.4016834816012	491.116281874807	100.688547929914	91.4726447592398	108.343904937368	99.5143719288413	132.842293450871	139.177834300888	130.531485318409	116.030358962255	118.936111708048	256.133374242472	127.413870010232	84.7147578114771	109.395440103885	139.349493356997	108.805156137325	162.509213071505	108.618274836729	137.648353002579	136.392631882612	243.620523610467	139.732373323459	194.850221374065	111.348120370013	79.2087028064025	206.57847101096	86.9300525747068	135.877145919868	107.446741768848	85.5475770400266
LCK	777.022841889284	539.634524956526	201.314377869721	157.828910501234	97.1611576639447	153.868110234427	388.531146981993	301.251279110851	111.015746686464	64.2144338282169	887.205702456255	308.783385609094	488.757715776187	231.584180143846	533.895784478905	1118.2876291904	232.529542107585	173.758366744932	55.6133589641259	119.259420736436	526.728021034903	117.758993299077	815.848510062669	119.538083667352	323.614144813791	188.510316146522	147.179531413466	795.996744363757	306.12818847995	781.566955216217	278.537543822965	2505.95155983273	1101.94048682024	329.209121510119	243.442130251211	294.269588948634	52.3602310817866	186.430292237488	92.2003085878298	375.674074371473	299.049982323443	672.059946028017	278.852587993897	161.512238664514	386.836801138899	1020.7465247308	509.032352830992	842.761367380849	955.880778049034
HDAC1	9260.16499848654	5378.97940113145	4773.75755794362	6604.46177351544	4242.83265310868	13435.3141187527	6036.74897769262	5164.80683700463	8611.14098880676	3765.21618860644	10734.8000262831	10705.5787496123	10490.7502648245	14771.5149612284	8627.07451795687	12217.0446183951	19983.857401253	21993.6946738873	7471.46171960344	6747.27610349518	9494.64653263164	10020.2266894879	8631.70629280874	5353.88545292127	14600.0129981038	7433.72472109367	14310.0343340209	5249.48279276061	13684.8038850682	7289.87076708867	7107.78640246334	7952.29101038646	10127.3657490917	14700.1189321946	9674.09028025644	7586.95628642968	6202.36195058724	6354.87689104672	12302.4137768896	27206.2675183048	11204.8778304554	9177.22762505162	9651.41808371701	5883.72728033836	16249.2968076122	9396.10791697017	8632.95609030223	10259.823440989	7188.8117613022
MARCKSL1	2197.67866178842	6317.88171540571	4921.76744382052	8778.12710219924	2503.49827594387	27256.3109094426	6573.29611949619	4047.17168968865	1000.3862403172	1925.2939759714	15598.993003276	14180.417884681	5651.97994136485	8297.57298352823	1534.32324254394	8044.4313703807	10829.1202838092	20925.0833340477	5303.41599808004	3918.71894671618	3605.74706444814	6299.96973547428	9322.15591381423	3099.63325916824	14657.9248803832	9076.26506586568	10601.9739893883	6186.54346867165	8027.44186753634	27360.8531021434	15200.2283403007	14437.4378292352	4020.23678650452	8137.09883845454	1928.72861414805	7002.7722012563	6664.02652294526	2663.08079926096	2563.11617376564	3672.90823585061	2804.73387479533	4368.71219226685	8932.37779194631	3949.63236205405	3232.11286940177	7383.05723018929	6679.17948809382	5358.01825666706	6180.75322455789
TSSK3	26.7663063535997	129.836981212845	150.623131396821	40.9020869203983	53.0127864674663	115.408376774704	53.5428580254035	88.8154785414332	37.6495571243132	45.4190401976316	107.29944942087	40.575434424022	26.5263260771456	265.118137142591	131.665806585409	40.6673342785441	33.5122863193015	69.0710939739132	26.8126431221282	39.3202688719014	50.3455375402606	42.0591082684078	21.4373606244528	49.4076382535211	33.864089587846	33.9961334312556	58.3281404357921	85.2437480272839	38.8192628113741	67.5879152262518	112.883879816474	83.548109516756	38.0570631302628	11.1954875592975	36.3191551025384	105.016003536596	33.9371371821607	37.5723429183107	85.1348111016866	83.6943142282827	35.5753349651927	71.1511920633245	37.3950794121873	27.8591183956487	32.1478428610717	14.1529524432326	17.2242108356111	50.8974339046451	72.0853643655774
FAM229A	151.910637954104	412.331817111687	327.594048539719	279.587489676805	223.381754214119	335.366244294059	178.447252427788	214.957289853187	204.518695177517	210.140551398154	333.817609162772	113.811678760697	97.562660685192	1192.58840372637	519.587222356228	89.6466043724658	162.466266932214	525.364653833889	105.271239128334	199.010213764172	204.29546674602	257.549425049995	148.31741351313	146.088862525926	226.995838634882	149.052832138834	233.30944318575	394.560886632752	305.419388387312	494.467809776306	365.253527759374	415.656292374093	204.268414258347	129.049599629498	207.142806996523	331.844271248287	100.855667609557	184.065992061124	452.732639957645	243.646126690448	119.237573842345	319.685692900285	112.227267180056	116.213314145239	205.596836508865	103.939243675446	82.2948924124751	179.091088648625	295.490770306545
BSDC1	6537.44722274807	6223.7063256369	6700.65290537309	7088.96507230201	6306.78417962695	8259.83937040672	7761.84874322128	7086.6608018533	4545.24035753028	5187.13087340196	6614.74141693289	5912.46351569214	5514.14489659012	7707.42919388421	9377.37831078212	6428.74091995639	5488.17886672377	14587.7845462911	5196.15671206789	5857.5826706205	5339.88828793327	4827.21004343605	5015.8543296566	4402.34666018219	9212.96651825495	8007.87354732158	5954.16743598248	5963.62691497256	6135.60117876106	7680.03900686486	5848.0102233932	5177.62668043603	5103.37920893893	5814.74986151403	6420.05004341432	6660.5372734766	5157.80675575765	5508.80887311352	6122.29297056911	8555.37058427508	6851.28206047034	6503.97964325581	5531.37951243161	5030.37546047942	7170.69562121933	5981.48810526535	6589.4304178848	6146.08803415022	7238.3873012776
AL033529.1	0.15998972518652	1.41897913177391	1.55627762895318	0.147347633784438	1.59554350906509	1.96937982722274	0.250254073958541	4.79875722336098	1.70587924970625	0.712358526782974	20.8836475235827	1.97703010234238	0.0142355242056584	5.38124456620742	2.04629874007187	0.775878962897897	0.00367573628184914	8.33674858632818	2.97870492804744	0.0881026189259027	0	1.06676639059944	1.47231195593114	0.622293794581936	4.79673280465514	8.68588557625049	0	1.17768003452262	2.34031182157901	1.24002071253958	8.31434266436612	5.47181287737609	4.89924276095086	0	0.0661313290818879	3.74575250178676	0	4.83775138249266	0.738109880244709	2.16195687865245	0.855106339752715	0.038525485018416	6.2825002911976	1.44043764976367	0	0.927866724204815	0.766490264042512	22.8363604428147	4.51620947991591
ZBTB8B	3.84323455776254	4.11577396805415	72.8737508469	7.06790590138718	11.933043219947	5.9123728988591	7.47977251469288	5.54144716670456	8.03431236691954	16.3983538485754	183.824849233521	17.8108886933377	5.32682935448224	173.879621635104	6.13397570085836	3.25196018592348	5.08353114626695	36.6360682258792	49.6584293505184	7.17645228386341	25.1659633424718	10.5336931233659	5.28221912012372	4.89381545558523	8.53970338337327	9.90239969517662	2.74704495481506	11.4290882607742	12.6072775650384	29.6903637063687	408.464202552614	6.6413951659094	54.3609405081958	3.71395152622796	13.0619699809805	8.13034693545997	3.86680433616078	33.5915512628973	43.3401398000654	17.199819669246	18.6540947381879	2.40105586717424	103.494629187847	10.4695897414091	1.93861096754369	3.7572369253849	8.16086344578289	352.972481291718	252.717533663676
ZBTB8A	271.908380385902	836.841466553744	847.859042501955	896.32659767599	1260.35645262216	793.037272254169	779.621451324061	942.617863525325	505.711407223971	1750.63992347872	615.970087786588	863.019762470258	455.903862713233	660.81899119253	661.501616344824	745.971868434586	516.835856065117	458.432235200169	505.511686037729	864.338880775327	657.43950068933	582.382038463687	711.945856664986	573.909509979359	460.03759553162	991.64007208676	833.28032924124	681.201836085344	794.041602992463	418.748478095614	924.881017313615	836.892745874497	380.974531405347	372.228679339578	508.742797516211	1085.36148893454	621.689280666947	673.989620249955	573.764082365481	436.858084245835	419.2176179071	753.770404568829	1456.90299049422	663.059416686617	350.779624638936	774.98049564163	643.282229225542	533.531110527412	968.450881505798
ZBTB8OS	1220.44912415731	1176.34960255603	1235.84867484956	1148.84077283447	943.261119910258	1246.76657246164	1593.45178291914	1465.67767657044	1826.97210796023	915.97420616188	1389.91025670258	1042.15074819793	1230.91230003279	1103.60269497985	1319.94226088142	1113.92071389329	1439.82314636029	4833.22753859779	1546.33320297584	1623.76250254764	1182.22511723384	1571.57601715658	1062.47326961346	828.22281506478	2342.12975676524	2810.59831387174	1891.5282980861	1012.16972832887	1131.88702727744	1365.23880770517	1562.89438283465	1034.88916594124	952.526252153266	1587.1998347609	1457.48364570745	1074.69943164527	1269.56495779305	1579.31682830029	1665.19357285346	1876.14706074215	2179.04692185439	2037.27957448039	2347.84625718366	1388.03360784006	2627.99931916941	1641.62483767969	1333.50893164657	950.176134588415	1949.46469363535
RBBP4	7267.61618576068	8020.65540099362	10015.7148196411	8698.57787370385	8019.73138168092	10626.133877935	8689.44650565246	9132.21866708678	8414.63391380041	8257.57959184204	7426.43266483354	16673.4703164313	8000.33481376277	13461.2146288614	11973.3657708698	11102.2331509848	9981.27382819939	16676.8728581797	7246.01658448847	9149.92827180996	7719.84201711086	8387.68941703536	8956.92356767734	5441.30122660176	10427.5984781651	14137.606656484	9909.41987088897	6014.8327801463	9315.63787206133	13297.4485419467	25760.7704663607	13012.1982726878	7559.81648242522	13412.2025647747	7103.53766399481	10645.0187022352	8323.48839240138	7898.99719208732	12694.8359747211	15226.0128436821	13861.9125866094	9207.5695271834	9467.86563472486	9546.51723137264	14501.1978508359	9298.76155471897	8244.17136316039	10700.9844964884	13263.3228620161
SYNC	164.327584072864	264.01685876552	195.602969491288	206.975076138109	2156.75877671879	27.6126173224718	116.219650458082	119.083477167368	338.727398633687	1630.89403339491	67.5553179971755	123.708430573684	156.931092026017	72.0541879167009	998.336399871803	823.450970512814	215.266052618522	241.77835577845	196.641734895178	1219.22466120603	155.877246075454	363.716952126422	272.1416288746	246.440758638395	87.0154190798197	529.206371682181	483.326310406715	288.866362879718	137.945347046717	33.2924290113368	500.898650155272	18.7374843313253	93.1514934383347	54.2186434906624	191.648013769266	1448.58225324767	473.311895149027	240.104175328664	95.4149564487779	147.070049157026	128.135767672819	154.080504282635	344.826701822821	252.955019977303	547.634077937938	74.6383556361457	336.890502872852	113.095226689982	218.885544809969
KIAA1522	29352.0911395711	23593.7588766811	23496.0719576943	34116.3076505774	12628.3298613135	55103.4080666002	30302.8410511444	25375.7654181221	33578.6919336278	3760.49027503268	24720.3369372006	22105.9267290755	23469.8006962287	28042.0231987684	33871.2765182879	32746.0525938151	44444.5729759435	52826.1462513467	7246.01558846076	9671.18055819101	21603.5705870525	23763.8640091637	10994.3045032911	16135.6879776166	23895.1804021909	26011.3758986181	22462.1706597844	12158.1269506886	21140.3016952828	13247.705143372	15986.0467768849	12582.2360740629	21756.9917265288	25086.6074746995	27392.544753671	18685.1356495938	19238.4997050908	17481.4388362912	35891.307825717	49865.018516668	25256.3772069261	20944.8124281679	26224.2394821188	25454.964957831	58173.378106052	14617.7389176308	24090.981531057	11930.1883414049	40688.1516414945
YARS	5336.58295495227	7862.7924858181	6617.31881913353	6314.73448307292	5237.3504950186	7029.83760717238	8874.20033139281	11359.6983888574	8506.58370284594	2780.94402035295	4221.39162048067	7620.68567727203	9482.4805359159	6207.97044758545	7939.0284687488	8733.11307855202	6938.15310557234	14552.2102593972	9557.07835896992	5042.26131363178	7145.67589350438	9396.84149033745	5280.32688129178	4295.56746320684	7036.24820065419	7843.51985205441	9912.22165368086	3755.16711358949	5312.20089306123	5127.59364190341	5062.0391646004	8441.6517940838	4023.48863019605	9575.60822904874	5686.18884935676	6854.5027800193	5210.17858625241	7420.35401193267	8639.78308904427	7952.18114693639	7793.03328856067	8449.08635965534	18192.7850752877	4469.9891297294	8705.39533292893	9078.57006974122	7233.54389218336	6901.15214258844	9839.17705040453
S100PBP	1054.83442991086	2003.83193474802	2576.40773995346	1804.48725253081	1912.7559218683	1956.95191500404	1679.29422426844	1525.17254535511	1301.41400455246	2637.55812391747	1409.77910722794	1970.49076587199	1661.35516703871	3293.61184170219	2554.12510004841	2475.48647584687	1246.90207242395	2855.17653961386	1376.50332833516	1625.22539068568	1732.19245315846	2558.66177724636	2039.7131072961	1672.35234252521	1683.03366066273	3424.2379634404	1832.25793326107	3314.95864046554	1780.76675124878	1582.30754865717	2383.99376228957	2327.06099832138	1623.81398950502	1363.64942197964	1295.74041541699	2718.78650532273	1964.00073124916	2081.21383675135	1824.87011937143	2500.81403608646	1621.78421693008	2248.50133967227	2298.81082866817	1540.56559074962	2566.60321799188	2660.44527624371	2145.68064308511	1727.87231713479	2064.75828779069
FNDC5	46.1548839274035	1880.44360785801	4379.19897941616	864.303933112477	1216.46955778376	20.7085789338404	4618.7408996656	1561.92246766476	39.2267764866133	611.648945948119	31.7895785022126	60.3680532262018	31.8321963511886	166.397450616831	922.709491106686	220.228886865469	17.2683759290899	70.1382718658224	18.8668201221027	303.558636306601	25.1605114936591	30.5075749650559	32.9605493637806	35.7064249161455	30.272793330124	38.3920446719347	38.8549285790203	67.140823122939	32.433178932117	120.994108016095	181.428080404665	34.1348064214083	46.1349032842324	14.9365007517679	20.8394262643654	530.982997904645	69.8217932353804	31.1318897104889	61.7245576786326	34.3773601995585	62.270896789371	23.4102788790138	219.248882839419	47.4812281775929	379.08939343242	14.1524546565562	79.8494001603351	49.9383646630296	511.954596831768
HPCA	31.7981613647796	33.1682402276047	18.8126859592074	22.1979737254082	16.3181623635363	43.4025526395291	27.9458245997555	15.3140425808163	40.5055405915535	11.6787426141487	79.4870916092132	53.4453599618478	27.5808217187615	83.7288340601339	34.7116007848497	45.6917046461216	38.5862460916126	100.426018023927	23.8335013527954	35.0847252477408	35.8208203960974	34.6981961856515	29.9327455747393	12.7806215987607	21.7996466033933	47.1138819944616	40.7330823537374	35.2741389550427	69.1026439373214	42.7054341004722	55.5908123595172	36.3047208358787	32.3924933502798	27.1066742530048	13.0637915909606	38.1716157285922	27.1486870597021	12.7251252572467	19.9936992091654	79.3781707025362	30.2400056890741	80.4016991737614	19.5637353945697	23.3352397863019	60.4206919084223	37.7977952854545	30.4377864796711	55.627570115428	67.6053940771355
TMEM54	6286.77971767323	3629.75865394569	2366.84885706016	4410.30486687399	1558.88099260147	6800.01926639818	4239.56229558967	1937.53595682145	8247.30194286343	1516.69275139647	6305.76410800183	6499.35762886288	6173.58028469191	3821.36740840213	3990.44576352172	2910.70113486593	11184.4948984766	17678.4154516726	4758.17824200037	5064.60773567373	3273.64093568719	4672.67626924881	3425.87991968866	2593.7728864147	10318.7769828388	6640.35133994403	9506.72393356967	4786.59934215347	4357.16737896791	4720.73550121804	2558.75487498293	3510.41838505392	3076.58352320258	6164.5641406858	7188.82083242434	2477.48466497499	2920.29354531581	2528.61503631335	4629.62486057517	8335.32638933091	3127.86186103407	9101.2757534154	2197.19078597983	5656.48903973485	8736.58587163351	4681.03878913574	2802.09915427711	2191.6444041273	6271.77315064235
RNF19B	7557.6025416983	1795.72152235356	1429.9523696921	2290.84298644678	2271.29228051425	2595.12970823135	2031.02765329875	1895.45721235562	4343.67430588343	2122.97084442035	3919.36965824189	6501.33648407475	7095.95595630073	4316.61711387644	6239.33881054768	6349.84172029615	7054.91935425224	9309.68885753143	6449.51295441079	4774.63159151801	5798.84281870094	5108.93138781674	5479.49443463775	4818.68748622784	6798.36941761373	6689.66558428434	5923.62124004303	7804.74860159376	8791.42456956884	5199.9193210784	1460.70283526476	7262.71217133682	5679.01102249701	8586.07280708558	8822.2562006247	5958.01437930199	4291.70494615314	3453.17234105758	2995.68526334151	7709.59622717451	2719.28916312687	6970.68718382941	4663.53337828996	7137.48310245315	7299.32165255206	8919.80964209227	5401.67791209486	4415.37243163666	8650.96289340419
AK2	5354.08091761158	4516.94615193361	4440.32328219861	5233.71976114915	3471.54451646544	5534.50572867734	6034.12389464787	4641.5202062166	5821.3798535162	3636.61763775216	5846.76446550798	7171.36211723639	6974.04340718858	5122.52201041458	7437.79888277302	6991.12374250976	6240.58142147286	13450.1178115739	6597.49127345452	4703.22331530287	6130.94904975736	7204.00688340023	6156.05840626721	3659.98891118154	11252.0879315007	9316.21456560196	7006.86961956545	4109.97583478003	10098.6465205199	6805.90351165474	4527.72256658966	7580.55373442912	3939.98769368935	6181.38714105821	6281.56981983483	5814.17535487125	3997.82862764421	4477.77822785504	5484.2820048679	9675.90575444044	6757.8129132265	10813.0534034401	8760.43463272692	6492.47892973816	8449.12578409304	8819.61622637585	4697.40008397584	7851.35351554687	6379.85738165667
AZIN2	95.4447411636683	145.901894120595	196.792785600421	88.3160326359435	201.174444886196	71.0134959760983	150.406348099912	133.434097939093	47.0434387318418	155.279045486791	290.107123686345	229.609619350738	85.9010841982253	286.386139316044	467.526941959813	310.711762246117	79.2066920961251	168.517061627601	381.372297541969	193.403119291853	148.133175884767	425.714152350553	199.094289329207	166.169880213639	126.836270108632	170.961639544689	167.562465464025	455.933346192183	572.94192036434	227.745791437427	305.586429440044	489.306811798248	238.34132049581	59.8310335645045	66.1386559701831	582.235324119792	152.262701450307	147.230037681539	169.283219241455	184.623869168547	82.7365963369193	308.016228425486	238.786905835151	164.57570389073	147.128894117696	234.380330428857	265.232478136328	436.483417457736	387.412547709508
TRIM62	1474.05048249866	779.841516020314	684.106802525778	972.562820278484	574.551038207537	771.336512891709	802.776269160893	792.318327228578	2043.50552860425	648.536302407888	611.995902035556	920.418324728703	894.828117991196	1222.90389271263	1516.95724119719	918.712875847198	1401.23573340805	1548.99508368707	2531.54341255143	962.55617613153	1150.27700588743	1535.82446014447	785.688672405666	934.309422608387	1842.29446944347	1061.81414278358	1395.26760485827	610.738416459951	1230.28722546746	925.203850888794	553.035767812405	818.237781571935	1007.67998308673	1570.3781454551	1251.65758310141	968.364495444563	1424.75312933195	673.93135353014	2007.15124876899	1217.14172100342	852.711699630898	604.482526915556	718.121364276837	1038.37047825735	2904.7481326134	857.186027288668	1151.48826023199	664.550985420654	1393.63028107074
ZNF362	2315.64344993384	2636.44074011827	3230.30739853759	1796.15513029356	2343.25389814847	4238.42357645526	3374.34047644032	3520.93672306743	2337.3948068145	3326.11188014475	917.993889675278	3141.30620746158	983.896929099237	2949.42093947491	3979.20757010806	2544.39694830652	2790.28962601741	3035.20698186849	1244.41365399581	2988.32197205307	2896.99958075915	2188.64935449353	4952.96888358774	1970.41130001829	1861.73707680014	3589.72993579071	2682.19518986935	2054.99991703453	2912.72366597007	4095.58623960704	3859.50706811553	3880.9871712514	1305.98218169322	2802.15283622516	2006.33352395003	3710.41047461846	3275.27996178225	1726.55484885853	2022.26408902843	2787.40148468661	2711.3067968174	2178.52765527207	5296.23290994988	2126.60385123601	3015.80333549199	1811.72760106539	3898.51136879155	1873.03435359171	4704.31574870388
A3GALT2	2.03792426741399	2.76759747700291	8.63284535099072	1.94552798645714	13.0726297395188	0	2.75485657382466	2.95108056853392	4.82900273965497	12.6114353670991	31.8055196406498	8.90782271342482	2.14245806305588	2.9553850550296	5.10889656966475	5.78383836945036	1.02115981614324	2.11036653030777	10.926156006084	28.6450988081744	9.68615912488971	11.5493765692033	6.11359260270937	2.7660080225581	4.87899398118381	5.49815574494654	3.68051629543557	25.9270621528911	3.10302450226109	2.43837240034634	6.51174125281293	5.518708805421	7.28214645114413	0	3.96848837350393	12.8316810794231	1.92852080018968	3.13474384393289	4.76579213484378	1.10073871539631	0.848770677178815	2.39327303611072	15.2140253069491	6.76909849142016	20.4914322357514	2.81621630958392	10.744481363734	30.2876205523306	9.92293965366301
PHC2	4991.04607402931	8826.96996237308	9127.73454045235	10060.794058467	13102.604488693	8311.12670336947	10650.6855938525	10215.4790656614	9096.49853319015	19388.1273714348	5862.65820094304	7513.79794743535	6681.43077350025	5405.84161474783	6103.57198282629	9699.22633958682	8623.69619543241	13713.87066689	3880.23260367687	13477.2870674665	4222.52415041311	8808.16225137651	7653.00817316491	5553.83704622481	9430.3075794705	7726.27436744322	7370.72963817018	6747.17672870763	7128.72437959237	5819.08551129266	5877.40878556494	6254.27623192519	4471.8162029285	4644.67933343539	3707.15448880297	8321.75769821057	6061.73361547895	7736.54423755722	4192.22315583733	6915.36773475798	5255.26490531424	10163.1486336671	9991.81807852445	6817.96896970919	6554.86352887272	7134.50294003903	8701.3643196659	5970.74926841255	13730.0177171337
ZSCAN20	173.092776536478	303.734644627536	251.570985189248	442.109953050899	268.933672223486	488.255104972981	303.161049170046	197.861033896955	318.356850264883	450.99243755046	421.245868703826	330.56092547769	233.253450153437	446.743009965695	310.33217698415	264.983065039778	261.971225665779	352.703061140391	119.175384492553	305.393081554638	189.769380297286	353.199911488055	291.393944989425	158.98683200441	211.318427144901	319.95549462809	268.494890672489	336.599192354706	256.990983025516	111.565704319033	269.600275090122	148.497767136497	177.495914429342	237.558253635846	225.263490874446	305.592026357572	165.8405701975	197.673063824858	432.634342995311	324.132813956105	112.113474231827	240.388298469345	190.651019016855	242.394237927433	402.440565739313	370.489687634392	244.614592692066	526.041115285511	223.397015233994
CSMD2	23.2616804225819	141.910611976593	94.9502651705176	167.668170000011	98.5387752217021	8.87160601163686	118.151314635351	49.9411248869344	25.2111788187205	413.654663009698	302.030569308784	87.0891379293533	36.0734808813839	79.6509602671881	55.1343036708746	500.983794032933	308.678813462643	390.383073664666	214.518638347308	435.599783364287	99.7164031052257	422.578063872321	558.314133050169	1755.30013217346	66.4937461606379	122.763648931628	214.780665158234	785.65277387217	381.570301596133	62.9460682101986	32.5997030707595	167.193974481666	110.179559464548	56.0892512337856	32.4874721634762	471.939210104793	829.287135045089	461.938905527079	46.4576350016365	35.4515281611033	38.2268944219463	86.4178194577185	233.422771058427	231.042096377992	81.8395037335893	1316.67196266284	1000.27930260969	537.342664431917	197.260603838366
C1orf94	0.153258187536997	3.96159525533407	0.0936863889277473	0.141262484833035	8.42835479339169	0	4.47911425002575	2.66409408131406	0.117097428830897	7.19572984555336	4.96896995569394	0	0.0118005012782482	0	0.00413383733168315	0	1.01884562858588	9.33713540873006	0.991585035403982	6.6077936338038	4.85979995023235	1.06241557085085	3.11583597485008	4.44060462577221	1.2471497446752	1.11598288776101	0	0.0262729778942132	10.7716162310745	2.37180000575242	0.769919720173739	0.0193148238046237	1.59494189114575	0	0.0538320995666198	0.681736603492704	1.93738971204257	1.5722424992135	0	0.0143115508158176	0	0.0316619171135825	1.770158597557	0	0	1.88535127514114	0.778514352043096	19.1183821668732	0.876697819612018
SMIM12	1913.44494224081	1446.90425756409	1320.6851492582	1907.80120777427	1596.95074645063	1794.20076245152	1767.12092645392	1562.14710153382	2579.00716314101	1828.90986514862	1651.20091179827	1749.78697064286	2159.64344751224	1361.85202615216	1579.23518836996	2059.28205576017	2355.70155591585	5030.01953369904	1827.39403351906	2398.4752691345	1896.79613103336	2155.00138530031	2227.32140422599	1144.93668917887	3258.4689769778	1934.04382025238	2602.58786573827	1327.18163704435	1639.56157662409	2033.00454484918	939.472595892476	1374.71074313579	1303.56560547299	1843.46671381986	1919.57120838926	1691.86606419736	1256.95305247876	1906.69786479058	3081.67659202914	2919.39646318813	1973.39410852905	4042.9934542603	1649.2399620955	1495.24837962346	2738.1008430089	2335.32620307998	1737.1106860453	1701.47711130551	2385.47284285274
GJB5	6420.72478040119	23.994135457927	64.8415047522381	35.8495141858488	1.63258388954528	148.935503035355	37.5158696564758	12.8734802726259	9510.4471999474	3.06113416773551	75.5035408450669	3688.61046504926	5567.11577515415	2057.62194937525	364.447009040306	1991.12731177881	8494.72295535825	11317.0349216167	4095.7493509954	1102.74449982648	3935.93588473113	3390.18294777089	3002.29051410035	2194.68837093731	10984.9452514103	2424.95869026881	6016.25359434033	2308.60069514969	3125.303770906	1402.051122106	303.841682613048	2518.43982735547	2004.82964796449	5356.49005775221	6708.43972038297	629.018979551898	1424.73975896958	2924.09654052099	2943.56654030985	4588.39708984388	1251.47042283931	4342.94820967945	456.149213769933	2844.07199690306	5669.14031011184	6013.66095830011	2257.66300062686	1765.56898875494	2571.02691993444
GJB4	246.561759392104	33.2969223256846	1.59633025523217	12.1545083246399	3.11629044506551	202.208025010171	28.3303406286175	20.3801019180387	905.555009040382	3.05448403389081	104.316207583563	562.146145544885	3334.22568853276	841.577711722953	36.7584472459787	894.642816615638	3047.15420108934	3061.28740922087	1851.23525375635	110.854539736269	444.414686440593	796.832492304451	731.886731598884	492.165343943238	3635.94108487071	668.442893144217	1515.65412387049	1353.26352754354	3596.97847411244	243.233566148491	31.7896569059664	113.317871631074	715.815732225313	954.002243485333	335.360629526502	170.652207480973	18.4161385412821	643.526662748255	2240.79782227062	3091.0089415831	495.761457568333	2863.15792666244	212.903446203307	1059.55972522428	1083.54683937294	3898.65329024818	864.843351845692	359.127441918327	1559.42556229005
GJB3	7964.40920921505	203.042948423575	198.490666876946	1425.11892440801	89.8023102530995	823.610864764818	509.407734934826	286.874610799853	12985.6024010911	16.3912996086838	963.695187202547	6123.2686490973	22404.2014999558	4475.34132539653	937.135076653456	7452.98366434629	16853.4101739117	25959.2965928648	12832.4870962198	5122.12468294318	5701.04333777728	9293.82540374584	13478.6178967909	2861.74428357448	27224.5259164264	10448.1454224904	12268.5361283129	7299.86609656879	8057.60468738659	3688.86560615532	465.609115527665	4416.61520253281	4582.88187391179	8774.98316443966	5964.47845880368	1264.89030932161	2527.49001841191	11043.3434044613	7125.41977611608	9971.07393585023	3406.46244601658	14478.0617025252	4623.42250190429	7172.91565204258	9939.97649227533	17379.3662219808	5294.56768665444	5130.84106058942	9031.09499067332
GJA4	254.086907870498	356.725198604811	199.863641859271	201.815920852477	232.219148110991	178.528092950521	240.809365105063	138.73257662884	134.398629953601	1190.23975849217	181.808980306019	340.45506713634	218.422344163347	72.8123112884993	347.086586017218	451.905103112882	280.25105722487	195.73501885198	156.914901909076	1447.74481899891	151.034111756281	226.028438950337	968.989910319397	177.595430279348	497.388015859796	44.9685430374264	499.971421359802	230.899639550297	84.7838943191012	277.595465473319	262.205262345941	274.961771346586	192.880977714775	389.080117519207	255.071426647261	715.400877987361	220.152546847603	140.000367716267	280.828828792662	452.935286335775	402.330811014114	192.588594258693	147.863757619253	364.737121166374	777.597983890417	242.87265594398	309.668429416065	355.37267060614	187.342058956653
DLGAP3	14.4240121351736	62.2833123217191	43.1651997415214	60.9111889913905	79.140821588936	20.7085959215865	34.9928848649944	56.6688403876062	25.1518128506123	65.9216275921029	45.7005185479933	33.6452477764225	41.3741123745935	24.9595727121957	500.172385012806	76.3635032227445	75.1443180294313	310.814594988962	73.4905590717964	74.3976550952819	88.1004574009475	26.3031304422471	579.446686331367	194.930809565853	117.155113105806	64.6875646409155	815.021925456556	196.723452889927	29.2579309807319	190.945973647623	119.242104581028	88.0118395834492	78.5724158516311	289.045123806615	32.4886467763209	47.8274230189556	54.3007896989828	55.1507015619216	53.6863112378982	64.4273150263689	41.7883166922818	60.7420044883987	35.5925961575398	126.829837094332	318.651434051681	180.515320024666	109.505622528577	138.562121040768	48.6044228569513
AC114490.2	10.7943701751546	25.1265190853611	15.861879137049	13.6904086639574	14.7667826009424	17.7537843806637	27.3636584465594	15.0302534401641	9.53668580120758	19.6083875838784	17.8826882974963	6.92372296883893	18.0350797152154	20.4774554880065	35.7224632919542	21.5812038644491	25.3846190734558	49.1551891747148	5.95606189964454	26.6024857050919	23.2362536512026	22.0800273426196	6.82518469311165	24.3560694148607	46.9411065572213	87.4527621251515	17.5761590980563	20.4877894099434	21.3955193955088	24.9096859325954	30.256660232856	22.0037638732757	21.0569022847834	11.2014377936359	23.3140337699961	27.7308894067466	13.5693948964768	19.1787250592278	24.0691235167371	18.2600024365816	34.7470343191811	23.3454334005251	9.76105117702813	27.2022465751984	17.5341756643764	34.9849311268527	16.4327989575922	10.3486714250805	56.8578683255285
TMEM35B	93.630081553163	98.1984097781936	74.8533537969304	133.852054751611	114.638443229677	180.508904671748	111.182202470785	106.323711460815	79.7298261425383	182.012173352897	130.148717054974	95.0078380534618	227.93295347368	78.9077738739842	379.731240282389	200.209516065893	121.850277043577	340.118826886018	32.7709035583219	201.711682720888	78.4165133969113	171.351263274924	199.913978711737	174.108350841649	85.791421447519	272.808700970748	89.7830009925078	78.5189292087941	145.129445968215	228.882610574477	196.905529753853	129.790824219751	76.9471385918905	128.122240415725	90.7035613846672	203.740005480391	193.976972614128	155.268823618273	163.695274183846	209.288152589586	320.513205016373	246.157861988088	140.761454247871	185.027014358087	321.571938643234	172.004375407835	157.304341376511	78.219048526928	293.728421542258
ZMYM6	723.285132305501	1436.21627373871	1366.56224069308	1457.05646016521	1270.77093980281	1077.1108295901	1413.10432837221	1283.15142959811	976.846458168091	1232.07694919269	960.715896055163	1100.5454250631	790.9278498507	1176.58477405337	1178.04254535359	1012.60165287621	1111.85121404803	1615.9707181275	1422.19125551325	672.590285777295	1280.02785494276	1085.9119347184	692.659026776238	1535.61828266688	1370.27268652076	1205.3436825678	1697.12084786631	1868.3924118695	1127.96620486073	754.410738221798	1056.3590895787	951.294167515542	936.342706311814	617.27734503141	1313.74618302763	1130.18344780348	646.89970888981	1046.20067696283	1008.72979491199	1161.32534262419	880.313394547845	985.998991167575	808.123434681221	753.635026348097	1170.26853764028	889.323288693775	881.306708726559	950.185942692486	1502.65262953398
ZMYM1	1200.94494454944	1013.21889669721	1056.21010701193	1182.6152346964	894.746223088632	1671.89696847138	634.126551636893	730.759936939493	708.519656299257	1023.45499552692	1284.5996609734	2122.90723243326	1398.42124789157	2410.96839033893	2133.53987265904	2134.08759206597	1804.34539023049	2224.06278356226	1161.98327854817	709.051887943909	1619.87919594982	1673.54231894574	930.222046946608	1478.19078131896	1400.51412830697	1928.54600494926	1695.23994905096	1860.49340306949	2090.9835081227	552.80366973408	2652.85487208985	1983.93184681032	1361.96246993296	1098.96057407873	1872.92202473343	2519.6118127217	704.120176789923	1520.87643740046	2071.2962639298	2283.99275783051	1393.02823631591	1407.23292035173	1722.32381936157	1054.95597805522	2268.43662543441	2620.76624350734	1896.94765007884	1745.7925059262	1466.58374325022
SFPQ	17229.7049586992	15709.7416073826	17308.4292498678	19850.4042210228	18507.4180088516	19270.6536742938	12459.6281272564	14600.391981493	29042.8182318435	17270.4368847573	17636.6618715727	22899.6662459633	23571.57857213	29454.0941569504	15605.4991916612	18910.7537860445	30790.6463911858	26223.1300547592	17590.661966254	13872.7067459456	17206.7482494559	23648.2285345486	25432.4137757912	18299.6596005795	25003.4817296434	21708.2983836562	24887.9193563173	23600.8476887717	17070.2288106501	22945.2761567593	29600.4898094286	29476.4956765272	14523.8086236283	23665.8864815747	16552.3556887144	16742.3120128342	18114.4105354658	20439.9996236106	20902.8317210926	25251.8481935565	21734.1482940552	21202.6787435534	20362.2620118845	22468.8668557038	22960.0603201137	21908.1988968599	18197.5268846609	21091.8409928072	19306.2489953442
ZMYM4	3999.82584446568	4929.36452587894	4986.34375693686	5404.82754641127	4495.43207414452	7448.06166801607	4406.16600999937	3953.21512900312	4091.15700237642	4780.1165428248	5992.80952005418	6556.76100526092	4734.88833476989	7348.20664139349	4923.48498408294	4424.26291137801	4980.48273661543	4978.78660563717	3582.28854089148	3613.2405108452	4576.91026423852	4953.34754981146	4451.54671681335	3237.96659949901	3774.10849778144	5027.39461419479	4800.5547099901	4139.52354878963	4210.42440876312	4396.92769896912	7447.7640564114	4547.46349307633	3699.22663648654	5233.00097256288	5057.07933091524	6104.8444502389	4165.62234305832	3566.85172439073	6469.83074667495	4786.98432716573	5485.83678900921	2721.1271182048	7268.90038808777	3859.05316944132	4429.67216461547	4525.09969748033	4283.11017454089	6803.13495048331	4356.53077906572
KIAA0319L	8602.65554268002	13313.3182226601	15729.0834599373	12617.4643005925	8722.00324753756	17558.3243326976	15396.4279535004	18547.6087434965	6258.47068194217	3758.9253094427	9982.71540293899	5321.61313836761	6356.99799223912	6492.10205958289	5392.04862134516	4631.09716558996	8672.43042862788	11421.7596558744	4951.84227544073	4984.77189911424	4968.08178928271	7379.55054371636	3602.71128912006	3139.06839840739	4963.29917697318	4889.33783124465	7206.86853644393	7063.29209347066	9029.39807675261	4326.96259147595	7625.02764713962	4433.09889623832	4081.06726801565	4548.35037159776	8294.18119133994	5195.54342328374	3743.72192851452	2791.97130463893	4431.39450219192	7034.48908432306	5658.51189000889	7767.62285793063	5443.17741931933	3947.39941061171	6281.0579369098	4637.56218434886	4753.42780331904	4359.75539306374	3934.91806917434
NCDN	2999.85012420482	2064.92690815398	2853.90336967596	2648.3222994234	3102.73350874917	3319.12444506812	2454.22572943078	2228.53073186726	8261.04543237755	3926.86518277375	1472.36874804241	2654.37179336993	5621.19292172799	1973.29893896056	2029.42517025959	4024.72661302587	4628.1394926942	7243.64022386345	2557.35827862178	3344.19633709484	1699.26571675008	3804.3624069664	2807.75403042794	2553.68176713967	3629.1952865911	2321.96165782651	4542.25762573976	2602.00325764336	3488.60487088699	2173.00548103326	2771.20298411326	1890.49814901231	2012.93153491278	2196.06483381757	2965.42870991265	2582.37457389923	2968.79247641346	3125.01178255627	5246.83896548958	5048.84831350497	2448.70350329513	4728.00676872926	1920.98367240163	2421.882338314	3188.27178968085	3717.99520636506	3413.31553698859	1668.47375119269	1590.8761207165
TFAP2E	123.510607013535	54.4972044366332	53.3366186104192	39.2611350935341	38.3943728417074	57.2041925824135	46.7854704048414	45.0117824876048	721.710020263169	66.5893982754528	105.310165588048	49.4804874085463	301.078506436985	103.220685615813	65.342060803127	102.948689512791	208.154946498837	481.395166035276	280.069881674747	53.4104509263151	96.8136594165005	283.815485886919	300.693148073842	67.9544581081137	278.838283496331	70.1683354425458	712.142945930721	433.161093547856	280.855776172896	60.5701896293408	112.68725811946	163.878785386104	43.6949700544516	190.796195785721	130.808721954757	59.0615153270295	46.540959909195	23.1261827805305	30.407708898562	61.2098090325616	38.2266886199753	38.579512242548	291.393030601366	51.2476931739086	465.795154639925	286.378453208371	36.9874616623631	232.839341522499	33.2877551617789
PSMB2	7512.61446242037	4672.14797122217	4946.1801899976	5897.96345714076	5381.31371062798	7638.42694307858	5657.4518603656	5665.6103632863	10915.5055822829	5175.36425044401	10613.5929814113	11851.649426499	20511.8067674323	12742.6008989056	11886.5984479378	18567.7255182866	21484.6071197289	35545.3518073621	8452.69292313087	12742.0504230413	10675.9072179344	15570.6599864243	11704.7515184393	8386.29137050181	24601.3582216182	22121.3660258605	25381.4350810185	8142.58089192688	10343.6457306849	13145.6642998578	9126.57051643745	12680.0951249049	10718.3467095042	13598.3149361627	9226.2908420806	9728.24063512914	7257.58820295149	11569.9662014889	10491.9049757787	20927.4514197244	19245.3881579965	25864.1058091799	15811.8809258376	12390.6205114722	12576.7270331768	14745.3392571491	11754.7016342396	13730.6683696747	8716.66067998071
C1orf216	271.876733383155	478.815440798633	388.114791898834	552.444388612897	985.588306364714	688.484161371028	354.29417734969	286.779228001137	731.746855417771	1786.87515936228	219.56143349049	834.316021966451	700.806729956578	539.990645437686	1166.80892282121	872.224842659042	670.159521260029	1104.17914971948	336.674963035545	1166.93332731127	274.001158064154	937.686354667571	779.577569464098	883.487281832757	561.456509415125	817.45138576137	839.746502984163	757.409277384747	658.338446943498	872.981591988454	1040.0519661134	910.59028507368	377.719579417815	389.996083911951	226.641026806381	1167.6933572077	933.023454776559	843.685310338192	764.764139007932	782.453282471475	642.646454885052	737.466548894389	604.079631796295	934.949796187073	950.052206817787	842.074855699595	880.509399313839	710.75073614781	395.439856424194
CLSPN	236.60178930792	184.471503940995	267.432588838557	1970.64188518009	79.5380921590937	1158.00644150208	194.814667786057	133.88598007801	444.776122647137	139.506336600435	871.304602174702	1791.35500448819	2172.36164881193	2068.32259777829	508.384561639921	4542.4168494722	2155.66997687498	1912.18259977623	704.140178577348	825.336215344945	1265.49295159306	1530.58493333103	1856.72612425075	1168.59158295278	1739.76549561939	3127.28684075273	3172.01242396913	804.071849772178	1206.44051683163	1059.25601824358	1410.90443173952	1577.05434867381	736.858941988189	1239.25399815012	428.563781491974	2150.28541373367	1319.02670618183	2214.11220007018	2344.13707325782	2710.09925011505	2829.73596781913	2611.35576248467	3878.65098530957	2157.62967304318	2444.80230952535	4997.72021726218	1733.82437758809	1644.91959804713	1335.04498879026
AGO4	3260.84573108838	4640.18368758135	3295.03681310814	3844.36844409958	4319.03611690078	3213.58228426491	2708.62194071082	3395.39660711882	1909.96988026729	3777.83483938158	3553.75924986994	2370.32992757426	1477.94503354245	3275.35101032203	3814.84853485376	2284.40242298634	1969.85655971533	2593.52949820091	1871.09237702225	1761.12566420162	2050.74757118151	1588.405126047	2031.24039756612	1418.66575843485	1499.54152172104	1673.26214734138	1756.33218098792	4270.19922578257	3016.68267386172	1530.12946025587	2428.09913595068	1547.36981701089	2010.5334063155	2081.96943996002	3384.66732487657	3615.34886214386	1243.37389833471	1608.89721250203	1999.8149311454	1925.53659995485	2207.49847322001	1395.59130205479	1931.69440413064	2217.26472717543	4602.16477632718	1829.68986869072	1532.8213769208	2375.48215015595	2011.59971700199
AGO1	4377.14965408724	4091.25203994216	4394.32199886083	5789.3492881695	4446.93327946743	6014.86840257726	3536.62755679602	3810.07020099308	3733.85622223957	5172.27636477858	4882.0727171984	5899.6004232663	7005.82435374621	5613.29222168374	5437.98230762263	4077.86414583571	7248.85427763943	3955.19360185189	1317.90640156095	3356.85602597026	5850.16635314821	3292.43018365876	6454.46052819144	2505.64793920334	2858.97954627362	3053.93443180597	2886.79636329456	3776.74841311781	2755.61413984067	2770.80386638178	4707.50755554297	3970.09894999302	2732.03480664293	5539.78735254134	4085.03733446129	5445.00140784126	2943.57230761925	2579.85462376702	5330.25499690005	5411.64066731394	3066.44894895482	1967.35677863884	8989.48973207703	3965.55284088296	8845.72679898597	5067.5911696674	4105.20061142321	5028.10944548615	3392.60590395534
AGO3	1864.31524044969	3535.57408113336	3879.8525729902	3483.55123068171	6664.93872680727	3687.03927119586	2657.77624839849	2667.70630285818	2094.0757905297	5989.57026851195	3186.16258847557	4685.24086128665	3075.66298509287	7003.51822857881	3541.27303734572	5524.21948033055	2974.07491504465	3695.62061195483	1729.07102031888	3176.0529267173	3124.53856186443	4109.20600765022	2981.53843101457	2366.6733769441	2991.7403743552	2566.30787044361	3406.22363712304	3889.29274194163	2939.68698634567	1775.66263339873	5375.08955812494	3434.50610669679	2756.38924452973	2111.89032112099	1955.8624252604	5627.87215363484	1780.68706232054	2854.4588680958	2852.08331735118	2841.06887035212	2026.78276535547	2663.92108167458	3043.68721740873	2682.45693658957	3346.12980821857	3096.12235990132	2600.3298758372	3631.10130859371	1849.4294020787
TEKT2	9.11363261628928	13.3688002032585	27.3123551772046	15.4499765435416	13.3755083549415	18.7379087588605	21.0430114102498	10.4095407572866	14.2178399520893	13.2608324677533	114.270792760409	22.7616142152651	9.56530881914698	25.0446159036128	11.2368344334634	72.4911856357827	18.2807146869536	27.2138717321614	14.8951349503026	8.56558385402285	18.3891337696484	5.27776107941364	57.8571921238633	6.32922811766818	13.3496453650729	38.3271400865374	24.9913951224668	32.9641504549288	6.25863184738815	16.6564723230687	74.5973977471478	5.54080181902606	10.4673884558077	29.9317410346335	18.1925348546386	14.9019138776761	1.92753845417162	14.3449919841576	3.12664223932326	6.47051282046254	6.18459348146351	26.8449154009928	42.8107817099189	5.18204698024405	8.75948838007286	4.70213074825833	42.9002516179556	113.27114852342	9.87108372434223
ADPRHL2	2341.52638990639	844.852885959958	835.004611319303	986.226695694809	844.845418196613	1344.4179908651	1108.0485342512	1002.09442404714	1942.36840361444	1043.82719971943	1279.63125947438	1996.2244198483	1775.84853385075	1168.92385831722	1490.42114504857	1278.40240775622	1691.63879815967	4194.81305967702	1161.98307374101	1064.8691778016	1485.28939810115	2537.62830882087	1901.34077364957	886.978133201019	3379.13144786994	2404.09633027587	2094.2919171114	1241.88283638219	1853.77350709804	1813.56378240055	1432.15714137464	1441.78447005439	940.36034969532	1536.68898107658	2350.49880508617	1207.269665419	672.113605048341	1062.96651942202	1261.49284341912	1456.49833718944	1583.51825119402	2667.33959751716	1485.299146913	1937.10990779177	1537.61825255314	1428.9714308804	1027.89861413544	1873.99309648545	1081.90050742256
COL8A2	862.607392111048	672.486450794285	596.519249008209	415.404127663425	4378.61071922617	106.521859382235	257.310151127035	215.322283973989	945.691944567726	7410.52861492379	153.990104550919	2597.96168996809	1807.66370806062	4887.31647115192	2127.42063097956	1555.84975954881	1070.22538497513	1484.12367009868	658.455153749735	3656.41479963265	1621.80977779277	2045.67861413389	3043.10849943014	4793.88714541506	1190.48253026151	1280.98516928324	1963.72874662036	2972.68383887517	977.971578583879	1052.14660493785	1782.64263684102	7076.69761380417	1573.54025561623	841.743525797746	666.72205668961	8326.06076390798	4014.34238955696	1532.85011665311	232.640124053859	618.260451362292	296.362593777454	1740.96034560854	428.527756464592	3816.1695483309	2036.51724413118	456.455548811007	4277.48199338204	995.419199067339	544.974807530258
TRAPPC3	3458.08953635868	1838.12979091453	2144.03225824427	2031.58379589557	1668.99027664264	2584.28147873674	2939.52003342964	2381.24099211302	3150.12270402086	1835.14916695465	1987.00448635771	2892.89054177267	3399.02231911347	2392.61302595922	3242.17027669826	2364.12342926446	3335.55224364133	7586.91682281313	2976.46836866932	2698.36156582745	2673.3310616403	3726.56771497821	2554.81002904945	2111.56942918617	5265.00169965986	4139.799652813	4156.17875692132	2874.9211092296	2660.45637004022	2992.5667047651	1977.88725417423	2845.05609778977	2004.02125808719	3108.93255425611	3310.97856621051	1860.35331474942	2069.71215549106	2334.93022635004	2933.94043708033	3672.87395087631	2778.06298000068	4927.50454966339	2896.66578793012	2236.10647397856	3398.74803970276	3922.1436076425	2506.42554870002	2365.10269095671	1471.0631309942
MAP7D1	15772.6002039341	5134.99803526883	3852.70473680222	5547.34430364537	13803.27740645	4880.53977486446	5435.58894741026	3600.64618174432	17961.556160785	18929.3553671664	4056.4696327292	15619.4361159062	39166.1000253614	12629.4059012346	8611.76546605869	25104.4953812546	23379.3235999129	41979.9862519065	22406.4462410829	22377.9232380354	13105.2450903034	25033.7196646349	17698.6530238301	13728.8505351332	32224.3050210691	22202.4674145248	34435.3930870761	16025.797710451	13541.1605344771	7317.17449035183	4176.38575859298	16579.7896730043	14219.8136739301	23145.8742659325	13434.2307733083	15535.755370609	9610.51388551663	15573.9378624677	6516.26271036493	18895.6855225818	5964.67539504152	19842.1168291632	7973.61768429637	13179.800390828	18716.4990056084	27332.1138331778	18970.9981090724	13076.4616683626	7132.94636194733
THRAP3	8875.9455428731	9764.55427473684	9216.83528536406	8893.49036660669	11335.3824400108	15348.8619412601	8858.41473546941	10116.8300352331	10399.2999795934	13594.6032228531	8123.87134374311	12751.2888494602	11131.1133141161	13003.9501909626	12741.0315635806	14418.4107045413	10603.7062539356	9570.32473734337	9588.85715803976	7436.55033773905	11414.6880216564	10238.8800645711	12788.8738130036	8665.77885787833	9842.0538320211	11137.405584846	10005.7107505522	7310.12282562004	11343.1590041273	5941.27878442676	11585.7698843427	8572.54538042399	7284.98574970378	10772.7776570266	10194.4166623855	11386.5115885483	8192.55507651157	10758.3155046297	9703.86721259391	12285.1455444447	9802.03171711579	9701.1352559213	10472.9347814866	10553.2261491125	9451.78920706649	19904.6374431547	11475.504471708	9911.98296349917	12324.6267443709
SH3D21	1559.93357868401	183.15107351874	241.589945763941	156.180819386787	107.451025387297	818.686244893104	109.287067925005	57.3835759187475	2889.58427191032	181.073430258108	645.776378864583	883.799049440006	892.709004991097	1109.70523795176	964.692875929128	903.755556622122	978.837984434878	3276.91924721108	8122.00938302136	398.050800627956	914.019606859565	2775.17414497052	920.245268547237	183.308212462999	904.328881322436	1408.06233280435	2098.02002513873	2031.03204321844	2302.85733227636	682.074929882504	744.223215286952	952.402628577031	225.292878145394	425.534317296434	1338.37589968302	587.095664553318	313.257447871358	333.709308804261	822.512758946717	1225.73027270769	489.524110962845	1012.84962314144	308.241885352964	503.625020898427	1852.36358859013	2217.21607491849	474.368120030974	604.219251431744	501.73786565215
EVA1B	405.591083120219	330.251942513526	235.784525777622	267.855085029353	274.81678309569	175.568445416403	340.117849752097	276.666490012522	653.44700474763	669.111211131126	186.776292321541	533.444928998487	650.980508207809	437.430173480576	514.506980271726	1054.16634033982	738.190176479769	3609.68000207112	1230.51377480193	1851.78429841106	622.57642741894	943.99525185777	1304.7874292258	864.127084091859	891.008468335387	1027.82609055062	871.225089474002	1034.86633246135	912.205727688065	1132.70610078092	474.611482919111	647.773505058952	303.126878425418	655.630717632039	374.183802705154	701.732647414192	1100.81545134388	717.186125531181	283.201088283945	397.153524331306	550.954906136041	828.473189901887	195.974212606924	629.027677155874	1291.10270783474	473.473240558255	1138.35244162916	443.026449108845	660.306410260159
STK40	13211.9554656822	6191.90185702209	5180.41701392313	5981.01483845296	10021.9486321239	6513.96614095119	6198.66416610025	7434.65440961763	6409.71879327145	9781.47167613708	5194.03114296072	6473.62534327893	3364.05329106689	5290.42795244648	4577.42411832439	4128.52197334342	4289.00507169143	6373.92859698346	4059.00042334255	8286.70360280769	7391.62090599917	5211.94847238232	2668.55670474517	4661.76859982652	3675.11819458839	6233.82680342872	3829.32028347778	4894.6344899635	3146.67300679022	3153.91951798501	3821.84797698505	7071.35353154171	4447.5212705086	11155.3712435902	8445.59325181466	5091.44374790717	4728.15252397781	1997.89457926192	2534.23951801656	5040.28767669373	5942.47042507919	4297.50487008581	3130.9790682013	9305.01533824893	5283.25832808004	2747.36666574361	10081.9530089459	3089.05383260848	2110.66837155143
LSM10	924.157604295143	730.785613205016	750.192416231346	694.829607616703	938.777167535559	860.110252671289	1188.67361179586	950.09235893682	1569.41775507495	968.562718473078	707.372506624092	799.674155613815	1246.80813193161	672.901112052912	977.963748042049	1121.41404210884	1648.98926086176	3093.7677683764	916.675288708089	1525.64911740631	923.702019675064	1425.45259294343	1014.8209098474	913.518858216891	1698.65701264517	1289.72651956873	1961.91151971346	775.629621156113	842.351358829601	1686.61639774961	721.344884231343	1163.54455811911	794.439267355261	1426.33288059539	667.992029668591	796.075787435193	1042.61355183927	941.307373174797	1605.83534548104	1406.04071631074	1183.85225736203	1777.06285931202	706.535650055815	885.793365647417	1839.69557527602	1126.5430727378	1025.44737771811	960.549944926076	701.734496000392
OSCP1	173.091304307547	320.962369570575	396.580790874483	250.913421138163	356.996806037871	225.874400914023	411.570028013919	414.398971323961	333.93970090523	367.823016521003	338.784066722667	363.220403562203	161.171991258479	248.336753231157	596.153494960177	303.192116641812	438.644112979808	562.009934640997	220.477544280243	393.62192340908	298.218183079098	613.875797909848	244.446131768415	126.000149904436	228.228936393176	639.854917333437	158.295613956361	246.803730224784	250.62291109087	310.770191628763	567.09930880727	167.194630113742	157.211835662419	361.965135525942	277.030212923209	357.269785342003	160.989492749991	164.829970030657	144.378544991687	538.766323860574	276.814715627133	110.918005713829	88.1632562430497	147.931839503974	219.236443920504	233.426236979882	298.98196639564	276.189843617986	254.024474565618
MRPS15	3310.11172597123	2473.34150328926	3024.85315434712	2738.05892886911	2023.03444815986	1950.04408478249	4384.75298789719	3789.83939446148	3516.82285942923	1770.03709565114	2128.08156106427	3237.3047197242	3723.45545890162	2070.51480386057	3120.69543711378	4013.90150697499	6062.88296355938	9707.38344395949	3410.47389934856	3677.65949498515	3302.69090560523	4359.40902445095	3242.14014543089	2214.00893496932	7007.17191508129	6961.3868051828	5382.00536472179	2637.26765324975	2915.85219329455	7038.29272134558	2489.318110526	2945.14796414858	1843.4802938582	4651.24459522042	2977.10634818604	2328.44812860501	2340.30610606697	3583.6731934481	4430.62194613562	5477.11035075719	5128.01156829071	7089.6555427284	4720.57645788819	3026.04778504827	4793.13114684178	4337.97395662236	3216.42997130473	3128.64955607137	3223.24362689902
CSF3R	148.424445509334	684.05661641056	139.55652192792	137.509454658207	186.725235723593	79.8897469964903	187.765758951256	402.08447324934	157.793221003044	765.654288427467	655.716239020849	85.1095995201372	182.377803281376	209.561563627588	671.699166358199	424.484426949099	270.097368957434	175.850170078246	397.259421077151	862.658990792791	153.938963148953	270.176482498845	182.129231233361	174.728646770964	214.970645374766	378.048753719098	121.255562459904	333.229119347925	231.558568327519	825.383962381788	266.291591381796	533.357632593661	394.804658100767	226.322028812644	192.965006719667	407.428131803739	86.3058500017366	240.882353433765	272.801819942688	217.906678256942	248.313005510671	462.058549718264	316.288517804134	153.964461283155	192.924354411268	331.71874190456	387.94098814781	422.307721226381	327.895169600597
GRIK3	106.147215347893	436.334575786926	235.814501532935	178.177353397604	1713.33335257041	0	90.7824517559761	178.24180509429	64.2194583987676	1718.83786428588	70.5358149628947	4.94435655071738	2.14311762677935	10.5309482746784	118.418050782	63.0759629821941	0.00524623415948611	2.11081421792381	11.9148362751525	513.047142818291	34.8434684916294	12.6368155454089	18.350108225287	49.3316981588734	1.28298626959736	3.32454117829546	3.6742968009945	22.8049441050942	3.0925777596297	26.1758939189314	34.2356008505352	2.23718679802074	104.555475921142	9.32555192010942	42.8331978636933	627.814094886471	14.5350129649603	9.52076328621515	3.13322748929174	1.09995388158777	2.62824127228048	0.0568008655619039	13.3177435449787	2.92603644922898	238.749143981754	2.81414382620647	16.3960652833157	43.3388183710212	3.56456010132431
ZC3H12A	2222.16179911182	1501.31690307572	1031.92325363296	1350.59640676094	1485.38437714183	2956.142604369	779.99009794241	1584.56834707044	5348.21604098494	1678.28157031807	7820.86458051966	7564.27272720215	12782.8834406584	12220.1520576731	2644.99023131293	13537.1098744753	4184.42215044062	9709.51144480124	10428.0710282057	4738.25653111114	2439.97443226688	5964.62729582279	8766.31220061325	8482.41090008314	3654.61526141964	11981.1055933974	6292.10140827207	7070.14418746981	10588.0642711489	23012.5613496795	1956.61747911037	14819.0158309351	11149.7479519168	13936.00532192	2447.76010967941	2240.79662303249	4271.3343041953	2875.21150824258	2531.8217428056	20476.5764582243	4608.13974884359	25875.518248453	2019.87469565846	2094.07977256036	22018.819958076	1516.85000631351	3517.87235778044	10540.7531791558	1906.16982303688
MEAF6	3091.46995100466	2434.88409385246	2799.26816162296	3293.69379873337	2422.58219060947	2968.96434835368	3353.56096511187	2951.18561321085	2329.60180853019	2639.83406661352	2557.27540410996	3746.01188934181	3362.98382219283	2812.65402694553	4165.00368889762	3302.82090052815	4171.21693547265	4191.72327499553	3910.0292061398	3030.41360273654	2596.83597069384	3658.2469746329	3016.10912370645	2137.34703371077	5949.57015243378	4574.82922418022	5089.44117459341	3296.83690938659	2811.94818053674	3430.24805976781	3076.76111735035	2692.20416268734	2378.56718090005	4158.34310751127	2978.38254902065	2781.59949936843	2673.94697294293	2579.06542456361	3121.71102092073	3671.81171203469	4024.24897308896	4214.62506242233	3759.16877189881	3987.48124080027	4234.79363015783	2900.47923299728	2954.50433029305	3573.58965258943	4443.93350022377
SNIP1	1112.88474661795	1041.09078136311	1004.52872907905	1074.29104885272	1286.92721576754	1673.86748106062	1096.47285911823	1053.85507781966	1307.52914589192	1422.67770890811	1147.49503743974	1805.21362267321	1342.22608811782	1429.51412948193	1505.73036418781	1459.52970150905	1377.88341702136	1096.86940358495	1339.75812905291	1342.17581388568	1394.27726188445	989.20934324293	1259.33139340209	864.065591579696	1787.99950405606	1252.47565817916	1535.07014196453	1211.16389510497	1190.60571375009	894.376972861407	1491.82917929544	1323.00344330371	1095.23284026404	1111.1242716911	1184.38384959477	1263.47660638677	873.851768724763	1143.83960219073	1442.90012770371	1309.44909431555	1118.86626881992	1586.89448026332	1763.32696272177	867.661417454595	1311.55584334413	1526.32653718604	1225.61300013913	2017.29265980273	1053.08111214719
DNALI1	72.6307477358909	1117.92740721075	1369.31660828644	1609.24825428317	1138.4881053029	21.6947874394352	1736.16622792145	888.431484666647	82.9367067181948	1140.35242126712	708.366126191468	171.220133217902	26.5316220741671	21.1618297735387	170.475130001991	155.35902110921	36.5605444709648	59.6743067055496	33.7641321015395	394.392752787373	55.17826335856	53.6316850607526	86.8209087258523	49.3294356629638	15.7857032110811	63.5878095055336	41.6327445552304	92.1462182180564	53.0671147214837	29.7338421974954	809.712813179713	95.6987790460646	50.1898324656738	21.4833212579219	64.8186177207675	292.345899014564	107.65197463688	81.593452007876	44.0570330719636	27.9382749816473	43.5710275554777	33.9101211400181	58.7670674531099	62.5963027933066	220.230137490442	35.8900967242471	102.105000073798	119.711848821847	37.7940259767873
GNL2	2826.94585110342	1938.92285451422	2159.85763759411	2897.25332045277	1859.966148175	3577.555932143	2197.43425532464	2351.72063014588	3440.33445189516	2362.19799275248	2807.6388503212	4444.73972108412	4689.29620993474	3271.4353798024	3238.09132553593	5428.60979085251	3961.03376811003	3868.3246512589	4914.1036048233	2725.04317340286	3140.99220238505	4756.76782095574	4095.57515155414	2661.14164130971	5517.40622629271	4453.21358076989	5057.95010203678	2642.95500192102	3133.20007737657	4404.03395872475	3490.97227330166	4137.2583624569	2627.45060335618	3581.25017381139	2442.55715377878	2678.97170858763	2580.83647599601	3110.57929310609	4190.66168057787	3928.33833062989	4640.21240839499	7239.01324441262	5640.11342084804	3608.32734719528	4043.80510612921	5552.42797259399	3152.17916612069	4774.53340407553	3861.05765060739
RSPO1	46.0191040326403	66.3115574255567	38.9220793020572	29.0522552895698	51.4957757519351	20.7081220269286	23.6414485332939	64.2059490204978	50.0303757193968	220.039638950902	40.7318757727734	6.92434353287647	6.38276942438335	21.3192666734547	23.4727035246454	11.5962452793039	6.09794250038635	2.11220411177252	6.94968798358135	27.8126599415659	18.3992386989379	8.42526714754528	31.6892788459899	12.8550090911296	0.0644473846740068	7.70136208482315	1.8215688000941	5.73705521337287	14.2583677839638	4.81656838381797	39.4218305282454	8.82694817991638	30.1176061591127	0.910319518852349	21.9345516612632	24.0527562979244	20.3724862995032	20.8502970096593	3.12864427741582	1.10177419705703	2.62512788974559	7.05778727240314	16.0357364403553	23.4884813696202	53.6413031026146	4.70392002814063	6.52662286481397	41.5476688711457	8.07657681047796
C1orf109	948.885820646653	901.844733273445	1120.85890538568	1052.21607739494	874.18681309441	1211.25906165488	1186.48449412703	955.122826820128	1294.98946733596	1117.57909199041	838.515050317203	1486.5276091593	1706.93311117265	1743.98819704823	1697.64760112138	1648.92548272013	1731.23777218754	1093.73258803867	810.407581709737	1102.67836675133	1046.66869985712	1564.21756369741	1198.56948088806	899.166697203404	1136.13241286703	1639.27444640815	1478.58343850265	716.503542644401	1085.87651397757	938.269013160695	2076.00863237277	1456.07584116639	872.26122469441	1146.66226246986	916.500222936781	1057.47191402597	805.958313318516	1645.76199053271	2407.58022443203	1895.46590683617	1979.64901278098	2283.46284992864	1395.3083724923	1250.57306630594	1645.78047589569	1389.27920273383	1365.63495038344	1890.96522204842	1391.81019033599
CDCA8	894.060501359262	311.77551759068	538.973669561602	1558.23613499213	138.301690039889	1797.17468073279	264.207356433151	210.371165970669	593.019960559248	106.565328585242	1654.18777445263	2080.34693565031	2403.49129017836	2675.23388880302	551.259712604492	2806.10258006726	3460.44053426204	1760.42968688948	517.427836526736	1501.97309739375	1171.57017930369	2030.96309667786	3255.31323718494	1375.66818393312	1719.26369920969	3245.64842909597	2403.51740018451	1046.29943039236	2230.53888753708	1031.98508902724	2050.62532157273	2256.68879478495	1137.35720351711	2381.26983745063	893.227701960782	2250.61865667839	1217.18681457228	2081.19745751289	2806.37631792466	4292.13924902119	3179.54456828753	4884.26445419996	2743.42951897289	2698.3614070811	3716.41558979859	3571.52473596302	1971.0369387202	1948.45267534852	1979.1665219278
[truncated: 18,270 more rows]
[truncated: 43 more columns]
