# Supplementary material for: Genome-wide analysis of lncRNAs, miRNAs, and mRNAs forming a prognostic scoring system in esophageal squamous cell carcinoma
Source: PeerJ. 2020 Feb 10;8:e8368. doi: 10.7717/peerj.8368 (PMC7017795; doi:10.7717/peerj.8368)
Supplement: Table S10 [file peerj-08-8368-s011.zip › LncRNA_exprSet.txt]

gene_id	gene_id	gene_id	TCGA-IC-A6RE-11	TCGA-L5-A4OG-11	TCGA-L5-A4OJ-11	TCGA-L5-A4OF-11	TCGA-L5-A4OO-11	TCGA-V5-AASX-11	TCGA-L5-A4OR-11	TCGA-L5-A43C-11	TCGA-IC-A6RF-11	TCGA-L5-A4OQ-11	TCGA-V5-A7RE-11	TCGA-L7-A56G-01	TCGA-JY-A6FD-01	TCGA-L5-A4OM-01	TCGA-IG-A3YB-01	TCGA-LN-A49X-01	TCGA-LN-A7HX-01	TCGA-LN-A8I0-01	TCGA-VR-A8ET-01	TCGA-L5-A88S-01	TCGA-L5-A8NK-01	TCGA-LN-A4A1-01	TCGA-Z6-A8JD-01	TCGA-S8-A6BW-01	TCGA-IG-A5B8-01	TCGA-IG-A97H-01	TCGA-LN-A49M-01	TCGA-LN-A4A9-01	TCGA-IG-A97I-01	TCGA-LN-A8I1-01	TCGA-IG-A5S3-01	TCGA-V5-AASV-01	TCGA-IG-A4P3-01	TCGA-VR-A8EW-01	TCGA-KH-A6WC-01	TCGA-LN-A4A5-01	TCGA-LN-A7HW-01	TCGA-IG-A50L-01	TCGA-JY-A6FA-01	TCGA-XP-A8T8-01	TCGA-LN-A5U5-01	TCGA-IG-A6QS-01	TCGA-VR-A8Q7-01	TCGA-LN-A5U6-01	TCGA-XP-A8T6-01	TCGA-LN-A49O-01	TCGA-LN-A9FR-01
DDX11L1	ENSG00000223972	processed_transcript	0	0	0	0	0	0	0	2	0	1	0	2	1	1	2	0	0	0	0	0	0	0	0	0	0	1	0	0	0	1	1	1	0	0	1	0	0	0	2	0	1	1	0	0	0	0	0
MIR1302-2HG	ENSG00000243485	lincRNA	0	0	0	0	0	0	0	0	0	0	0	1	0	0	0	1	0	0	0	1	0	0	2	0	1	0	0	0	0	0	0	0	0	0	0	1	0	0	0	0	0	0	2	0	0	0	0
FAM138A	ENSG00000237613	lincRNA	0	0	0	0	0	0	0	0	0	0	0	0	0	1	0	0	0	0	0	0	0	0	0	0	0	0	0	0	0	0	0	0	2	0	0	0	0	1	0	0	0	0	4	0	0	0	0
OR4G11P	ENSG00000240361	processed_transcript	0	0	2	0	0	0	0	0	0	0	0	0	0	0	0	1	0	1	0	0	0	0	0	0	1	1	0	0	0	0	0	0	2	0	0	1	0	0	0	0	0	0	0	0	0	1	0
AL627309.1	ENSG00000238009	lincRNA	3	2	2	0	1	0	0	0	8	3	1	1	4	6	5	3	0	1	12	0	6	7	4	12	3	0	2	3	4	12	7	7	87	5	3	3	7	7	13	7	6	4	4	1	8	5	1
AL627309.3	ENSG00000239945	lincRNA	0	0	0	0	0	0	0	0	0	0	0	0	0	0	0	0	0	0	0	0	0	0	0	0	0	0	0	0	0	0	0	0	0	0	0	0	0	0	0	0	0	0	0	0	0	0	0
AL627309.5	ENSG00000241860	lincRNA	31	23	12	12	6	14	4	2	4	43	18	21	49	114	78	18	12	36	14	19	29	41	54	73	23	26	6	78	25	33	27	43	21	43	39	55	44	37	19	32	12	9	5	22	54	10	18
AL627309.4	ENSG00000241599	lincRNA	0	0	0	0	0	0	0	0	0	0	0	0	0	0	0	0	0	1	2	0	0	0	0	0	0	1	0	0	0	0	0	4	0	0	0	0	1	0	0	0	0	0	0	0	0	0	0
AP006222.1	ENSG00000228463	processed_transcript	5	0	19	5	14	41	4	8	17	2	27	8	1	36	11	12	3	21	21	6	14	3	10	2	41	10	11	21	42	28	29	19	47	6	22	38	17	63	6	66	21	7	6	34	35	5	7
AL732372.1	ENSG00000236601	lincRNA	0	0	0	0	0	0	0	0	0	0	0	0	0	0	0	0	0	0	1	0	0	0	0	0	0	0	0	0	0	0	0	0	0	0	0	0	0	0	0	0	0	0	0	0	0	0	0
AL732372.2	ENSG00000237094	processed_transcript	25	36	18	10	43	27	6	9	15	61	21	13	35	92	47	41	29	34	41	19	49	29	34	50	47	163	27	22	39	37	81	83	46	97	73	52	30	37	232	32	45	17	223	31	105	26	11
AL669831.3	ENSG00000230021	processed_transcript	2	1	2	0	0	2	2	1	1	0	3	1	0	4	1	1	1	1	3	6	1	3	1	2	0	2	0	4	1	1	2	2	7	0	0	3	0	8	3	0	4	1	3	1	2	0	3
AC114498.1	ENSG00000235146	lincRNA	0	0	0	0	0	0	0	0	0	0	0	0	0	0	0	0	0	0	2	0	0	3	0	0	1	0	1	1	0	0	0	0	0	2	1	0	0	0	0	0	1	0	1	0	0	0	0
AL669831.1	ENSG00000228327	processed_transcript	42	77	58	65	48	91	9	19	24	55	102	30	56	203	181	91	59	46	60	58	41	102	142	72	57	49	58	74	68	33	189	83	84	65	64	292	65	62	99	60	65	55	101	76	65	64	61
AL669831.5	ENSG00000237491	lincRNA	38	90	101	62	57	228	38	30	39	57	160	98	51	297	210	71	44	76	45	51	75	124	56	86	114	122	172	93	163	63	273	200	100	48	80	246	63	134	143	61	111	44	213	73	45	45	43
AL669831.4	ENSG00000230092	processed_transcript	19	12	17	14	14	28	14	5	13	21	20	14	24	46	42	19	10	15	17	7	35	42	15	20	24	20	41	38	30	27	49	18	19	4	30	69	9	33	6	23	31	12	62	26	17	20	27
FAM87B	ENSG00000177757	lincRNA	10	13	18	7	7	46	10	8	10	25	8	14	20	37	31	16	8	21	1	22	22	32	29	20	33	13	44	31	36	13	22	14	15	3	33	56	4	19	20	13	11	46	52	20	36	11	19
LINC01128	ENSG00000228794	lincRNA	456	529	452	530	1201	702	295	478	831	2503	448	738	1923	927	866	811	1008	1003	712	802	718	1133	1320	574	2886	521	2457	1008	1695	742	602	620	471	553	545	1423	592	1162	1129	343	756	1273	587	1351	1023	704	674
LINC00115	ENSG00000225880	lincRNA	27	34	23	16	10	37	15	12	17	26	35	25	118	66	45	30	47	135	51	49	19	95	176	23	164	48	111	113	127	105	45	65	47	31	36	63	28	38	113	45	38	138	111	34	56	56	32
FAM41C	ENSG00000230368	lincRNA	4	0	1	2	0	1	4	0	0	1	12	1	3	4	0	1	1	0	0	0	0	0	1	0	1	0	2	3	2	0	7	3	4	0	2	2	1	0	1	1	5	1	1	1	0	1	0
AL645608.6	ENSG00000272438	lincRNA	1	4	1	0	4	2	0	0	4	7	5	2	25	12	11	4	0	8	0	2	0	4	14	3	1	4	1	1	3	25	4	12	1	7	0	17	1	7	4	1	3	2	1	0	7	1	1
AL645608.2	ENSG00000230699	lincRNA	7	5	17	2	9	12	5	1	17	29	18	15	127	62	112	8	8	34	3	8	8	183	38	2	1	4	7	2	28	194	44	82	9	8	12	126	12	33	39	14	289	6	10	2	39	3	3
AL645608.4	ENSG00000241180	lincRNA	0	0	6	0	1	0	1	0	0	4	0	0	11	7	5	0	0	11	0	0	0	0	0	0	1	1	1	0	4	23	6	6	0	0	0	4	1	7	2	0	0	2	4	0	1	0	0
LINC02593	ENSG00000223764	lincRNA	109	232	102	52	215	68	53	42	151	1554	172	157	84	60	370	182	28	82	2	625	115	41	25	8	21	2	34	49	71	222	126	30	29	7	420	379	51	31	35	8	20	10	9	25	47	3	60
SAMD11	ENSG00000187634	processed_transcript	153	264	103	112	228	145	63	59	160	1594	228	707	110	54	821	399	119	148	18	1252	166	99	105	18	134	48	114	108	235	72	272	22	111	24	170	696	328	50	91	102	63	51	100	111	272	40	159
NOC2L	ENSG00000188976	processed_transcript	4299	2234	2304	2249	1937	5595	1406	1486	5391	4176	4278	8384	16036	8202	7190	13627	10471	5576	4756	4184	7196	12576	11093	4270	16613	5202	13845	2251	11491	5798	6453	7032	4386	7485	5092	7537	4066	7050	9857	5570	8066	7822	14235	7465	8156	9908	9581
AL645608.7	ENSG00000272512	lincRNA	45	44	36	63	78	15	36	9	21	91	36	62	1138	793	197	88	115	420	76	75	148	123	158	283	47	177	639	1244	1031	821	25	618	158	284	128	627	107	89	345	365	224	562	122	333	161	167	71
AL645608.5	ENSG00000242590	sense_intronic	0	0	0	0	0	0	0	0	0	0	0	0	0	0	0	0	0	0	0	0	0	0	0	0	0	0	0	0	0	0	0	0	0	0	0	0	0	0	0	0	0	0	0	0	0	0	0
AL390719.1	ENSG00000217801	processed_transcript	898	90	132	45	40	134	86	93	292	4	76	336	292	187	207	102	152	144	169	15	400	725	149	19	721	236	797	168	205	171	49	68	114	98	920	103	34	19	92	94	113	252	483	87	150	53	115
AL645608.8	ENSG00000273443	lincRNA	9	1	2	3	1	1	3	0	1	0	8	10	12	17	7	24	10	11	28	1	6	48	27	2	41	54	87	23	33	6	2	12	4	8	24	17	1	3	14	7	1	26	45	1	12	20	9
C1orf159	ENSG00000131591	processed_transcript	834	779	708	660	446	1011	412	250	704	683	1407	1395	2247	2263	1781	1592	1497	2065	1198	749	1042	2479	1846	801	2092	773	2588	1524	2017	1330	2014	1164	989	1266	1275	1722	961	1029	2267	1372	1253	2135	1612	1243	1300	1534	1165
LINC01342	ENSG00000223823	lincRNA	1	113	104	79	64	218	55	42	0	0	215	1	2	14	1	0	0	6	3	0	0	1	0	1	2	0	0	0	1	7	0	4	3	3	0	0	2	1	16	11	4	0	12	1	11	2	3
AL390719.2	ENSG00000272141	lincRNA	141	718	615	409	237	324	178	213	197	6	788	262	98	496	376	264	139	296	138	66	180	122	63	219	455	126	247	146	397	393	266	431	246	196	282	62	120	159	516	528	142	347	73	69	330	43	106
TTLL10	ENSG00000162571	processed_transcript	22	39	30	23	12	23	19	9	4	27	56	43	95	167	48	148	66	249	114	16	33	69	23	151	47	31	74	42	442	34	29	97	182	142	24	41	43	62	135	205	20	55	52	94	100	26	61
TNFRSF4	ENSG00000186827	processed_transcript	61	70	48	21	22	21	22	22	20	75	127	110	149	98	217	212	98	456	29	161	58	82	347	104	71	264	188	442	134	205	214	247	355	93	53	221	131	277	97	109	114	279	403	231	75	383	272
SDF4	ENSG00000078808	processed_transcript	3599	6794	7135	5210	4897	16313	5176	4861	4953	9388	10242	8791	16505	12840	8689	11949	13137	11649	6214	8874	6205	15264	8418	9525	23584	10107	19934	5879	19990	8652	12430	8971	7906	8452	4301	17467	11228	9903	13038	8774	16126	12650	11571	16069	12707	9564	14997
AL162741.1	ENSG00000260179	lincRNA	5	4	11	6	4	11	1	4	6	17	19	13	15	40	39	23	16	19	5	7	9	19	5	8	14	3	21	17	41	18	12	12	4	5	7	23	5	5	16	10	7	22	6	9	13	4	10
UBE2J2	ENSG00000160087	processed_transcript	1804	1486	1473	1432	1153	2612	1091	1024	1979	2270	2076	3261	4219	3689	3188	3297	3973	3721	1769	1991	2211	4419	3137	2189	4233	2793	5622	1761	3771	2931	3172	2813	2209	3106	2089	3393	2008	3156	4588	2737	3567	3309	2329	3132	3400	2497	3300
LINC01786	ENSG00000230415	lincRNA	9	7	13	7	11	2	2	5	5	24	9	8	11	19	40	15	2	18	19	4	8	15	11	6	8	27	17	12	59	8	25	13	7	0	4	19	11	12	13	22	8	14	3	9	7	10	12
SCNN1D	ENSG00000162572	processed_transcript	190	199	275	97	221	182	74	89	357	228	126	427	1388	736	504	845	273	1315	1996	97	127	451	316	174	865	475	6314	242	1399	364	421	413	237	560	389	388	301	127	460	543	84	1963	140	306	331	214	297
ACAP3	ENSG00000131584	processed_transcript	7072	3128	2879	3250	2879	1925	1736	1588	6149	4479	2701	4268	9405	8377	4777	6487	6714	9845	5194	3336	5571	11791	6603	6253	7873	4947	13154	7906	10144	2718	1920	8255	6037	7420	10201	4938	6030	3948	5991	8006	2623	11333	3488	6253	9153	4035	4425
PUSL1	ENSG00000169972	processed_transcript	1118	412	344	390	253	637	290	213	871	400	668	1187	2140	987	574	1151	1397	1222	666	553	902	919	1486	722	2400	786	1580	547	1001	716	737	988	696	1277	1353	612	561	540	1274	757	1109	1219	767	626	1425	1074	863
INTS11	ENSG00000127054	processed_transcript	3429	3989	3818	3130	3368	5941	2245	2553	4508	5804	4292	5984	8360	8173	9238	7697	3860	6680	4359	3321	5549	11446	7921	4226	7244	4964	10484	4993	11354	5616	7888	7329	3758	5118	4562	9136	3654	5504	7531	4124	6724	5794	7421	6392	7062	5499	7627
AL139287.1	ENSG00000240731	sense_intronic	38	100	108	85	83	89	26	48	87	159	122	136	120	259	227	131	87	145	76	34	122	255	118	60	166	137	198	168	188	92	224	157	108	54	182	182	44	81	137	66	96	150	171	62	142	83	80
CPTP	ENSG00000224051	processed_transcript	5700	3352	3964	3305	1601	5024	3955	2429	3974	1655	3675	4136	7055	3242	5270	2639	5330	5210	4891	2647	4192	8770	4251	2160	11049	3059	10424	2729	4592	3091	2342	3221	2694	3952	8504	2461	2215	2600	5651	2926	3628	4864	4272	3432	5244	3938	3468
AURKAIP1	ENSG00000175756	processed_transcript	2694	2689	2669	2328	1772	3348	2434	1987	3102	1942	3272	3201	6426	2645	4517	4240	5007	8668	2855	3204	2979	5785	4765	2797	9403	4057	7635	2168	5237	4715	2901	2759	2163	4268	3136	3371	2407	3417	5398	3363	4677	7919	5693	3799	5954	3502	3782
CCNL2	ENSG00000221978	processed_transcript	2933	5053	5261	3907	3928	4223	2116	2174	4382	8139	5408	5557	7267	10702	7742	9583	4943	6746	6995	3650	6569	15474	8961	4713	10592	8924	15201	11089	13129	6770	12843	9325	4760	3423	4760	12667	3844	4298	5623	4669	5774	7729	7570	2763	7822	4536	6906
MRPL20	ENSG00000242485	processed_transcript	2138	1750	1595	1583	1738	2613	1157	1825	3224	2394	2938	2658	5003	2592	4476	3752	4941	6535	2215	2367	3394	3636	3902	2555	5325	3570	6091	1724	3600	4209	2393	2383	1760	4273	2598	3127	2007	3498	4533	2929	3784	4849	3796	2428	4739	3559	2697
AL391244.2	ENSG00000272455	lincRNA	40	88	93	56	48	82	26	40	98	50	140	300	78	316	213	141	108	185	82	66	132	338	127	153	167	151	174	64	269	252	532	213	149	111	66	256	77	135	190	124	179	265	245	234	65	59	108
LINC01770	ENSG00000225285	lincRNA	19	53	14	34	54	80	13	9	46	223	32	38	21	38	139	82	21	229	76	84	76	59	192	34	14	29	50	11	298	58	18	101	50	33	46	171	16	26	56	50	29	12	87	28	151	13	25
ATAD3B	ENSG00000160072	processed_transcript	750	847	880	1241	811	631	384	444	1337	1190	1719	1251	2527	3076	1990	2542	1514	2383	1188	681	1547	3354	1209	1155	2567	2531	3512	4860	2357	2250	2281	2851	1184	1405	885	2669	781	2283	2968	1279	1686	4245	3244	1600	1979	2353	1942
AL645728.1	ENSG00000215014	lincRNA	17	26	26	8	18	33	10	5	28	35	29	40	24	28	75	23	24	22	30	18	28	35	52	67	28	26	74	21	35	21	79	38	15	44	36	41	18	25	41	23	15	25	73	39	13	20	25
MIB2	ENSG00000197530	processed_transcript	3418	2045	2512	1450	2134	4211	1486	1283	5432	4239	4126	4474	11623	5791	4364	7476	4402	14002	2639	3079	6088	5632	7606	3680	9521	7808	10380	4040	14104	5471	3402	7753	4741	7169	4477	4923	4958	5485	2469	5661	2737	10754	11134	7813	8943	3548	3995
CDK11B	ENSG00000248333	processed_transcript	1024	1652	1006	1367	1784	4025	1274	1279	1325	3111	2245	2145	2285	2755	2933	3406	1936	2390	2010	1439	2885	2191	2811	2111	3928	3149	4627	1549	4256	2058	3110	2639	1990	2559	1226	4186	1745	2569	2536	1749	2738	2986	6456	2966	2965	2396	3149
AL691432.1	ENSG00000269737	processed_transcript	50	134	98	74	68	130	27	22	49	293	197	90	68	210	137	104	69	122	56	25	72	92	64	300	38	65	282	147	125	37	181	191	61	30	59	137	71	57	238	57	46	65	90	27	89	32	58
CDK11A	ENSG00000008128	processed_transcript	216	500	669	370	348	562	294	128	232	550	534	414	452	1268	633	591	368	537	432	285	552	532	836	398	754	616	998	604	737	533	803	514	506	328	317	1163	252	458	483	324	589	574	1452	424	742	411	569
AL031282.2	ENSG00000268575	processed_transcript	91	305	294	218	257	388	104	44	152	349	368	137	323	791	746	253	78	149	159	122	202	126	392	140	299	150	288	231	281	66	739	280	183	103	156	302	117	255	231	194	161	163	160	239	282	126	143
AL031282.1	ENSG00000227775	processed_transcript	273	788	774	356	389	904	161	236	233	758	1476	670	171	1538	993	311	155	151	164	187	480	169	239	415	156	195	560	564	313	141	1192	836	244	91	465	749	169	219	340	218	310	151	269	390	232	134	216
SLC35E2A	ENSG00000215790	processed_transcript	166	380	478	345	332	1033	200	128	92	311	316	198	178	935	1094	286	143	143	141	167	138	163	380	150	181	182	262	271	223	84	1037	349	301	130	244	427	160	222	251	225	165	173	194	258	277	181	241
NADK	ENSG00000008130	processed_transcript	2391	4364	2637	3478	2925	10942	2047	2053	4198	5786	6247	3038	5303	4464	5074	5039	4141	4379	2238	2651	3303	5448	5147	3429	5794	4355	7094	2871	7268	3225	3423	5141	3034	3386	2311	7142	3904	4389	4932	3657	5394	4925	4584	5177	5160	4785	5388
GNB1	ENSG00000078369	processed_transcript	12129	15834	13564	13399	14584	29887	9359	8231	15496	31400	22154	28486	49221	34373	27545	42253	36668	28619	18133	21574	23370	32526	36409	22593	53320	30827	54497	17964	51076	24291	25884	18651	18833	30702	16920	40571	23822	30196	31744	21494	33228	26943	26619	42687	26796	39161	39234
CALML6	ENSG00000169885	processed_transcript	3	23	31	12	17	15	9	13	8	5	14	12	13	42	130	8	1	56	20	1	11	63	42	22	35	75	37	42	30	29	38	16	6	8	10	43	29	30	61	33	24	18	25	17	37	11	4
GABRD	ENSG00000187730	processed_transcript	3	7	10	5	3	15	4	2	8	76	22	101	25	37	40	43	32	69	12	117	7	74	329	153	23	41	99	38	214	156	23	28	73	78	19	882	47	59	24	51	43	31	33	370	40	28	45
PRKCZ	ENSG00000067606	processed_transcript	1748	839	987	902	416	3227	693	588	1884	500	3174	1854	2780	1709	2607	1870	2158	1412	1613	709	2022	3870	2679	1220	3133	1082	1544	960	3669	1119	2125	1825	1501	3145	2692	1809	1285	1614	2302	1639	1675	1593	2020	2427	3132	1519	2454
FAAP20	ENSG00000162585	processed_transcript	1211	1628	1657	1116	1562	2457	1161	1152	1980	2864	1832	2847	4159	3540	4100	2848	2033	7399	1511	2903	2198	4779	4061	1800	5786	4086	4317	2625	4647	4156	3648	2555	1614	3242	1544	3926	2668	2796	2900	2248	2159	4589	2378	2866	3102	1731	1739
AL590822.1	ENSG00000234396	lincRNA	0	1	5	6	3	0	1	2	4	7	17	0	1	1	21	0	2	13	1	1	13	4	4	4	4	15	2	7	11	7	3	9	7	4	2	6	1	8	3	9	0	2	9	0	2	1	2
SKI	ENSG00000157933	processed_transcript	7247	6248	5754	4385	10738	16483	2871	2449	6088	29382	7172	21423	14428	18186	16858	15629	11498	8764	6257	10451	8483	15714	12505	12023	10083	8589	13814	7348	14210	6268	22268	11038	8017	9079	8936	21817	11845	10030	11913	5774	5727	10549	12264	14517	9913	10387	13305
MORN1	ENSG00000116151	processed_transcript	146	327	413	264	300	675	195	165	195	392	526	592	795	1058	1254	337	559	764	361	247	515	1355	578	396	276	1141	373	865	1264	353	1349	197	463	226	525	911	372	568	567	569	469	733	783	1472	556	769	648
AL589739.1	ENSG00000272161	sense_intronic	0	2	2	0	0	0	0	1	0	1	4	0	0	12	1	2	0	2	0	0	2	8	1	0	0	1	1	0	4	4	7	0	10	0	0	4	0	4	2	2	6	3	2	7	0	2	0
AL513477.1	ENSG00000269896	processed_transcript	49	103	107	111	80	128	37	48	19	135	35	41	69	171	243	36	6	112	67	21	129	595	134	106	9	124	49	130	576	118	294	27	107	26	123	239	165	136	101	156	276	208	117	1362	59	121	174
AL513477.2	ENSG00000272420	sense_intronic	7	15	38	16	22	23	15	13	8	35	31	54	10	86	53	16	7	18	13	7	17	64	15	31	23	47	14	50	93	26	186	3	53	6	17	71	8	31	13	14	58	38	72	51	3	10	20
PEX10	ENSG00000157911	processed_transcript	726	544	581	379	397	1058	383	388	944	639	797	1192	1685	1287	2269	1577	2243	1828	459	696	1189	1641	2091	692	1558	1054	1334	511	1593	1231	1261	844	744	1152	1045	1430	1037	1195	1876	1774	1482	1503	1371	1308	2014	1827	1623
PANK4	ENSG00000157881	processed_transcript	888	1014	1012	831	867	1337	773	485	1020	2063	878	1471	2699	1736	2308	1758	1929	1540	1033	1055	885	2265	1569	1037	2473	1428	2063	920	2169	1097	1593	1298	1393	1505	807	2461	1115	1038	2009	1118	1645	1290	1141	1190	1548	1556	1663
AL139246.5	ENSG00000272449	lincRNA	23	25	16	13	8	73	11	19	16	22	31	23	66	16	30	30	136	106	129	11	18	108	123	39	338	58	170	29	57	58	13	21	43	76	16	33	82	38	192	102	30	132	35	30	62	85	50
TNFRSF14	ENSG00000157873	processed_transcript	956	3508	1928	1854	1789	3221	1363	1414	493	2866	8301	1296	3791	1557	4883	2005	850	1156	940	1026	1176	1617	2461	931	1533	2191	816	2857	3290	2253	2136	1808	2363	787	1545	2834	874	737	382	1296	2177	3178	1156	1236	1549	1995	1218
AL139246.3	ENSG00000228037	lincRNA	13	93	27	32	23	131	23	12	3	10	223	0	5	14	21	9	3	8	42	1	9	3	10	0	3	4	3	2	3	9	19	11	15	0	5	6	3	8	3	5	6	4	2	1	8	3	6
PRXL2B	ENSG00000157870	processed_transcript	914	1531	1135	1595	1139	5815	897	773	1352	1705	5465	2696	1872	2326	1482	2122	2036	2538	872	1141	1834	4273	2018	1890	2181	1529	2256	1274	2855	2500	2467	1523	1570	2190	1356	3193	2136	1199	3693	1110	3065	2150	399	2546	2144	1931	1846
MMEL1	ENSG00000142606	processed_transcript	133	167	97	88	71	189	116	121	6	26	112	34	29	10	19	6	4	23	39	11	36	23	40	5	10	4	18	4	59	74	17	11	12	38	147	82	7	6	11	7	58	5	44	9	39	6	15
AL592464.2	ENSG00000233234	lincRNA	0	0	0	0	0	0	0	0	0	0	2	0	0	0	0	0	0	0	0	0	0	0	0	0	0	0	0	0	0	0	0	0	0	0	0	0	0	0	0	0	0	0	0	0	0	0	0
AL592464.1	ENSG00000231630	lincRNA	0	0	0	0	0	0	0	0	0	0	0	0	0	0	0	0	0	0	0	0	0	10	0	0	0	1	1	0	1	0	0	0	0	0	0	0	0	0	0	3	0	3	2	0	0	1	0
PRDM16	ENSG00000142611	processed_transcript	30	5888	4891	3350	2664	6463	2846	2594	107	1342	2541	93	222	22	823	138	36	493	116	148	46	47	126	68	28	90	25	56	232	206	362	39	83	94	28	1367	360	121	31	22	189	430	46	436	136	217	718
AL590438.1	ENSG00000272235	lincRNA	0	19	23	30	14	438	11	10	2	31	111	1	3	1	15	12	0	9	3	13	4	9	15	23	0	3	15	5	7	2	29	1	5	2	0	34	12	7	1	7	8	10	11	7	1	2	27
AL512413.1	ENSG00000272088	lincRNA	2	12	16	9	8	14	2	7	13	1	34	29	5	90	3	8	23	14	12	1	37	11	3	23	13	64	22	6	21	34	62	3	41	12	1	15	12	7	9	37	32	15	98	1	69	6	52
TP73-AS1	ENSG00000227372	processed_transcript	396	1205	2853	770	1583	81	678	688	527	3350	428	1557	1546	1054	496	639	307	580	258	687	605	540	762	802	106	1263	1288	663	979	1064	3202	1528	676	603	471	1428	904	1009	159	221	1346	670	1069	433	994	493	993
CEP104	ENSG00000116198	processed_transcript	1554	2082	2280	1783	2206	4155	1376	1201	1844	4801	2726	3300	4941	5420	3840	3816	4416	2876	2099	1859	3574	6842	3152	2921	4648	2453	6025	2832	6287	2370	3928	2526	2240	2212	1941	5843	2524	3178	4328	2463	2846	3201	2958	5141	3052	4393	4708
C1orf174	ENSG00000198912	processed_transcript	575	805	725	500	557	1731	441	327	606	1080	1450	1360	1520	2066	1588	1260	1603	1255	726	712	995	1922	1471	1264	1997	1233	1835	823	1961	1077	1414	1543	1120	946	822	1537	999	1382	2557	1067	1566	1540	1766	1737	1161	1411	1147
LINC01134	ENSG00000236423	lincRNA	15	63	45	91	23	260	27	11	6	18	158	37	51	23	37	20	24	73	95	8	25	36	17	14	28	46	24	33	19	26	62	53	21	19	38	47	18	40	45	16	58	20	139	49	26	19	10
LINC01346	ENSG00000233304	lincRNA	3	1	0	0	0	0	1	0	0	1	33	0	0	2	0	0	0	2	4	0	3	0	0	1	0	0	0	0	4	2	0	2	4	2	0	0	0	0	1	1	0	0	15	1	0	0	0
LINC01345	ENSG00000226374	lincRNA	23	0	0	0	0	0	0	0	3	0	19	0	0	4	0	15	0	0	2	1	1	0	1	0	0	0	0	1	20	4	2	0	2	0	2	0	1	5	0	0	1	0	4	0	1	0	0
LINC01777	ENSG00000235054	lincRNA	0	0	0	0	0	0	0	0	0	0	12	1	0	0	0	0	0	0	2	0	0	0	0	0	0	0	0	0	0	3	24	0	0	0	0	0	0	4	0	0	0	0	1	0	0	0	0
Z98747.1	ENSG00000227169	lincRNA	0	0	0	0	0	0	0	0	0	0	1	0	0	0	0	0	0	0	0	0	0	0	0	0	0	0	0	0	0	0	0	0	0	0	0	0	0	0	0	0	0	0	1	0	0	0	0
LINC01646	ENSG00000232596	lincRNA	0	0	0	0	0	0	0	0	0	0	14	1	0	0	0	1	0	9	8	0	5	0	1	0	0	0	0	0	2	0	0	0	12	0	0	0	0	6	0	0	0	0	15	0	0	1	0
AJAP1	ENSG00000196581	processed_transcript	19	54	144	38	138	13	24	14	10	159	66	421	399	25	8	27	6170	92	273	666	2001	153	1593	1264	5399	657	1896	2086	323	94	1159	18	41	179	93	60	108	37	44	22	43	678	37	3639	30	97	40
AL691497.1	ENSG00000231510	lincRNA	1	0	0	0	1	0	0	0	0	1	20	0	0	0	0	0	1	1	6	0	0	0	2	0	0	0	0	0	2	0	0	0	12	1	1	0	1	5	0	0	0	0	19	0	0	0	0
Z98259.1	ENSG00000260972	lincRNA	0	0	1	0	1	0	0	0	0	0	2	1	0	0	1	0	1	0	0	0	0	0	0	0	0	0	0	0	1	0	4	0	5	0	0	0	0	0	0	0	0	0	7	0	0	0	0
AL365255.1	ENSG00000236948	lincRNA	0	0	0	0	0	0	0	0	0	0	3	0	0	0	1	0	0	0	0	1	0	0	0	0	0	0	0	0	0	0	0	0	3	0	0	0	0	2	0	0	0	0	1	0	0	0	0
NPHP4	ENSG00000131697	processed_transcript	616	604	762	591	560	1855	308	275	533	1537	864	1795	1372	2853	1135	2783	1632	1421	678	922	1164	2528	1925	1360	1468	1472	2734	1089	2824	1226	2731	1657	1244	981	734	2896	1243	1956	1517	1611	1167	1577	818	1964	936	1948	2600
KCNAB2	ENSG00000069424	processed_transcript	582	1077	524	175	766	2537	261	230	1310	3065	1102	1116	775	1296	1749	1709	887	3414	216	1163	983	1155	1138	2410	699	904	1179	1923	4071	2568	1857	1861	3422	1530	456	2205	2368	3084	1102	830	1456	1570	502	967	858	1557	1921
RNF207	ENSG00000158286	processed_transcript	535	785	621	520	295	750	278	266	544	797	1931	561	570	2240	2803	1551	1540	1794	1560	313	1301	625	559	947	505	665	488	488	6651	1385	1093	1944	1784	699	656	2567	615	434	1144	1204	1054	685	671	347	1188	308	424
ICMT	ENSG00000116237	processed_transcript	5615	3366	3645	4255	3532	9200	2595	2372	5018	10552	4643	9618	8739	11190	4614	11177	14627	6979	4048	5825	8843	11441	9659	6660	11041	10785	20422	3623	34738	4168	7478	6699	5976	6161	7030	13230	8827	11064	15935	6265	12835	9737	6672	15670	6481	15367	14330
LINC00337	ENSG00000225077	lincRNA	10	1	2	0	1	18	1	1	4	2	31	19	15	6	17	29	36	24	40	1	13	14	151	9	50	53	78	20	50	13	14	16	25	23	12	15	9	11	22	12	6	59	42	8	61	58	4
HES2	ENSG00000069812	processed_transcript	3001	25	40	49	9	465	53	1	4350	6	479	6037	6793	1654	19652	2735	9713	4941	10939	881	7694	3970	7975	1837	20430	10735	12772	7913	34634	4244	467	7444	2820	2438	4850	5663	863	5495	4426	2893	2097	6559	3421	8211	1773	4310	8000
ESPN	ENSG00000187017	processed_transcript	2836	88	80	105	106	1703	93	62	1980	36	2198	2190	2195	2564	14548	601	3272	6471	3811	445	4310	5638	6262	3257	7902	4241	6221	5013	40494	4570	361	3813	6012	4567	2997	10560	807	2447	4455	5313	2131	5463	2402	5676	1820	2114	9427
TNFRSF25	ENSG00000215788	processed_transcript	723	308	244	105	137	246	86	51	1281	496	1245	978	3555	2599	1210	803	1305	2432	1897	574	1254	2245	1478	1165	2785	1543	5588	5522	11248	2530	1270	1949	1960	982	1239	3488	392	1464	848	1630	756	2653	694	695	922	1333	573
PHF13	ENSG00000116273	processed_transcript	1619	660	741	595	1311	1550	354	330	1198	2971	712	2658	3092	2676	1827	2529	1924	2550	2538	1247	1472	2129	2031	2472	4940	2735	2474	1217	10500	1395	3096	1619	2725	1862	2187	3216	1526	1943	2162	2113	1422	1055	1038	2768	1448	1876	2359
THAP3	ENSG00000041988	processed_transcript	223	361	310	247	312	594	240	236	243	656	392	495	539	714	636	425	641	708	245	404	380	464	525	385	971	403	703	394	2218	415	632	564	429	399	273	730	364	405	927	329	739	619	243	541	376	314	511
DNAJC11	ENSG00000007923	processed_transcript	1353	1538	1645	1389	999	3302	1049	914	2057	1814	2292	2340	2397	2897	2486	3153	2733	1676	1542	1033	2431	1967	3185	1873	2725	1423	3238	848	7624	1245	2809	2402	1614	1654	1501	3502	1802	2355	2718	2645	2514	2105	1621	2085	1553	5313	2620
LINC01672	ENSG00000228750	lincRNA	0	0	0	0	0	1	0	0	1	1	67	1	1	0	2	0	0	4	6	1	3	1	4	1	0	1	0	1	5	2	0	0	12	2	2	1	0	5	2	0	0	2	12	0	0	0	0
CAMTA1	ENSG00000171735	processed_transcript	932	1243	1377	1655	1626	1722	1076	731	1017	2413	1923	2326	1856	3314	2020	2055	1561	3363	1252	1873	2280	1844	1958	1852	3299	4096	2927	1378	6893	3812	2927	2190	1839	1926	1254	2944	1433	1858	2732	1542	2559	2142	1597	2904	1469	2106	1720
CAMTA1-IT1	ENSG00000237402	sense_intronic	0	1	3	0	1	0	1	1	0	0	8	2	0	2	1	0	1	1	0	2	2	0	8	0	3	0	0	0	2	5	3	0	3	0	0	2	1	3	1	3	1	3	6	0	0	0	1
AL359881.3	ENSG00000270171	lincRNA	0	0	5	2	3	0	1	0	0	2	4	4	0	66	2	0	0	0	2	0	2	5	0	1	9	5	3	2	1	7	28	1	13	0	0	5	1	2	8	1	15	0	1	19	0	1	2
AL359881.2	ENSG00000270035	lincRNA	1	4	2	3	2	2	3	0	0	2	1	3	1	22	6	5	0	0	3	3	0	6	3	4	11	11	4	1	1	5	14	1	6	1	1	6	2	0	10	1	3	0	2	12	1	1	0
AL359881.1	ENSG00000269978	lincRNA	0	3	3	7	1	3	3	1	0	6	2	5	0	40	20	14	0	0	8	6	4	12	10	5	49	27	13	16	5	17	23	8	7	2	1	10	1	2	7	9	13	0	35	10	14	12	2
Z98884.2	ENSG00000269925	sense_intronic	22	45	65	30	43	55	14	9	16	43	56	70	35	169	58	59	54	36	22	23	60	44	51	49	44	44	86	169	58	34	144	52	36	31	56	62	35	33	120	33	34	110	41	50	40	41	41
PARK7	ENSG00000116288	processed_transcript	2374	3720	4091	3046	3558	6597	3462	3153	3988	6980	4538	6605	5934	5199	6476	7283	7529	8802	3414	5136	5186	5268	5373	6157	11608	6696	8627	2436	7571	6303	9248	3397	4965	4260	2652	8342	4289	5195	7523	5134	10201	8684	4031	7545	4139	7215	6827
AL034417.2	ENSG00000238290	lincRNA	1	38	46	22	28	9	8	12	5	56	42	59	1	48	7	9	2	13	17	6	11	13	18	0	5	5	9	4	26	7	86	2	7	2	4	45	0	6	2	5	11	4	61	4	10	10	11
LINC01714	ENSG00000227634	lincRNA	0	2	2	2	1	0	0	0	0	0	6	4	0	1	2	1	0	0	3	0	0	0	0	0	0	23	2	0	4	0	4	0	2	0	0	3	0	1	0	0	5	1	5	0	0	1	0
AL358876.2	ENSG00000233645	lincRNA	0	0	0	0	0	0	0	0	0	0	12	1	0	1	0	0	0	2	5	1	1	1	0	0	2	3	0	0	3	3	2	0	1	0	0	0	0	0	0	0	0	0	8	0	0	0	0
SLC45A1	ENSG00000162426	processed_transcript	37	102	104	78	360	18	35	47	93	1105	79	110	17	49	106	123	15	26	12	332	38	26	229	66	27	25	14	42	138	39	207	12	190	57	28	255	91	106	35	27	42	43	39	79	104	38	102
RERE	ENSG00000142599	processed_transcript	8258	14045	13650	8928	18513	29264	6708	6983	5865	47739	16193	12173	9439	25451	13808	19577	11721	6114	5991	9854	9219	6592	13186	9944	10509	5342	11352	6503	10728	6093	19992	4047	9654	5168	15219	26213	5309	7843	12763	4747	9382	5477	5849	9510	10224	6893	11973
AL357552.2	ENSG00000228423	lincRNA	2	5	26	4	17	19	5	3	9	12	40	22	6	16	10	9	6	10	7	17	16	5	11	3	22	15	14	21	26	12	17	8	14	11	14	32	0	12	6	5	3	11	27	13	1	4	4
ENO1	ENSG00000074800	processed_transcript	59602	11672	16941	16956	10577	40241	7402	6095	60517	42166	39789	138020	120902	108322	56932	167031	132925	100594	42175	87721	76392	176360	180931	71230	232025	85036	196210	51277	164164	85847	112757	42173	65225	86552	72722	86221	62817	98366	86287	98288	153060	129679	49832	216415	67268	135347	116960
CA6	ENSG00000131686	processed_transcript	4	0	34	0	0	3	0	0	0	0	101	3	2	37	0	4	7	8	539	0	7	0	5	7	0	4	4	16	7	3	475	0	9	1	4	2	0	91	3	13	19	22	27	2	1	4	1
MIR34AHG	ENSG00000228526	lincRNA	7	7	8	1	1	9	2	0	8	5	11	10	3	31	26	5	6	24	4	5	3	11	10	8	5	8	15	7	8	5	21	19	10	15	10	15	6	5	13	12	10	2	4	8	9	4	13
LNCTAM34A	ENSG00000234546	lincRNA	34	18	19	14	8	31	7	4	39	27	30	74	52	210	198	44	55	308	41	37	74	103	61	170	61	371	102	62	126	177	95	64	170	87	100	109	77	210	163	131	150	70	40	70	125	30	107
H6PD	ENSG00000049239	processed_transcript	4630	9126	7763	6659	12891	42875	3858	6216	6821	38217	13683	9562	5628	21281	16275	12004	8194	6700	2015	9660	12240	7680	11227	17708	11871	11382	10468	6370	16649	3399	14923	6771	10119	7540	7109	20769	12648	19402	6474	11191	12307	6012	9685	18535	12367	8758	22335
AL928921.1	ENSG00000235263	lincRNA	0	0	0	0	0	0	0	0	0	1	48	0	1	0	0	2	0	0	5	0	2	0	0	0	0	0	0	2	1	0	0	1	2	0	0	0	0	3	0	0	0	0	11	0	1	0	0
TMEM201	ENSG00000188807	processed_transcript	1284	796	1243	1258	838	2803	459	437	2125	1910	1865	5429	3030	5819	4307	5639	6714	4579	1040	1594	2728	3772	4182	4217	2935	3523	5420	1418	2766	3396	5168	2764	2627	3255	1222	4336	3324	4063	9700	3522	4802	5110	2898	6199	3425	5868	4731
PIK3CD	ENSG00000171608	processed_transcript	1605	804	725	328	516	724	243	283	1480	2022	1087	2737	2242	3398	1996	6291	3869	2342	641	1026	1687	2537	5510	1708	3933	5660	4628	4817	2341	1098	4721	3616	2558	1288	1043	2264	1691	3129	3799	2974	1607	4891	3689	3796	2300	6802	4462
CLSTN1	ENSG00000171603	processed_transcript	14267	7699	10745	6447	9658	51519	4002	4301	26070	24027	17911	49364	60938	95597	25342	90227	84744	51626	8850	24921	37663	65816	59450	58216	76597	58115	132430	35745	79355	18768	62426	13942	29740	35145	22999	70939	38154	54690	56434	50823	30107	44888	11700	70272	24454	61808	99715
AL357140.2	ENSG00000228150	sense_intronic	6	7	11	9	12	57	4	6	14	17	44	18	26	32	28	28	21	14	9	5	12	18	41	10	27	28	31	12	17	25	33	8	18	8	15	43	6	19	30	29	9	18	9	11	6	31	15
NMNAT1	ENSG00000173614	processed_transcript	557	513	494	376	321	1639	318	277	341	796	1396	542	521	741	1136	613	388	453	231	370	892	861	356	341	817	695	1260	514	745	216	934	182	314	320	760	1102	203	569	385	464	920	923	255	525	307	760	553
AL603962.1	ENSG00000241326	sense_intronic	0	0	0	0	0	0	0	0	0	0	0	0	0	0	0	0	0	0	0	0	0	0	0	0	0	0	0	0	0	0	0	0	0	0	0	0	0	0	0	0	0	0	0	0	0	0	0
UBE4B	ENSG00000130939	processed_transcript	7042	4024	5134	4212	6129	17156	2801	3351	4580	9975	8261	12218	5910	15973	12096	16281	10553	6164	5909	3876	8857	6203	8161	6772	5540	5837	11693	4099	9151	3771	9577	3397	5933	4889	10787	17019	5878	10532	9291	7214	5851	4870	4322	7815	5638	4365	12546
KIF1B	ENSG00000054523	processed_transcript	9317	4836	3793	4078	13208	9235	2073	1799	4537	16049	8560	10974	9661	16448	9371	17840	10111	5081	7960	5332	9648	10318	10505	6471	8371	4946	19947	7516	10232	2416	9839	3239	6697	8685	14298	19334	5668	8701	12759	5459	5269	5693	3971	10285	7423	10811	10521
PGD	ENSG00000142657	processed_transcript	46223	4442	3418	3050	1295	14449	3124	1749	21630	3596	5504	20872	10779	7165	9999	8432	18269	27515	5101	3422	27359	7285	3552	25972	10282	15241	15227	1986	10768	30261	7393	7990	25849	56889	53498	7907	47744	36616	91753	21791	67476	5975	3590	23933	47718	3713	24930
CENPS	ENSG00000175279	processed_transcript	43	86	150	156	71	156	126	55	83	96	218	301	105	290	98	272	229	294	67	67	155	133	157	294	254	432	240	137	173	379	323	63	247	171	82	372	131	291	358	214	487	203	116	252	110	291	195
PEX14	ENSG00000142655	processed_transcript	937	756	945	567	564	1900	705	520	1265	1140	1137	1599	2918	1866	1844	2115	1502	337	1466	892	1505	1554	2371	1267	3732	1721	3542	1120	1982	1486	1534	857	1737	1290	1385	2442	1161	1454	1737	1346	2657	2034	810	1632	1402	1786	1700
CASZ1	ENSG00000130940	processed_transcript	3848	4552	3896	4390	3048	9712	2682	2102	2575	4199	5613	5362	2796	6363	7646	5220	4290	1684	6938	2070	4149	2370	1858	3198	3124	1943	4967	2910	7618	1300	2245	1829	3820	5486	5655	4129	2000	1540	4900	2767	2648	3229	2068	7929	4224	2513	3106
TARDBP	ENSG00000120948	processed_transcript	2644	3485	3539	3123	3408	6113	2134	1992	3874	6822	5002	7663	6618	10679	5323	9946	7763	6902	7637	3407	6678	7424	8400	8221	9803	9686	11278	4218	8675	7002	9410	7334	7438	7038	4863	8777	6409	9113	9582	7136	10687	7044	7009	9284	5298	7301	8156
AL109811.3	ENSG00000277726	processed_transcript	0	0	0	1	2	0	0	1	0	4	2	1	0	0	1	0	0	1	0	0	0	0	0	0	0	1	4	0	0	1	10	0	3	0	0	1	0	0	4	0	2	0	0	1	0	1	2
EXOSC10	ENSG00000171824	processed_transcript	2076	2535	2775	2393	1942	5096	1416	1471	3146	4088	4611	5511	7345	6820	4680	8258	5680	3903	4525	2540	5259	5059	7720	3314	7830	3905	9731	2918	6522	2481	7861	4671	3303	3473	3394	7690	3278	4479	5974	3655	5438	5547	4425	5971	3180	7169	5984
MTOR	ENSG00000198793	processed_transcript	5357	5149	4828	4751	5742	13661	2463	2496	4366	9824	7233	9157	9150	13487	9602	17266	9892	4020	5154	5187	9880	8131	9433	6071	7730	4967	15011	3997	7097	3697	9305	6451	6046	5874	7042	23265	5650	11121	12865	6803	8602	5198	7159	9378	6305	14119	16494
ANGPTL7	ENSG00000171819	processed_transcript	22	91	18	17	128	8	2	16	11	678	65	6	5	11	54	24	12	11	36	174	26	9	6	10	14	5	42	45	6	6	37	37	49	3	17	292	8	21	3	2	5	6	29	28	47	7	8
DISP3	ENSG00000204624	processed_transcript	4	19	32	7	17	10	21	11	3	18	28	23	14	40	122	22	10	9	16	57	41	19	42	32	19	14	30	20	23	10	180	120	162	12	4	574	8	13	28	79	9	19	10	4	21	12	372
LINC01647	ENSG00000235643	lincRNA	0	0	0	0	0	0	0	0	0	0	2	0	5	1	0	0	1	0	1	1	1	16	2	1	6	48	5	4	1	1	1	0	0	0	1	0	0	1	4	1	4	0	3	0	0	4	2
FBXO2	ENSG00000116661	processed_transcript	448	157	412	162	268	466	171	217	548	778	851	1182	1633	330	2610	1500	192	2656	474	366	1069	3090	2057	632	14144	1790	4985	535	2487	1662	1788	320	335	141	345	5633	437	457	20	206	1712	574	821	37	162	334	191
AGTRAP	ENSG00000177674	processed_transcript	1170	816	918	744	553	1661	628	384	710	2111	1013	3812	4597	3845	2291	4371	10239	6372	5148	3381	3351	3917	5044	1894	15646	5515	9013	3387	6395	4301	4295	2251	3258	2668	2273	4264	2557	6049	3770	4062	6166	10676	3253	10711	2796	6598	5724
C1orf167	ENSG00000215910	processed_transcript	0	5	2	0	1	1	0	2	1	3	173	0	2	1	3	2	0	5	12	2	21	4	13	0	1	7	6	5	3	5	8	3	23	0	3	12	0	9	3	1	0	2	53	1	1	6	3
MTHFR	ENSG00000177000	processed_transcript	1820	4058	2810	3293	3963	8185	1338	1755	2608	10023	5052	3369	2294	3737	4710	2074	2604	1527	1075	1634	3017	2012	1683	2261	1831	2228	5417	1986	1526	1280	4054	1489	3315	1538	3428	3286	1416	1991	4190	2431	2657	2837	798	2323	2163	2973	975
CLCN6	ENSG00000011021	processed_transcript	550	1325	1351	953	1697	2691	586	588	985	3950	1526	1257	1087	3377	2134	2150	1625	961	770	968	1573	1597	1891	1639	1373	1037	2245	1664	1925	1501	2433	1270	1728	872	834	2671	996	2177	1178	1717	1281	1450	819	1872	837	1392	1848
PLOD1	ENSG00000083444	processed_transcript	1886	3231	3813	2513	3603	11416	1735	2050	1549	12648	6809	16859	21322	19000	4709	13754	20512	13215	3539	15749	8699	14903	37198	14365	25412	12501	46856	9008	25271	11767	19231	10762	3884	5490	2074	33951	18715	12045	8877	6127	13926	16702	12029	18673	7519	22736	19619
MFN2	ENSG00000116688	processed_transcript	7369	6530	6776	5840	9652	12742	3782	3999	10324	15629	8880	11476	19371	15664	20432	21909	22052	8543	7431	8511	13755	11978	17037	11311	21131	8383	19471	6482	17397	4615	10032	10556	10450	8410	8675	23526	7427	11173	21028	18844	14498	11414	7227	16928	9759	19737	16489
MIIP	ENSG00000116691	processed_transcript	420	576	476	450	471	1231	355	367	411	1048	1192	1277	1741	1374	1635	1193	984	1748	890	1496	1134	1382	1727	942	2464	1637	3623	1205	1459	1788	1918	1343	964	1100	588	1923	857	1492	1862	934	1820	2921	1577	2094	980	1569	1306
TNFRSF8	ENSG00000120949	processed_transcript	17	133	178	322	67	33	192	84	12	144	277	208	1338	181	85	49	29	45	25	173	142	29	366	79	28	69	56	146	66	34	292	76	122	27	20	92	40	320	74	50	123	189	655	55	75	582	116
TNFRSF1B	ENSG00000028137	processed_transcript	508	2265	1006	1352	1415	5328	1200	848	352	5980	5118	1106	1846	954	1985	2419	1591	611	468	1643	1256	724	1484	1582	646	1717	784	3634	1336	1369	1593	2024	3555	628	647	3276	727	1513	803	863	1709	2296	1195	1991	1094	3246	2105
VPS13D	ENSG00000048707	processed_transcript	13499	8824	8739	8191	9473	16535	4562	4152	9809	19347	8027	12716	10447	18429	15487	11987	11353	4634	8062	7315	14448	6724	8490	8904	7513	5344	12758	6702	11139	2631	6029	9241	9775	7435	17780	20252	4958	6701	16862	7646	4992	5423	3565	11857	7836	9053	10887
AC243836.1	ENSG00000229484	lincRNA	1	2	3	6	1	0	0	0	1	8	26	0	0	4	3	1	1	1	2	1	2	0	0	5	1	1	6	3	1	3	3	3	4	1	1	3	0	1	0	0	1	1	2	1	1	0	0
AC254633.1	ENSG00000272482	lincRNA	83	8	2	5	25	7	7	7	47	82	48	18	14	32	159	33	160	22	38	56	46	10	3	20	3	6	21	5	54	29	13	4	50	10	98	61	10	12	68	18	39	5	11	30	38	0	20
AADACL3	ENSG00000188984	processed_transcript	1	0	0	1	0	2	0	0	1	0	34	0	20	0	1	1	0	0	7	2	8	0	2	0	16	2	2	3	0	0	1	0	9	3	0	0	0	4	0	1	0	0	168	0	7	59	0
C1orf158	ENSG00000157330	processed_transcript	0	7	3	0	4	2	5	6	0	1	149	1	3	1	3	0	1	14	22	1	5	2	3	1	0	1	0	2	5	2	0	1	59	0	0	1	1	33	3	0	0	1	58	2	0	2	1
PRAMEF1	ENSG00000116721	processed_transcript	0	0	0	0	0	0	0	0	0	0	2	0	3	0	0	0	0	0	0	0	0	0	0	0	0	0	1	0	2	0	0	0	0	0	0	0	1	1	1	0	0	0	1	0	0	0	0
LINC01784	ENSG00000228338	lincRNA	0	0	0	0	0	0	0	0	0	0	1	0	0	0	0	0	0	0	0	0	0	0	0	0	0	0	0	0	0	0	0	0	0	0	0	0	0	0	0	0	0	0	4	0	0	0	0
PRAMEF36P	ENSG00000229978	processed_transcript	0	1	0	0	0	0	0	2	0	0	0	0	1	0	0	0	0	0	0	0	1	0	0	0	0	0	0	0	0	0	0	0	0	0	0	0	0	0	0	0	0	0	1	0	0	0	0
AC245056.1	ENSG00000233336	lincRNA	0	0	0	0	0	0	0	0	0	0	0	0	0	0	0	0	0	0	0	0	0	0	0	0	0	0	0	0	0	0	0	0	0	0	0	0	0	0	0	0	0	0	0	0	0	0	0
AC243961.1	ENSG00000228229	lincRNA	0	0	0	0	0	0	0	0	0	0	0	0	0	0	0	0	0	0	0	0	0	0	0	0	0	0	0	0	0	0	0	0	0	0	0	0	0	0	0	0	0	0	2	0	0	0	0
PRAMEF14	ENSG00000204481	processed_transcript	0	0	0	0	0	0	0	1	0	0	8	0	1	0	0	0	0	0	0	0	2	0	0	0	0	0	0	0	1	5	0	0	2	0	0	0	0	0	0	9	0	0	6	0	0	0	0
AL359771.1	ENSG00000237445	lincRNA	1	1	3	1	1	1	0	0	0	1	24	17	0	33	31	21	40	40	1	0	36	141	68	256	15	1	489	31	182	6	1	95	11	103	0	8	129	154	5	151	0	96	8	5	21	56	11
PRDM2	ENSG00000116731	processed_transcript	4472	3623	3876	3206	3684	5461	2089	1905	2382	8222	3005	7026	5536	8215	5114	7984	6228	3044	4756	2937	6215	5211	7413	8142	4771	5192	8786	4552	4538	2132	6432	4808	5683	3579	7766	9838	4035	5232	8188	3048	3002	3536	2315	5303	3520	4885	6643
AL357873.1	ENSG00000231606	lincRNA	0	6	1	1	3	1	0	3	4	15	0	0	5	9	1	0	1	1	0	17	1	3	0	9	2	3	12	0	3	3	3	4	18	3	0	4	1	0	1	2	0	6	1	0	8	0	0
KAZN-AS1	ENSG00000234593	lincRNA	0	0	0	1	0	4	0	0	21	3	7	2	7	3	0	1	2	6	5	5	8	6	4	4	7	7	13	0	7	4	2	2	25	0	4	9	0	1	3	6	0	5	17	1	6	0	0
C1orf195	ENSG00000204464	lincRNA	12	45	37	29	26	66	23	23	7	5	98	20	13	28	48	17	7	22	21	9	34	24	10	4	125	42	39	58	37	16	18	52	38	6	23	34	2	14	11	7	14	19	25	9	5	5	14
FHAD1	ENSG00000142621	processed_transcript	9	263	129	79	164	124	110	97	6	47	426	106	26	283	160	212	128	184	83	31	1382	270	103	104	85	402	1274	155	398	99	77	1652	161	42	32	239	29	249	70	109	358	86	153	287	368	115	205
AL031283.1	ENSG00000228140	lincRNA	0	18	8	7	7	51	15	1	0	5	84	28	4	24	41	144	4	22	42	1	18	15	18	5	5	92	18	7	97	24	13	78	36	5	7	132	0	36	5	23	14	8	36	12	6	3	4
CTRC	ENSG00000162438	processed_transcript	5	13	4	4	13	3	6	5	1	7	134	6	16	31	24	13	5	45	36	6	47	18	11	25	42	23	17	3	38	13	10	8	27	3	1	13	1	16	7	9	6	6	27	4	4	8	8
CELA2A	ENSG00000142615	processed_transcript	0	18	19	15	9	1	29	18	1	4	89	2	3	16	14	2	1	6	20	3	5	1	3	3	9	3	1	3	11	2	2	3	31	2	0	3	0	13	1	1	2	2	18	1	0	2	2
CELA2B	ENSG00000215704	processed_transcript	2	7	12	7	9	9	2	5	7	24	60	9	18	47	38	5	10	18	18	12	17	3	6	11	44	1	12	5	21	15	9	2	30	14	8	13	4	4	27	8	3	4	15	3	18	7	2
DNAJC16	ENSG00000116138	processed_transcript	1539	1679	1509	1535	1288	6013	923	769	1417	3212	3025	3055	2553	4475	3517	2486	2757	1524	1724	1078	2669	2257	2237	2179	2113	1477	4005	2227	2327	1418	2672	1972	2686	1335	2242	3171	1714	1778	4197	1893	2226	1756	1313	2205	1808	3228	2865
AL121992.2	ENSG00000271742	lincRNA	0	0	0	0	1	0	0	0	1	0	10	0	0	0	3	4	1	5	1	1	0	3	6	0	1	3	5	5	1	0	1	1	0	4	0	0	0	1	0	1	1	1	3	1	0	0	0
PLEKHM2	ENSG00000116786	processed_transcript	7826	4410	4132	3616	4614	6477	2945	2404	6688	12082	4790	9892	10463	12251	13206	13031	13848	8667	8443	7278	10505	15036	12165	9030	13472	8732	19460	12144	13939	5947	8207	7752	7590	10295	10454	10663	8025	9407	13400	8672	6630	9769	4748	15345	6606	11726	15478
SLC25A34	ENSG00000162461	processed_transcript	55	272	269	102	234	269	209	215	60	225	377	42	23	149	536	49	29	168	199	80	110	148	52	159	30	114	278	802	142	225	232	79	85	124	156	146	43	39	225	133	29	35	60	149	78	34	45
TMEM82	ENSG00000162460	processed_transcript	0	38	16	42	16	202	24	10	2	5	718	2	4	0	1	1	0	3	6	0	1	0	2	0	0	1	1	3	2	1	2	0	2	0	4	0	0	3	0	0	0	1	39	0	0	0	0
FBLIM1	ENSG00000162458	processed_transcript	1536	3585	1699	3823	2481	10212	2096	1066	3439	9107	9220	6126	9567	8056	1839	11466	10581	13113	4908	6226	5054	15109	16149	14309	30524	9727	39392	17919	9812	4908	2010	7547	5540	7817	3104	8278	9702	7605	5227	3819	3239	8922	2743	13375	7260	7773	10955
SPEN	ENSG00000065526	processed_transcript	8548	7846	6492	7205	9244	20805	3785	2859	8584	21153	13746	18177	19703	32643	17744	30913	26241	16891	9698	8275	14677	16376	18884	17688	15790	13401	23532	8751	22328	8745	16389	16059	15313	15597	13079	21625	12033	21401	29913	14599	10414	13965	10985	21024	10640	16377	23346
ZBTB17	ENSG00000116809	processed_transcript	1240	1443	1499	1078	1203	1801	1034	950	1255	2254	1098	1944	2411	2162	2154	3044	2244	3247	1551	1704	1941	3014	3089	1608	5394	3228	3633	2913	2827	1955	1751	2718	1968	2354	1567	2171	1582	1951	1876	1697	1988	2278	1034	3463	1585	1693	2383
CLCNKA	ENSG00000186510	processed_transcript	1	967	1436	664	300	11	567	591	1	77	27	5	4	9	517	5	3	12	6	13	4	12	32	19	6	51	4	12	11	7	19	2	12	7	1	43	7	17	7	10	26	6	7	4	9	3	4
FAM131C	ENSG00000185519	processed_transcript	73	116	101	52	39	7	195	14	8	31	16	164	447	264	473	154	266	376	570	34	143	229	140	376	285	160	808	228	486	252	45	25	172	716	160	409	145	475	587	159	30	200	22	644	221	187	516
EPHA2	ENSG00000142627	processed_transcript	24122	1805	2217	3499	1202	8280	1490	995	14219	2204	5167	35191	29376	31978	2207	13166	25233	18253	28949	3710	19787	8968	8567	11569	39855	12168	24786	4337	18742	6071	14587	3244	28751	31362	28629	3531	6335	7065	26770	16037	8466	13368	8039	13329	13343	14571	9534
ARHGEF19	ENSG00000142632	processed_transcript	1607	785	1418	499	502	808	687	721	1606	417	427	4972	1369	7275	1023	4611	1864	2241	1736	862	2374	1917	2701	4106	1450	2558	3821	959	8852	2378	6487	9208	3734	6549	1731	4162	2452	2987	2207	4578	796	1445	528	4369	2081	595	3779
ANO7L1	ENSG00000237276	processed_transcript	934	145	134	69	87	285	76	128	236	52	263	480	468	242	129	176	380	310	548	75	731	344	300	216	737	441	1268	124	348	92	181	142	302	360	1604	144	142	151	224	591	96	258	67	134	230	133	135
FBXO42	ENSG00000037637	processed_transcript	2941	1994	2079	1456	2282	3379	1152	1159	2436	4897	2468	4013	3618	4240	3653	3350	2772	2540	4816	1978	4432	2810	3320	2654	4713	2980	5405	5048	6358	1882	3592	3068	2687	3131	4775	4241	2006	2737	4459	2013	2462	3069	1302	4039	1918	3414	3138
SZRD1	ENSG00000055070	processed_transcript	4882	3598	3711	3558	5107	8590	2407	2102	6067	12519	7775	10108	12884	13591	8968	14600	14660	9403	3086	6421	9156	9821	11836	9844	16086	6800	17240	5228	10044	6217	10490	5684	8711	9356	7119	9560	6921	8031	10978	7504	11010	10142	6079	10546	4949	17822	10849
SPATA21	ENSG00000187144	processed_transcript	2	4	6	7	12	5	3	4	132	12	155	24	6	61	20	8	2	11	20	3	23	5	10	9	6	6	1058	10	11	4	44	387	32	2	4	10	5	15	17	3	3	3	49	6	1	3	7
NECAP2	ENSG00000157191	processed_transcript	2547	1885	1857	1411	1225	3507	1124	1097	1702	3143	3692	3129	4653	3484	3348	5017	3948	3213	2281	2458	3837	3936	5887	3024	9371	4198	4418	3070	5309	2455	2734	2633	4160	3824	3307	4022	2259	2899	3446	2608	3724	5560	2353	5064	1961	5049	4684
LINC01772	ENSG00000226029	lincRNA	58	97	147	56	129	100	35	155	62	232	301	142	54	312	157	119	85	132	58	88	138	144	69	75	203	132	81	184	144	79	378	329	147	40	96	161	55	103	95	68	64	117	62	130	44	39	97
CROCCP3	ENSG00000080947	processed_transcript	133	409	544	253	550	253	152	397	109	790	498	325	173	1188	626	388	300	339	172	263	224	486	281	196	413	519	272	748	419	201	1338	1473	435	155	218	679	235	247	385	267	219	247	116	415	221	183	355
AL137802.2	ENSG00000261135	lincRNA	2	9	13	4	2	7	0	6	3	2	12	4	15	11	15	16	7	14	3	4	10	11	29	5	25	29	14	7	17	63	71	3	18	46	5	13	15	16	30	23	17	13	52	38	6	2	5
AL137802.1	ENSG00000224174	lincRNA	1	1	0	0	2	0	0	0	0	2	7	0	0	0	0	2	1	3	1	0	0	0	0	1	21	2	0	0	2	1	1	1	1	0	1	6	0	1	1	0	6	1	3	4	0	2	1
LINC01783	ENSG00000233421	lincRNA	2	69	48	4	31	12	29	78	3	21	15	2	6	8	11	7	0	21	1	8	3	0	3	0	5	0	6	4	2	1	4	0	6	5	3	7	1	0	2	1	3	2	4	5	35	1	5
NBPF1	ENSG00000219481	processed_transcript	573	792	1004	665	1483	1511	472	1957	507	2242	1003	1039	960	2840	1585	1515	1073	570	293	619	687	1056	1091	1013	530	1433	1048	504	910	1010	2894	419	551	1256	617	1777	1125	742	3340	611	1418	355	640	1734	976	948	1518
AL137798.1	ENSG00000271732	lincRNA	1	3	3	0	1	3	5	3	1	4	12	2	2	12	9	1	1	1	1	0	4	3	0	1	4	5	2	5	5	6	10	10	3	2	0	0	0	7	3	1	3	0	5	1	3	1	1
CROCCP2	ENSG00000215908	processed_transcript	577	1086	1069	795	878	1372	695	494	427	1570	1445	1178	734	3071	1856	1239	1280	1633	640	739	633	968	1103	1082	1236	1158	935	1084	1062	1227	2951	1736	871	1018	540	921	538	712	1871	938	1969	750	696	770	1383	552	731
ESPNP	ENSG00000268869	processed_transcript	15	6	14	10	12	85	3	61	3	1	44	7	14	54	10	3	7	17	10	2	15	6	44	23	8	12	5	5	160	70	12	3	23	22	0	60	2	4	40	27	6	1	43	32	15	11	15
AL021920.1	ENSG00000279151	lincRNA	0	0	0	0	0	1	1	0	0	2	2	0	0	3	0	2	3	17	8	0	2	6	1	1	0	1	2	0	7	4	0	0	3	0	0	0	0	9	1	0	1	1	6	0	0	2	2
CROCC	ENSG00000058453	processed_transcript	1321	1108	1843	756	1681	1907	653	994	4088	2139	1302	2372	1567	7740	1420	2658	6202	8121	595	1239	1577	1820	3049	7569	2148	2546	2372	1921	3760	1831	2417	2130	2188	7319	1961	2595	2620	2090	6953	5491	1858	1886	935	2547	4740	1997	2868
CROCCP4	ENSG00000227684	processed_transcript	0	0	1	2	3	1	1	0	1	2	1	0	0	0	0	0	0	5	0	0	1	1	1	0	0	4	2	0	0	1	0	0	1	2	0	0	3	2	13	0	4	0	0	2	1	1	1
MST1L	ENSG00000186715	processed_transcript	19	1217	544	413	373	480	729	85	15	31	285	92	27	435	52	43	35	304	86	34	43	85	127	18	40	214	63	44	59	144	256	35	57	131	17	134	32	63	58	31	128	4	98	67	42	19	33
BX284668.1	ENSG00000223643	lincRNA	0	0	1	0	0	0	0	0	0	0	0	0	0	0	1	0	0	0	1	0	0	0	0	0	0	0	0	1	0	0	0	0	0	0	0	0	0	0	0	1	0	0	2	0	0	0	0
BX284668.2	ENSG00000228549	lincRNA	2	220	286	50	194	227	115	294	13	83	47	1	11	5	25	12	5	34	6	12	9	1	12	0	23	1	3	1	13	1	20	2	38	12	8	20	0	1	17	2	20	1	33	14	96	9	16
BX284668.5	ENSG00000238142	lincRNA	65	43	106	52	62	213	56	132	31	83	110	68	149	136	17	89	146	388	88	145	136	69	347	207	369	40	109	64	88	12	37	11	92	312	67	65	171	41	186	6	15	62	173	127	168	135	100
BX284668.6	ENSG00000272426	lincRNA	0	0	20	1	3	2	2	5	2	2	5	1	2	11	0	4	3	4	7	0	7	0	16	1	10	14	2	5	5	1	4	6	1	4	0	3	4	4	10	6	1	5	9	8	8	2	0
MFAP2	ENSG00000117122	processed_transcript	33	174	86	74	91	83	52	18	236	1276	102	1297	7619	1688	283	5975	4320	3739	1089	1767	1032	2409	7099	5590	5721	3030	4706	1974	3477	2751	377	1240	547	1909	124	2273	5902	2621	559	965	421	2593	3088	2748	830	2175	6133
SDHB	ENSG00000117118	processed_transcript	2826	4097	3492	3071	2216	4516	3154	2125	3442	3105	4207	3762	4751	3734	4248	4922	5454	6058	2991	2740	3596	4454	5000	3738	8282	3932	5442	2193	4562	4846	3740	2596	3990	4687	2961	3287	2891	4159	9035	4723	7491	6410	5979	5337	3316	5210	4252
PADI2	ENSG00000117115	processed_transcript	238	382	4604	41	141	21231	24	37	26	243	994	19350	137	4805	724	446	195	61	236	182	356	141	955	236	241	178	549	711	173	557	50755	181	676	178	236	4065	32	123	193	78	263	207	1130	110	130	100	367
AL590644.1	ENSG00000204362	lincRNA	9	2	3	0	0	0	0	0	2	0	22	2	6	28	9	1	35	51	10	1	17	94	216	6	13	282	231	271	1	23	7	1	19	15	29	3	13	8	47	37	27	34	26	6	2	17	23
PADI1	ENSG00000142623	processed_transcript	23731	0	219	0	1	1709	23	1	2638	1	143	4979	4302	119	49	22	598	361	89	30	10416	514	228	108	166	130	5879	2863	286	442	2304	5	3549	648	26613	60	110	28	2406	400	95	436	75	12	301	537	146
PADI4	ENSG00000159339	processed_transcript	5	10	0	1	8	1	2	9	6	31	151	3	4	8	7	9	1	7	21	2	13	4	60	0	13	12	37	13	5	7	5	6	23	14	7	2	1	21	18	1	18	8	68	1	5	4	5
RCC2	ENSG00000179051	processed_transcript	10124	2836	4452	3808	1505	19089	1634	1144	10014	4323	11234	30477	20166	41622	12270	34700	30037	16596	11329	6950	14115	18364	34041	16580	34186	22794	27000	6222	20534	14601	31887	21062	18117	26469	13935	19324	18184	22109	38177	26226	21069	18814	24650	21049	17587	25042	25020
ARHGEF10L	ENSG00000074964	processed_transcript	9718	3409	2402	2123	4299	13529	1684	1561	3315	7502	7031	5863	2224	3171	10301	1912	4196	1422	5613	2399	6508	3449	1653	2234	3557	2891	3927	2901	2737	2656	2420	807	4281	2048	10709	6939	1454	1630	2552	2342	1229	1215	875	2986	3062	1171	2074
AL136529.1	ENSG00000236648	lincRNA	0	0	0	0	0	0	0	0	0	1	11	0	0	0	0	0	0	0	1	0	4	0	2	0	0	1	1	0	1	0	0	0	1	0	0	0	0	0	0	0	0	0	2	0	0	0	0
LINC01654	ENSG00000261781	lincRNA	0	1	1	0	0	0	0	0	0	0	15	1	0	0	0	0	0	3	1	0	0	0	0	0	0	0	0	1	1	0	0	0	2	0	0	0	0	0	0	0	0	0	9	0	0	0	0
IGSF21	ENSG00000117154	processed_transcript	54	32	19	21	26	4	20	3	15	211	60	67	64	4	78	37	129	108	26	169	27	151	31	221	61	341	18	245	82	38	29	1	25	13	42	63	147	302	22	14	59	87	43	202	23	236	229
AL591896.1	ENSG00000225387	lincRNA	0	0	0	0	0	0	0	0	0	0	0	0	0	0	0	0	0	0	0	1	0	0	0	0	2	0	0	0	1	1	0	0	0	0	0	0	0	0	0	0	0	0	1	0	2	0	1
ALDH4A1	ENSG00000159423	processed_transcript	3524	1081	1850	1090	1066	2008	2157	786	1291	810	321	2005	1366	2343	1502	2354	3492	1965	1077	546	2372	1512	1493	3163	1855	1901	2225	703	2553	1258	1034	1149	1237	2662	4190	2289	1297	1707	8054	1069	1720	1297	2140	2656	1431	1034	1865
AL137127.1	ENSG00000272084	3prime_overlapping_ncRNA	39	30	26	37	63	24	25	13	33	110	36	49	87	99	22	50	47	51	40	60	55	44	27	24	65	52	95	53	79	108	47	41	54	47	38	55	26	37	52	25	38	71	65	57	47	27	24
UBR4	ENSG00000127481	processed_transcript	17682	16223	15139	13558	27386	34090	9716	7316	14758	47597	21229	22233	33268	47968	17748	53880	25408	12036	15053	16693	20942	29143	26582	22922	17203	13649	30431	13999	26104	10247	19371	15588	20845	18946	22173	41657	15356	25213	39989	23764	16341	17235	28901	32765	17537	36276	32694
EMC1	ENSG00000127463	processed_transcript	2916	2964	3579	2717	3146	10518	1653	1544	3584	7106	5148	9985	12009	16443	5845	13938	10177	5179	2597	6778	9378	8021	8857	5962	10216	7014	12410	3451	8946	4747	14571	9663	5668	4591	3910	12430	6958	9751	10716	6000	7656	8584	11330	10153	4769	11717	14299
MRTO4	ENSG00000053372	processed_transcript	1129	1105	1109	1305	1025	3141	786	823	2793	1618	2500	3793	4725	3645	2454	5442	4682	4130	1960	1869	3093	3823	4923	2910	5655	3920	5337	996	3281	3050	3071	3692	2145	2822	1622	2241	2039	4785	4419	2336	4102	4438	5379	3689	1902	4863	3707
CAPZB	ENSG00000077549	processed_transcript	14546	8046	6023	6488	8715	18415	5318	3600	12192	18552	13472	19359	17923	20016	12796	22593	22528	23655	13530	17552	19199	19875	26339	19553	42753	22034	26758	10698	28456	18024	13888	14046	18323	16828	21081	19723	15724	16235	17146	14064	18162	19861	14763	21912	13061	18462	23862
MINOS1	ENSG00000173436	processed_transcript	1222	1754	1415	1505	1854	2511	1562	893	1425	3170	2566	1826	1374	1885	2729	2157	2225	4524	1261	1750	2145	2144	1646	1901	5733	3185	2454	1240	1828	2395	1740	1549	1640	1704	1524	2002	1410	1778	2598	1762	3035	3556	2163	2433	1368	1773	1767
TMCO4	ENSG00000162542	processed_transcript	939	2030	2135	1851	1403	3930	1857	1564	568	2095	2448	1159	1319	2440	4629	1329	1528	1155	970	1136	2148	1788	2106	1447	2515	1678	1015	832	1898	1561	2566	1644	2454	1438	2228	2366	1146	455	2275	1592	2787	885	1690	1951	1801	1168	923
OTUD3	ENSG00000169914	processed_transcript	425	684	882	746	1265	1859	448	362	494	2212	1503	1330	823	3188	1100	977	783	878	725	719	1180	914	1166	899	1208	864	1080	1779	1237	602	1532	1039	846	614	559	1251	431	983	877	408	414	1345	774	631	347	842	1140
PLA2G2A	ENSG00000188257	processed_transcript	1324	995	186	183	510	1824	11	53	1467	99795	2003	351	12	342	163	753	6	108	53	29013	1283	32	215	94	88	0	30	67	38	2268	573	21	243	85	588	1055	21	29	48	15	1170	26	1557	138	5608	3	192
PLA2G5	ENSG00000127472	processed_transcript	46	43	24	15	337	4	0	8	78	1221	54	6	5	15	252	99	35	39	32	538	66	20	40	117	10	6	16	48	79	15	55	11	80	10	69	486	118	79	6	18	19	39	39	128	106	14	53
Z98257.1	ENSG00000227066	lincRNA	1	6	1	4	4	3	1	0	2	14	118	2	0	6	18	4	6	11	85	15	175	52	56	0	223	12	13	11	49	20	4	18	9	3	3	7	0	8	1	2	12	10	19	33	2	5	3
PLA2G2C	ENSG00000187980	processed_transcript	13	5	1	0	28	0	5	0	13	42	16	3	1	1	2	0	1	2	5	8	7	0	0	0	3	3	2	1	1	0	3	2	2	0	3	10	0	0	2	1	2	2	21	0	3	0	4
LINC01757	ENSG00000228105	lincRNA	0	0	0	0	0	0	0	0	0	0	6	0	0	0	0	0	0	0	3	0	0	1	0	0	0	0	0	0	0	0	0	0	5	0	0	0	1	1	0	0	0	0	2	0	0	0	0
VWA5B1	ENSG00000158816	processed_transcript	3	1	4	3	9	553	1	1	0	14	185	3	1	4	73	3	4	5	11	9	9	1	5	2	1	3	3	5	3	4	5	7	29	2	6	5	1	13	0	0	1	2	37	0	2	7	9
LINC01141	ENSG00000236963	lincRNA	1	0	0	0	0	0	0	3	0	1	38	0	0	0	27	0	2	2	9	0	3	0	2	1	4	0	1	2	2	1	3	2	6	1	0	3	0	3	0	0	0	1	19	0	0	1	9
AL139254.1	ENSG00000226487	lincRNA	0	0	0	0	0	0	0	0	0	0	3	0	0	0	0	0	0	0	1	0	0	0	0	0	0	0	0	0	0	0	0	0	1	0	0	0	0	0	0	1	0	0	0	0	0	0	0
CAMK2N1	ENSG00000162545	processed_transcript	4881	751	973	1160	3435	11150	376	449	1650	6847	14467	3041	2195	464	1373	8981	7072	1150	2901	2164	4836	5155	2821	1030	12239	4901	4585	3684	4955	1636	2088	503	726	1266	5641	7349	1239	1639	326	293	2143	3176	7390	16613	996	8660	5111
CDA	ENSG00000158825	processed_transcript	12444	59	127	48	38	57	55	14	556	526	105	3706	5193	183	82	986	1822	1128	4689	796	7379	5408	5236	1647	4483	298	17849	210	9329	1478	673	213	190	1642	17293	191	78	1029	105	400	112	2303	4181	4986	255	456	968
PINK1	ENSG00000158828	processed_transcript	3477	1967	2205	1902	2399	2329	1873	1172	1500	4254	1488	1860	3095	1693	2438	1873	3856	1047	1365	2009	2825	2501	2116	1223	4129	1187	2707	1209	2131	851	1034	708	722	1179	3959	3632	947	1096	2313	743	1932	1472	968	2410	1387	2988	3362
DDOST	ENSG00000244038	processed_transcript	4940	7785	6950	5568	4898	24181	4784	6408	6141	10746	10994	13522	11793	16545	9333	14560	14528	10248	5207	12000	10798	10983	16385	12222	21292	13642	18993	4383	16165	11680	17064	15833	9828	9999	7085	14920	10703	13459	17381	9908	16553	11299	17842	14568	10389	12003	15252
KIF17	ENSG00000117245	processed_transcript	17	51	72	13	54	20	43	34	30	215	235	45	121	61	81	187	50	86	35	116	245	435	233	98	148	49	296	274	71	74	44	241	79	56	34	248	95	375	29	28	51	237	175	47	78	365	189
SH2D5	ENSG00000189410	processed_transcript	8	1	6	13	7	11	1	1	468	23	31	170	2632	186	37	1004	532	576	508	195	206	2370	969	652	975	520	1297	771	279	343	44	87	30	271	54	107	889	2035	57	198	129	1827	222	248	143	4676	813
HP1BP3	ENSG00000127483	processed_transcript	6289	9681	10630	8546	10179	16797	5597	5010	7486	22703	11427	17278	13834	30166	19896	22896	10808	12265	9377	10230	17568	15393	20285	17478	17463	20337	22302	20016	25661	11710	24838	18069	13322	12007	11442	29161	13991	18878	17941	12882	21115	12600	15832	24808	9248	23384	18676
EIF4G3	ENSG00000075151	processed_transcript	4330	3774	3165	4249	4449	12425	1638	1441	5039	15168	6306	7869	10286	10705	6633	16900	9412	6304	7526	4354	9775	8186	9269	10213	6918	7259	11614	3557	7803	4685	10847	5362	6676	5775	6734	15225	8517	11742	13212	5943	9217	4099	11781	7387	5339	11836	14417
ECE1	ENSG00000117298	processed_transcript	2706	7925	5269	4846	8885	18639	3918	4150	6141	24722	7498	13887	11908	19576	5406	25179	9276	17578	2173	14914	7904	15597	10915	29297	5483	25157	15469	6474	51522	16915	9093	23151	19516	13828	2951	19786	21324	16783	16101	16486	15708	12470	31140	17263	12306	13777	38412
AL592309.2	ENSG00000236009	lincRNA	0	0	0	0	0	0	0	0	6	0	2	0	1	31	7	0	0	45	0	0	9	2	0	1	0	0	14	0	26	0	0	6	1	4	0	0	0	1	0	7	0	12	1	0	4	0	0
NBPF3	ENSG00000142794	processed_transcript	140	587	542	616	691	757	424	334	878	772	1058	599	438	1942	761	610	495	502	132	396	679	254	446	936	188	286	627	564	1522	520	2055	282	915	493	596	1039	566	622	3017	1351	614	285	74	845	392	579	770
ALPL	ENSG00000162551	processed_transcript	233	530	323	251	254	284	289	243	263	1359	280	518	491	1547	124	516	379	180	225	3374	322	127	750	1509	104	229	595	126	1704	896	773	330	590	541	389	822	1601	460	1137	2251	3145	331	1716	143	477	99	642
RAP1GAP	ENSG00000076864	processed_transcript	1568	18320	26929	16786	7359	6159	18193	12642	399	193	2594	1461	875	1760	3540	479	2817	2321	1794	229	1032	1519	1421	2078	2246	1951	3455	727	1702	2811	2093	170	780	2063	2157	1247	3587	3152	2771	1290	2999	278	167	2357	1319	375	5727
USP48	ENSG00000090686	processed_transcript	2341	3295	3067	3036	2492	5613	1764	1666	1699	4693	5385	4674	3289	6510	3294	6159	4553	2083	2678	1864	4724	4364	4786	2666	6271	5142	4188	3596	7308	2044	7177	3402	3330	3388	3510	5815	3825	4150	5048	3408	3735	3539	4651	5493	2984	4301	4846
LDLRAD2	ENSG00000187942	processed_transcript	81	374	317	259	749	166	136	120	217	1906	162	367	100	382	265	336	121	208	47	411	186	351	189	363	125	483	214	268	755	237	895	413	346	177	118	873	244	336	166	166	102	96	109	356	252	105	567
HSPG2	ENSG00000142798	processed_transcript	14368	43335	41036	39790	89612	60340	13618	8600	22060	284405	30663	54340	22378	87722	60931	87292	30767	15618	2275	85034	26608	76029	55098	90739	7416	36644	30430	27015	118158	15519	126930	55145	35421	30106	14414	135923	35941	42866	47629	32139	10307	8327	13070	61753	43806	38929	115178
CELA3B	ENSG00000219073	processed_transcript	0	77	187	72	170	8	203	586	0	3	107	0	0	1	0	0	0	0	7	0	4	0	2	0	0	1	0	0	5	0	0	0	6	4	0	2	1	3	5	1	1	0	17	0	0	0	1
LINC01635	ENSG00000228397	lincRNA	0	2	5	1	4	3	4	3	1	2	80	0	5	1	0	7	0	9	17	3	5	0	6	1	10	5	3	1	0	3	1	3	9	1	1	2	1	6	13	2	2	10	24	0	1	0	1
LINC00339	ENSG00000218510	processed_transcript	140	259	403	136	179	616	181	253	147	302	237	342	412	518	674	327	285	471	135	373	285	291	422	397	303	482	682	197	498	367	922	184	402	170	157	390	319	318	625	408	685	654	582	309	342	243	265
CDC42-IT1	ENSG00000230068	sense_intronic	6	18	12	19	16	41	6	11	15	8	91	17	14	31	61	31	11	15	27	14	25	27	20	22	54	46	26	51	25	18	20	67	50	6	24	30	11	16	9	26	3	11	20	20	11	18	9
ZBTB40-IT1	ENSG00000237200	sense_intronic	8	15	12	10	12	12	10	1	10	31	9	2	10	34	10	15	16	19	20	6	9	29	18	5	12	8	9	57	20	8	21	33	13	4	8	28	1	17	19	13	6	17	14	4	18	18	7
EPHB2	ENSG00000133216	processed_transcript	180	384	242	94	246	43802	45	66	1942	1650	8817	330	2049	3723	6459	3612	5249	695	521	316	1726	1349	2118	240	1660	946	2056	2039	4861	2908	1568	216	817	954	319	6237	1546	1600	4130	1519	2327	3165	12843	3999	1956	3161	7037
LINC01355	ENSG00000261326	lincRNA	162	583	711	408	334	666	213	185	197	520	851	742	152	2088	746	454	340	396	243	203	396	476	118	400	357	542	521	1182	490	586	2340	952	612	72	345	995	218	378	548	298	284	423	640	171	148	125	252
HNRNPR	ENSG00000125944	processed_transcript	3412	4332	3877	3839	4831	11593	2410	2359	6470	10874	6922	12371	10716	16418	7436	18978	15123	9600	6392	4392	9433	10493	15282	12382	13199	13044	14670	6666	15518	7995	14732	11076	8519	11798	5007	12735	10871	14292	10792	10034	15116	12093	14741	17165	8644	15822	15700
AL109936.2	ENSG00000271420	lincRNA	7	50	60	23	16	81	57	35	5	18	108	14	1	41	23	2	10	21	17	6	28	8	14	15	5	18	4	2	24	14	16	34	19	13	26	7	1	21	4	11	13	5	30	12	6	1	9
ASAP3	ENSG00000088280	processed_transcript	4695	3902	3564	2442	1706	1668	2480	2394	1355	3348	1078	1787	1025	2487	1630	2313	725	1295	1540	1148	2711	1740	1584	2826	337	460	1237	677	4049	1663	2150	5007	1534	1726	4577	2899	1602	1356	821	799	1529	1248	614	2121	2625	879	3456
E2F2	ENSG00000007968	processed_transcript	1721	130	111	647	26	1444	61	28	517	80	831	2517	614	2469	806	2030	1780	1051	621	558	1370	828	1759	1709	1229	1090	1348	1115	1486	499	1092	3425	1084	1548	1419	1392	968	1670	2893	2146	820	2544	728	2155	1343	1455	791
AL021154.1	ENSG00000235052	lincRNA	0	5	9	4	10	30	3	9	1	5	15	8	0	7	22	13	3	3	25	10	10	9	42	7	14	65	14	6	5	13	12	6	6	10	4	40	17	35	9	8	6	10	24	5	10	5	2
ID3	ENSG00000117318	processed_transcript	738	2308	1904	1983	1594	3541	1952	760	1245	8269	2409	6407	709	1540	2114	5305	1581	3103	925	5445	1690	3009	8507	2792	2876	3453	3716	2392	2075	1755	3649	1381	1652	3281	1034	3684	4249	4934	893	1269	2078	6265	2679	2267	2937	3004	3381
MDS2	ENSG00000197880	lincRNA	2	3	4	0	2	0	1	2	1	3	128	0	0	0	12	10	1	11	22	4	11	7	28	3	25	2	5	12	8	8	6	4	21	1	3	2	1	15	3	1	13	1	42	0	4	8	4
ELOA	ENSG00000011007	processed_transcript	3987	9616	7803	5505	5831	4990	6102	6875	3945	6428	3763	6740	6398	7885	5730	6735	8086	5492	5570	3211	6175	5605	6593	4669	9812	4342	9313	3115	6122	4594	6569	2770	4698	3881	6049	6267	3226	5694	8860	4016	7631	5168	10752	7219	3504	4513	5693
LYPLA2	ENSG00000011009	processed_transcript	3686	2579	1862	2545	1159	5828	1801	1476	4771	1688	4048	3887	6689	4185	4086	5043	6133	4889	3475	3815	4078	3926	7415	3441	11941	4406	4899	1906	4576	3498	3113	3684	2889	3329	4833	3785	3322	3922	5658	4201	5213	4397	5149	4880	3978	3839	5105
GALE	ENSG00000117308	processed_transcript	4398	4614	2110	5197	1331	9340	2560	1935	2658	449	4181	2282	3213	2359	1437	2332	4655	3132	1666	1224	2897	2180	5118	795	11819	1798	2387	1325	1673	1871	1103	838	1660	845	4192	1034	646	1039	2925	3534	3227	2003	2698	1691	1376	3816	1728
HMGCL	ENSG00000117305	processed_transcript	1550	2272	2097	2043	1306	3840	1851	1346	806	1817	2037	1422	1710	1544	1980	1202	980	1167	1100	1019	1562	1874	2073	1405	2459	1956	1543	1294	3097	1076	1501	563	1260	1301	2102	2122	892	1299	1808	1808	2450	1681	856	2136	1730	1454	1654
SRSF10	ENSG00000188529	processed_transcript	2268	5121	6034	5131	4417	8233	3281	2478	2924	7176	6677	9566	4750	15835	5280	8798	7732	6258	4187	3394	6654	6328	8802	7398	6996	9803	8826	7042	9560	5843	14955	9622	6031	6828	3986	10199	5751	8519	6949	6574	8833	7984	9277	9118	4847	7407	7555
MYOM3	ENSG00000142661	processed_transcript	36	33	52	15	16	500	8	5	3310	101	305	385	131	205	62	67	1995	38	623	129	198	146	1082	172	276	768	3808	1167	1240	44	321	397	104	120	160	215	76	465	50	91	48	377	84	514	279	132	824
AL590683.1	ENSG00000230023	lincRNA	0	0	0	1	0	0	0	0	2	0	36	1	0	9	5	0	4	21	8	0	1	5	4	14	2	26	5	8	3	10	5	15	5	12	3	5	18	4	4	11	1	4	13	2	4	0	1
GRHL3	ENSG00000158055	processed_transcript	22244	39	140	40	21	103	64	22	12493	17	188	10433	7590	4839	278	1449	4934	4883	7458	668	7626	2442	4461	6642	19139	2616	13371	6378	1520	546	1581	5911	8211	12784	21713	381	9641	2446	12526	5403	803	1041	29	675	8788	3983	897
STPG1	ENSG00000001460	processed_transcript	411	353	382	334	298	702	389	192	994	610	436	774	1679	1439	694	1342	1905	1844	758	410	758	1077	1253	1667	2509	2199	1472	725	1030	416	904	608	1012	1365	805	813	2516	1718	1412	1312	815	1126	600	974	859	1760	1268
NIPAL3	ENSG00000001461	processed_transcript	3140	4084	3800	3204	2686	5762	2785	1971	1940	3886	3286	3825	4015	4902	3541	3625	3977	2875	1128	1890	4109	2458	2019	4612	4304	4066	2493	1767	3131	1568	2616	4249	4011	2084	4440	4689	5760	5051	4000	2479	3073	2245	1689	2983	2626	4194	5207
AL445686.2	ENSG00000264443	lincRNA	0	4	16	7	5	9	10	8	1	0	20	0	0	4	0	0	0	0	3	0	0	0	0	0	0	3	0	0	1	0	0	0	6	3	0	1	0	0	1	0	0	0	3	0	0	1	0
NCMAP	ENSG00000184454	processed_transcript	19	1187	1078	482	619	653	820	1229	11	15	449	25	17	112	1	2	4	22	54	7	12	3	20	9	7	11	4	2	79	24	26	8	170	19	4	21	4	33	15	19	89	2	94	7	22	8	26
SRRM1	ENSG00000133226	processed_transcript	5872	7709	8060	6086	7774	16446	4021	4293	6949	14522	11034	15688	11566	19986	11215	19097	12200	8435	10244	4896	12353	11602	17139	14389	15578	13202	13052	8603	14332	6192	22332	10570	10649	9989	8621	16568	12275	12141	21018	8436	13639	12026	14187	16404	8008	15279	12829
CLIC4	ENSG00000169504	processed_transcript	3614	11587	8849	6595	44739	5517	4497	5178	8367	102208	3431	22862	16914	30490	11159	45068	12433	12486	18994	24813	11246	20016	29239	25517	20343	17141	18463	19326	39790	5776	27358	18600	13716	14241	4854	50585	29254	26407	13419	7733	12787	18624	40940	27126	12414	24774	36363
RUNX3	ENSG00000020633	processed_transcript	852	745	1269	114	153	554	223	297	141	323	1103	15063	4071	5637	3945	4624	5185	2975	1372	1072	2161	2473	5316	3356	880	3803	4993	2286	5687	2550	12845	4066	4454	2652	451	3234	5505	2357	2649	1669	2285	3803	14427	4534	1416	5877	4424
AL445471.2	ENSG00000261025	lincRNA	1	0	0	0	0	0	0	0	1	0	83	1	2	0	1	3	1	4	7	1	7	0	2	0	1	0	1	0	1	3	2	1	11	0	0	3	0	6	1	1	1	0	24	0	0	2	0
AL050344.1	ENSG00000233755	lincRNA	1	0	1	0	0	0	0	0	0	0	12	3	0	0	4	2	2	1	4	0	6	2	3	1	2	3	1	3	0	2	1	3	3	5	0	9	0	3	1	0	1	7	8	0	0	0	2
SYF2	ENSG00000117614	processed_transcript	1132	2030	2444	1846	1819	3727	1991	1941	1609	3561	3734	3008	1977	2788	3931	3005	2284	4288	3102	1716	3261	2115	3140	2961	5721	2166	4095	2346	4032	2544	3819	2123	3043	2166	1730	3279	4589	3330	3456	1816	4844	3596	4599	3759	2238	3167	3284
RSRP1	ENSG00000117616	processed_transcript	1866	3330	2991	2236	1594	3941	1567	935	1097	3319	4865	2398	1833	4188	4447	1555	1834	2815	3382	1513	2409	2582	4287	1696	5968	1392	2173	2877	4378	2326	3753	3022	2607	1543	3228	2816	3909	1877	5035	1156	3633	3158	2323	2015	2484	1387	1957
AL031432.3	ENSG00000272432	lincRNA	4	9	10	12	5	21	5	8	14	8	25	10	21	24	26	25	9	24	5	7	9	7	11	11	30	6	19	24	15	20	24	2	21	11	16	13	18	4	9	17	15	6	23	4	7	5	8
RHD	ENSG00000187010	processed_transcript	47	154	98	33	39	111	40	30	32	184	145	3	77	157	257	105	22	93	89	94	4	53	33	57	202	75	75	50	142	67	245	137	2	33	75	167	50	73	72	38	74	83	81	56	52	28	71
TMEM50A	ENSG00000183726	processed_transcript	4319	4614	3668	3912	3113	9319	3433	2410	4300	7793	8011	8753	7866	7988	8017	8680	8377	9600	9119	6432	9254	10213	6706	8025	21906	4866	14801	6077	10720	7825	7711	5677	7801	6368	7271	9537	7151	9077	9246	4584	14629	10626	10205	12901	6696	9421	10091
RHCE	ENSG00000188672	processed_transcript	77	49	21	13	16	121	17	17	13	13	85	70	20	36	112	21	12	22	14	19	57	95	16	27	120	17	47	12	30	33	149	13	68	11	75	62	7	14	41	33	110	10	83	50	23	17	10
MACO1	ENSG00000204178	processed_transcript	3890	2408	2350	1990	1567	6015	1827	1993	1930	2449	2660	2835	2537	3569	1993	2561	2628	1668	4163	1945	3450	2635	2166	2213	3862	2265	5195	1668	2042	1523	2435	2490	2269	2341	6074	2905	1426	2123	3225	1149	2109	1987	1885	2768	1437	2531	1892
LDLRAP1	ENSG00000157978	processed_transcript	1741	1803	1991	1577	1157	5118	1283	1258	2479	1829	2999	5125	3256	6861	5744	3510	5707	3338	1459	1539	3233	3219	2612	2889	3828	3459	4879	2246	5389	2638	3143	1148	2681	1854	2220	4358	1933	2790	8092	4361	3878	4118	4381	2821	3349	4385	3319
AL606491.1	ENSG00000225643	lincRNA	7	7	11	1	6	5	3	5	7	28	14	21	24	61	35	18	30	15	6	32	18	33	10	8	70	3	32	9	15	11	14	3	27	14	6	12	10	13	16	11	13	23	12	14	5	11	11
MAN1C1	ENSG00000117643	processed_transcript	423	1086	680	366	2330	300	298	430	243	7634	546	437	115	481	1070	2390	155	227	109	2798	657	147	260	773	73	274	287	376	679	377	1101	291	851	309	498	1843	963	501	683	308	248	238	188	667	1283	258	444
SELENON	ENSG00000162430	processed_transcript	5610	9858	8975	8887	12662	21031	5389	4897	8116	39656	7744	14126	9567	31036	19567	19597	18300	15822	3799	17831	10771	19029	15224	28159	13572	17794	13603	9601	19354	10140	17574	10925	12820	14412	7862	39994	17098	14649	18368	11860	13154	12936	10402	23555	11284	18906	20599
MTFR1L	ENSG00000117640	processed_transcript	1448	3057	3381	2234	3195	2171	2344	1831	1568	6003	2138	1684	1583	2199	3324	2125	1876	1727	1142	1712	1695	1459	1452	2150	3046	1268	1767	1353	2477	1433	3012	1312	1551	1133	2095	2855	1251	1581	2079	1181	3744	1382	1507	1772	1620	1541	1853
AUNIP	ENSG00000127423	processed_transcript	49	28	72	79	20	165	34	26	95	50	171	523	291	550	119	365	421	381	132	70	319	330	320	363	345	394	689	89	459	338	405	319	207	419	69	469	164	483	743	374	534	584	1291	373	301	763	352
STMN1	ENSG00000117632	processed_transcript	2504	1427	2216	3298	854	4942	815	656	1339	2122	3775	19043	5497	20834	7166	19213	11599	8473	2789	7007	9011	5442	19758	10123	13094	24873	12315	4683	15563	15437	15641	12737	11699	17146	4785	11115	9867	8419	16122	14233	12572	23358	14216	24967	7362	13505	12055
PAFAH2	ENSG00000158006	processed_transcript	1208	3163	2858	2913	1234	6883	2661	1722	731	1005	3295	1129	1176	1477	1660	1162	1414	1185	1508	548	1459	1127	1608	766	1416	845	1169	742	1532	555	1068	577	1030	809	1515	1300	918	1436	1498	1044	1030	915	2076	1373	1320	1461	1361
EXTL1	ENSG00000158008	processed_transcript	10	19	16	8	63	2	3	0	0	47	79	5	4	74	8	25	31	35	11	14	10	7	48	50	6	4	10	14	22	11	71	8	18	31	14	50	28	16	37	7	7	2	42	32	5	4	29
SLC30A2	ENSG00000158014	processed_transcript	1	22	20	3	13	6	17	51	1	8	35	8	1	22	10	2	7	4	9	10	6	1	21	5	63	5	6	9	12	9	8	4	9	4	3	12	6	9	4	2	36	0	29	3	9	8	5
TRIM63	ENSG00000158022	processed_transcript	1	12	9	13	25	2	69	18	11	35	72	6	8	2	24	3	3	9	11	10	16	0	16	0	694	0	68	18	3	0	5	3	11	0	1	5	0	9	2	0	1	3	19	1	7	1	0
AL391650.1	ENSG00000236782	processed_transcript	4	4	3	13	12	6	13	6	5	10	8	12	14	11	2	10	8	17	4	10	14	19	24	13	39	15	9	9	14	15	12	10	7	14	9	5	10	11	10	12	14	18	26	7	12	9	20
CNKSR1	ENSG00000142675	processed_transcript	1796	1395	1347	1193	527	4812	766	645	1131	106	3679	2599	3673	3846	53	1935	3332	3019	2943	996	2185	2875	4574	1521	6703	2068	4319	2313	3584	2449	2618	1622	1631	1709	4074	2726	1063	2263	3002	1671	2834	2110	2838	3806	2375	1295	1902
AL355877.1	ENSG00000236155	processed_transcript	2	45	68	30	31	1	59	48	0	3	153	3	8	5	8	3	8	13	19	1	7	4	8	3	37	3	23	5	0	1	8	2	22	3	6	11	0	13	11	3	11	2	47	0	4	0	8
CEP85	ENSG00000130695	processed_transcript	821	590	815	816	332	1680	335	205	1015	616	1099	2220	1751	3655	2105	2969	3362	2187	840	751	2388	2095	2757	2207	2479	1820	2730	792	3068	1012	2733	1858	1740	2162	954	2972	2303	3184	4793	2365	3864	2921	2558	3949	1784	3113	3369
CD52	ENSG00000169442	processed_transcript	1053	400	110	40	49	89	155	129	94	159	724	152	221	151	694	498	268	220	154	180	476	1063	1800	95	412	636	140	650	492	917	321	592	1299	672	277	464	103	203	159	162	367	591	354	243	214	515	438
CRYBG2	ENSG00000176092	processed_transcript	28241	69	228	130	22	2152	42	15	6946	19	1709	12523	9971	7310	4408	2157	13440	6539	13156	514	14344	6099	2043	2898	19616	6293	12111	4425	10257	1520	2180	7257	8590	7769	27032	1463	1961	1946	4774	7426	718	2845	826	6282	3740	2422	2149
DHDDS	ENSG00000117682	processed_transcript	2149	2099	1575	1696	1483	5560	1139	1044	1952	2641	2579	2650	2555	2986	4550	3329	2372	1500	1583	1596	3493	3321	2902	2524	3223	2523	3162	1548	2677	1213	1919	1689	1733	1605	4073	3574	2152	2580	3276	2109	2574	2407	2240	2733	1907	2645	3291
HMGN2	ENSG00000198830	processed_transcript	2943	3511	3722	3386	3425	7215	1940	2248	3069	6919	6177	12462	10046	14459	9625	10924	14475	8571	3738	5547	6752	6381	11827	9939	11959	12550	8606	3718	14951	7029	15430	6637	7194	6730	5905	12839	8547	6504	11541	11117	29355	13494	11747	13503	4673	16611	7075
RPS6KA1	ENSG00000117676	processed_transcript	1418	2979	2801	3274	1247	14067	2600	1635	4888	597	6733	8779	8732	6443	6440	7041	6472	2900	2083	3803	4199	5869	7826	4128	11918	7424	5507	1959	11080	4578	5836	3958	6005	5128	1769	6171	2772	3706	7778	4425	6342	7529	2810	8253	4929	12264	6383
ARID1A	ENSG00000117713	processed_transcript	10162	11163	10674	10416	8414	30499	7096	4759	10306	16563	14233	21635	16329	32980	15074	29935	19221	10102	13662	7905	17824	15294	26301	15826	15248	13415	18216	8652	20519	7164	22603	19553	14872	12291	14559	25834	12822	16288	22833	11366	11198	8992	10020	20539	13614	18706	23778
ZDHHC18	ENSG00000204160	processed_transcript	2792	1226	898	867	844	2423	735	510	2630	2224	1302	3763	2856	4196	2278	3482	4914	6501	1876	1548	2856	3610	3361	3815	5040	2819	4496	3924	4144	3315	2588	5012	2569	4102	2890	2859	4048	7495	4547	6841	3416	5040	1218	6545	3882	7295	7792
GPN2	ENSG00000142751	processed_transcript	1088	1549	1475	1248	1330	2850	953	958	1480	2774	2265	2106	2027	2744	2162	2327	2517	2215	1377	1419	1793	1863	2559	1656	4054	1794	2224	1448	2835	1371	2889	1756	1518	1441	1338	2309	1355	1991	2756	3056	2995	2081	929	2325	1414	1741	2522
NUDC	ENSG00000090273	processed_transcript	2113	2763	2993	4490	3032	4620	2844	2342	3259	5015	4285	4817	6427	5460	4828	7225	6302	7188	3995	3828	4893	7060	7506	4045	10561	6310	9014	2066	5869	5064	5669	4796	3878	4482	2217	5026	4128	5735	6797	10190	7951	8154	4878	9004	3816	9489	7461
SLC9A1	ENSG00000090020	processed_transcript	2935	13475	6257	18009	6581	40277	10513	5171	7317	6415	16574	8192	15236	11796	7595	14944	15941	8565	8153	6028	7284	16506	15712	12942	19874	11258	17274	10307	13837	3534	5239	6200	8749	6094	4600	11092	5023	7585	13447	14377	5490	15833	2105	12749	6149	21544	12434
FO393419.2	ENSG00000241169	lincRNA	7	12	5	9	10	10	6	5	10	5	31	4	4	17	6	11	6	34	9	9	16	2	10	4	26	25	17	23	21	12	12	46	29	3	14	5	3	21	8	31	2	6	15	12	5	3	10
AHDC1	ENSG00000126705	processed_transcript	13845	3396	4835	3848	3988	4206	1989	1267	11497	14343	2126	16150	14011	14774	8066	9158	7947	20386	4199	4461	11387	12359	9309	7649	12309	9484	11294	8592	11774	5257	23454	7123	11627	8781	22099	12876	8071	12767	15534	18717	3941	6976	2326	8327	7127	9464	9143
FGR	ENSG00000000938	processed_transcript	253	536	331	136	372	92	142	152	133	1635	514	777	252	331	770	703	392	223	274	570	588	547	451	458	277	525	256	605	542	379	2035	743	779	465	286	771	116	650	196	225	305	410	377	346	568	598	691
LINC02574	ENSG00000233975	lincRNA	0	0	0	0	0	1	0	0	0	0	3	2	17	1	0	5	0	23	15	3	1	7	4	6	27	20	34	5	3	4	7	3	4	0	5	3	1	4	0	7	5	7	7	4	6	8	4
STX12	ENSG00000117758	processed_transcript	3477	12322	9562	16683	7639	5353	12387	6460	2030	8476	2965	5045	4687	3914	2969	3873	3806	5949	3335	2340	5990	4232	3103	5859	5721	3787	4955	3082	4548	1469	3528	2234	4837	2611	6704	5429	2651	3764	3663	3906	4182	2605	1548	4758	2293	3634	4037
AL020997.2	ENSG00000269971	sense_intronic	4	9	11	19	5	4	6	5	3	7	7	0	2	3	0	2	4	7	4	3	2	5	13	0	5	9	8	18	3	2	6	28	9	3	2	5	0	7	1	6	1	3	1	1	17	5	3
AL020997.3	ENSG00000270031	sense_intronic	7	41	40	52	30	16	31	17	6	36	17	11	3	26	18	6	8	16	10	18	29	8	9	16	43	26	11	47	13	8	18	17	22	7	13	14	5	11	5	7	6	15	9	3	5	7	9
PPP1R8	ENSG00000117751	processed_transcript	1098	998	957	959	903	2370	615	701	1499	2187	1392	2836	2487	3085	2161	2828	3115	4820	1780	1330	2436	1821	3123	2147	3698	3021	3123	1363	2922	1883	2859	2069	1819	1982	1786	2719	1947	2417	3537	3657	2840	3015	1595	3001	1729	2983	2511
THEMIS2	ENSG00000130775	processed_transcript	430	1492	310	169	596	317	331	424	138	2535	546	1223	2025	684	1233	1675	865	1076	1363	1699	849	1043	2187	1090	1351	1530	1942	1964	1228	921	676	3286	2340	490	1146	3351	485	1118	451	562	1065	1559	603	767	821	949	2196
SMPDL3B	ENSG00000130768	processed_transcript	79	1198	793	1005	401	4189	1504	1344	29	28	3481	130	144	325	18	43	12	41	423	169	225	20	343	28	64	25	11	21	232	535	449	109	146	145	79	387	10	45	135	48	857	18	108	30	526	26	380
XKR8	ENSG00000158156	processed_transcript	411	991	681	506	500	972	605	630	272	741	620	596	708	782	842	544	597	890	431	699	463	293	765	656	809	332	785	397	456	404	787	589	388	270	571	665	581	353	411	335	582	504	210	395	492	444	629
EYA3	ENSG00000158161	processed_transcript	3936	1499	1351	1484	1138	4901	868	683	2108	3154	3134	4064	5009	6684	3334	5355	3859	3461	1392	1902	3262	2431	4043	3139	3738	2458	3233	2013	3781	1558	2661	2338	2962	2682	5885	3719	2392	3441	6611	6183	3249	4380	1626	4969	2773	5327	4794
DNAJC8	ENSG00000126698	processed_transcript	1821	1895	2122	1708	2665	4240	1459	1284	2695	5502	2852	3620	5453	4412	4403	6292	5803	8134	3383	3315	4399	4321	6358	4165	9727	5260	8005	2620	5869	4608	5406	3308	3688	3564	2893	5359	4535	5061	5839	7622	6813	6477	3381	5281	2919	5182	5256
AL353622.2	ENSG00000271398	lincRNA	4	7	8	4	2	5	1	5	1	0	30	2	6	2	7	3	0	1	10	0	4	3	5	0	2	3	1	5	2	1	8	4	3	0	3	7	2	4	4	1	2	2	10	1	2	2	1
MED18	ENSG00000130772	processed_transcript	618	524	399	528	294	1568	397	341	592	541	1230	835	870	696	726	553	1140	1239	932	630	806	560	833	607	1587	511	1008	487	734	310	650	687	422	350	1191	506	522	730	1065	1127	668	1119	502	764	703	906	572
PHACTR4	ENSG00000204138	processed_transcript	14663	4689	3725	3574	2910	12688	2561	2639	4944	5331	7436	13815	7430	10542	8290	9152	7664	8675	7458	3327	17313	4981	7709	5284	11068	5586	9899	4479	7134	3736	7134	8751	8140	5223	32057	13837	5170	7389	9579	12812	6441	7395	3475	6540	5493	6256	8057
RCC1	ENSG00000180198	processed_transcript	1219	525	479	1377	235	4391	381	195	2087	505	2638	4110	4588	3809	4319	6189	5966	7035	1611	1039	2432	3473	5002	2681	5654	2845	5408	1454	4334	2170	2549	4725	1644	2425	1706	3880	1984	4716	7234	7536	4867	4712	3591	4106	3050	6292	3652
SNHG3	ENSG00000242125	lincRNA	1276	676	528	1398	420	1418	261	269	1675	788	2270	2964	2488	3974	2540	4311	2989	9325	2202	1085	1515	1969	7673	1735	3559	1210	3488	2437	3732	2279	2202	3934	1674	869	2445	2569	1648	3662	4111	3411	2771	6371	1776	954	1533	1121	1346
TRNAU1AP	ENSG00000180098	processed_transcript	473	700	607	525	546	883	343	323	565	1201	1206	842	1127	1087	2491	1294	1650	1534	692	798	907	1269	1634	685	2126	1844	1190	937	1532	572	1156	892	668	574	826	1195	571	976	824	1432	995	1287	505	1008	677	909	948
TAF12	ENSG00000120656	processed_transcript	548	355	453	408	287	1049	362	299	567	810	1007	843	1783	737	1413	1237	1863	3312	969	571	1300	1189	936	911	2770	1798	2342	981	1665	839	1052	899	738	717	812	1013	477	1304	1363	2093	1871	2577	690	1148	797	1379	984
LINC01715	ENSG00000229388	lincRNA	3	19	15	3	6	7	8	12	5	26	48	7	7	7	53	17	25	32	11	16	13	38	21	5	18	31	30	13	20	17	10	9	10	11	8	17	14	28	82	55	18	24	18	17	6	18	25
AL360012.1	ENSG00000270103	lincRNA	0	0	0	0	0	0	0	0	0	0	0	0	0	0	0	0	0	0	0	0	0	0	0	0	0	0	0	0	0	0	0	0	0	0	0	0	0	0	0	0	0	0	0	0	0	0	0
GMEB1	ENSG00000162419	processed_transcript	808	776	766	739	651	1847	494	481	1031	1237	1738	2324	1972	2448	1160	1330	1914	2213	1682	690	1591	972	1646	1141	2129	1061	1970	998	1532	974	1922	1758	1331	1369	1174	1309	1031	1498	1277	1536	1386	1767	1409	1927	1251	1733	1373
YTHDF2	ENSG00000198492	processed_transcript	3599	2818	3011	2645	2318	7650	1870	1849	4238	5480	4589	9130	5319	7854	5666	6247	8491	7805	5984	2857	6805	7694	6272	6745	9285	7566	7151	3761	7157	4564	10841	7561	5587	4983	5019	6309	4346	6006	10454	9671	5965	5332	3732	7514	4108	6361	5941
EPB41	ENSG00000159023	processed_transcript	5034	6188	5070	4381	2883	11055	3396	3616	1981	2423	7400	5027	3374	6035	3220	2248	3249	3074	2095	1216	4350	1974	2857	3798	2712	2119	2281	2304	3740	1721	2492	3877	3684	3323	6543	4102	2096	3099	4918	4763	3224	1565	2497	3155	2770	2530	2645
AL357500.1	ENSG00000225750	lincRNA	0	3	3	2	4	7	0	1	1	2	19	1	0	1	7	0	0	1	2	3	2	0	1	0	1	1	1	0	1	0	1	13	5	0	0	5	0	6	2	1	0	0	1	1	0	0	4
MECR	ENSG00000116353	processed_transcript	563	664	805	609	559	1424	570	455	705	1029	796	1048	823	1169	1568	1483	1051	2160	512	793	1150	990	1416	805	1406	1090	1182	754	1624	1381	1295	1156	625	699	700	1465	772	1059	1568	2389	1370	1474	688	1134	619	916	1097
PTPRU	ENSG00000060656	processed_transcript	1115	1425	1217	1212	1203	13373	626	1001	1327	4005	1143	4151	985	2857	7030	1786	6446	3151	503	1818	3318	1507	2839	4268	1128	2724	1011	1082	6910	1883	2056	7147	1148	793	1535	5083	2182	1325	10301	2499	3828	4614	7320	2703	2548	1172	3991
LINC01756	ENSG00000230523	lincRNA	1	0	0	1	0	0	0	1	0	0	12	0	2	0	3	1	1	0	0	0	1	0	2	0	0	0	0	4	2	1	1	3	3	0	0	3	0	0	0	1	0	0	4	0	1	0	0
AC092265.1	ENSG00000228176	lincRNA	0	0	0	0	0	0	0	0	0	0	2	0	0	1	1	0	1	2	3	0	2	2	0	0	2	2	1	1	0	1	0	0	0	0	0	0	0	3	0	0	3	4	3	0	0	0	0
LINC01648	ENSG00000233399	lincRNA	0	0	0	0	0	5	0	0	0	1	16	0	0	0	0	0	0	4	0	2	0	0	0	0	0	0	4	0	0	0	0	0	1	0	0	0	0	0	0	0	1	1	3	0	0	0	0
AL137076.1	ENSG00000233372	lincRNA	0	0	0	0	0	0	0	0	0	0	12	0	0	0	1	0	0	0	2	0	1	0	0	0	0	0	0	0	0	0	0	0	0	0	0	0	0	2	0	0	0	0	5	0	0	0	0
AL161638.2	ENSG00000236335	lincRNA	0	0	0	0	0	0	0	0	0	0	1	0	0	0	0	0	0	1	0	0	1	0	3	0	0	0	0	0	0	0	0	0	0	0	0	0	0	0	0	0	0	0	2	0	0	0	0
AL161638.1	ENSG00000231949	lincRNA	0	0	0	0	0	0	0	0	0	0	1	0	0	0	0	0	0	0	0	0	0	0	0	0	0	0	1	0	0	0	0	0	0	0	0	0	0	0	0	0	0	0	3	0	0	0	0
MATN1	ENSG00000162510	processed_transcript	6	11	13	13	9	24	8	13	2	9	29	12	8	37	23	8	25	37	8	5	8	20	42	29	46	34	28	14	21	12	34	9	11	5	2	30	13	13	25	55	16	19	33	8	25	21	9
LAPTM5	ENSG00000162511	processed_transcript	4304	3605	1120	571	1005	926	1158	1064	777	8959	5487	2772	4439	2141	7738	10131	7872	2806	1982	6605	4111	8037	9207	5359	4183	8078	3160	11045	6330	6812	2933	9004	13708	4839	2420	10402	3984	8269	2474	1931	8220	6778	25166	9240	2606	12465	11534
AL137027.1	ENSG00000229607	lincRNA	0	0	0	0	0	0	0	0	0	0	2	0	0	0	0	1	0	1	0	0	0	0	1	0	0	0	0	0	0	0	0	0	1	0	0	0	0	0	0	0	0	0	1	0	0	0	0
LINC01778	ENSG00000223382	lincRNA	1	2	5	1	15	17	3	2	1	26	20	2	0	3	16	19	0	1	2	10	3	1	1	8	2	7	1	2	4	4	30	0	5	4	3	16	2	2	2	0	1	0	14	0	6	1	0
SDC3	ENSG00000162512	processed_transcript	1252	3426	2513	4163	8957	19438	1274	1004	1548	25010	5360	5598	4523	6216	8050	10137	7953	5251	539	6304	2198	8221	5087	5323	5931	5994	5478	6061	4335	5063	9870	2359	3956	2010	1044	12168	4621	7076	5182	6443	2641	4284	8846	7241	5141	4957	8322
PUM1	ENSG00000134644	processed_transcript	6372	6831	6051	5673	5761	22359	3727	3012	5725	11964	10800	13850	14074	18265	12966	17212	13315	13807	12856	6507	11889	10018	14754	11975	14306	11854	14108	7565	18222	6858	16810	10039	9661	10575	10334	15817	10029	13543	16554	14757	13014	9762	14081	14868	14959	15408	18605
NKAIN1	ENSG00000084628	processed_transcript	50	0	15	3	28	4	4	1	15	19	76	106	24	325	1	22	40	332	313	37	47	74	274	236	38	12	213	99	236	139	56	32	29	105	69	15	125	34	51	85	20	19	209	36	78	28	50
SNRNP40	ENSG00000060688	processed_transcript	833	764	706	754	692	2467	455	495	1711	1710	1579	2190	2687	3195	1579	3281	2578	4025	1187	1195	1798	1984	2775	2029	2564	3161	3794	997	2212	1529	2778	1970	1478	2128	1104	2593	1721	3347	3917	3197	3546	2882	3496	2499	3211	3469	2402
ZCCHC17	ENSG00000121766	processed_transcript	742	1050	1086	786	1094	1728	825	695	1136	2443	1207	1578	1996	2080	1753	1976	2135	4211	1439	1143	1491	1835	1956	1499	4015	2426	3061	1123	2671	1452	2391	1197	1617	1523	1033	1947	1228	1875	2416	2414	3509	2252	2917	2332	2269	1862	1964
FABP3	ENSG00000121769	processed_transcript	78	1060	898	685	1849	85	780	927	48	1077	227	50	44	119	346	165	95	1258	120	423	74	242	286	249	197	491	125	529	243	108	131	108	218	202	45	290	86	206	68	47	129	98	216	194	144	80	218
SERINC2	ENSG00000168528	processed_transcript	18576	11073	8909	14979	3914	44978	8895	4027	10735	477	26677	11083	27479	24396	39826	13665	67456	100236	12699	27059	27517	57154	33393	13872	145751	35097	55495	22864	41277	18144	4878	10929	11356	10653	11821	19491	10225	22013	11153	38912	25512	32317	49461	36511	29073	30765	48732
LINC01225	ENSG00000260386	processed_transcript	16	0	1	0	1	0	0	0	8	0	244	1	5	1	183	2	7	3	18	1	20	1	5	0	13	9	1	0	5	2	1	3	26	0	13	8	2	2	15	9	5	0	38	0	2	0	1
TINAGL1	ENSG00000142910	processed_transcript	985	3879	5380	3986	3481	10182	2408	1567	979	10089	9989	13055	6347	8273	15048	8259	21561	29594	5400	3702	6758	3472	1842	3139	5887	14168	2566	1659	13602	9230	37111	2230	6294	2056	1038	12858	1151	4285	5717	11630	13220	2580	6282	19303	5249	5185	9019
HCRTR1	ENSG00000121764	processed_transcript	3	5	10	4	82	5	3	1	3	60	48	14	3	45	7	16	4	15	5	11	17	12	9	11	1	10	7	10	14	7	46	5	19	6	6	16	4	4	7	6	5	6	21	1	8	2	9
PEF1	ENSG00000162517	processed_transcript	3808	2426	2279	2080	2581	4833	1780	1487	3938	5573	3084	3876	4923	5133	4679	5443	6590	13372	3207	4348	4787	5622	6988	6720	11315	6220	6740	2434	7630	5600	4355	3452	4352	6145	3661	5648	2837	6720	6020	6189	7011	7179	3427	6973	7060	4208	5120
COL16A1	ENSG00000084636	processed_transcript	751	3267	3784	813	3852	2906	1391	1654	400	12113	1948	11220	1548	7549	1806	11352	4677	6892	2814	9073	4771	19649	23199	19994	7966	27202	17200	8644	4748	5799	17681	8550	1851	4414	1313	25478	13028	6396	727	1477	1133	7452	3110	7115	4952	8127	13676
ADGRB2	ENSG00000121753	processed_transcript	107	244	687	139	999	69	127	111	30	1383	729	1036	319	1511	250	964	665	658	198	559	498	455	752	1965	360	3916	620	258	669	851	4815	60	490	370	41	2098	855	734	130	576	322	124	634	837	399	274	1027
AL354919.1	ENSG00000203620	lincRNA	4	4	1	0	0	4	4	3	2	1	117	3	0	3	2	4	3	13	18	0	5	7	9	0	3	2	2	4	14	3	4	1	24	1	5	3	2	17	3	2	0	0	71	2	2	4	0
AL136115.2	ENSG00000269967	lincRNA	3	19	11	19	18	18	6	6	6	18	53	8	5	12	13	14	13	27	17	4	17	11	15	14	24	20	13	99	32	29	25	38	32	3	14	23	6	18	4	12	5	7	89	4	13	11	12
PTP4A2	ENSG00000184007	processed_transcript	2998	10953	8757	7329	9805	19458	6939	7121	5162	18011	19821	9027	7774	8580	7922	10994	10882	12039	6734	6932	8808	9771	10815	10693	14150	10237	11619	5748	10645	7955	9003	7801	8646	7923	4096	10790	5952	7095	9415	8935	12563	6516	29106	12230	8093	9104	9959
AL136115.1	ENSG00000228634	lincRNA	5	21	23	23	23	33	5	4	8	12	58	10	4	25	11	22	7	15	16	24	12	15	17	5	29	21	8	48	17	16	17	35	21	13	14	21	7	21	7	12	3	3	52	11	9	13	11
KHDRBS1	ENSG00000121774	processed_transcript	4902	4819	4456	4803	5215	11222	2919	2769	7445	10308	8690	13580	11825	15526	8101	16061	11851	13644	9397	5547	9279	11672	18037	13204	13725	12287	14672	8144	15181	11022	16957	13252	10906	15917	6933	12673	11762	13158	12149	14020	15988	13082	13958	18302	10372	14662	12883
TMEM39B	ENSG00000121775	processed_transcript	737	468	423	423	489	1672	339	316	569	1130	1104	1849	1094	1604	1843	1975	1420	2731	598	1015	1394	1294	2172	1427	1810	1808	1997	897	2368	1975	1541	1175	1089	2230	802	2023	953	2137	1687	2316	1596	1615	3001	2565	2136	1455	1421
KPNA6	ENSG00000025800	processed_transcript	5909	5859	5192	5704	6274	11404	3566	2830	6187	13965	7151	11776	11088	13817	11159	16066	14116	16406	6983	6015	10990	11247	10503	9823	13575	9614	12582	5035	13613	5594	8519	6594	7920	9899	8992	17619	7744	11835	16868	13484	9775	7881	14566	15332	12401	12339	14364
AL049795.2	ENSG00000250135	sense_intronic	0	0	0	0	0	0	0	0	0	0	0	0	0	0	0	0	0	0	0	0	0	0	0	0	0	0	0	0	0	0	0	0	0	0	0	0	0	0	0	0	0	0	0	0	0	0	0
CCDC28B	ENSG00000160050	processed_transcript	87	120	150	73	95	68	61	44	82	225	190	383	115	614	237	355	163	218	97	240	291	222	353	302	212	199	222	219	286	414	889	228	290	277	88	564	229	130	181	261	114	222	235	176	344	130	332
TMEM234	ENSG00000160055	processed_transcript	326	377	355	328	269	273	235	149	241	476	772	558	738	854	621	776	1096	1714	429	335	635	474	947	326	893	1040	515	843	523	789	740	414	487	561	476	544	368	372	920	970	547	580	616	351	784	667	398
EIF3I	ENSG00000084623	processed_transcript	7344	4132	4227	3969	3705	12748	3462	3610	8099	8258	7896	10928	13053	9701	8314	13981	16449	24928	7834	8789	9601	11381	16451	8461	20015	10095	16480	3670	13487	12614	10820	7666	8044	14513	7962	8958	7746	11190	17515	14955	15274	10816	14921	10936	14211	12515	14364
MTMR9LP	ENSG00000220785	processed_transcript	69	448	321	208	374	449	136	183	93	980	335	92	50	275	147	277	122	327	90	222	190	157	203	169	115	148	181	174	239	115	309	264	109	142	144	644	205	137	116	221	100	90	210	109	344	126	192
HDAC1	ENSG00000116478	processed_transcript	5251	4056	3322	3898	2888	13621	2610	2093	5519	4801	10805	10817	9895	19447	8451	14707	19681	21014	7523	4816	9806	9532	11227	7472	12093	6784	15456	4616	17252	6146	8700	7231	12492	15717	7474	10130	6395	7939	15330	25348	12588	7865	10832	7791	16676	9942	10481
AL109945.1	ENSG00000233775	lincRNA	0	3	4	0	0	2	0	0	2	1	19	1	0	10	4	2	0	6	2	2	0	0	1	0	4	2	1	2	2	0	15	8	3	0	1	2	1	2	0	2	0	0	11	0	2	0	1
TSSK3	ENSG00000162526	processed_transcript	15	98	105	24	36	117	23	36	24	58	108	41	25	348	129	49	33	66	27	28	52	40	28	69	28	31	63	75	49	57	138	76	47	12	28	140	35	47	106	78	40	61	42	37	33	15	21
FAM229A	ENSG00000225828	processed_transcript	86	311	228	165	152	340	77	87	131	268	336	115	92	1569	509	108	160	502	106	142	211	245	193	204	188	136	252	347	385	417	447	378	252	138	160	443	104	230	564	227	134	274	126	154	211	110	100
BSDC1	ENSG00000160058	processed_transcript	3707	4693	4663	4184	4293	8374	3356	2872	2913	6614	6658	5974	5201	10147	9186	7739	5405	13938	5232	4181	5515	4592	6524	6144	7631	7308	6431	5244	7735	6475	7158	4708	6295	6217	4960	8893	5318	6882	7629	7971	7697	5574	6208	6661	7359	6329	8000
ZBTB8OS	ENSG00000176261	processed_transcript	692	887	860	678	642	1264	689	594	1171	1168	1399	1053	1161	1453	1293	1341	1418	4618	1557	1159	1221	1495	1382	1156	1940	2565	2043	890	1427	1151	1913	941	1175	1697	1126	1435	1309	1973	2075	1748	2448	1746	2635	1838	2697	1737	1619
RBBP4	ENSG00000162521	processed_transcript	4121	6048	6970	5134	5459	10773	3757	3701	5393	10529	7475	16847	7546	17722	11729	13365	9830	15934	7296	6531	7973	7979	11650	7594	8637	12902	10703	5289	11744	11211	31531	11832	9325	14340	5488	14213	8582	9868	15819	14186	15573	7891	10626	12641	14882	9839	10009
YARS	ENSG00000134684	processed_transcript	3026	5929	4605	3727	3565	7127	3837	4604	5452	3546	4249	7700	8944	8173	7777	10513	6833	13904	9623	3599	7380	8939	6868	5995	5828	7158	10706	3302	6697	4323	6196	7676	4963	10238	4393	9152	5372	9270	10766	7409	8755	7241	20418	5919	8934	9606	8782
S100PBP	ENSG00000116497	processed_transcript	598	1511	1793	1065	1302	1984	726	618	834	3363	1419	1991	1567	4336	2502	2980	1228	2728	1386	1160	1789	2434	2653	2334	1394	3125	1979	2915	2245	1334	2918	2116	2003	1458	1001	3630	2025	2600	2274	2330	1822	1927	2580	2040	2634	2815	2605
FNDC5	ENSG00000160097	processed_transcript	26	1418	3048	510	828	21	1998	633	25	780	32	61	30	219	904	265	17	67	19	217	26	29	43	50	25	35	42	59	41	102	222	31	57	16	16	708	72	39	77	32	70	20	246	63	389	15	97
HPCA	ENSG00000121905	processed_transcript	18	25	13	13	11	44	12	6	26	15	80	54	26	110	34	55	38	96	24	25	37	33	39	18	18	43	44	31	87	36	68	33	40	29	10	51	28	16	25	74	34	69	22	31	62	40	37
TMEM54	ENSG00000121900	processed_transcript	3565	2737	1647	2603	1061	6894	1833	785	5286	1934	6347	6567	5823	5031	3909	3504	11015	16891	4791	3615	3381	4445	4456	3620	8547	6060	10268	4209	5493	3980	3132	3192	3795	6591	5554	3308	3011	3159	5769	7766	3514	7800	2466	7490	8966	4953	3402
AK2	ENSG00000004455	processed_transcript	3036	3406	3090	3089	2363	5611	2609	1881	3731	4637	5885	7246	6578	6744	7286	8416	6146	12851	6643	3357	6332	6853	8007	5108	9320	8502	7568	3614	12731	5738	5542	6893	4860	6609	4853	7763	4122	5594	6834	9015	7592	9267	9832	8597	8671	9332	5703
AZIN2	ENSG00000142920	processed_transcript	54	110	137	52	137	72	65	54	30	198	292	232	81	377	458	374	78	161	384	138	153	405	259	232	105	156	181	401	722	192	374	445	294	64	51	777	157	184	211	172	93	264	268	218	151	248	322
TRIM62	ENSG00000116525	processed_transcript	836	588	476	574	391	782	347	321	1310	827	616	930	844	1610	1486	1106	1380	1480	2549	687	1188	1461	1022	1304	1526	969	1507	537	1551	780	677	744	1243	1679	967	1293	1469	842	2501	1134	958	518	806	1375	2981	907	1398
ZNF362	ENSG00000160094	processed_transcript	1313	1988	2248	1060	1595	4297	1459	1427	1498	4241	924	3174	928	3883	3898	3063	2748	2900	1253	2133	2992	2082	6442	2750	1542	3276	2897	1807	3672	3453	4724	3529	1611	2996	1550	4954	3377	2157	2520	2597	3046	1867	5944	2816	3095	1917	4733
AL513327.3	ENSG00000270115	lincRNA	5	12	9	6	8	3	4	5	5	5	15	15	3	21	39	10	12	13	4	3	12	12	10	7	3	8	6	13	11	7	17	42	7	5	5	49	9	10	10	8	4	2	25	4	8	6	4
PHC2	ENSG00000134686	processed_transcript	2830	6656	6352	5938	8919	8426	4605	4140	5830	24721	5901	7592	6302	7117	5979	11676	8493	13103	3907	9620	4361	8379	9954	7751	7811	7051	7961	5933	8987	4906	7194	5687	5516	4966	2864	11111	6250	9665	5224	6443	5904	8710	11214	9028	6727	7549	10564
ZSCAN20	ENSG00000121903	processed_transcript	98	229	175	261	183	495	131	80	204	575	424	334	220	588	304	319	258	337	120	218	196	336	379	222	175	292	290	296	324	94	330	135	219	254	174	408	171	247	539	302	126	206	214	321	413	392	297
CSMD2	ENSG00000121904	processed_transcript	13	107	66	99	67	9	51	20	16	527	304	88	34	105	54	603	304	373	216	311	103	402	726	2448	55	112	232	691	481	53	40	152	136	60	25	630	855	577	58	33	43	74	262	306	84	1393	1214
HMGB4	ENSG00000176256	processed_transcript	0	0	1	0	0	0	0	0	0	1	4	0	0	0	0	0	0	0	0	0	0	0	1	0	0	0	0	2	0	0	0	0	1	0	0	0	0	3	0	0	0	0	2	0	0	0	0
DLGAP3	ENSG00000116544	processed_transcript	8	47	30	36	54	21	15	23	16	84	46	34	39	33	490	92	74	297	74	53	91	25	753	272	97	59	880	173	37	161	146	80	97	309	25	64	56	69	67	60	47	52	40	168	327	191	133
AC114490.1	ENSG00000241014	processed_transcript	62	245	198	96	165	279	85	75	94	474	161	114	173	519	452	294	102	633	72	156	212	301	227	378	175	185	283	267	587	250	383	495	324	151	138	677	138	188	338	236	161	402	110	160	304	101	191
ZMYM6	ENSG00000163867	processed_transcript	410	1083	951	860	865	1092	611	520	626	1571	967	1112	746	1549	1154	1219	1095	1544	1432	480	1322	1033	901	2143	1135	1100	1833	1643	1422	636	1293	865	1155	660	1015	1509	667	1307	1257	1082	989	845	907	998	1201	941	1070
ZMYM1	ENSG00000197056	processed_transcript	681	764	735	698	609	1695	274	296	454	1305	1293	2145	1319	3174	2090	2569	1777	2125	1170	506	1673	1592	1210	2063	1160	1760	1831	1636	2636	466	3247	1804	1680	1175	1447	3364	726	1900	2581	2128	1565	1206	1933	1397	2328	2773	2303
SFPQ	ENSG00000116560	processed_transcript	9770	11846	12045	11716	12598	19537	5387	5917	18614	22021	17752	23138	22233	38777	15287	22765	30324	25055	17712	9902	17771	22496	33079	25539	20710	19811	26881	20753	21520	19345	36231	26803	17915	25303	12788	22354	18677	25535	26047	23527	24417	18171	22853	29752	23563	23181	22093
ZMYM4	ENSG00000146463	processed_transcript	2268	3717	3470	3190	3060	7551	1905	1602	2622	6095	6032	6625	4466	9674	4823	5326	4905	4757	3607	2579	4727	4712	5790	4519	3126	4588	5185	3640	5308	3707	9116	4135	4563	5595	3907	8151	4295	4456	8062	4460	6163	2332	8158	5110	4546	4788	5200
KIAA0319L	ENSG00000142687	processed_transcript	4878	10039	10946	7447	5937	17801	6657	7517	4011	4793	10048	5377	5996	8547	5282	5575	8541	10913	4986	3558	5131	7020	4686	4381	4111	4462	7784	6211	11383	3648	9333	4031	5034	4863	6408	6937	3860	3488	5522	6554	6357	6657	6109	5227	6446	4907	5771
NCDN	ENSG00000020129	processed_transcript	1701	1557	1986	1563	2112	3365	1061	903	5295	5007	1482	2682	5302	2598	1988	4845	4558	6921	2575	2387	1755	3619	3652	3564	3006	2119	4906	2288	4398	1832	3392	1719	2483	2348	2291	3448	3061	3904	6538	4704	2751	4052	2156	3207	3272	3934	4144
TFAP2E	ENSG00000116819	processed_transcript	70	41	37	23	26	58	20	18	464	85	106	50	284	136	64	124	205	460	282	38	100	270	391	95	231	64	769	381	354	51	138	149	54	204	101	79	48	29	38	57	43	33	327	68	478	303	45
PSMB2	ENSG00000126067	processed_transcript	4260	3523	3442	3481	3663	7744	2446	2296	6996	6599	10683	11975	19347	16776	11644	22352	21159	33962	8511	9095	11026	14812	15224	11704	20377	20188	27414	7160	13040	11083	11171	11530	13221	14539	7128	12989	7483	14454	13074	19498	21621	22166	17746	16407	12907	15602	14271
C1orf216	ENSG00000142686	processed_transcript	154	361	270	326	671	698	153	116	469	2278	221	843	661	711	1143	1050	660	1055	339	833	283	892	1014	1233	465	746	907	666	830	736	1273	828	466	417	175	1559	962	1054	953	729	722	632	678	1238	975	891	1069
CLSPN	ENSG00000092853	processed_transcript	134	139	186	1164	54	1174	84	54	285	178	877	1810	2049	2723	498	5468	2123	1827	709	589	1307	1456	2415	1631	1441	2854	3426	707	1521	893	1727	1434	909	1325	331	2871	1360	2766	2921	2525	3179	2238	4353	2857	2509	5288	2105
AGO4	ENSG00000134698	processed_transcript	1849	3499	2293	2269	2940	3258	1171	1376	1224	4817	3577	2395	1394	4312	3737	2750	1940	2478	1884	1257	2118	1511	2642	1980	1242	1527	1897	3755	3803	1290	2972	1407	2480	2226	2615	4827	1282	2010	2492	1794	2480	1196	2168	2936	4723	1936	1861
AL139286.2	ENSG00000271914	lincRNA	1	7	10	6	21	3	11	3	9	13	12	17	5	23	15	7	12	24	4	6	12	7	17	5	7	3	12	30	9	21	20	14	9	10	3	19	7	4	21	13	15	11	49	4	11	5	4
AL138787.1	ENSG00000232862	processed_transcript	0	7	1	2	7	3	0	0	1	2	45	2	0	3	8	5	1	3	15	0	2	1	6	1	5	14	8	1	2	0	2	0	24	1	3	5	1	18	2	1	3	7	36	1	1	0	0
TRAPPC3	ENSG00000054116	processed_transcript	1961	1386	1492	1199	1136	2620	1271	965	2019	2340	2000	2923	3206	3150	3176	2846	3285	7249	2997	1926	2761	3545	3323	2947	4361	3778	4489	2528	3354	2523	2421	2587	2472	3324	2558	2484	2134	2917	3656	3422	3121	4223	3251	2961	3488	4150	3043
MAP7D1	ENSG00000116871	processed_transcript	8944	3872	2681	3274	9396	4948	2350	1459	11512	24136	4083	15782	36942	16627	8436	30221	23025	40110	22561	15973	13535	23814	23020	19160	26691	20262	37193	14092	17071	6169	5112	15076	17540	24747	10379	20743	9909	19456	8120	17605	6701	17005	8949	17452	19208	28920	23032
THRAP3	ENSG00000054118	processed_transcript	5033	7363	6414	5249	7716	15561	3830	4100	6665	17334	8177	12884	10499	17120	12481	17357	10443	9144	9655	5308	11789	9740	16634	12094	8152	10164	10807	6428	14300	5009	14181	7795	8986	11518	7876	15203	8447	13440	12092	11446	11012	8314	11754	13974	9700	21061	13932
SH3D21	ENSG00000214193	processed_transcript	885	138	168	92	73	830	47	23	1853	231	650	893	842	1461	945	1088	964	3131	8178	284	944	2640	1197	256	749	1285	2266	1786	2903	575	911	866	278	455	1034	784	323	417	1025	1142	550	868	346	667	1901	2346	576
EVA1B	ENSG00000142694	processed_transcript	230	249	164	158	187	178	147	112	419	853	188	539	614	576	504	1269	727	3449	1239	1322	643	898	1697	1206	738	938	941	910	1150	955	581	589	374	701	289	937	1135	896	353	370	619	710	220	833	1325	501	1382
STK40	ENSG00000196182	processed_transcript	7492	4669	3605	3530	6822	6604	2680	3013	4108	12472	5228	6541	3173	6965	4484	4970	4224	6090	4087	5915	7634	4958	3471	6506	3044	5689	4136	4304	3967	2659	4678	6430	5486	11927	6525	6798	4875	2496	3158	4696	6676	3683	3514	12321	5422	2907	12240
LSM10	ENSG00000181817	processed_transcript	524	551	522	410	639	872	514	385	1006	1235	712	808	1176	886	958	1350	1624	2956	923	1089	954	1356	1320	1275	1407	1177	2119	682	1062	1422	883	1058	980	1525	516	1063	1075	1176	2001	1310	1330	1523	793	1173	1888	1192	1245
OSCP1	ENSG00000116885	processed_transcript	98	242	276	148	243	229	178	168	214	469	341	367	152	327	584	365	432	537	222	281	308	584	318	176	189	584	171	217	316	262	694	152	194	387	214	477	166	206	180	502	311	95	99	196	225	247	363
MRPS15	ENSG00000116898	processed_transcript	1877	1865	2105	1616	1377	1977	1896	1536	2254	2257	2142	3271	3512	2726	3057	4832	5971	9275	3434	2625	3411	4147	4217	3090	5804	6353	5813	2319	3676	5934	3047	2678	2274	4973	2300	3109	2413	4477	5521	5103	5761	6076	5298	4007	4919	4590	3905
CSF3R	ENSG00000119535	processed_transcript	84	516	97	81	127	81	81	163	101	976	660	86	172	276	658	511	266	168	400	616	159	257	237	244	178	345	131	293	292	696	326	485	487	242	149	544	89	301	340	203	279	396	355	204	198	351	471
GRIK3	ENSG00000163873	processed_transcript	60	329	164	105	1167	0	39	72	41	2191	71	5	2	14	116	76	0	2	12	367	36	12	24	69	1	3	4	20	4	22	42	2	129	10	33	837	15	12	4	1	3	0	15	4	245	3	20
AL353604.1	ENSG00000223944	lincRNA	0	0	0	0	0	0	0	0	0	0	6	0	0	0	0	0	0	0	1	0	0	0	0	0	0	0	0	0	0	0	0	0	0	0	3	0	0	0	0	0	0	0	2	0	0	0	0
MEAF6	ENSG00000163875	processed_transcript	1753	1836	1948	1944	1649	3010	1450	1196	1493	3366	2574	3785	3172	3703	4080	3976	4108	4005	3937	2163	2682	3480	3923	2983	4928	4175	5497	2899	3545	2892	3766	2448	2934	4446	2301	3714	2757	3222	3890	3421	4521	3612	4219	5280	4346	3069	3587
DNALI1	ENSG00000163879	processed_transcript	41	843	953	950	775	22	751	360	53	1454	713	173	25	28	167	187	36	57	34	282	57	51	113	69	13	58	45	81	67	25	990	87	62	23	50	390	111	102	55	26	49	29	66	83	226	38	124
GNL2	ENSG00000134697	processed_transcript	1603	1462	1503	1710	1266	3627	950	953	2205	3012	2826	4491	4423	4307	3172	6535	3901	3696	4948	1945	3244	4525	5327	3714	4570	4064	5463	2324	3950	3713	4273	3762	3241	3829	1887	3577	2661	3886	5222	3660	5213	6204	6330	4778	4150	5875	3827
C1orf109	ENSG00000116922	processed_transcript	538	680	780	621	595	1228	513	387	830	1425	844	1502	1610	2296	1663	1985	1705	1045	816	787	1081	1488	1559	1255	941	1496	1597	630	1369	791	2541	1324	1076	1226	708	1412	831	2056	3000	1766	2224	1957	1566	1656	1689	1470	1658
EPHA10	ENSG00000183317	processed_transcript	90	275	144	174	74	1683	112	94	24	31	1452	31	37	43	549	57	2	32	184	36	111	29	371	8	5	26	16	7	130	86	92	59	30	11	140	546	1	14	7	15	25	63	99	68	80	102	7
C1orf122	ENSG00000197982	processed_transcript	1505	1223	1319	951	1195	1988	1142	1011	1620	1862	1095	1767	3352	1433	2060	2243	3102	3457	1924	2159	1752	2907	2753	2534	2501	2991	2777	1024	1679	2177	1844	1701	1137	2733	1581	1418	1516	2135	3048	2739	2885	3607	2857	1420	2841	3029	2120
MTF1	ENSG00000188786	processed_transcript	4275	1375	1231	1338	1549	3435	710	755	3113	3444	2536	4826	3592	4480	2320	2665	3441	1483	1979	1663	4148	2852	2277	2424	2023	1573	3273	1582	2601	1113	2639	1599	3063	2849	5519	2497	1370	2554	4862	2552	1859	2117	3558	3177	3182	2537	2513
INPP5B	ENSG00000204084	processed_transcript	870	2134	1232	1208	2215	2155	902	772	905	4347	1444	1691	1217	2299	1755	2098	968	745	732	1138	1667	1680	1829	1169	1162	1429	1369	796	2165	553	1535	2040	1303	1679	1169	3099	987	1800	1881	1911	1333	979	2077	2414	1921	1476	1825
SF3A3	ENSG00000183431	processed_transcript	2481	2224	2259	1971	2131	5147	1509	1540	3996	4584	3651	6061	5044	8355	4361	9972	6526	4591	3044	3576	5327	5692	8663	4977	5446	6043	8365	1963	6081	4464	6763	4116	3873	5923	3088	6547	4691	4776	6611	4759	7953	6262	9729	8030	7949	6266	7046
FHL3	ENSG00000183386	processed_transcript	771	592	564	466	960	335	340	378	1650	3217	543	1462	2913	1792	1190	3519	1982	1846	650	2887	2029	2644	6358	1980	2346	3811	3225	1469	3502	2171	1200	3422	827	1352	690	2390	2192	1760	1041	827	1611	3184	3080	3233	1847	2144	3169
UTP11	ENSG00000183520	processed_transcript	1086	995	1065	884	1314	1657	746	910	2098	2536	1267	2504	2748	2597	1714	3350	2770	3196	2363	1837	2868	3112	3618	2438	3770	3330	4223	1060	2424	2436	2296	1965	1560	2333	1620	2388	1984	2579	2988	1435	3327	4056	3314	2660	2455	2713	2353
AL139158.2	ENSG00000224592	lincRNA	54	3	11	0	2	0	1	1	18	5	23	45	20	40	5	39	9	33	11	30	78	80	98	22	48	192	69	118	18	8	19	36	11	31	168	13	69	9	0	7	14	63	13	149	38	19	51
LINC01343	ENSG00000237290	lincRNA	3	0	2	0	0	0	0	0	43	2	0	6	4	9	0	1	1	8	2	26	9	9	23	0	27	66	170	113	0	0	1	10	3	5	11	3	2	5	1	0	0	88	10	7	27	28	7
LINC01685	ENSG00000238063	lincRNA	0	0	0	1	0	0	0	0	0	0	19	0	0	0	0	3	0	0	1	0	0	0	7	0	0	0	0	0	1	0	0	0	7	0	0	0	0	0	0	0	0	0	3	0	0	0	0
RRAGC	ENSG00000116954	processed_transcript	1076	765	684	620	627	1340	599	485	995	1586	1339	1991	2829	1984	1621	1625	2636	2635	2291	1423	2589	1918	2151	2347	3489	3400	4048	9394	2642	1592	1317	1178	2043	1989	1983	2305	1220	2824	2080	980	1925	2872	1259	2890	2052	3516	2083
AL139260.2	ENSG00000273637	processed_transcript	5	1	0	1	1	4	0	1	3	2	2	2	4	4	2	8	4	3	2	0	0	4	2	5	1	9	2	3	1	0	1	1	1	7	0	2	5	3	5	2	4	4	2	2	9	4	4
MYCBP	ENSG00000214114	processed_transcript	1240	961	1103	1241	724	1751	851	596	1039	1299	1720	1901	1892	1751	1499	2240	2121	1945	1231	1032	2496	1429	1879	991	2293	2068	2296	3197	1708	1269	1555	1316	1271	2039	2052	1918	1318	1400	2835	1516	3090	1707	3220	1787	2325	1477	1691
AL139260.3	ENSG00000274944	processed_transcript	2	24	22	24	4	66	11	5	13	19	36	24	5	33	47	18	8	23	26	9	13	19	6	16	38	19	26	171	25	11	33	31	54	7	23	18	2	13	17	13	13	15	15	31	21	13	8
MACF1	ENSG00000127603	processed_transcript	9242	18195	13131	15662	30909	23001	6524	6267	24002	81401	12430	27820	51893	52864	19213	84439	32647	16398	63203	30068	18338	49267	56369	33742	25333	17963	58653	184473	87632	4700	15503	23832	18812	32978	13128	53758	18402	34317	25052	21497	8861	34672	22762	49814	34098	125684	44541
AL356055.1	ENSG00000270040	sense_intronic	2	1	3	5	6	1	1	0	2	9	5	7	3	2	5	6	2	9	17	4	4	14	10	2	18	10	12	303	11	8	3	5	8	3	2	6	3	10	0	3	1	8	12	8	12	6	2
PPIEL	ENSG00000243970	processed_transcript	17	40	27	22	51	19	14	1	14	61	66	31	19	49	68	43	22	13	14	1	32	42	36	17	0	52	28	205	47	20	25	58	25	11	4	83	11	47	17	57	35	25	23	25	33	33	8
PABPC4	ENSG00000090621	processed_transcript	6162	11180	17470	13791	9991	11845	13139	18063	9398	11150	9745	11472	13622	12825	18628	22721	19286	30278	9168	9697	11346	9405	21444	9601	10787	12186	9563	37720	11171	17384	10427	16119	10703	15002	7888	14394	9443	12971	20179	10944	14126	16242	34141	14288	24600	18621	17441
PPIE	ENSG00000084072	processed_transcript	984	1309	1430	915	1322	2258	663	795	665	2198	855	2017	1858	2273	2408	1746	2050	2506	1166	1478	1935	1874	2750	1661	2714	2467	2354	4765	2926	2072	2866	1281	1522	2354	1233	2217	1717	2246	3263	1906	3399	2739	3439	2801	2917	2387	2611
TRIT1	ENSG00000043514	processed_transcript	704	558	666	371	412	874	378	339	657	911	676	1235	1026	1470	1071	1755	1188	995	578	503	1095	1637	1498	966	981	1643	1476	3684	1415	1224	1251	1212	774	1802	1133	1424	958	1476	1914	1257	1451	1470	817	1638	1544	1771	1391
MFSD2A	ENSG00000168389	processed_transcript	1387	72	248	421	115	416	65	69	1461	210	495	2372	1234	2256	564	2778	1478	2850	645	731	1300	1780	1634	3132	1195	828	5216	2714	1162	1669	1569	560	1029	2749	797	625	582	5397	3352	1411	1558	2266	1628	808	3232	4456	1122
CAP1	ENSG00000131236	processed_transcript	14151	9583	6042	9519	11330	20752	5815	3960	21416	36256	18562	24256	30767	29659	16711	40509	42254	28150	24807	23781	24821	34812	40355	28131	51706	25869	58299	41529	42213	13560	11905	12463	21008	23432	22907	30405	20821	27636	22529	18128	25796	30330	31163	39389	34538	47887	35914
PPT1	ENSG00000131238	processed_transcript	1672	3866	3552	2018	5150	6209	2087	2028	2983	12877	4387	8784	5684	12866	9002	17376	15457	18212	2968	7514	9047	8706	9373	17274	14420	12673	13391	9410	13636	11458	15817	6610	7639	10611	2685	14587	19495	25389	16010	12418	14005	7833	17852	17526	9523	8499	13797
TMCO2	ENSG00000188800	processed_transcript	2	0	1	1	0	0	3	0	0	2	40	2	0	2	1	4	1	3	19	2	4	0	1	0	0	2	2	6	5	3	6	2	6	0	0	3	0	3	1	3	0	3	28	2	2	7	0
ZMPSTE24	ENSG00000084073	processed_transcript	2004	2704	2337	2800	2332	7255	1924	1508	2864	6352	4337	4926	4376	4703	5020	7229	6742	4052	5072	3141	4161	6807	5223	5650	9462	6627	9511	11142	4187	3120	3938	3494	3688	4511	3799	5340	3978	7945	8342	3036	6906	6276	4304	7474	5736	8236	5170
COL9A2	ENSG00000049089	processed_transcript	77	1572	1355	154	210	219	320	637	42	615	2135	4075	303	5282	255	1124	82	684	156	140	183	265	926	309	150	338	211	987	542	167	13288	3397	693	346	41	752	257	703	40	204	184	286	159	585	436	184	1344
SMAP2	ENSG00000084070	processed_transcript	1884	5528	2317	2166	2070	3442	2372	2123	2257	4412	3295	3589	3469	3402	2559	4028	2836	1852	2177	2639	2689	2355	6344	2260	2908	2978	3396	3499	2313	1363	3504	1254	5635	2492	2214	3247	1725	3184	4181	1893	3556	1953	1686	3628	2924	3716	2992
AL031985.3	ENSG00000260920	sense_overlapping	72	120	109	101	67	311	57	88	114	170	136	352	221	334	104	395	84	122	158	72	145	100	173	250	174	60	163	452	179	76	543	387	220	178	90	408	172	222	240	62	152	169	199	218	231	245	157
ZFP69	ENSG00000187815	processed_transcript	122	183	177	129	135	379	116	69	65	417	252	263	252	578	110	485	387	286	182	205	269	430	471	434	320	406	691	1190	249	139	555	341	418	282	168	585	308	453	731	264	390	277	347	550	487	354	353
EXO5	ENSG00000164002	processed_transcript	146	116	161	171	118	336	72	95	77	302	197	419	398	608	246	443	372	161	117	221	222	184	514	271	316	528	344	1032	417	187	667	329	303	266	204	554	216	213	677	259	395	417	273	632	595	610	464
ZNF684	ENSG00000117010	processed_transcript	44	293	353	264	183	284	193	137	48	309	251	142	129	341	239	323	135	90	70	116	126	162	189	169	166	170	267	445	164	88	248	206	263	96	62	414	120	222	256	92	299	205	320	186	202	169	125
AL031289.1	ENSG00000237899	lincRNA	0	6	2	5	2	3	0	1	2	5	31	0	4	11	5	1	0	1	10	1	0	6	5	3	2	0	4	6	7	2	8	5	13	0	2	2	1	5	1	2	0	4	17	2	3	2	1
NFYC	ENSG00000066136	processed_transcript	2193	2726	3153	1996	1791	4624	2210	1767	1487	2762	3412	3732	4605	5603	5794	3062	4342	3562	2993	2200	4280	3199	5073	3232	4844	5626	4933	7263	4524	2713	4187	4614	3365	4516	3614	3437	3117	2712	4355	2950	3622	3508	4156	5077	6973	3991	2897
KCNQ4	ENSG00000117013	processed_transcript	184	394	234	300	1263	321	237	134	279	2757	113	113	152	232	557	458	36	133	75	778	161	41	205	235	32	107	101	110	217	103	144	69	215	127	181	1279	107	97	101	38	70	71	269	63	668	44	92
CTPS1	ENSG00000171793	processed_transcript	1522	569	516	1034	1030	1388	302	258	2745	1790	1311	3726	4063	2842	1250	6334	6497	4045	1711	1472	3352	3410	4588	3363	4210	4931	4644	3947	3332	2244	2704	2799	2305	3875	1215	3088	2354	5526	2882	2483	3834	3364	6150	3093	4404	6460	5226
SCMH1	ENSG00000010803	processed_transcript	925	2386	3043	2378	4520	4240	1856	1817	1563	10636	2938	2880	2446	4603	4911	5099	2575	2065	724	3307	1687	3022	2919	2533	2053	2505	1646	8969	2275	2231	4287	2968	2281	1719	1014	6646	2126	3024	2360	1281	2393	2233	2300	3517	2902	2883	2767
AC093151.3	ENSG00000235358	lincRNA	1	4	1	4	5	4	4	1	0	17	8	5	1	13	10	6	6	3	12	3	8	1	5	1	2	22	2	76	3	6	4	4	14	2	0	6	0	1	5	1	4	0	19	2	2	3	0
FOXO6	ENSG00000204060	processed_transcript	49	85	266	99	184	44	198	103	32	430	67	377	161	819	715	168	108	181	65	255	142	390	400	516	75	455	263	434	729	561	525	534	286	933	66	902	136	102	364	136	393	198	240	262	283	113	118
EDN2	ENSG00000127129	processed_transcript	639	43	47	43	18	19	20	13	375	41	15	258	2448	337	158	29	77	213	62	360	172	377	2213	78	710	172	83	181	4160	1598	28	4	261	4289	178	71	188	1201	107	135	171	881	14	1136	6199	75	18
HIVEP3	ENSG00000127124	processed_transcript	1750	707	977	586	946	227	325	281	1252	1769	1092	7742	1707	4724	5309	5793	2079	962	647	895	3424	2534	2722	3172	1382	1231	3531	4577	2396	1912	6997	2055	4845	1409	2217	5016	1575	1840	1466	1008	608	6707	1463	7557	882	5185	2345
AC096540.1	ENSG00000227527	sense_overlapping	2	13	9	5	12	15	10	7	6	15	6	10	4	7	29	12	4	9	11	12	6	6	22	5	9	14	14	18	8	19	27	10	9	5	6	8	8	16	29	22	5	10	25	4	25	12	7
PPCS	ENSG00000127125	processed_transcript	1387	2111	2552	1854	1434	4047	2182	1608	1380	1912	2754	2261	1970	2074	2536	1968	2803	2025	1927	1173	2729	2375	2400	1735	3922	3046	3105	3807	2939	1289	2563	1670	1962	1952	1960	2398	1791	2515	3437	1590	5094	1874	2928	2665	2659	2765	1896
CCDC30	ENSG00000186409	processed_transcript	34	173	238	167	125	227	89	55	51	348	327	182	24	360	342	78	41	93	165	78	108	190	71	58	67	124	55	768	124	85	850	93	236	81	77	246	54	102	112	82	133	43	263	143	80	49	76
AC098484.2	ENSG00000234917	lincRNA	4	8	12	6	10	16	9	6	3	10	9	10	1	25	14	9	3	8	2	7	7	9	11	10	2	10	9	27	13	23	22	28	8	8	4	14	6	7	21	8	12	16	27	5	14	11	5
YBX1	ENSG00000065978	processed_transcript	13754	17375	17479	17019	19636	43422	13296	13266	20583	37350	26832	40637	46083	36308	18775	57688	46584	46035	21177	23384	22202	45401	51824	31477	48185	35310	55143	45850	35673	31120	33525	36336	29051	36069	16204	29486	19781	34233	66556	23861	51598	42924	55172	52842	44117	63874	42422
P3H1	ENSG00000117385	processed_transcript	566	1021	1369	700	729	1372	576	382	530	4259	895	2685	5496	2566	2181	5996	3946	3515	827	5155	1884	3964	6363	8203	2441	3660	6274	6805	3778	4261	7286	3481	1275	2030	585	5122	8827	4349	3102	1227	5074	3636	3032	5150	2791	3521	9208
C1orf50	ENSG00000164008	processed_transcript	378	328	353	255	279	564	290	234	352	521	451	429	509	392	485	615	523	765	545	476	652	723	921	295	939	719	702	1547	762	447	510	646	281	635	403	507	401	453	558	366	507	800	611	804	809	715	719
TMEM269	ENSG00000274386	processed_transcript	1	4	2	1	0	4	2	1	5	7	52	6	13	22	38	3	3	15	10	5	13	16	4	11	3	4	4	44	21	3	12	4	4	1	1	15	6	9	36	1	11	2	47	11	2	1	9
SVBP	ENSG00000177868	processed_transcript	174	194	182	219	229	368	139	137	393	549	379	462	531	641	404	576	796	723	347	323	515	395	842	321	1518	623	808	775	912	713	610	444	347	516	215	433	425	410	599	328	886	870	846	849	858	476	518
ERMAP	ENSG00000164010	processed_transcript	978	1051	1215	951	786	2862	662	674	1025	1599	809	1813	1036	2581	1488	1595	1243	1238	474	674	1369	1193	1343	1460	577	771	1567	3930	1616	954	1471	1297	1210	1281	1210	2854	992	1158	792	1104	1301	627	929	1685	1414	1279	1308
SLC2A1-AS1	ENSG00000227533	lincRNA	74	19	15	4	33	35	8	6	74	56	189	86	217	81	233	142	113	538	232	36	103	179	648	167	1199	396	346	1098	943	72	113	146	98	239	108	102	96	222	344	108	97	142	187	233	326	97	62
FAM183A	ENSG00000186973	processed_transcript	31	5	23	0	0	55	7	0	18	1	227	59	50	600	310	85	38	145	90	239	51	159	49	30	234	145	135	602	91	99	256	140	160	69	55	143	68	49	106	72	128	34	52	161	182	31	78
EBNA1BP2	ENSG00000117395	processed_transcript	1659	1318	1253	1473	1149	3571	1080	937	3812	2184	2974	4232	5266	4043	2745	6521	6034	6376	3962	2551	3758	5753	5740	3760	5853	6379	8106	5196	3976	4149	3593	3315	3270	4564	2228	3176	3358	6514	8716	3730	5966	6663	10525	7152	4491	6468	5587
TMEM125	ENSG00000179178	processed_transcript	506	1859	1156	1169	494	2916	1117	1526	286	17	1484	300	206	186	10	70	165	231	597	82	451	170	133	63	414	214	701	225	1044	340	221	34	441	448	849	138	35	139	204	144	349	22	22	139	1356	93	51
TIE1	ENSG00000066056	processed_transcript	334	1211	1013	701	1608	462	584	353	233	8055	341	829	284	377	846	2275	896	338	255	3927	817	608	1312	880	222	212	1755	685	441	405	761	365	702	779	573	2012	711	715	661	741	705	744	421	793	1904	1236	1444
CDC20	ENSG00000117399	processed_transcript	822	259	408	781	57	2293	80	56	982	177	2188	4120	7477	5790	886	9832	7194	6920	973	2299	2193	5557	12564	3237	4972	5919	8429	4010	5946	2499	3245	3770	2712	5539	1189	3260	2333	6661	8296	5495	7503	11231	9525	8922	7747	14091	5055
ELOVL1	ENSG00000066322	processed_transcript	13928	3519	2619	3878	1821	10073	2841	2000	10840	4655	5254	9233	9908	6205	4721	8140	16063	15405	7917	6137	8235	11221	9297	6248	14215	5080	21484	11232	7980	4081	3108	6202	7031	10193	13084	4913	5057	7868	9371	5660	5502	9848	4724	11636	12824	9130	7685
SZT2	ENSG00000198198	processed_transcript	4631	5111	4486	3283	5444	8006	2091	1960	3918	9789	5612	4433	6804	11513	7162	9475	6474	5176	3636	4426	4690	6451	5778	4342	3588	3839	8285	22406	5105	3273	5955	5475	4963	3443	6474	9780	2693	4467	7462	4743	4049	6699	4530	5795	6341	4825	6094
HYI-AS1	ENSG00000229348	3prime_overlapping_ncRNA	7	8	10	8	7	13	5	13	20	6	14	6	18	13	18	12	14	47	16	16	11	25	14	22	17	22	69	116	10	19	14	11	6	17	19	21	10	10	30	12	22	26	20	19	17	14	10
PTPRF	ENSG00000142949	processed_transcript	48221	22356	19697	21718	22351	136125	11361	12561	35158	28322	54960	90435	37226	101022	94145	79156	90440	36153	23705	23004	71597	71644	41373	57642	40921	75146	48184	104525	145024	37624	60644	80702	64040	83868	54776	106027	40981	59487	60200	65990	23626	46506	96036	163855	91519	110208	107493
ST3GAL3	ENSG00000126091	processed_transcript	204	416	467	234	1209	486	256	272	367	2420	595	639	379	938	1041	942	720	1366	181	610	508	520	585	941	506	2664	745	517	3270	1915	762	1420	711	1313	183	1088	904	748	549	1486	623	500	770	1297	888	761	1035
IPO13	ENSG00000117408	processed_transcript	4497	2647	2852	2160	2265	3668	1906	1427	3451	4694	2276	3673	6110	6061	5128	6134	8301	5601	3309	3028	4970	7365	4534	5023	3653	3176	8496	4612	5595	3314	2793	3436	3667	5306	4681	6136	3485	7097	6086	3279	4458	6737	2403	7050	6392	7993	6318
DPH2	ENSG00000132768	processed_transcript	944	809	823	939	662	2662	540	569	1472	1408	1826	2296	2340	2708	2306	3192	2906	2310	969	1356	1720	1888	2655	1823	1272	1692	2218	1010	1355	2056	1650	1986	1112	2051	1001	1947	2327	3280	4350	1420	2692	2697	3460	2305	2897	5299	2501
ATP6V0B	ENSG00000117410	processed_transcript	3630	5288	4922	4522	3016	4699	5012	3634	4122	3998	4842	5506	7267	5266	5553	6983	10093	10212	5313	5979	4394	6294	5174	5988	14071	7388	7930	4989	8269	7778	4616	4604	4938	8338	3865	3826	3919	6699	8205	5758	9753	8788	6027	10002	7730	9465	8223
B4GALT2	ENSG00000117411	processed_transcript	1681	1295	1249	1366	1679	4094	801	759	4530	4168	1869	4638	7218	7231	4106	8578	9211	8728	2209	4813	3101	4889	6491	5757	4020	8300	5463	6144	6074	4962	3873	5138	4487	5612	2509	6666	4655	5830	9146	5362	3885	9715	7919	9141	7589	10093	6618
CCDC24	ENSG00000159214	processed_transcript	120	229	375	276	226	529	261	144	277	293	584	374	886	1416	1094	1331	355	1512	534	284	354	715	848	776	462	1579	509	576	577	1196	894	284	1123	941	189	902	378	488	3022	1637	843	1176	360	524	3816	855	807
SLC6A9	ENSG00000196517	processed_transcript	6565	1272	780	288	896	308	609	1060	4678	1236	456	3625	3494	5211	4048	3594	4034	3282	2964	1684	4351	1813	1293	2341	2199	2935	4466	1919	1419	1594	1193	5276	2368	2581	5284	5840	3421	6828	8029	2955	2074	4492	3133	2330	5256	3847	4056
AL139220.2	ENSG00000230615	lincRNA	145	17	37	25	13	10	29	24	232	645	183	15	26	54	235	1585	33	116	72	319	219	66	123	303	24	62	91	75	155	68	178	44	261	98	111	498	110	250	72	24	67	152	179	184	242	24	240
DMAP1	ENSG00000178028	processed_transcript	959	1721	1776	1156	1210	1687	940	1188	1075	2178	1715	1823	1668	2839	3500	2141	1974	1785	936	1227	1614	1509	2654	906	1869	2019	2000	2366	2181	2219	3369	1649	1056	1430	1463	2615	1323	1457	2011	1628	2025	2176	1249	2248	2162	1435	1913
ERI3	ENSG00000117419	processed_transcript	1213	1231	1320	1088	1290	3313	922	821	1452	3064	2207	3076	3421	3729	4041	4244	4226	5104	1425	2877	2575	3176	4520	3458	2592	3406	3832	2111	4157	4880	3050	2882	2564	4389	1458	4590	3204	3920	4804	2530	4805	3157	3076	4977	3683	5829	4299
ERI3-IT1	ENSG00000233602	sense_intronic	6	9	9	10	6	14	3	2	4	18	9	6	4	33	23	5	5	5	1	1	3	19	15	4	2	7	7	25	7	3	34	20	7	4	6	19	4	7	3	5	0	1	9	3	6	12	2
RNF220	ENSG00000187147	processed_transcript	1280	1780	1533	1404	1347	5399	1193	1165	2257	2914	3303	2850	3410	3906	3537	4048	3456	3982	1687	1905	3164	2246	4834	3226	3142	3919	4149	4194	4441	3070	3052	3144	2771	3474	1624	3982	3645	4616	4934	2892	4762	4692	4507	4923	3933	4423	5183
TMEM53	ENSG00000126106	processed_transcript	224	369	365	391	222	2030	356	168	281	464	875	255	562	467	500	361	372	475	278	411	432	512	605	410	803	342	746	292	724	537	291	134	298	545	379	510	317	490	630	440	821	487	551	547	764	378	525
ARMH1	ENSG00000198520	processed_transcript	35	46	33	28	11	32	9	11	5	55	136	18	26	72	210	45	9	35	29	19	85	109	98	68	32	62	20	87	148	89	215	16	102	17	16	168	15	29	6	8	79	30	199	24	22	33	25
KIF2C	ENSG00000142945	processed_transcript	547	202	533	553	67	1676	65	48	440	198	1648	3895	4123	5344	1102	5917	5257	2626	594	1904	2107	3130	6244	2097	2736	3390	3844	2064	4482	1596	5077	2993	1739	4028	663	4612	1816	3191	4738	3720	5044	5083	4977	5349	5199	5584	3661
RPS8	ENSG00000142937	processed_transcript	49040	21073	22630	17402	25171	57300	14928	19657	48169	43377	44970	64312	30516	42242	51107	51233	46116	98276	33676	29022	49112	39747	64599	32077	57289	32256	33634	39368	75121	43983	67052	48948	35754	50605	41556	27492	25624	48574	65626	23405	57094	83169	79989	69408	46635	46658	50007
PLK3	ENSG00000173846	processed_transcript	5431	460	465	746	1235	586	293	263	1641	2146	539	2076	3389	1146	1127	3103	3590	2803	2201	1539	3709	1632	4407	1434	6183	1089	2874	2253	4234	2324	1270	860	1395	2747	5313	1564	1115	1561	871	860	541	1747	1627	2013	1900	2237	1762
BTBD19	ENSG00000222009	processed_transcript	341	284	176	227	579	54	84	86	200	1307	172	336	252	796	317	745	372	306	459	418	484	503	663	525	193	240	893	883	465	215	346	354	184	97	322	873	467	528	122	99	75	152	370	301	163	324	769
EIF2B3	ENSG00000070785	processed_transcript	617	618	542	458	507	841	439	384	632	1179	907	1242	1589	1111	1137	1492	1630	1286	801	815	1243	1305	1458	915	1708	1291	2172	1047	1404	943	1174	909	767	1125	793	1379	778	1509	1483	936	1669	1957	1317	1625	1437	1584	1136
HECTD3	ENSG00000126107	processed_transcript	5258	4247	3544	3818	2669	13047	3133	2167	3668	5924	9764	5138	6128	5886	6372	7722	5788	5442	4708	4740	6102	8563	7052	3645	6932	4065	8562	5096	7826	2831	3330	4428	3782	4003	7217	6555	5227	5228	6557	3322	5118	6848	5778	9467	7337	5744	7148
UROD	ENSG00000126088	processed_transcript	1076	1261	1463	834	1402	1311	1043	881	1104	2926	1150	1932	2408	1735	2622	2671	2028	2941	831	2157	1880	2217	3585	1544	3004	2283	2430	1608	3228	2605	2417	1324	1280	1860	1382	3012	1750	2278	2367	1597	2936	2774	2151	3029	2647	1757	2282
ZSWIM5	ENSG00000162415	processed_transcript	531	602	466	419	623	4682	293	401	126	1245	1940	263	505	442	775	235	306	564	719	312	1153	482	1340	964	170	31	87	163	1484	192	836	23	477	293	378	1536	317	801	868	657	741	346	251	432	2293	214	253
LINC01144	ENSG00000281912	lincRNA	23	38	36	12	15	78	18	16	4	30	48	33	35	94	141	32	32	86	21	13	18	44	82	29	50	33	41	23	71	80	79	13	23	35	36	55	37	29	55	73	45	55	34	38	86	32	19
TOE1	ENSG00000132773	processed_transcript	580	434	384	635	458	1822	273	267	462	880	1159	1023	699	1071	647	966	922	845	335	519	669	784	1351	561	538	1067	852	485	738	575	1237	528	383	758	522	689	500	664	1177	528	689	1317	872	792	1148	991	674
TESK2	ENSG00000070759	processed_transcript	1235	492	440	266	333	895	313	514	320	580	753	1163	1498	1184	1371	839	500	1189	545	237	995	347	960	614	716	337	444	1339	1458	434	1317	829	872	1511	1750	977	442	710	1624	621	807	705	357	896	1561	981	556
CCDC163	ENSG00000280670	processed_transcript	48	76	159	139	59	147	140	150	61	143	183	79	101	444	80	265	89	52	24	130	117	69	179	68	54	63	58	76	194	25	266	151	101	90	61	193	61	150	141	49	89	167	125	83	120	83	88
MMACHC	ENSG00000132763	processed_transcript	219	574	595	412	277	1608	412	424	148	521	846	651	1066	1012	1418	1169	812	425	400	389	862	687	1631	328	497	458	645	466	597	607	940	741	399	575	460	763	431	596	1013	561	620	934	1398	461	1042	740	468
PRDX1	ENSG00000117450	processed_transcript	18340	7310	5288	5959	3970	14530	4237	2949	24369	9799	13410	20876	18132	16639	17999	19901	39750	67190	7617	9113	19750	18736	20113	19268	30892	18781	34294	9116	18573	41554	13648	10421	19496	35235	26865	9748	45245	49639	84689	31738	79397	25971	21061	35984	55391	17948	35316
AKR1A1	ENSG00000117448	processed_transcript	5602	4015	3588	3193	2333	12964	3188	3064	3150	3521	5350	3860	4732	4660	5994	3701	5364	7184	2397	4306	4733	3804	6208	5998	3274	4444	5630	3113	5577	8448	2269	6794	3801	5430	7128	3953	5168	9081	10668	4065	15398	4742	4325	4827	7494	2907	4040
NASP	ENSG00000132780	processed_transcript	1836	2544	3077	2553	2945	5027	1284	1300	1865	7035	3931	8135	7037	13061	4821	10716	5143	5338	3178	3150	6477	6327	10161	4726	5979	12917	8533	5836	8277	6190	11766	9415	4442	7025	2717	7926	4246	7899	8311	6825	11486	10878	13409	6720	7232	10559	6182
CCDC17	ENSG00000159588	processed_transcript	44	176	112	85	59	152	38	40	64	120	325	66	50	196	148	128	31	109	184	46	104	165	149	37	131	77	357	388	108	131	103	98	115	35	91	290	33	105	254	78	112	98	229	252	125	42	68
GPBP1L1	ENSG00000159592	processed_transcript	5720	7698	6424	5508	5251	15195	4567	4421	5198	9446	11060	11577	8650	13474	9523	11007	9060	5362	9853	4068	11137	8170	10287	6206	10926	8591	11133	10051	12209	5399	10378	7371	9712	8669	10370	13379	6071	8573	15408	6217	11767	6700	12558	13315	10952	8872	9379
TMEM69	ENSG00000159596	processed_transcript	1241	868	998	879	570	1838	721	616	2478	1399	2081	2586	3515	2950	3344	4200	4171	3609	2153	1430	2938	2266	4402	2750	3030	3739	4367	2149	3057	3637	3261	1784	2185	3163	2196	2544	2670	4352	6968	2456	5504	3722	4166	3090	4347	3835	3109
IPP	ENSG00000197429	processed_transcript	768	1046	933	827	1204	3025	480	724	695	1925	1234	1363	854	2353	1546	1448	1319	785	1198	678	1294	1050	1174	1108	963	1056	1536	1005	1383	416	1590	1121	764	948	1334	2046	790	1167	1396	902	1115	473	752	1721	1849	927	1179
AL604028.1	ENSG00000230896	sense_intronic	61	89	96	53	74	236	59	67	69	104	127	108	54	165	134	91	84	112	118	50	73	65	67	97	85	91	204	140	111	46	144	121	84	91	124	169	53	88	116	49	101	47	64	156	95	38	65
MAST2	ENSG00000086015	processed_transcript	2074	2519	2020	2539	6224	9261	934	1153	3792	14414	7592	3521	3776	8382	5339	9091	6974	6860	2185	5632	2900	7262	6077	5954	2258	5250	7415	7525	6763	4805	5428	4067	3311	4060	2449	14456	5118	5878	8357	3636	3539	4134	4756	6925	11296	6640	8625
PIK3R3	ENSG00000117461	processed_transcript	300	948	1217	1202	3294	2917	680	606	1161	7798	1983	2606	1001	1643	673	807	412	271	310	1670	1047	1231	940	1939	470	594	978	723	423	1030	2917	4468	1733	2134	467	1637	630	1706	1106	562	1408	662	1188	1035	2000	683	753
TSPAN1	ENSG00000117472	processed_transcript	186	9303	3053	8082	1452	37207	5163	2736	13491	188	14893	316	619	1149	65	262	2449	1567	573	227	901	588	2228	1193	4258	389	231	603	10785	1646	83	265	1782	388	63	2872	84	171	7807	1745	4380	81	1115	3539	6874	535	1579
POMGNT1	ENSG00000085998	processed_transcript	1354	3779	3719	2668	2268	4602	2331	2236	2268	3828	3097	4701	4395	6893	5819	4942	6005	4804	920	3333	3378	4501	4694	4023	7423	4221	4075	3217	4030	4717	5795	2952	2579	3239	1448	6650	3709	3519	5749	2900	4597	3155	5695	6060	4839	4702	4761
RAD54L	ENSG00000085999	processed_transcript	135	44	127	213	45	492	22	22	151	91	430	1324	1113	2274	311	1528	1410	493	164	375	567	537	1460	913	934	796	1160	459	868	557	1258	996	602	1559	291	1291	559	807	1752	1344	907	878	1464	1008	1721	1732	781
LRRC41	ENSG00000132128	processed_transcript	6162	3500	3016	2637	4600	7350	2075	2129	6908	8501	4863	7927	9584	12099	6414	7006	14495	9874	4620	5328	6983	10094	9863	6736	7073	6815	10305	7071	9618	6800	6834	7183	5048	8681	7380	10434	6001	5459	7604	4675	9376	6400	4526	7919	8814	7955	8700
FAAH	ENSG00000117480	processed_transcript	351	1410	1456	867	721	2775	1132	1060	934	411	1928	664	468	729	381	501	543	836	385	468	822	856	905	944	1158	928	1041	893	1649	616	1033	417	697	1104	479	214	334	57	2201	689	1116	1459	728	2021	2047	754	462
FAAHP1	ENSG00000232022	processed_transcript	4	9	9	4	7	24	2	4	1	9	77	7	17	10	23	10	5	18	9	5	22	4	12	43	12	28	3	12	8	27	27	7	16	17	7	21	3	4	10	2	12	3	18	1	29	5	1
LINC01398	ENSG00000224863	lincRNA	0	0	1	0	0	0	0	0	0	1	9	0	0	0	0	0	0	0	1	0	1	0	0	2	1	0	0	0	2	1	0	1	1	0	0	5	0	1	0	1	1	1	1	4	4	0	0
KNCN	ENSG00000162456	processed_transcript	0	0	0	0	1	0	1	0	1	1	8	0	1	0	0	1	0	1	2	1	0	0	3	0	0	1	0	0	4	0	2	0	2	0	0	0	0	2	1	2	0	0	4	0	0	0	0
MKNK1	ENSG00000079277	processed_transcript	1182	2710	2602	1852	2129	2184	1608	914	3334	3861	2300	1565	2804	4739	2367	3330	4333	4848	1175	1900	2752	3521	2626	3406	2861	2496	5776	4907	3830	1913	1625	2255	2205	2789	2403	3336	3165	3896	4018	2714	3649	3066	2350	2408	4316	3678	3622
MOB3C	ENSG00000142961	processed_transcript	1234	1388	878	832	1819	1694	587	655	2578	3311	2036	1073	2352	3379	3025	2756	4322	3998	899	1600	1487	2143	2210	2708	1575	2190	2619	3456	3377	2226	1407	1208	3020	2939	1737	1898	1952	4201	3902	3720	2237	2413	710	2739	4436	2241	2637
ATPAF1	ENSG00000123472	processed_transcript	1769	3876	4563	2753	3756	4119	3524	2639	1856	5219	2845	2369	2309	4201	4995	3430	3803	3178	1687	1910	2643	2193	2769	3306	2594	4368	2745	2090	3037	3060	2388	1678	3035	3591	2778	4036	2163	4315	4917	3588	4129	2243	2555	2730	4219	3151	2883
EFCAB14	ENSG00000159658	processed_transcript	10628	22136	17384	16498	17337	25381	12244	11709	9276	27584	14967	9899	12819	15692	14916	11605	12701	7623	10945	9416	15295	12469	10815	14788	8564	9390	13461	8248	15954	4964	9948	6319	12527	9896	15396	20421	10029	12655	19319	8836	16136	8576	14953	19653	15491	11820	16132
CYP4B1	ENSG00000142973	processed_transcript	3000	198	461	188	735	10	177	79	612	1117	312	794	94	69	1567	3	13	5	222	41	2062	104	26	11	4	21	2	1	75	87	256	70	1099	112	2019	545	4	6	3982	138	461	5	179	120	3253	6	12
CYP4Z2P	ENSG00000154198	processed_transcript	34	20	28	10	46	1	6	0	21	81	33	10	1	18	36	1	0	1	44	0	87	7	4	0	0	0	1	0	5	16	7	21	61	0	26	24	3	8	15	2	2	0	27	10	54	0	0
CYP4A11	ENSG00000187048	processed_transcript	0	29	24	18	17	3	28	11	8	11	37	3	0	16	9	0	8	7	47	2	7	0	2	10	1	0	0	0	2	3	16	9	28	3	1	6	0	0	3	2	22	2	7	3	7	0	0
CYP4X1	ENSG00000186377	processed_transcript	736	1467	1835	1122	852	2353	1230	1564	383	299	575	893	193	3425	2671	18	51	1593	768	109	1529	1151	144	1431	10	113	59	15	1570	1687	1710	706	3421	946	477	979	207	20	1111	737	13626	77	1439	1678	2168	40	59
CYP4Z1	ENSG00000186160	processed_transcript	13	14	25	11	18	22	8	11	12	8	21	30	2	105	56	8	2	58	33	0	75	42	9	32	1	4	7	17	112	51	53	21	144	8	9	72	9	10	16	15	168	2	41	9	30	4	3
CYP4A22-AS1	ENSG00000225506	lincRNA	3	0	4	0	2	43	0	0	21	2	40	15	20	59	8	31	5	36	43	3	34	51	70	43	35	82	8	47	72	18	57	42	41	23	16	25	17	22	34	30	32	22	123	19	85	52	11
CYP4A22	ENSG00000162365	processed_transcript	1	4	7	4	5	3	10	7	6	5	10	0	0	16	9	2	1	2	16	3	3	5	2	8	2	2	4	7	8	1	6	5	16	4	1	6	0	2	3	2	17	0	12	0	11	1	0
PDZK1IP1	ENSG00000162366	processed_transcript	2030	1206	902	313	335	13725	776	1295	2484	93	11682	5745	4444	4846	1726	220	903	2271	12072	1522	5523	2967	779	2099	2375	14426	2086	2161	8051	4193	910	4884	5009	4337	5812	1890	651	204	1735	5563	1078	3059	436	2490	6675	184	681
TAL1	ENSG00000162367	processed_transcript	38	339	248	196	549	60	97	62	61	942	60	76	46	135	75	102	36	34	50	277	150	33	98	75	17	15	79	80	39	30	64	95	61	29	70	116	31	40	49	41	69	76	43	42	165	72	68
FOXD2-AS1	ENSG00000237424	lincRNA	20	39	63	56	234	1489	31	9	38	50	408	93	650	929	215	223	728	775	171	79	93	172	187	522	182	363	352	454	747	375	113	329	691	364	40	450	264	186	1005	353	811	656	154	854	405	180	495
LINC01738	ENSG00000227947	lincRNA	0	1	1	0	6	4	0	1	0	2	14	1	0	1	0	0	0	0	0	0	1	0	0	0	0	1	0	0	0	0	0	0	1	0	0	0	0	0	0	0	1	0	3	0	0	1	0
TRABD2B	ENSG00000269113	processed_transcript	61	407	151	222	412	62	47	64	143	3519	47	478	48	388	435	142	70	129	63	818	123	129	204	192	15	44	73	396	165	52	463	34	67	22	56	810	254	1867	58	18	65	65	2342	172	375	225	197
AL691459.1	ENSG00000223814	lincRNA	0	0	0	0	0	0	0	0	0	0	0	0	0	0	0	0	0	0	0	0	0	0	0	0	0	0	0	0	0	0	0	0	0	0	0	0	0	0	0	0	0	0	0	0	0	0	0
AC096541.1	ENSG00000225028	lincRNA	12	7	3	3	25	0	0	2	3	14	3	3	1	3	1	2	0	1	1	10	1	3	2	0	0	6	7	14	4	0	9	0	0	3	13	8	5	42	1	1	2	4	31	3	5	2	3
AL356289.1	ENSG00000226133	lincRNA	0	0	0	0	0	0	0	0	0	3	3	0	0	0	1	2	0	0	0	0	0	0	0	0	0	3	0	1	0	0	0	0	0	0	0	4	0	2	1	0	0	0	0	1	0	0	0
AL356289.2	ENSG00000231413	lincRNA	0	0	0	0	0	0	0	0	0	1	7	0	0	0	0	0	0	3	0	0	4	0	2	0	0	0	0	1	0	1	0	0	3	0	0	1	0	1	0	0	0	0	3	0	0	0	0
SKINT1L	ENSG00000242267	processed_transcript	0	5	5	7	7	10	4	4	0	26	47	3	0	23	12	1	0	9	15	1	11	3	0	9	3	6	2	34	14	14	37	1	35	0	2	37	0	7	0	3	2	1	51	1	2	0	2
AL109659.1	ENSG00000223720	lincRNA	0	1	4	2	0	1	0	0	0	3	0	0	0	0	4	0	0	0	0	0	0	0	0	0	0	0	0	3	0	1	2	0	0	0	0	1	0	0	0	0	0	3	4	0	0	0	0
SLC5A9	ENSG00000117834	processed_transcript	36	184	191	221	148	284	34	52	5	179	648	25	6	121	71	5	2	3	43	22	52	11	16	26	1	6	4	199	24	11	386	8	49	20	51	95	4	10	4	6	31	50	34	6	12	2	9
SPATA6	ENSG00000132122	processed_transcript	362	936	685	812	862	1048	456	354	414	2131	853	621	60	1455	1050	572	78	164	272	401	660	201	457	181	64	278	121	947	476	203	1449	70	441	272	388	1345	550	181	622	148	356	48	218	343	342	59	168
AGBL4	ENSG00000186094	processed_transcript	1	3	15	3	18	1	6	0	2	9	66	2	14	10	75	2	8	7	13	1	8	0	31	1	1	8	1	54	7	35	216	1	26	69	1	7	37	31	0	0	28	5	57	14	18	4	0
BEND5	ENSG00000162373	processed_transcript	84	112	185	81	196	7	138	119	54	472	42	164	4	262	70	68	18	30	9	60	53	41	110	105	8	32	15	129	115	92	380	7	79	106	19	119	77	25	8	11	66	6	13	110	50	6	17
AGBL4-IT1	ENSG00000225623	sense_intronic	0	0	2	0	0	0	0	0	0	1	1	0	0	0	0	0	0	1	0	0	0	0	0	0	0	0	0	1	0	0	2	0	3	0	0	3	0	1	0	0	0	0	6	0	0	0	0
ELAVL4	ENSG00000162374	processed_transcript	3	27	15	29	322	7	2	7	2	127	91	29	8	17	35	25	33	21	24	20	31	18	17	16	1	30	7	95	20	16	14	32	37	4	19	97	6	32	0	10	33	22	72	48	7	72	82
FAF1	ENSG00000185104	processed_transcript	2812	2148	2150	1676	2449	6465	1535	1620	3066	4882	3056	3855	4374	5832	4954	5866	4643	4115	4175	2832	5938	3743	5048	3797	5391	4485	5380	2775	4828	3566	6123	4255	3549	6623	3476	5984	3384	3903	5965	3877	4102	1958	5380	5305	6216	5895	3854
C1orf185	ENSG00000204006	processed_transcript	0	0	0	0	0	0	0	0	0	0	16	0	0	0	0	0	0	1	2	0	2	0	0	0	0	0	0	0	0	0	1	0	17	0	0	6	0	5	0	1	0	0	17	0	0	1	0
LINC01562	ENSG00000203356	lincRNA	9	3	6	2	8	2	2	6	3	8	56	4	6	7	7	6	2	21	28	8	11	19	17	6	7	11	8	11	16	14	5	9	24	11	8	13	3	28	4	2	3	8	55	6	8	7	2
RNF11	ENSG00000123091	processed_transcript	10066	5381	5357	3896	8181	7090	4171	3348	7532	17864	4683	11283	13066	9461	6191	8780	11871	7865	11787	6558	12370	12364	9150	8937	18810	8516	21085	13615	8469	5614	7502	4644	7668	11510	16712	12654	6766	8376	16329	4643	7850	6840	8975	10529	12590	7481	8369
TTC39A	ENSG00000085831	processed_transcript	3187	2421	1107	2472	754	6417	1576	1094	1901	178	2159	1369	1113	1067	623	150	749	592	1244	259	1832	769	524	433	364	256	2710	839	72	722	248	168	696	1173	3133	1122	221	295	740	525	599	140	260	327	1389	220	193
EPS15	ENSG00000085832	processed_transcript	4010	6060	4554	4443	5091	7463	3370	2760	3936	11399	6004	4488	6989	9015	5322	7303	8145	4070	7149	3395	7245	6112	7626	5634	9075	4750	8986	6704	6459	2690	4719	3972	6430	4615	6135	9602	4469	6040	7873	2715	6683	3639	6543	7364	6880	8429	6770
CALR4P	ENSG00000227742	processed_transcript	3	34	5	15	4	34	5	4	0	3	85	0	2	2	17	4	1	12	21	0	11	4	7	0	12	1	0	8	7	1	1	1	38	1	4	27	0	10	1	3	2	3	38	0	0	0	2
OSBPL9	ENSG00000117859	processed_transcript	2101	6031	5680	5811	3705	5766	4435	2984	2897	6017	4597	4546	6476	7377	3754	7140	5698	4194	4262	3225	4939	2851	8459	3698	4793	5086	8075	5423	6226	5768	6860	3509	3462	5126	3950	7292	4717	6436	8149	4086	9372	3560	7137	3558	8909	5395	7636
NRDC	ENSG00000078618	processed_transcript	5136	4992	4905	3916	4501	11180	3058	3211	6087	10916	5803	10454	12469	14152	8803	17913	13990	12658	10095	7260	12407	11352	13362	11134	16741	8900	17156	10125	14246	8226	10051	8711	9261	12298	8978	13984	10188	17424	15379	8734	16343	9664	14975	13376	13781	15186	11535
TXNDC12	ENSG00000117862	processed_transcript	1647	2794	2778	2012	1470	8051	2188	2256	2744	2982	4231	3901	4645	6557	4663	5850	7315	7753	3179	4697	4983	5492	6738	6283	9768	6927	8067	2719	7244	6765	5276	5079	4493	6039	2040	6590	4834	7527	9207	4610	10145	6512	8289	7447	9348	6079	8404
BTF3L4	ENSG00000134717	processed_transcript	1484	1964	2180	1632	1737	2643	1322	1293	2564	3852	1602	3574	2952	4340	5015	4169	3674	3169	4364	1904	3860	4109	3662	5156	4426	4296	4258	3652	5393	2788	3686	3163	4104	3056	2742	5210	2355	5470	5146	2449	5058	4795	5778	4661	4266	4277	4018
ZFYVE9	ENSG00000157077	processed_transcript	1846	1673	1356	1262	2064	3717	893	945	2089	4064	1696	3475	3789	5496	2087	2850	4177	1710	1435	1896	2621	2345	2863	2676	1974	3192	2556	2471	3187	912	2680	2423	1282	3274	2567	4494	1685	3149	4108	1643	1771	1068	2446	2270	2414	4218	2313
CC2D1B	ENSG00000154222	processed_transcript	1783	2046	1553	1404	1674	2787	1084	1079	1758	3308	2153	2422	4041	4200	2465	3138	4170	3265	2604	1668	2771	2409	3612	2623	4020	2781	3989	4129	3618	2824	2668	2479	2924	2478	2670	3459	1878	2410	2546	2364	2731	2193	2280	2654	3935	2979	3425
PRPF38A	ENSG00000134748	processed_transcript	1521	1505	1625	1382	2126	4082	869	938	1844	3740	3035	3779	1952	5373	2518	3673	2959	2791	2476	1802	3117	2598	3346	2264	3347	3651	3331	2427	4096	2019	6055	2799	2048	3831	2196	2955	1880	2858	3024	2344	3539	2630	4150	3893	5046	3309	2670
TUT4	ENSG00000134744	processed_transcript	1236	2530	2792	1395	2492	1129	1055	1257	1099	5199	2083	4354	2999	10130	4903	5018	3224	2663	3803	1796	3647	3032	6698	3629	1929	2642	3477	5123	4847	2511	8756	3480	3521	3267	2226	10282	2998	6192	5679	2175	5280	2578	4694	4520	4108	2763	5914
AL591167.1	ENSG00000272371	lincRNA	0	0	0	0	1	0	0	0	1	1	3	1	0	16	4	0	1	0	0	1	1	0	1	2	0	1	0	1	0	3	7	1	5	0	0	1	0	3	0	1	0	1	8	2	1	0	0
GPX7	ENSG00000116157	processed_transcript	94	226	246	34	237	49	151	163	52	1012	91	1418	198	1217	265	688	713	1015	188	1195	760	412	1952	1853	778	718	259	932	874	79	2191	121	385	824	118	446	1002	355	102	219	337	222	2092	701	802	273	1810
SHISAL2A	ENSG00000182183	processed_transcript	80	50	20	3	11	3	9	8	5	7	91	8	5	28	48	45	26	35	20	50	164	17	295	5	32	22	13	17	22	28	24	18	72	19	6	60	4	31	7	2	18	4	112	17	29	17	47
COA7	ENSG00000162377	processed_transcript	625	689	619	794	720	3162	424	487	1066	1411	1310	1437	1330	2397	1547	2476	1990	984	1378	944	2079	2197	2294	1955	1168	975	2929	858	1354	670	1673	1480	1001	1302	697	1742	1057	2778	2722	942	1406	1857	3765	2077	1876	3547	2325
ECHDC2	ENSG00000121310	processed_transcript	4324	5446	5304	3634	4570	4823	2275	2380	1579	6764	5098	3137	1981	8202	5287	1317	1414	2901	2122	1512	4120	1484	1806	1888	2546	1954	2272	5182	3263	1346	4440	412	2337	1828	7344	3919	1157	1452	3223	1621	1417	876	1833	357	4307	747	418
SCP2	ENSG00000116171	processed_transcript	6638	9666	7890	7172	6106	17817	7663	5375	4041	10348	11032	6394	5044	6901	6767	6023	6278	5876	6741	3853	10131	6666	6458	7071	11858	10417	11977	6128	8087	5183	4915	4367	6814	6970	10916	9040	5559	3515	12002	4480	11382	5052	4489	8407	10903	4824	5298
PODN	ENSG00000174348	processed_transcript	400	4320	1772	1609	9481	457	497	902	735	43924	297	428	191	790	2869	2267	520	621	145	5252	865	629	1055	5149	142	38	374	576	1381	355	2328	293	1543	305	318	4287	2987	2252	926	100	478	343	424	1894	2870	198	1262
C1orf123	ENSG00000162384	processed_transcript	987	1260	1058	821	1590	1302	843	648	930	3402	1138	1405	917	1596	1747	1581	1295	1728	1081	1531	1616	998	1895	1106	2068	1378	1904	1796	1825	1640	2101	1220	939	869	1312	1660	1147	948	1203	857	1770	1688	2555	2230	1883	1105	1622
MAGOH	ENSG00000162385	processed_transcript	524	456	479	398	413	591	307	274	636	692	1011	1126	1321	1424	1165	1698	1821	2414	842	782	1114	1247	2158	1436	1817	2471	2089	1342	1735	1726	1329	1578	1112	1798	639	995	929	1444	1857	1217	1833	3713	1962	1676	1616	1836	1232
LRP8	ENSG00000157193	processed_transcript	429	141	307	197	100	633	64	49	4086	522	233	4283	2258	4313	638	4070	8886	7567	749	625	1653	2229	1273	4645	1290	3023	4762	1074	3526	5043	2768	2658	2690	3887	723	2787	3624	13353	11582	4012	7313	3001	1982	4038	5378	1792	4924
AL355483.1	ENSG00000225030	sense_intronic	0	1	0	0	1	0	0	0	2	0	0	0	4	4	0	9	2	13	0	1	2	2	1	5	1	6	8	5	4	16	0	1	2	0	3	2	0	25	16	3	7	1	0	5	9	3	5
LINC01771	ENSG00000225675	lincRNA	2	2	2	2	0	0	1	0	5	6	4	0	5	4	0	4	3	3	2	0	3	1	6	7	1	2	1	4	4	3	16	3	7	20	0	16	0	46	9	3	6	0	2	4	7	0	1
AC119428.1	ENSG00000226938	lincRNA	0	0	0	0	0	0	0	2	0	0	3	0	0	0	1	0	0	0	0	0	0	0	0	0	0	0	0	0	0	0	0	0	7	0	0	0	0	3	0	0	0	0	6	0	0	0	0
AC119428.2	ENSG00000230138	lincRNA	9	6	0	0	5	0	0	1	0	5	29	1	2	5	1	3	0	4	5	2	3	0	5	0	0	3	1	1	4	1	2	1	10	0	1	5	0	3	0	2	1	0	9	0	2	0	1
SLC25A3P1	ENSG00000236253	processed_transcript	1	0	0	0	0	0	1	0	0	1	44	1	0	1	0	0	0	0	17	1	1	0	2	0	0	1	0	1	0	2	0	0	12	2	1	1	1	6	0	1	1	1	22	1	0	0	0
DMRTB1	ENSG00000143006	processed_transcript	0	1	0	0	0	1	0	0	0	1	11	0	0	2	1	0	1	0	3	0	4	0	4	0	0	0	1	0	1	0	0	0	3	3	0	0	0	0	1	1	0	0	27	0	0	0	1
NDC1	ENSG00000058804	processed_transcript	1083	1204	1209	2346	706	3690	594	543	1701	1682	3330	4706	4993	7349	2643	9239	6508	2539	2253	1608	3724	3917	5645	4441	2066	3179	5044	1420	4665	2026	4729	3413	3179	4799	1743	4855	3037	6231	10025	3387	6915	4447	10934	6002	5393	8651	5326
YIPF1	ENSG00000058799	processed_transcript	1385	1573	1350	1100	868	1470	981	1182	1124	1391	1638	1529	2121	1628	1661	1566	1703	1812	1339	1639	2107	1604	2405	1315	2471	1572	2549	1480	1570	1144	1107	1305	1264	1812	1895	1627	1406	1557	2625	949	2300	1683	2290	1776	2149	1741	1918
DIO1	ENSG00000211452	processed_transcript	14	10	16	11	14	9	5	4	12	27	80	20	17	94	26	18	4	17	9	20	20	32	8	12	45	16	31	67	16	30	34	47	35	2	25	30	6	12	35	12	6	25	48	23	15	17	19
HSPB11	ENSG00000081870	processed_transcript	458	559	534	461	507	278	424	311	501	720	664	761	1165	1314	995	1153	1319	2158	509	881	953	1343	1273	1068	1619	3360	1647	1081	1348	1512	1177	903	1006	1153	567	1018	710	1007	1461	940	1587	2220	1265	1332	1764	1504	1040
LRRC42	ENSG00000116212	processed_transcript	1072	817	583	681	564	856	485	442	1489	1505	1150	2066	3572	2445	1477	2790	2422	2257	1776	1598	2150	2978	3040	2062	2684	4979	2971	1720	3209	2120	1665	1540	1610	2746	1257	2656	1510	2251	2690	1840	2423	2220	2830	3356	3207	3100	2229
TMEM59	ENSG00000116209	processed_transcript	14132	15437	18232	12440	11353	16861	17528	13976	10060	15450	19080	12780	13098	14249	15584	11725	14900	12875	14489	13217	18012	13419	10590	12418	19554	17876	16820	13042	19043	9034	15352	8751	13903	13540	17571	15930	9188	10480	21721	8673	22416	14405	10478	16150	21893	11426	13667
TCEANC2	ENSG00000116205	processed_transcript	715	799	945	761	773	1311	561	392	521	1759	1163	909	828	1608	1336	1607	930	542	601	804	1065	1133	932	891	589	1115	925	1340	1112	444	1867	1154	903	616	1162	1502	422	883	1514	705	859	1119	797	1031	1389	813	852
AL357673.1	ENSG00000256407	processed_transcript	1	1	5	1	8	2	0	1	0	7	34	0	1	7	4	1	1	1	4	2	8	1	2	1	2	1	2	0	1	2	3	1	12	0	0	2	1	5	1	2	2	5	11	2	3	0	3
MRPL37	ENSG00000116221	processed_transcript	3885	2288	2003	2663	1495	3366	1747	1619	4307	2936	4689	5273	7187	5325	5044	7230	7581	7465	3530	4092	5216	4654	7034	4252	6430	5566	6276	2322	6270	4273	4222	3913	2820	7605	4357	4363	3900	5727	10177	5827	6599	7325	7161	6620	8308	7712	5930
SSBP3	ENSG00000157216	processed_transcript	4190	7666	10056	5816	5891	6244	7255	6340	5870	6762	9108	17828	4114	11371	5023	3299	4008	5627	4102	4372	5856	3838	6150	3218	4716	4539	8278	4905	11335	5503	31544	4143	4990	11086	7030	6303	3159	2132	7101	3517	4621	8707	3983	9292	8795	2947	3524
AL035415.1	ENSG00000232245	lincRNA	0	0	0	0	0	0	0	0	0	0	16	1	0	0	0	0	0	2	3	0	0	0	1	0	0	0	0	0	0	0	2	1	2	0	0	6	0	2	0	0	0	0	9	0	0	0	0
AC099796.1	ENSG00000235741	lincRNA	4	0	1	1	0	0	0	0	14	1	24	21	1	48	146	0	3	16	0	5	39	9	4	2	1	24	2	10	2	54	24	1	11	2	17	5	1	4	50	60	65	7	15	45	15	4	0
ACOT11	ENSG00000162390	processed_transcript	2437	1964	1325	1369	1367	3069	947	1029	1685	5196	5234	1941	1677	2901	925	914	2287	1187	863	2403	1938	1824	3808	886	974	1748	1282	1169	6557	566	961	230	759	1436	5002	1882	738	529	2856	1008	742	706	808	1461	2819	883	1422
AL590093.1	ENSG00000230728	sense_overlapping	3	19	28	4	20	23	14	12	13	112	64	12	3	45	14	6	3	19	9	13	20	14	2	8	14	8	2	18	42	2	4	2	17	2	3	27	0	12	4	10	9	6	9	6	24	1	10
MROH7	ENSG00000184313	processed_transcript	44	328	193	53	188	164	83	123	70	760	420	48	15	353	127	48	28	62	63	144	79	68	41	59	53	37	14	118	874	23	77	15	123	36	33	150	14	65	28	69	30	37	71	29	152	7	47
TTC4	ENSG00000243725	processed_transcript	131	94	68	68	72	109	33	54	145	160	159	203	328	286	234	216	337	263	153	119	183	173	347	178	164	188	334	266	194	220	217	148	121	233	155	213	192	293	403	181	238	250	258	294	400	344	279
DHCR24	ENSG00000116133	processed_transcript	56810	21578	32227	26084	12804	37479	24229	12651	54431	4140	9608	38611	38650	45885	27503	23700	72866	25085	50131	11893	66127	45462	12932	43091	31640	32186	87417	6521	68600	13090	12225	27865	40544	113372	133518	22133	15420	14607	47207	56173	65189	19611	41095	75261	90735	8946	23885
PCSK9	ENSG00000169174	processed_transcript	232	34	87	69	29	1252	7	21	337	26	182	1923	1287	6586	14	2333	7451	2284	302	333	946	7793	540	6392	658	2315	12805	615	7582	658	688	5204	1213	7373	229	1387	1873	12752	4671	6053	3051	3718	393	6004	3107	2845	3787
USP24	ENSG00000162402	processed_transcript	3232	5898	5024	5828	4742	7381	2867	2382	3860	8814	7524	6939	10480	14002	6839	12500	8410	4316	5238	3921	6886	7511	9957	5480	5230	4345	8183	6784	6450	3808	7285	4158	6091	7130	5225	11238	4303	8294	12134	4311	6742	5237	9981	7862	6935	11159	6911
MIR4422HG	ENSG00000231090	lincRNA	1	0	0	0	0	0	0	0	0	0	6	0	0	0	0	0	0	0	2	0	1	0	0	0	0	0	0	1	0	0	0	0	4	0	0	1	0	4	0	0	0	0	7	0	0	0	0
AL603840.1	ENSG00000234810	lincRNA	0	4	2	1	0	1	0	2	0	8	5	7	0	2	0	0	0	2	0	0	0	1	0	0	0	0	0	0	1	3	21	0	0	1	0	0	1	1	1	2	1	0	11	0	0	0	1
LINC01755	ENSG00000233079	lincRNA	0	2	0	0	0	0	0	0	0	0	0	0	0	10	0	0	0	0	0	0	0	0	0	0	0	0	0	0	0	0	2	0	0	0	0	1	0	0	0	0	0	0	0	0	0	0	0
LINC01753	ENSG00000230250	lincRNA	0	2	0	0	0	0	2	0	0	0	2	0	0	6	1	0	0	0	0	0	0	0	0	0	0	0	0	0	0	0	0	0	3	0	0	1	0	1	0	0	0	0	9	0	0	0	0
AL353681.1	ENSG00000235612	lincRNA	0	1	1	0	0	0	1	0	0	3	3	3	0	9	2	0	0	0	0	0	7	0	0	1	0	1	0	0	1	0	5	0	6	0	0	0	0	0	1	0	1	0	4	3	2	0	0
AC119674.1	ENSG00000260971	lincRNA	2	3	7	4	3	1	7	6	0	17	12	22	3	17	11	6	8	9	5	2	14	6	10	13	6	18	4	5	6	16	27	1	24	13	1	5	10	7	11	11	8	1	56	30	15	0	4
LINC01767	ENSG00000223956	lincRNA	6	11	13	12	6	1	3	14	1	12	28	21	1	15	33	5	4	4	6	4	14	6	2	13	5	4	6	1	10	7	5	9	30	10	5	9	4	7	21	7	8	6	24	6	23	3	6
PLPP3	ENSG00000162407	processed_transcript	1625	8779	5210	4041	7413	1713	4052	4447	1663	21049	1687	6213	638	6404	10796	5099	2368	1976	805	3811	3219	1728	1921	7343	479	3492	1684	1294	3524	2973	7668	1594	3775	2717	2243	6300	4455	2762	4384	3061	5344	954	6621	3995	6597	1170	3197
FYB2	ENSG00000187889	processed_transcript	55	66	117	57	23	35	47	19	2	2	59	35	22	64	12	1	1	8	8	2	56	1	2	66	0	84	1	6	39	26	21	5	29	2	203	176	5	7	6	2	78	0	36	16	2	0	3
C8B	ENSG00000021852	processed_transcript	1	7	0	0	0	0	0	0	2	0	14	0	9	1	4	0	1	1	29	6	1	4	2	0	0	0	0	2	1	43	0	0	6	6	0	0	0	6	195	0	10	0	13	20	3	0	0
DAB1	ENSG00000173406	processed_transcript	9	91	36	28	184	2	14	19	5	189	73	6	14	6	17	150	66	79	60	79	10	45	166	182	17	28	35	64	33	26	81	36	62	80	8	201	84	258	22	6	11	19	93	88	16	25	31
AL390243.1	ENSG00000227935	lincRNA	0	0	1	0	0	0	0	0	0	0	3	0	0	0	0	0	1	0	2	0	0	0	0	0	0	0	0	0	3	1	2	0	4	0	0	0	0	7	0	0	0	0	14	0	0	0	0
HNRNPA1P6	ENSG00000229887	processed_transcript	6	1	7	3	1	0	2	1	9	3	6	10	3	3	2	4	8	7	4	1	9	3	4	3	4	3	6	3	17	8	7	5	2	7	3	2	5	10	3	4	17	9	17	7	3	7	5
AL445193.2	ENSG00000235038	lincRNA	0	0	1	1	0	0	0	0	0	0	13	0	0	0	2	1	0	0	0	0	1	0	1	0	0	0	0	0	2	1	0	0	11	0	0	1	1	2	0	0	0	0	8	0	0	0	0
OMA1	ENSG00000162600	processed_transcript	560	989	821	695	568	856	596	586	362	558	1043	934	784	1501	1864	1015	1269	1388	651	362	947	617	824	1033	380	729	999	6217	1239	859	1334	610	859	883	997	942	449	1065	1399	796	1519	1021	1295	983	2066	868	625
MYSM1	ENSG00000162601	processed_transcript	1575	3550	3085	2300	2733	2679	1470	1389	1879	4499	3111	3081	2676	7887	4365	5537	2626	1863	3649	1357	3898	3426	3904	3263	2965	3010	5571	26195	4822	1792	4894	3030	3095	2161	2907	4944	1767	3113	4189	1797	2785	3260	3916	2385	2879	4133	3138
LINC01135	ENSG00000234807	lincRNA	7	25	35	20	10	3	19	9	2	45	11	2	0	4	14	13	4	15	8	8	2	8	19	5	9	8	8	21	15	4	5	5	10	12	12	11	4	2	23	25	9	16	3	18	33	5	12
AL136985.2	ENSG00000272226	lincRNA	6	6	3	2	3	4	5	1	2	8	10	0	5	13	2	11	7	12	4	1	3	8	12	2	9	12	24	39	6	4	1	3	4	6	9	6	1	15	5	16	6	16	11	13	10	2	16
AL136985.1	ENSG00000231740	lincRNA	0	3	1	5	2	1	0	0	0	0	4	1	0	0	1	0	0	2	1	0	0	1	0	0	0	0	0	3	0	1	0	0	6	4	1	0	0	2	0	0	0	1	11	1	0	0	0
AC105277.1	ENSG00000232453	lincRNA	16	124	139	115	86	34	176	132	3	52	57	20	33	16	24	34	36	52	35	66	36	212	96	29	194	141	254	158	57	27	21	8	33	24	35	52	18	55	14	33	48	348	27	123	36	98	115
LINC01358	ENSG00000237352	lincRNA	38	9	3	8	3	0	7	3	1	13	12	5	3	0	4	1	1	0	5	0	7	4	5	0	8	12	17	40	3	2	10	1	6	3	44	2	2	7	0	0	4	99	12	2	2	16	1
AL592431.2	ENSG00000241042	lincRNA	0	2	1	0	0	0	0	0	0	0	2	0	2	0	0	0	0	0	2	0	0	4	1	1	1	4	4	5	3	0	3	1	0	0	0	2	0	0	0	0	1	6	1	3	0	1	0
AL592431.1	ENSG00000235215	lincRNA	4	5	1	3	2	0	4	1	0	2	2	0	1	3	3	0	2	0	2	0	5	4	3	0	1	17	7	32	1	0	2	4	3	0	6	10	0	1	1	3	1	18	4	2	0	2	0
HSD52	ENSG00000224609	lincRNA	5	4	2	1	5	0	1	0	0	3	8	0	1	0	0	3	0	2	8	0	5	0	1	1	1	2	2	1	3	1	1	0	7	2	6	2	0	4	1	0	2	8	7	1	0	2	3
AC093424.1	ENSG00000270457	lincRNA	1	8	2	3	16	4	0	2	3	20	5	3	5	5	5	2	0	3	1	0	2	1	5	0	2	1	9	10	4	7	8	1	5	1	0	4	0	5	3	0	11	1	17	2	1	0	0
FGGY	ENSG00000172456	processed_transcript	386	344	350	239	250	407	257	292	182	408	517	330	625	509	358	527	345	275	407	257	607	732	1042	684	440	501	952	1623	814	444	534	417	477	523	347	791	297	359	565	677	621	529	489	902	989	311	357
HOOK1	ENSG00000134709	processed_transcript	4278	3684	4025	3786	1697	3979	2718	3124	2003	347	4185	4507	1364	4522	2106	1625	980	177	5519	684	5652	4354	2736	915	2437	2185	5585	23203	2392	1398	3243	2861	2663	2227	5273	2177	862	3315	4715	1236	2881	1416	2357	2493	4071	2482	2260
C1orf87	ENSG00000162598	processed_transcript	0	3	0	1	1	1	0	0	0	2	30	0	0	0	0	0	0	5	16	0	1	0	6	0	0	0	1	3	1	0	0	2	30	0	4	1	0	16	0	0	0	2	46	0	2	0	0
AC097066.1	ENSG00000238242	lincRNA	0	1	0	0	0	1	0	0	0	0	1	0	0	0	0	0	0	0	2	0	0	0	0	0	0	0	0	0	0	0	0	1	12	0	0	0	0	1	0	0	0	0	10	0	0	0	0
LINC01748	ENSG00000226476	lincRNA	31	11	29	15	4	12	0	4	0	2	263	165	263	865	325	248	272	128	115	78	150	137	205	1	188	187	614	3195	316	154	378	485	122	177	89	566	200	233	308	154	238	295	198	231	644	160	232
AC099792.1	ENSG00000231252	lincRNA	0	4	2	1	2	0	0	0	0	1	24	0	1	0	2	2	0	6	13	2	8	2	10	1	1	0	4	4	7	2	2	1	15	0	3	2	1	8	1	1	7	0	20	1	0	1	0
NFIA	ENSG00000162599	processed_transcript	5805	8368	8046	4613	18638	5918	4681	4163	4152	37570	5492	5542	6505	11444	14379	6912	2886	2418	6930	10726	12459	3371	5550	7067	1505	2652	6738	8548	3387	4622	9691	279	8386	3450	11487	13144	3536	7728	10956	2882	7895	3609	6005	6208	8192	5400	3642
AC096947.1	ENSG00000270742	sense_intronic	4	21	7	3	6	10	6	4	5	13	19	4	2	14	19	5	3	4	6	9	17	10	7	4	0	5	7	60	4	4	3	2	15	0	13	12	0	7	2	3	6	5	23	3	4	5	7
NFIA-AS1	ENSG00000237853	lincRNA	3	11	9	6	16	14	5	2	1	14	26	4	6	8	20	1	1	6	13	12	8	2	8	10	2	5	19	63	5	2	7	2	17	0	8	25	0	7	2	2	13	4	11	4	8	0	3
TM2D1	ENSG00000162604	processed_transcript	663	1164	1171	909	1058	641	838	626	652	1803	1381	1208	1111	2013	1571	1455	1450	1000	945	861	1521	1535	1236	1279	1158	2322	1433	7353	2173	1502	1916	1018	1413	1252	875	1792	1261	2056	1637	1057	2820	1632	1509	1728	1548	1223	1813
AC099791.2	ENSG00000271200	lincRNA	0	4	6	2	5	2	2	2	2	8	9	6	3	11	10	3	9	13	4	8	10	2	4	6	4	8	5	19	5	17	19	3	4	6	3	6	3	3	21	7	10	4	8	2	6	1	7
PATJ	ENSG00000132849	processed_transcript	7862	5633	5463	5948	4051	8746	2986	3259	4481	4924	10136	10182	5400	12639	7618	8425	8162	3841	9299	2761	9792	8936	8026	6376	3930	7540	9317	45332	12311	5245	5749	7037	6587	8015	10498	9266	5567	9277	7745	5698	8935	3959	5404	10770	12370	8437	9959
DOCK7	ENSG00000116641	processed_transcript	899	2852	2539	2781	2768	4018	1438	1423	1832	5846	2987	2903	3400	5447	3541	8284	2644	1439	2723	2214	3432	4201	4983	4639	1494	2502	2305	13606	4723	2290	4608	2698	2743	4199	1289	8098	3316	4778	3587	2116	2345	1236	4518	3707	3496	6557	5739
ANGPTL3	ENSG00000132855	processed_transcript	20	1150	1138	1056	166	15	827	695	16	11	49	6	53	20	13	33	61	31	20	12	11	46	93	14	6	29	22	371	44	27	21	39	31	37	14	29	24	21	8	9	4	13	57	20	48	12	32
AC099794.1	ENSG00000234318	lincRNA	1	0	0	0	0	3	3	0	0	3	1	2	2	1	0	4	4	0	0	0	0	2	0	0	3	0	0	2	0	0	5	0	6	0	0	0	0	1	0	2	1	0	6	2	0	1	2
LINC01739	ENSG00000229537	lincRNA	0	0	0	0	0	0	0	0	0	0	2	0	0	0	0	0	0	0	1	0	0	0	0	0	0	1	0	0	0	0	0	1	9	0	0	0	0	0	0	0	0	0	6	0	0	0	0
AL162400.1	ENSG00000227485	lincRNA	0	0	0	1	0	0	0	0	0	0	14	0	0	0	1	0	0	0	1	0	1	0	1	0	0	0	0	1	0	0	0	0	7	0	0	0	0	4	0	0	0	0	9	0	0	0	0
AL162400.2	ENSG00000229225	lincRNA	0	0	0	0	0	0	0	0	0	0	0	0	0	0	0	0	0	0	0	0	0	0	0	0	0	0	0	0	0	0	0	0	0	0	0	0	0	0	0	0	0	0	0	0	0	0	0
AC096543.1	ENSG00000203605	lincRNA	0	1	0	0	0	0	0	0	0	1	6	0	0	0	0	1	0	0	1	0	1	0	1	0	0	0	0	0	1	0	0	1	14	0	1	0	0	3	0	0	0	0	13	0	0	0	0
LINC00466	ENSG00000224209	lincRNA	0	0	1	0	1	1	0	0	0	3	34	10	6	2	4	1	1	3	11	2	4	4	11	1	0	38	1	1	5	10	18	3	18	0	0	33	0	3	4	0	2	2	53	0	1	3	0
AC096543.2	ENSG00000228734	lincRNA	0	0	1	0	1	0	0	0	0	0	6	5	0	0	0	0	0	0	1	0	0	0	3	0	0	25	0	2	1	2	4	0	3	0	0	12	0	2	0	0	2	0	8	0	1	0	1
ALG6	ENSG00000088035	processed_transcript	701	632	667	611	325	725	445	324	607	519	1172	1320	831	2119	1958	1395	1994	903	890	706	1546	1288	1302	1061	664	1586	1782	1366	1428	1239	2177	1358	1310	1031	971	1732	979	1651	2180	920	2118	1862	890	1534	2228	1095	1285
ITGB3BP	ENSG00000142856	processed_transcript	265	453	409	557	440	385	188	259	318	556	837	840	866	2052	1091	1450	812	818	507	738	999	936	1131	868	469	2048	1196	1105	1097	764	1400	1108	983	880	606	1446	623	1034	1030	986	1493	1343	1274	932	1219	1960	765
EFCAB7	ENSG00000203965	processed_transcript	93	260	293	241	209	221	173	146	148	609	398	538	297	1038	539	639	505	232	361	182	425	141	444	415	91	741	490	834	436	379	926	408	518	386	220	1056	277	410	691	274	798	333	357	481	508	628	520
DLEU2L	ENSG00000116652	sense_intronic	7	56	38	30	22	22	18	6	8	75	76	47	13	162	120	69	27	8	34	12	51	29	39	57	22	83	42	184	53	33	121	76	62	11	19	220	16	38	21	31	35	9	92	24	34	25	33
PGM1	ENSG00000079739	processed_transcript	6356	3155	2751	4944	2495	5382	2079	1912	3617	8167	5939	4346	2694	3397	5778	5296	3000	1899	2620	7951	4507	6686	6086	4155	1188	4580	3660	3886	5785	3778	5381	4965	2974	4843	4133	6860	2614	2615	4266	1770	6084	2255	9182	6231	6441	7272	4652
ROR1	ENSG00000185483	processed_transcript	1077	2340	3551	2950	2412	3710	2148	1009	172	5772	700	562	95	403	328	653	70	118	181	615	1390	321	231	439	45	135	394	436	1256	132	1166	66	660	59	722	744	426	205	75	63	135	864	628	428	223	522	333
UBE2U	ENSG00000177414	processed_transcript	0	44	86	172	43	0	118	45	0	2	54	2	0	114	403	1	0	0	9	4	3	79	25	0	0	9	4	0	2	29	29	5	27	0	0	9	0	15	0	40	0	1	43	4	8	0	7
CACHD1	ENSG00000158966	processed_transcript	563	2336	3256	1906	1385	813	1844	1389	973	4144	761	1789	667	4158	3799	3008	617	454	2313	651	1764	783	1681	7000	72	1305	351	2150	3959	1701	2593	5966	1565	2572	727	2363	1998	611	2014	1255	2797	421	1755	4999	1300	1627	4392
JAK1	ENSG00000162434	processed_transcript	7779	9974	7094	9264	11493	16225	5443	4443	7390	27382	18725	13261	12972	22308	17268	17173	14130	4713	19243	11339	16306	16636	18898	12699	6681	16630	16602	9007	20296	4906	11164	9947	13341	12117	10556	24163	10785	12795	14289	7709	12927	7297	11516	20239	17222	17452	25650
LINC01359	ENSG00000226891	lincRNA	8	64	59	28	76	137	12	11	11	127	400	34	7	46	233	16	11	22	44	17	35	6	9	29	2	13	8	67	19	5	78	23	137	5	9	60	5	44	21	10	8	21	110	18	7	14	10
AL357078.3	ENSG00000272506	lincRNA	3	12	15	4	13	34	0	4	0	31	45	3	8	15	62	1	2	0	3	6	9	1	1	6	2	7	2	5	2	3	17	6	20	2	4	11	2	5	10	4	5	6	22	2	3	1	0
AL357078.1	ENSG00000231485	lincRNA	1	4	2	3	9	16	1	5	1	15	15	2	5	7	25	4	1	6	3	7	6	1	3	1	1	2	0	7	2	2	6	2	4	3	3	8	1	4	6	1	2	3	17	1	2	8	2
AK4	ENSG00000162433	processed_transcript	4024	4282	4835	3294	6561	2079	3121	3475	5323	10495	6091	5343	10357	2194	6424	7338	3368	1600	3372	4368	5294	13660	5771	5199	3034	3167	7298	4475	9796	2211	4748	4162	2121	1992	6135	12018	2793	5010	2023	2514	5856	3918	7749	17280	4361	5692	4962
DNAJC6	ENSG00000116675	processed_transcript	44	657	619	672	853	26	522	355	877	464	436	143	102	77	71	99	35	36	138	131	233	68	115	23	53	121	44	54	535	139	661	19	82	83	31	823	515	184	89	25	388	25	704	519	209	319	77
LEPROT	ENSG00000213625	processed_transcript	3414	8524	6771	6884	6949	3996	5077	4250	4063	16294	7533	6468	8275	9294	7752	11628	8831	3365	10734	7150	8746	12578	11054	8683	3273	8330	12438	7533	11446	4443	6948	4798	4761	5100	6870	11297	9883	11339	9868	3787	10884	6543	8698	16369	6958	7322	10469
LEPR	ENSG00000116678	processed_transcript	409	14523	9164	4034	8113	442	6451	16297	236	9231	908	596	1927	1357	1545	1737	924	232	1912	3026	2468	2213	519	360	2874	1417	2523	1063	1167	203	4696	521	1122	655	734	1501	920	815	484	711	1929	988	375	3154	1733	1567	435
AC119800.1	ENSG00000237852	sense_intronic	0	4	3	0	0	6	1	1	3	5	1	3	8	7	2	4	3	3	20	2	4	10	2	3	21	23	19	2	9	1	6	1	8	0	4	2	2	4	3	4	5	13	6	5	2	1	0
PDE4B	ENSG00000184588	processed_transcript	591	378	506	176	1229	140	116	166	245	7691	329	2324	602	7810	449	2245	258	280	181	777	588	245	1865	601	185	707	604	532	234	844	4083	734	1952	1635	194	2161	815	820	291	572	1448	533	6186	300	1062	743	1758
SGIP1	ENSG00000118473	processed_transcript	77	577	638	336	607	79	256	438	114	1731	173	211	116	152	227	934	203	437	289	445	167	794	909	510	229	850	554	611	486	150	183	154	318	159	123	809	706	1023	101	94	98	198	366	386	172	183	918
TCTEX1D1	ENSG00000152760	processed_transcript	3	22	16	15	58	12	3	15	24	260	19	18	8	6	22	59	16	7	16	101	42	18	23	25	10	11	21	18	4	14	13	6	17	19	21	73	30	26	7	14	18	13	19	21	24	13	42
WDR78	ENSG00000152763	processed_transcript	17	120	178	138	107	157	104	61	15	239	240	226	67	249	138	224	26	57	119	67	212	274	107	48	9	99	64	96	117	65	539	178	183	46	30	274	43	91	68	91	144	67	269	80	41	406	134
MIER1	ENSG00000198160	processed_transcript	1639	3420	2972	3131	3532	2886	2175	1736	2793	8003	5312	5047	5167	6844	2984	7723	4910	2276	4093	2962	4412	4656	5549	4089	2844	5488	6901	5546	6783	2609	4110	3399	5540	3964	3576	8010	3104	6172	4058	3224	4837	5304	5177	5140	3789	5672	4568
AL133320.1	ENSG00000275678	sense_intronic	0	3	1	5	0	1	3	7	0	1	30	2	2	0	1	1	0	2	4	0	3	3	2	0	0	0	1	1	2	2	0	2	10	1	0	0	0	1	0	0	1	1	34	1	0	2	1
IL12RB2	ENSG00000081985	processed_transcript	24	46	34	48	22	46	20	16	97	111	115	154	2453	365	189	2546	535	91	34	217	372	166	1965	177	651	136	214	3950	269	197	85	95	1108	99	147	248	68	118	59	435	66	2775	822	1589	460	4777	1348
SERBP1	ENSG00000142864	processed_transcript	16373	10917	11138	11868	10653	19429	7305	8564	23737	23297	20496	38144	28477	36407	19129	43364	32993	12024	24318	12315	35713	33271	37528	27371	15250	31311	52225	13399	38803	16274	31569	30039	25533	31504	25007	30517	19761	33996	35053	19391	39260	35516	44966	44146	16626	42827	31890
LINC01702	ENSG00000235200	lincRNA	0	0	0	0	0	0	0	0	0	1	23	1	3	1	0	2	2	5	9	0	1	0	8	0	13	33	3	4	2	0	0	1	5	0	0	0	0	5	1	1	0	1	12	0	0	1	0
GNG12	ENSG00000172380	processed_transcript	15147	9388	6754	8685	9532	12046	4983	3244	10735	33583	16351	19457	19895	23104	16361	27626	17605	7876	14556	12538	24432	25793	19236	21578	12248	19945	20002	11607	17760	9396	17044	3913	14724	18619	25121	28992	11693	14385	18747	11014	12305	15162	14882	26073	12546	22778	19361
WLS	ENSG00000116729	processed_transcript	2586	5591	4602	4439	6640	4150	3839	3659	6314	52913	4181	7807	4492	5665	8733	14849	3888	2393	1146	12519	4565	5603	6234	7124	2333	3741	5974	1929	1765	5050	11788	4992	4020	4200	3326	17431	3702	9408	2318	4299	3081	4461	547	1505	6725	6471	7048
LINC01707	ENSG00000223883	lincRNA	2	0	0	0	0	0	0	0	0	0	5	0	1	5	0	0	0	1	1	0	0	0	2	1	0	0	1	0	1	2	2	0	10	3	0	9	9	5	0	2	0	0	13	0	1	0	0
AL512271.1	ENSG00000235446	lincRNA	0	0	0	0	0	0	0	0	0	0	0	0	0	0	0	0	0	0	0	0	0	1	0	0	0	0	0	0	0	0	0	0	0	0	0	1	1	0	0	0	0	0	0	0	0	0	0
LINC01758	ENSG00000229639	lincRNA	1	0	4	0	0	0	0	0	0	0	2	0	0	0	0	0	0	0	0	0	0	0	0	0	0	0	0	3	2	0	2	0	2	5	0	1	9	0	0	1	0	0	5	0	0	0	0
LRRC7	ENSG00000033122	processed_transcript	19	92	114	42	77	20	9	37	20	548	132	75	23	97	58	78	30	21	53	48	61	60	47	37	15	34	62	77	164	25	95	115	180	38	49	141	27	157	33	32	43	34	244	43	24	19	38
PIN1P1	ENSG00000229359	processed_transcript	0	0	2	1	0	2	0	2	1	3	3	3	2	0	0	2	0	1	1	1	0	1	0	0	2	2	2	1	3	1	1	0	1	1	0	0	0	2	0	0	3	1	17	3	1	2	0
SRSF11	ENSG00000116754	processed_transcript	3563	9337	10495	7601	7747	6999	4734	4779	5360	14257	9739	12573	9449	24556	10621	14001	7583	6276	9136	5726	11173	10720	11445	9345	6417	16371	15713	13132	15135	10539	19929	12423	9247	8275	7180	17607	6869	11044	10630	6408	15266	8791	12504	8184	5967	9787	9348
ANKRD13C	ENSG00000118454	processed_transcript	1109	1454	1278	1235	1624	1763	822	757	1334	3090	1891	1741	2727	2455	1798	2543	2545	871	2158	1269	2018	1735	2181	2314	824	1910	2594	1622	1701	1018	2609	1247	1590	1952	1986	2503	1515	2342	2371	1189	1887	1464	2893	1636	1127	2310	1657
HHLA3	ENSG00000197568	processed_transcript	281	234	275	130	173	507	215	183	80	480	169	163	1074	365	643	340	332	416	335	367	660	740	653	301	1014	1189	611	245	378	746	844	183	412	749	483	517	178	356	427	714	668	524	848	216	249	552	330
CTH	ENSG00000116761	processed_transcript	376	899	546	434	534	802	563	660	44	248	320	59	323	231	72	90	218	25	228	79	346	18	187	91	96	139	296	49	97	84	228	191	94	627	423	242	91	362	671	160	367	32	769	123	141	59	185
AL354872.2	ENSG00000271992	lincRNA	5	59	24	18	37	39	30	45	0	6	7	6	6	8	4	4	2	1	15	3	8	1	3	3	4	8	5	3	5	8	9	6	6	23	7	10	7	8	16	1	16	2	19	6	4	1	2
LINC01788	ENSG00000229051	lincRNA	0	5	14	6	2	0	1	3	2	0	17	0	0	0	0	4	1	1	6	1	1	0	2	1	0	2	4	0	3	17	0	0	29	8	0	0	16	11	1	0	0	0	32	8	1	0	4
AL513285.1	ENSG00000226208	lincRNA	0	0	0	1	0	0	0	0	0	0	1	0	0	0	0	0	0	0	1	0	0	2	0	0	0	0	0	0	0	0	0	0	3	0	0	0	0	0	0	0	0	0	2	0	0	0	0
AL031429.2	ENSG00000269933	sense_intronic	0	54	153	147	58	0	99	63	2	30	1	1	0	0	0	3	3	1	25	10	0	1	1	7	1	0	3	2	3	0	2	3	1	2	2	5	6	5	0	0	1	0	0	12	3	3	9
ZRANB2	ENSG00000132485	processed_transcript	1470	4043	4367	2967	3296	2842	2141	2095	2203	7067	4919	5680	3421	8895	5673	5800	3772	2565	6398	2447	4978	4406	5679	4199	2713	9937	6594	6481	5528	8545	9410	5472	4103	3071	3561	7383	4007	5569	5042	3242	5623	4191	8193	3978	2864	5233	4654
ZRANB2-AS2	ENSG00000229956	lincRNA	6	56	60	25	51	12	36	28	6	40	32	7	10	20	22	12	4	9	14	5	26	5	8	16	7	5	11	11	11	45	102	15	45	45	18	37	28	15	5	12	18	8	60	10	18	5	11
NEGR1	ENSG00000172260	processed_transcript	272	1612	1066	685	4791	221	657	533	570	12619	260	88	49	125	1490	1235	34	195	175	1304	445	145	319	736	86	171	259	298	172	34	785	41	435	86	132	5138	1178	298	87	9	148	81	316	332	527	41	314
NEGR1-IT1	ENSG00000228853	sense_intronic	1	0	0	0	0	0	0	0	0	2	2	0	1	0	0	0	0	0	3	0	1	0	0	0	0	0	0	0	0	0	0	1	2	0	0	0	0	0	0	0	0	0	9	0	0	0	0
AL583808.1	ENSG00000225087	lincRNA	0	4	2	2	1	0	1	0	1	1	29	19	117	153	81	0	89	3	1	0	45	64	19	0	46	91	86	92	0	62	66	115	5	93	2	133	126	96	0	3	32	0	72	32	88	18	0
AL583808.2	ENSG00000227016	lincRNA	0	0	0	0	0	0	0	0	0	1	2	4	3	1	2	0	1	0	0	0	3	4	0	0	1	3	3	6	0	1	3	14	0	0	0	5	0	2	1	0	0	0	4	0	3	0	0
LINC01360	ENSG00000233973	lincRNA	0	0	0	0	0	0	0	1	0	0	35	0	0	0	0	0	0	1	10	0	0	0	3	0	0	0	0	0	0	0	0	0	66	1	0	0	0	16	0	0	0	0	36	0	0	1	0
LINC02238	ENSG00000223479	lincRNA	0	0	0	0	0	0	0	0	0	0	0	0	0	0	0	0	0	0	2	0	0	0	0	0	1	0	0	0	0	1	0	0	3	0	0	0	0	0	0	0	0	0	2	0	0	0	0
LRRIQ3	ENSG00000162620	processed_transcript	31	57	81	64	37	102	60	29	4	18	87	33	55	116	60	45	10	13	210	27	79	25	159	117	13	75	54	13	37	44	219	15	51	43	23	154	32	73	18	204	55	47	130	62	50	12	13
FPGT	ENSG00000254685	processed_transcript	558	903	763	843	592	987	551	350	647	1118	1407	1101	1094	2036	781	947	1684	577	1297	669	1106	858	1484	1515	652	1393	1838	1004	1148	685	972	765	613	970	1220	1720	1401	1969	1907	941	1371	880	929	1301	930	871	1050
FPGT-TNNI3K	ENSG00000259030	processed_transcript	18	94	82	62	95	84	25	24	21	195	20	9	24	57	84	30	4	15	21	22	36	13	16	32	28	9	14	31	34	12	68	17	199	24	26	81	17	18	14	103	19	18	17	14	22	5	7
TNNI3K	ENSG00000116783	processed_transcript	5	7	4	6	20	10	0	1	3	29	11	1	3	6	8	3	2	8	4	11	3	0	1	13	4	5	1	3	3	4	4	0	78	11	3	10	8	16	1	21	2	1	19	4	7	0	2
ERICH3	ENSG00000178965	processed_transcript	16	10	7	2	28	0	1	3	0	27	94	0	44	31	2	9	1	2	20	2	8	2	16	100	0	0	0	2	88	4	10	22	105	71	3	5	16	19	1	35	11	2	116	11	1	0	2
AC135803.1	ENSG00000272864	lincRNA	4	23	20	2	47	14	31	19	5	44	17	11	11	15	1	6	2	3	1	7	17	40	1	6	5	18	20	25	28	26	13	29	11	2	7	37	5	7	11	0	22	8	4	9	1	0	3
CRYZ	ENSG00000116791	processed_transcript	908	1455	1391	913	1141	2218	856	865	762	2030	3257	1003	1710	1548	1102	2724	1412	448	1315	527	1610	3599	1260	662	1773	5685	3422	1728	2679	775	2063	1864	1007	775	1377	3100	1880	1668	2452	1042	2618	2289	716	3419	572	1053	1110
TYW3	ENSG00000162623	processed_transcript	789	1287	1404	1326	1913	1327	809	876	1694	3682	1670	1921	1973	2328	1537	2681	2343	561	1067	1141	1762	1915	1756	1847	747	1772	1395	1014	1897	780	2344	1309	1470	1789	1207	2352	1434	2054	2765	1463	2331	1719	2780	2421	1144	1677	1790
AC133865.1	ENSG00000229943	lincRNA	0	0	0	0	0	0	0	0	0	0	3	0	1	0	0	0	0	0	2	0	0	1	1	0	0	0	0	0	1	1	0	0	4	0	0	0	0	3	1	0	0	0	10	0	0	0	0
AC099786.3	ENSG00000261213	lincRNA	0	0	0	0	0	0	0	0	0	0	1	9	0	0	0	0	1	0	0	0	1	0	3	0	0	0	0	0	0	0	3	2	0	0	0	1	22	0	28	0	0	0	2	0	0	0	0
SLC44A5	ENSG00000137968	processed_transcript	2206	71	395	81	72	18	25	11	3576	157	1025	1555	2076	10742	2359	1382	4166	810	23	255	3851	2105	728	11	1106	1603	4249	5777	1485	766	4499	4147	3139	1751	186	4978	1624	541	3876	2320	3015	1056	2027	2271	2534	1297	9
AL137803.1	ENSG00000230863	processed_transcript	8	2	0	4	0	1	1	0	21	2	3	4	43	128	2	70	80	40	0	8	20	16	22	16	3	20	86	85	3	6	4	55	2	43	12	24	23	2	150	21	78	25	57	58	15	25	6
ACADM	ENSG00000117054	processed_transcript	2169	3739	3512	3131	3237	2187	3456	2548	3692	3462	2198	2813	2207	3177	3495	3234	2266	1261	900	1207	4984	2477	2851	1667	971	3809	3238	1292	1958	1555	4871	2635	2425	1440	4880	2273	1925	2344	4586	1889	9924	1786	2812	4564	2152	2486	2845
RABGGTB	ENSG00000137955	processed_transcript	1394	2088	1896	2235	1450	1227	1418	1459	2597	2805	2778	3060	2720	4204	2184	5278	3973	2459	2944	1462	2952	2932	4254	2814	2220	3146	3789	3766	5272	2878	2632	3388	3416	3032	2155	4272	1967	5070	5212	2156	4695	5317	3922	2850	1515	2821	2967
AC092813.1	ENSG00000225605	lincRNA	0	0	0	0	0	0	0	0	0	2	2	0	0	0	0	0	0	0	1	0	0	0	0	0	0	0	0	0	2	0	0	0	1	0	0	0	0	0	0	0	0	0	1	0	0	0	0
AC092813.2	ENSG00000230027	lincRNA	0	0	0	1	0	0	0	0	0	0	19	0	0	0	0	0	0	0	7	0	1	0	0	0	0	0	0	0	1	3	0	0	9	0	0	0	0	5	0	0	0	0	13	0	0	0	0
ST6GALNAC3	ENSG00000184005	processed_transcript	48	263	180	170	336	50	216	76	61	1005	107	112	27	122	75	138	55	29	58	382	116	39	216	49	58	49	103	59	40	50	261	12	111	37	50	215	49	97	81	59	86	35	106	47	144	75	95
AC104458.1	ENSG00000272855	lincRNA	0	2	6	3	4	0	0	0	0	8	6	3	0	1	1	1	0	0	1	2	0	1	2	0	0	0	0	2	1	2	1	0	1	0	2	1	0	0	1	0	0	0	4	0	0	0	0
LINC02567	ENSG00000237552	lincRNA	0	3	0	0	1	0	0	0	0	0	2	0	0	0	0	0	0	0	2	0	0	0	2	0	0	1	0	0	0	0	0	0	7	0	0	0	0	3	0	0	0	0	4	0	0	0	0
ST6GALNAC5	ENSG00000117069	processed_transcript	39	188	111	112	267	24	48	36	24	828	10	62	48	196	57	583	211	234	127	169	111	210	666	1319	72	46	186	81	308	138	75	347	183	57	10	502	954	663	98	76	68	55	446	428	88	183	559
PIGK	ENSG00000142892	processed_transcript	566	2237	2203	1636	1904	1451	1587	1250	662	4913	1921	1415	2435	2669	1430	3852	2043	724	1210	2306	2533	2781	2316	2806	991	2809	3541	1207	2364	1553	3016	1621	1555	1779	933	5977	1899	3882	3962	1375	3829	2710	3766	3334	1339	3355	2957
AK5	ENSG00000154027	processed_transcript	21	54	37	38	176	29	11	24	23	198	102	40	7	20	39	182	123	96	56	93	19	130	452	602	39	73	241	203	60	29	49	28	72	42	18	214	249	178	16	20	16	70	124	84	39	23	200
AC118549.1	ENSG00000036549	processed_transcript	1246	2494	2536	1864	2221	3499	1482	1417	2261	4808	3185	4278	4025	7157	2279	6303	3904	1084	2221	1773	3664	3805	3890	3773	1328	2638	5147	2572	3976	1793	5908	2864	3048	3728	2161	6234	2858	5872	6551	2415	4677	2881	6154	5597	1887	4772	4514
USP33	ENSG00000077254	processed_transcript	1556	3011	2914	2564	2782	2596	1865	1396	1662	6121	5127	4192	4960	7473	2650	5501	4515	1526	2596	2153	4492	4077	4509	3707	1812	4203	5507	3317	4620	2753	6505	3274	3747	3953	3108	6319	2921	3786	4579	2711	6836	3190	4838	4794	2798	6106	4883
NEXN	ENSG00000162614	processed_transcript	425	1870	1542	1284	12440	230	887	868	1482	18717	1284	269	1497	318	3671	3506	407	885	545	2385	1588	621	1103	1889	351	1040	629	1046	991	236	1263	273	1731	191	533	7924	961	2115	193	472	2842	2455	1103	1371	1214	1284	1882
FUBP1	ENSG00000162613	processed_transcript	1581	4177	4348	3466	3269	5205	2072	1941	4173	6818	7830	8184	9572	14635	4801	10276	9448	4215	6854	2386	5125	8393	7456	7346	6399	5435	6429	5356	7865	4801	17078	5469	5944	8048	3042	8828	4831	9646	9641	7335	15915	7199	11033	12838	4802	10257	9350
DNAJB4	ENSG00000162616	processed_transcript	1104	1502	1729	1387	4256	703	891	494	1008	7193	1111	1777	2518	3709	1941	2983	4564	1907	1545	2257	2888	2198	8224	2320	1037	1570	3728	2097	2245	2624	2101	826	1672	7872	1799	6722	5126	5575	3152	2043	8912	3866	2637	5349	3447	2784	5559
GIPC2	ENSG00000137960	processed_transcript	124	752	528	803	461	1774	649	631	446	559	2731	204	236	43	76	273	29	39	579	254	691	21	760	30	413	15	607	73	209	20	77	12	367	64	297	344	18	49	27	315	128	252	358	38	158	324	70
MGC27382	ENSG00000237413	lincRNA	7	2	0	2	1	2	0	0	3	26	21	3	3	5	1	1	0	0	5	0	8	0	0	0	0	0	1	0	1	6	0	0	22	0	7	1	0	5	1	0	0	1	36	0	2	0	1
MGC27382	ENSG00000237413	sense_overlapping	7	2	0	2	1	2	0	0	3	26	21	3	3	5	1	1	0	0	5	0	8	0	0	0	0	0	1	0	1	6	0	0	22	0	7	1	0	5	1	0	0	1	36	0	2	0	1
IFI44L	ENSG00000137959	processed_transcript	126	483	928	285	1165	608	335	579	265	2925	5953	453	29440	248	3385	1518	1194	4671	9209	672	1840	2725	949	3549	816	15907	10267	8799	3491	1706	5639	14952	6034	173	4278	16444	1034	2062	143	4117	9849	13275	2004	1722	629	6154	2184
IFI44	ENSG00000137965	processed_transcript	260	769	733	349	698	376	318	438	988	1830	3019	1371	16658	2932	1285	3035	2120	2796	8985	1340	3050	5346	2620	2208	2464	13193	19995	7197	4219	2242	4491	10854	6289	318	6148	8021	1582	1569	617	4509	11256	12674	1707	1953	611	5437	2091
AL353651.1	ENSG00000235011	lincRNA	0	0	0	0	0	0	0	0	0	0	0	0	0	0	0	0	0	1	1	0	0	0	0	0	0	0	0	0	0	0	1	1	0	0	0	0	0	0	0	0	0	0	0	0	0	0	0
AC098657.2	ENSG00000260322	lincRNA	0	0	0	1	1	0	0	0	0	0	8	0	0	0	0	0	0	0	0	0	0	0	0	0	0	0	0	0	0	0	0	0	7	0	0	0	0	1	0	0	0	0	6	0	0	0	0
AL606519.1	ENSG00000225598	lincRNA	0	0	0	0	0	0	0	0	0	0	3	1	0	1	0	0	0	0	0	0	0	1	0	0	1	0	0	0	0	3	0	0	2	0	1	0	0	1	0	0	0	0	1	0	0	0	0
AL136234.1	ENSG00000224326	lincRNA	0	0	0	0	0	0	0	0	1	0	2	2	0	2	2	0	0	0	0	0	4	0	1	0	0	0	0	0	0	2	1	0	3	1	2	0	0	0	0	0	0	0	5	1	1	0	0
LINC01781	ENSG00000234184	lincRNA	51	10	8	0	5	0	9	0	5	0	18	3	4	1	3	11	0	5	7	0	8	1	65	0	3	0	0	0	3	4	10	3	44	8	6	1	0	7	4	1	22	0	13	0	4	1	0
ADGRL2	ENSG00000117114	processed_transcript	4528	3797	3741	3115	4867	507	2095	1698	1994	14457	878	10296	10631	11321	1526	3508	4150	743	12042	3824	7197	3787	2709	3210	1785	1216	7388	4701	4636	3188	10482	5124	4005	3477	10006	4679	8471	4521	1488	2112	2784	3834	450	1551	2767	689	2131
AL138799.2	ENSG00000227960	sense_intronic	0	1	0	0	2	3	1	0	0	0	7	0	0	1	0	1	0	1	0	0	0	0	2	0	0	1	0	7	0	0	1	13	4	0	1	0	0	1	0	0	0	0	11	0	0	0	0
AL157944.1	ENSG00000233290	lincRNA	0	0	0	0	0	0	0	0	1	0	0	0	0	0	2	0	0	0	0	0	4	1	0	0	0	4	0	0	0	0	0	0	1	0	0	4	0	0	0	0	0	0	1	0	0	0	0
LINC01362	ENSG00000230817	lincRNA	0	0	0	0	1	0	0	0	7	0	4	1	1	14	4	7	3	9	3	1	5	0	1	10	8	5	29	35	8	4	0	18	13	0	2	21	3	6	4	6	5	1	18	3	3	2	5
LINC01361	ENSG00000236268	lincRNA	1	0	9	0	0	0	0	0	7	0	21	14	13	31	8	14	3	13	8	5	23	15	2	8	26	7	31	20	14	19	12	20	48	3	4	35	15	15	1	7	6	0	41	6	10	8	0
LINC01712	ENSG00000231364	lincRNA	0	3	0	1	0	0	0	0	0	0	0	0	0	1	0	0	0	0	0	0	0	0	0	3	0	0	0	0	0	0	0	0	2	0	1	0	1	0	0	0	0	0	0	0	1	0	0
LINC01725	ENSG00000233008	lincRNA	2	61	51	42	29	0	51	35	1	14	99	13	14	91	6	16	2	27	26	12	40	4	30	86	10	17	5	8	42	10	53	2	81	20	13	107	20	36	10	12	31	0	64	18	24	21	11
AL035706.1	ENSG00000237076	lincRNA	0	7	8	4	2	0	9	5	0	2	21	6	1	7	0	0	0	1	10	1	9	1	1	17	0	4	0	0	4	4	6	0	9	0	2	12	2	5	1	1	2	1	15	0	1	0	6
TTLL7	ENSG00000137941	processed_transcript	379	2008	1871	1381	3129	34	1121	1004	364	11425	226	417	290	1396	1468	2536	76	558	134	949	491	427	249	348	73	368	117	563	410	776	905	38	904	66	318	3888	898	1926	392	150	791	124	213	481	745	349	1450
TTLL7-IT1	ENSG00000233061	sense_intronic	0	4	7	8	18	0	4	5	1	26	20	1	3	5	1	11	2	1	5	0	5	1	1	3	0	1	0	5	2	3	2	1	18	0	5	6	2	12	4	0	1	1	33	0	5	0	8
AL359504.2	ENSG00000271576	lincRNA	4	14	25	4	35	2	10	8	8	57	6	33	23	80	18	77	9	35	3	29	61	26	52	11	12	19	4	20	41	156	123	0	26	9	6	57	51	44	53	15	83	52	104	12	34	20	49
PRKACB	ENSG00000142875	processed_transcript	1208	10838	11645	9645	8267	1107	8345	7946	550	8784	2466	1901	2087	3143	1845	7462	3397	1479	526	2245	4040	3134	2849	1785	1881	2834	9163	1862	2323	1837	3604	431	2512	911	2363	7191	3574	3022	3874	1276	4815	2076	1731	3608	3077	4129	6195
AL359273.1	ENSG00000249237	processed_transcript	0	6	7	4	2	12	8	0	0	0	8	0	0	2	0	0	0	0	1	0	0	1	0	0	0	0	1	0	0	0	0	0	7	0	0	0	0	0	0	0	0	0	1	0	0	0	0
UOX	ENSG00000240520	processed_transcript	0	4	21	5	4	2	2	5	3	0	10	4	3	7	3	3	1	2	1	0	2	1	0	0	0	4	1	2	4	5	43	0	2	0	0	1	2	5	0	0	1	1	6	1	1	0	1
GNG5	ENSG00000174021	processed_transcript	4015	3954	3460	3880	2707	2173	3202	2819	4320	4596	7575	4930	6361	3926	2532	5833	6497	6022	5657	5295	5950	5868	6231	3278	5314	8153	8787	4798	4805	7940	4589	3841	4594	6016	4647	3706	2707	4370	5070	3168	6887	9579	6601	5967	5694	6187	4815
SPATA1	ENSG00000122432	processed_transcript	30	100	119	57	70	73	28	35	22	155	113	39	36	140	53	48	43	31	50	53	91	48	59	38	106	58	122	197	70	58	127	110	136	23	55	167	10	60	54	39	50	49	119	65	46	17	30
CTBS	ENSG00000117151	processed_transcript	1418	3418	3534	1819	2166	1686	2952	2510	1011	3686	1954	1755	2885	3813	1584	2964	2097	1379	2796	2208	3487	3241	4313	2796	2821	5183	5259	2737	2567	1547	3443	1352	2792	1841	2030	3820	1914	3556	2562	1284	4757	1753	4585	3641	3282	4123	4149
LINC01555	ENSG00000180869	lincRNA	0	3	1	0	1	20	0	0	1	1	55	3	4	0	0	3	3	0	4	1	4	0	7	0	5	7	0	1	1	2	6	0	7	4	1	4	0	2	0	1	3	1	19	0	2	3	3
LPAR3	ENSG00000171517	processed_transcript	719	8	527	30	0	22	16	1	3428	5	82	2311	3046	3211	359	2933	3348	1445	922	852	1457	2785	3802	1454	1378	1301	5748	1351	2403	1914	6186	2622	1358	1746	896	1201	1329	2613	2136	955	699	2905	2345	4994	2905	4403	6303
MCOLN2	ENSG00000153898	processed_transcript	91	118	154	106	36	22	94	25	24	30	688	135	129	250	159	82	33	38	56	90	127	39	248	107	127	63	31	209	38	205	268	84	417	251	111	488	54	169	97	32	62	123	118	54	172	112	168
MCOLN3	ENSG00000055732	processed_transcript	19	775	825	305	716	85	318	362	11	880	523	360	512	2332	22	23	507	39	89	192	178	415	1360	1289	129	1421	16	3469	167	1015	762	4	516	268	127	1554	106	927	271	316	213	96	229	318	652	986	785
C1orf52	ENSG00000162642	processed_transcript	392	801	879	630	660	303	460	433	566	1344	909	1106	1070	1620	745	1230	1456	735	896	731	1214	1360	1361	1115	590	1563	1523	1682	1099	994	1491	801	873	1014	680	992	758	1017	1501	634	1197	1460	1706	1286	852	1277	1176
BCL10	ENSG00000142867	processed_transcript	1741	1348	991	1475	688	1374	861	687	1903	1429	3880	2831	4016	4255	1043	3012	3459	1340	3206	1290	2773	2687	3835	3049	2673	2518	3367	2736	2768	1342	1435	883	3101	3615	2989	1753	1289	1737	2757	2149	2884	2105	1675	2666	2545	3303	1667
DDAH1	ENSG00000153904	processed_transcript	3670	6198	4468	6132	3303	16373	4019	3652	955	2063	19873	2189	425	1004	558	2343	464	549	560	776	1966	495	1170	1395	131	781	249	368	378	650	8809	147	598	1152	2720	2457	1190	1247	2549	492	2573	462	2834	1053	3333	1614	1884
AL360219.1	ENSG00000273264	lincRNA	2	8	10	3	0	5	1	0	0	18	9	2	2	1	2	8	2	3	3	7	5	4	5	6	1	2	1	2	0	1	13	2	4	5	1	8	4	11	0	1	0	0	10	4	9	5	6
AC092807.2	ENSG00000272691	lincRNA	0	0	1	0	0	2	0	0	1	3	1	1	8	3	0	8	3	0	0	3	1	2	8	6	4	1	2	2	5	5	8	0	2	2	0	4	1	4	13	2	1	1	5	2	6	3	1
CYR61	ENSG00000142871	processed_transcript	1024	2102	2256	3299	8876	385	1355	1067	3305	24535	359	5852	1190	1850	1036	16812	2094	8511	1668	3128	2147	3617	29719	4458	1039	3738	3241	3951	5226	3742	5764	1178	5680	2724	523	18936	5878	30568	1232	1739	1723	4695	1616	11211	17888	4985	5155
AC092807.1	ENSG00000230285	lincRNA	0	0	0	0	0	1	0	0	1	0	1	2	0	1	0	0	0	0	0	0	2	1	0	1	0	0	1	1	2	0	0	1	2	0	0	0	0	0	0	1	0	1	1	0	0	0	0
COL24A1	ENSG00000171502	processed_transcript	3	69	28	6	61	24	13	17	9	117	104	53	43	217	116	627	316	228	121	325	64	292	506	943	53	254	207	230	181	207	93	68	237	77	18	1529	1512	697	168	57	1141	40	316	343	736	111	1147
ODF2L	ENSG00000122417	processed_transcript	471	674	643	291	552	593	228	187	395	1650	1540	2981	3626	4222	806	3444	2415	440	2212	1050	2509	2666	2998	974	1533	4765	4583	5122	2652	1410	3653	1460	1545	1171	1421	2749	995	2380	2145	1332	3602	2324	4097	1595	1458	3667	2562
CLCA2	ENSG00000137975	processed_transcript	26986	137	1034	311	0	3	122	1	21199	123	104	54803	20508	49654	5966	13829	121086	9933	104014	72725	63053	79310	75391	55966	43014	57184	170659	39548	43404	14415	11769	42560	31507	73192	50030	41688	54260	71286	18983	44078	14001	27755	2878	65964	53718	14188	52725
CLCA4	ENSG00000016602	processed_transcript	63997	19	999	1	0	4	53	0	19421	3	53	48416	7905	10317	755	135	9895	537	43963	278	58604	221	531	2418	128	77	161	98	346	1034	14131	14	29678	2608	92759	227	258	59	8303	8958	2313	73	33	106	1017	93	408
CLCA3P	ENSG00000153923	processed_transcript	81	1	18	0	0	1	3	1	41	3	11	220	113	242	15	9	124	18	1306	18	162	26	9	37	34	56	19	34	26	34	184	35	383	11	307	29	15	30	64	77	28	0	31	8	28	12	26
SELENOF	ENSG00000183291	processed_transcript	2376	4362	4148	3480	3318	5347	3957	2887	3627	8019	8386	6752	6347	6934	4307	8910	8047	5334	5727	7561	8612	8716	8813	8309	7006	11240	15156	5222	8177	8846	8935	5748	6776	9154	3326	7236	6861	10587	11755	4847	17666	9837	16016	10759	7061	9321	11653
LINC01140	ENSG00000267272	lincRNA	55	52	20	10	60	4	4	19	108	231	14	27	20	39	16	51	4	21	21	48	40	22	88	85	5	17	16	52	32	13	48	166	35	84	138	133	26	61	21	4	27	23	16	23	53	16	43
LMO4	ENSG00000143013	processed_transcript	3438	4948	7264	10866	3545	2168	5097	2572	1741	5523	8063	8004	2204	10330	2891	3067	1602	1637	6151	2182	4126	3094	2816	6015	1492	6274	3118	1805	4432	2668	12552	4841	6441	13260	4217	5633	4054	3797	7763	2679	12264	2416	4139	2919	7623	3341	4450
LINC01364	ENSG00000227290	lincRNA	0	8	1	2	1	0	0	0	3	2	17	0	0	10	0	0	0	3	0	0	4	8	1	5	1	0	3	2	1	1	12	1	10	1	3	2	0	4	2	7	0	0	11	0	0	0	2
PKN2	ENSG00000065243	processed_transcript	4362	3518	3419	3273	3228	5358	2068	1794	3130	5641	10793	7329	7969	12186	3625	9924	7335	2245	5720	2631	8551	5930	6865	4960	2892	5302	7899	4883	7945	3055	8619	4187	6206	5331	8891	10028	4103	6791	8774	4794	7336	4142	8118	6310	5109	9578	8250
GTF2B	ENSG00000137947	processed_transcript	1104	843	832	770	973	932	687	520	903	1755	1907	1787	2190	1571	1051	1798	2219	1142	2147	1352	1760	1509	2327	1455	1371	2143	2638	1283	1890	1338	1550	1396	1770	2160	1727	1598	970	1480	2479	1286	2406	2193	1641	1795	1905	1602	1588
KYAT3	ENSG00000137944	processed_transcript	1673	1553	1310	1127	1163	1117	1165	969	3365	2267	2429	2173	1672	1754	1557	2310	1400	1080	1156	870	1987	1268	1506	1247	1301	1381	1269	1148	1682	1103	2942	1808	1354	2476	1950	1914	1503	1152	3581	1812	1438	1419	781	742	2979	2647	927
GBP3	ENSG00000117226	processed_transcript	115	1776	605	1412	1017	3761	1452	117	367	3188	10807	1309	4037	1054	3599	4991	4134	1220	2433	274	2659	2632	2759	2114	3633	5926	1876	4047	2240	1119	2051	2158	5734	1236	274	5151	1000	1781	979	2623	8969	4122	3604	872	2007	9674	524
GBP1	ENSG00000117228	processed_transcript	783	1399	814	512	1064	331	671	350	658	3932	6319	6800	31489	2125	6694	20149	7402	3279	3007	2677	4566	2013	9687	3520	12369	4361	11062	28729	9740	6377	5303	6383	20060	2345	3103	9697	1492	3924	350	4278	16106	17584	9187	5844	3025	50050	7469
GBP2	ENSG00000162645	processed_transcript	2205	2568	847	1097	4636	1744	926	650	2147	14631	10769	6534	8186	3178	15525	13869	5458	3163	2158	4327	4671	1750	3482	3260	8986	1936	4854	15498	10678	4482	2738	5154	14306	3423	4594	10217	997	3474	2204	2458	9921	7059	3857	7089	7888	7287	5299
GBP4	ENSG00000162654	processed_transcript	880	1841	877	830	968	617	1043	523	245	2365	11696	3437	9469	710	6294	11338	4243	1084	677	679	3168	752	2061	310	4140	726	1125	5536	4157	1752	2871	1753	17220	515	4669	3581	299	1778	494	3752	6330	5557	5687	4194	1299	12203	2794
GBP5	ENSG00000154451	processed_transcript	153	439	144	84	104	191	208	126	49	185	1540	819	24445	674	2345	6934	1531	780	399	122	547	437	2103	830	1739	2149	1531	9681	4179	2877	772	4863	3397	229	799	1442	145	2407	153	1376	1135	13477	4383	701	349	25833	1217
GBP1P1	ENSG00000225492	processed_transcript	362	90	72	9	66	17	52	23	393	315	667	532	1469	727	820	1920	862	582	92	98	894	276	338	877	759	703	1034	2564	1191	1431	435	741	2339	999	1014	639	546	779	941	1072	2624	1742	1526	583	973	1512	675
AC093423.2	ENSG00000230735	sense_intronic	3	7	5	3	13	0	3	3	2	22	5	7	9	13	2	17	11	1	3	3	9	3	16	2	7	5	11	16	6	0	25	0	11	3	3	17	9	5	5	4	1	3	3	3	5	12	6
LRRC8C	ENSG00000171488	processed_transcript	362	1715	931	1277	1140	351	588	370	1387	4943	1279	2153	5140	3129	846	8591	10338	2052	1038	2580	1331	5483	6109	2655	2081	3446	6079	3803	4769	1131	1505	525	1765	2385	582	3543	1790	10429	2819	1639	2430	3470	855	3651	2625	10973	7851
AC099568.1	ENSG00000231613	sense_intronic	0	0	1	2	0	0	0	0	0	2	11	0	0	0	4	9	6	4	1	1	4	5	8	1	4	4	3	11	5	3	8	0	6	2	1	6	0	12	2	2	2	10	3	2	0	1	6
AC099568.2	ENSG00000272931	lincRNA	1	10	27	11	9	8	4	16	77	2	22	71	7	64	3	37	9	30	5	8	15	3	45	75	4	2	13	5	25	86	164	3	59	125	6	10	35	18	51	47	53	17	8	4	41	14	11
AL391497.1	ENSG00000272672	lincRNA	0	1	1	3	2	6	0	0	4	0	17	6	1	2	0	1	1	0	1	4	1	2	3	2	1	0	6	2	6	2	8	0	7	1	3	1	0	0	3	2	1	3	13	0	5	3	10
AC092783.1	ENSG00000229201	lincRNA	0	0	0	0	0	0	0	1	0	0	0	0	0	0	0	0	1	0	0	0	20	0	0	0	0	0	0	0	0	0	0	0	0	0	0	0	0	1	0	0	0	0	9	0	19	0	0
LINC02609	ENSG00000233593	lincRNA	12	45	51	13	64	6	19	47	9	68	42	57	66	122	31	48	59	130	44	126	123	84	123	63	67	161	15	92	114	343	205	8	90	66	12	237	69	127	84	38	296	114	47	133	69	36	117
LINC01763	ENSG00000225446	lincRNA	0	0	0	0	1	0	0	0	0	1	3	2	1	0	0	0	0	0	0	1	1	0	1	0	0	0	1	2	0	1	0	0	5	0	0	6	1	2	0	0	0	2	3	0	1	0	3
AC091614.1	ENSG00000272094	lincRNA	0	2	0	0	0	0	1	0	0	0	13	1	18	1	2	2	0	1	5	0	1	0	1	1	1	2	5	1	0	1	8	1	3	1	0	2	0	3	0	0	1	5	21	1	0	1	1
ZNF644	ENSG00000122482	processed_transcript	1561	2374	2237	2018	3031	3617	1421	1201	2207	5565	4515	5166	3349	8137	2945	5126	3649	1289	3350	2303	4208	3034	4306	4090	1167	4316	4071	3162	5901	2644	7072	3723	4340	4106	2626	6937	3011	5109	6641	2558	4025	2927	5177	5094	3941	4463	4529
HFM1	ENSG00000162669	processed_transcript	2	52	47	3	105	3	10	30	14	216	59	26	7	92	16	20	1	9	23	56	31	2	29	11	2	13	9	45	9	33	129	4	120	19	17	114	2	37	3	4	31	4	110	6	16	4	9
CDC7	ENSG00000097046	processed_transcript	108	154	204	365	165	329	88	56	362	651	343	895	1033	2938	257	2003	986	532	155	443	856	660	1493	1384	167	1427	1234	927	412	913	1616	1374	846	1072	476	2109	853	1848	1588	1238	2016	1249	1020	776	1024	2409	982
TGFBR3	ENSG00000069702	processed_transcript	1926	4706	2822	2494	23443	2776	967	1199	4358	45500	791	937	3090	2648	2869	1823	2670	183	117	5501	2418	573	989	7776	194	1048	345	1972	443	83	8521	68	2299	2910	1721	9559	291	1142	2605	1907	816	321	5388	360	5926	723	370
BRDT	ENSG00000137948	processed_transcript	4	27	2	3	15	0	0	0	2	3	177	449	2670	3	3	5	1	10	41	16	8	2	1497	1	1132	52	5	21	12	4	10	2	85	4	1	115	0	89	3	0	4	3	1195	6	2173	3	3
EPHX4	ENSG00000172031	processed_transcript	21	15	7	7	68	34	2	3	26	160	49	37	43	220	38	77	5	26	28	87	39	10	45	13	77	23	31	37	364	69	85	4	66	4	17	111	48	72	6	11	210	8	399	37	73	51	214
BTBD8	ENSG00000189195	processed_transcript	20	51	41	44	50	138	23	16	16	98	178	30	59	97	53	49	12	16	41	19	67	33	64	26	32	45	36	79	85	30	58	17	60	29	60	232	18	78	55	42	67	3	141	80	57	64	108
AC104836.1	ENSG00000273487	lincRNA	0	5	2	5	11	7	3	2	1	25	20	3	3	3	3	5	0	1	6	4	0	1	0	6	0	3	0	3	4	0	9	2	11	1	3	5	2	3	0	1	4	1	10	3	5	2	1
RPAP2	ENSG00000122484	processed_transcript	760	1475	1705	1104	1237	1957	780	947	1258	2422	2184	2331	2017	4000	1613	2220	2206	814	1866	1009	2363	2272	1865	1936	903	1977	2647	2240	2500	1293	3807	2351	1994	1450	1312	3882	1223	1974	2542	1235	1681	2024	1648	2754	1759	2553	1876
GFI1	ENSG00000162676	processed_transcript	52	155	52	44	50	126	58	78	14	45	297	70	161	285	144	149	145	53	122	41	211	28	111	26	81	185	558	178	832	235	96	312	426	19	46	356	92	120	48	116	292	114	402	913	125	374	790
EVI5	ENSG00000067208	processed_transcript	962	3304	2033	2364	2142	2551	1560	1337	1316	4341	3504	1994	2332	2945	1349	2747	2167	858	2416	1468	2017	1728	2240	2771	1254	1456	3268	1640	2810	532	1370	646	2109	1312	1843	4813	2125	3159	3176	968	2479	1249	2775	3208	1595	1760	3543
RPL5	ENSG00000122406	processed_transcript	33577	19801	23222	15778	30140	30862	16094	21495	43888	56853	50612	43640	30472	35744	30408	44324	32558	30981	30386	24887	39032	40508	61787	34784	25368	24729	32974	16682	52505	34031	57939	40510	28380	39475	31270	27566	22601	44735	52941	19144	49142	45679	75374	50937	30444	45177	54750
AL449283.1	ENSG00000229052	processed_transcript	1	56	42	28	27	21	13	23	21	14	93	7	6	31	38	17	9	34	39	10	33	38	15	34	8	43	13	34	64	26	21	15	85	7	9	37	13	49	17	15	7	11	117	35	21	12	22
MTF2	ENSG00000143033	processed_transcript	561	1134	1107	928	850	1022	563	519	686	1716	2125	2044	1671	3576	1074	2813	1609	634	1202	830	1767	1445	3155	1692	917	2094	2492	1706	2290	1792	2560	1783	1951	1744	1118	3029	1149	2242	2706	1390	2322	1607	2722	1571	1679	2357	1970
TMED5	ENSG00000117500	processed_transcript	1911	3988	3287	4564	3834	4102	2586	2184	2811	8440	5955	4911	6926	6099	2539	7174	7473	2438	5213	3853	5526	7098	5396	4490	3574	8039	8231	2607	6627	2446	4249	3273	3901	4748	3016	8327	3170	6734	7268	2299	7693	5082	8000	7786	4120	10227	6397
CCDC18	ENSG00000122483	processed_transcript	125	268	245	312	143	344	95	88	208	379	632	828	534	1644	328	1161	436	243	394	209	515	862	661	614	171	547	1009	595	823	315	1386	1013	669	331	238	1154	311	895	506	460	1092	688	1860	603	459	1372	652
CCDC18-AS1	ENSG00000223745	lincRNA	125	775	605	472	532	806	284	287	164	751	950	248	479	1218	971	666	273	359	395	256	696	750	557	249	262	706	749	1200	1113	795	1179	695	494	194	323	978	178	573	391	550	420	401	872	375	414	362	452
DR1	ENSG00000117505	processed_transcript	3173	3661	2760	2947	3094	3607	1988	1729	4067	6153	5993	7668	7515	11187	3634	9523	8537	3382	5561	3132	6867	7369	7548	7013	3555	5862	9830	5232	7801	3475	6774	8146	6014	6282	4869	9359	5346	8229	9722	4464	7390	7189	8408	9557	6131	8013	7521
BCAR3	ENSG00000137936	processed_transcript	1647	1672	1278	1194	1050	1230	1135	1068	868	1680	1517	1093	5654	1015	1457	3369	4412	1314	505	1952	2525	4975	3103	1006	2377	1293	2668	1920	4069	2047	856	1092	1261	1220	1360	2352	1218	3149	2521	410	4954	1573	11492	2998	2329	7366	4922
AL049796.1	ENSG00000260464	bidirectional_promoter_lncRNA	10	19	20	9	40	11	10	6	8	89	8	16	7	29	78	23	18	22	5	5	25	10	49	24	1	15	42	9	12	32	36	33	27	23	12	38	28	26	92	22	39	11	86	15	112	31	32
DNTTIP2	ENSG00000067334	processed_transcript	1843	2057	1997	2052	2222	1775	1536	1476	3421	4127	3539	4631	4759	5065	2919	6035	4668	2833	5376	2263	5276	5509	5432	4827	2267	5495	6493	2149	5617	5272	4390	3390	4991	6397	2766	4992	5320	10030	8464	3080	9017	5681	8357	6616	4916	6058	6015
GCLM	ENSG00000023909	processed_transcript	815	1282	970	1405	747	1603	969	588	3656	1703	3216	2835	1440	6603	1790	2681	12951	14073	875	766	2998	1274	1466	18675	1501	7211	6476	2524	6740	34465	2042	2778	30012	24988	1596	3851	38534	68780	40563	5408	56774	1846	1947	14167	21136	1878	21249
ABCA4	ENSG00000198691	processed_transcript	9	52	14	28	49	7	6	2	802	48	195	6	8	11	20	19	369	4681	63	28	104	11	100	22	159	2696	86	176	106	10728	51	310	954	595	12	35	1158	488	2256	30	13998	37	86	2103	1016	39	947
ARHGAP29	ENSG00000137962	processed_transcript	304	3504	3295	2335	3850	467	1720	1429	286	6305	1748	798	787	1107	486	8201	479	212	555	1523	2634	312	7007	598	601	612	1017	1674	3304	1542	1223	265	621	403	513	4011	1158	7330	669	513	2355	3146	3244	789	2086	8528	9037
AC097059.1	ENSG00000226835	lincRNA	0	5	1	0	1	0	0	1	0	1	25	0	0	0	0	1	0	0	8	1	1	0	5	2	0	0	1	0	4	0	0	0	10	0	2	1	0	1	0	0	0	0	15	0	1	0	0
AC097059.2	ENSG00000236098	lincRNA	0	1	1	0	0	0	3	0	0	3	9	0	1	0	0	2	1	0	2	1	0	0	9	0	0	0	0	0	3	5	2	1	1	0	0	0	0	4	0	0	0	1	7	0	0	1	1
ABCD3	ENSG00000117528	processed_transcript	4427	6404	5449	5365	3229	2832	4111	3497	2454	4243	7974	5994	3077	6564	1853	3023	3898	1315	2510	1819	6195	2315	3538	2730	1727	3092	3525	1929	3570	2111	6230	2043	3321	3004	6862	3296	2712	4056	6517	2054	7287	2363	3114	3917	4385	2462	3384
F3	ENSG00000117525	processed_transcript	1557	1340	1208	1548	4130	1757	977	529	3841	4039	2350	4637	10495	2133	637	1854	6478	1843	2058	2287	3649	1775	12349	1665	4360	14784	10807	4181	9132	6562	2551	135	5593	1638	2022	2829	1884	6370	12128	968	7572	7920	2625	1016	11651	38703	9217
AC093117.1	ENSG00000223675	lincRNA	0	1	0	0	0	2	1	0	0	1	64	1	0	0	0	0	0	2	9	0	1	0	3	0	0	1	1	1	2	5	1	0	25	0	0	1	0	9	0	0	0	0	39	0	0	0	0
SLC44A3-AS1	ENSG00000224081	processed_transcript	7	244	193	212	58	306	112	97	18	98	532	25	41	64	38	63	21	38	52	67	40	57	93	45	72	72	28	24	63	61	33	17	38	26	22	141	53	60	61	33	372	15	88	82	130	14	94
SLC44A3	ENSG00000143036	processed_transcript	721	2030	2028	1455	589	5765	867	1378	161	144	4184	548	335	381	658	177	95	97	406	215	761	613	516	99	236	527	89	96	372	450	207	24	466	324	1083	540	186	203	683	152	1719	74	426	635	1078	124	536
CNN3	ENSG00000117519	processed_transcript	10390	3916	3914	3517	6118	982	2699	1885	2119	20843	3209	6837	5161	4847	2702	9962	3817	2535	1967	6388	9732	6681	7337	8102	2954	2834	4572	3147	6470	4183	5178	1622	4621	4929	12738	12847	5484	4827	1375	1945	10950	3430	5657	10621	3782	4315	9292
ALG14	ENSG00000172339	processed_transcript	238	607	554	378	368	499	497	482	316	436	866	479	326	523	313	615	589	274	411	342	446	535	620	386	251	625	656	351	466	560	379	217	352	286	343	475	373	771	727	262	721	499	589	566	366	544	528
TMEM56	ENSG00000152078	processed_transcript	113	2599	3484	2490	2554	718	2261	2009	126	2599	1180	156	566	1304	252	288	216	92	120	211	591	19	559	474	8	96	40	472	397	411	717	17	839	648	90	1373	308	712	352	390	684	30	142	214	729	986	106
AC092802.3	ENSG00000231992	sense_intronic	0	8	12	2	5	1	2	3	0	3	11	1	0	1	1	0	0	2	1	0	5	0	1	0	0	0	1	2	2	0	3	0	9	0	0	2	0	4	1	0	1	0	10	0	0	0	0
RWDD3	ENSG00000122481	processed_transcript	98	306	350	241	185	132	158	179	123	368	297	217	185	490	184	258	361	215	205	167	185	256	335	224	128	334	276	396	366	275	536	242	220	182	173	333	209	270	269	200	386	261	149	262	209	206	206
LINC01760	ENSG00000228504	lincRNA	0	0	0	0	0	0	0	0	0	0	1	0	0	0	0	0	0	0	0	0	0	0	0	0	0	0	1	0	0	0	0	0	0	0	0	0	0	1	0	0	0	0	2	0	0	0	0
LINC01650	ENSG00000230434	lincRNA	0	0	0	0	0	0	0	0	0	0	0	0	0	0	1	0	0	0	0	0	0	0	0	0	0	0	0	0	0	0	0	0	0	0	0	0	0	1	0	0	0	0	1	0	2	0	0
AL445218.1	ENSG00000237954	lincRNA	0	0	2	0	1	0	0	0	0	0	3	1	0	0	0	0	0	0	2	0	0	0	0	0	1	0	1	0	0	1	1	0	6	0	0	0	0	0	0	0	0	0	5	0	1	0	0
LINC01761	ENSG00000233907	lincRNA	0	0	2	0	0	0	0	0	0	0	2	7	0	4	1	0	0	1	1	0	0	0	0	0	0	0	1	1	0	1	18	0	0	0	1	0	0	1	0	0	0	0	4	0	0	0	0
LINC02607	ENSG00000228971	lincRNA	1	1	3	0	0	0	0	0	0	0	18	74	5	88	2	4	5	11	8	0	10	19	2	29	1	0	9	3	28	10	64	1	32	29	5	14	1	5	2	14	24	10	22	8	18	1	3
AL683887.1	ENSG00000271252	lincRNA	4	0	0	0	0	0	0	0	5	0	4	19	43	47	18	3	11	27	39	2	44	60	3	101	0	11	50	20	89	32	1	15	17	27	9	37	19	89	41	56	97	4	8	98	19	22	9
AC099566.1	ENSG00000237435	lincRNA	0	0	0	0	0	0	0	0	1	0	4	0	0	2	0	0	0	0	3	0	1	0	0	0	0	0	0	0	1	1	0	0	6	0	0	0	2	1	2	1	1	0	32	0	0	2	2
LINC01787	ENSG00000231987	lincRNA	0	0	0	0	0	0	0	0	0	2	4	0	0	2	0	0	0	0	1	0	0	0	1	0	0	0	0	0	0	0	0	0	2	0	0	0	0	0	0	0	0	0	13	0	0	0	0
PTBP2	ENSG00000117569	processed_transcript	380	899	886	653	1806	489	421	355	518	5272	1159	1568	674	2843	1075	1714	504	323	524	1003	1258	978	1126	776	619	1329	1271	1893	1300	1928	3265	1193	1439	598	661	3047	546	1232	537	608	938	679	1237	892	827	562	992
DPYD	ENSG00000188641	processed_transcript	1813	1645	766	674	1987	182	622	615	289	6954	4040	2222	3729	3241	1238	6651	2709	832	1861	3233	4843	2604	2534	718	1614	2371	2094	3064	8830	759	1556	275	4357	221	3375	2033	1231	2131	316	3521	7681	4540	3539	5682	2227	5269	1302
DPYD-IT1	ENSG00000232542	sense_intronic	1	1	0	1	0	2	1	1	0	0	5	1	2	2	2	2	1	0	2	1	5	5	1	2	0	2	2	10	2	0	1	1	4	0	1	3	0	1	0	2	9	1	3	2	1	1	0
MIR137HG	ENSG00000225206	lincRNA	0	8	0	1	10	0	4	0	0	2	22	1	96	5	5	3	2	0	4	6	58	41	32	0	2	2	4	112	0	2	3	1	27	0	1	4	24	9	0	1	13	10	212	66	4	119	8
BX005019.1	ENSG00000259946	lincRNA	1	0	0	0	0	0	0	0	0	0	2	0	0	0	0	0	0	0	1	0	3	6	0	0	0	0	2	37	0	2	0	0	6	0	0	0	9	1	0	0	0	0	19	9	0	8	0
LINC01776	ENSG00000226053	lincRNA	0	0	0	0	0	0	2	0	0	0	4	0	4	0	0	3	0	0	1	1	25	6	103	1	0	0	21	15	0	0	0	0	14	0	0	0	2	4	0	0	0	11	44	0	0	17	8
SNX7	ENSG00000162627	processed_transcript	1046	832	655	900	717	842	606	547	1317	1881	3275	1637	1701	2020	1327	2453	2975	997	889	1246	1861	1618	2124	1815	1014	1482	1719	1090	1464	389	1384	183	1291	876	1105	2896	1330	2264	2298	1280	2424	931	1217	1630	2000	2130	1499
PLPPR5	ENSG00000117598	processed_transcript	0	2	12	16	27	1	2	1	0	20	14	20	2	5	2	3	22	7	10	0	9	7	5	28	7	9	20	15	3	0	7	0	29	1	4	1	63	30	4	2	1	5	30	24	2	109	9
LINC01708	ENSG00000224445	lincRNA	0	1	0	0	0	0	0	0	0	1	9	0	2	0	0	0	2	0	1	0	2	0	0	0	0	0	0	0	0	0	1	0	7	0	2	1	0	0	0	0	0	0	14	0	1	0	0
FRRS1	ENSG00000156869	processed_transcript	1199	804	539	514	172	995	343	198	766	460	829	1554	1913	3445	499	1497	3617	381	730	604	1571	1045	1074	907	535	1151	1293	264	1981	303	565	1268	1089	1563	1240	2493	1168	1352	2779	1531	754	753	866	1726	1751	1298	1844
AGL	ENSG00000162688	processed_transcript	1782	3055	2789	2540	4026	4865	1628	1303	3435	8768	3552	3662	6349	7940	4084	6653	4731	1619	1905	3815	4501	3049	4699	2852	1316	2573	5023	1186	3950	2070	4671	3050	5857	3673	3123	11107	4135	8484	8340	2698	8055	2635	4364	3417	5998	5389	6012
SLC35A3	ENSG00000117620	processed_transcript	2111	5671	4061	4484	3032	8834	2974	2480	1563	3437	11633	2930	3846	5685	1975	2294	3075	2002	2753	1467	4134	3391	2928	2652	928	3340	3131	1464	4299	2179	2223	1817	2891	3232	3638	3819	2948	6863	4402	1852	9450	1693	5740	3932	2994	3853	3641
SASS6	ENSG00000156876	processed_transcript	169	318	375	508	183	379	161	101	255	340	888	1058	1042	2073	331	1928	1195	393	724	344	846	1041	1401	850	354	1263	1671	326	985	352	1468	995	982	874	421	1539	712	1366	1880	890	1534	1278	2674	1391	1073	2117	1070
TRMT13	ENSG00000122435	processed_transcript	408	1106	1182	890	762	544	595	610	478	1270	1439	1277	985	2466	1037	1549	882	502	1096	439	1301	1103	1108	1121	372	1221	1450	765	1178	556	2704	1198	1124	829	838	1491	610	1402	1067	848	1398	1198	1425	1208	768	1462	1014
RTCA-AS1	ENSG00000224616	lincRNA	9	43	38	19	35	31	18	16	7	50	20	14	30	51	52	20	38	16	4	6	12	12	31	9	4	21	16	15	19	20	54	6	16	13	16	36	12	24	89	26	37	17	11	16	43	12	16
RTCA	ENSG00000137996	processed_transcript	1322	1786	1598	1752	995	1158	1429	1277	1570	1720	2471	2285	2705	2643	1077	2280	2506	1471	2266	1013	2158	2500	2775	1678	1646	2298	4261	1158	2516	1347	1781	2013	2090	1887	2552	2093	1820	702	2705	1202	3072	2050	3404	3084	1873	3964	2746
AC104457.2	ENSG00000223906	lincRNA	0	0	0	0	0	0	0	0	0	0	9	0	0	0	0	0	0	0	2	0	1	0	0	0	0	0	0	0	1	0	1	0	1	0	0	0	0	3	0	1	0	0	7	0	0	0	0
LINC01349	ENSG00000230402	lincRNA	0	0	0	0	1	0	0	0	0	0	4	0	0	0	0	0	0	0	4	0	1	0	0	0	0	0	0	0	0	0	0	0	3	0	0	0	0	1	0	0	0	0	10	0	1	0	1
EXTL2	ENSG00000162694	processed_transcript	162	737	943	604	743	842	414	377	386	2065	770	1268	1167	1999	505	3270	727	387	269	1259	732	632	2006	1702	519	728	2014	547	443	550	3121	719	367	618	245	2231	1535	2153	1852	394	1677	954	1734	1393	854	1014	1730
DPH5	ENSG00000117543	processed_transcript	662	641	734	593	637	654	557	588	981	1085	1173	1071	1058	1411	967	1523	1184	799	755	593	1072	1301	1405	1044	251	719	1065	314	1109	758	1709	1343	915	1157	761	1190	705	1338	1641	891	1647	1647	2149	1258	1196	1239	1663
S1PR1	ENSG00000170989	processed_transcript	709	2371	1791	1972	3763	467	1624	1089	463	15030	468	715	414	556	830	1819	441	190	239	4297	1080	274	1276	510	104	157	728	378	255	395	1121	219	1043	479	441	3063	528	687	712	551	914	245	337	498	2545	751	695
LINC01307	ENSG00000231671	lincRNA	0	0	0	0	2	0	0	0	0	0	28	0	0	0	0	0	0	0	5	0	0	0	3	0	0	0	0	0	0	1	0	0	16	0	0	0	0	5	0	1	0	0	29	0	0	0	0
LINC01709	ENSG00000226715	lincRNA	0	0	0	0	0	0	0	0	0	0	6	0	2	0	0	0	0	0	0	0	0	0	0	0	0	0	0	0	0	0	0	0	2	0	0	0	0	4	0	0	0	0	6	0	0	0	0
OLFM3	ENSG00000118733	processed_transcript	0	9	40	13	104	0	5	10	0	40	9	84	13	1	0	0	1	1	2	5	7	1	191	0	0	0	1	1	1	4	455	1	16	0	1	0	3	2	0	0	0	0	30	0	1	0	1
AC114485.1	ENSG00000233359	lincRNA	0	0	0	0	1	0	0	0	0	0	11	0	39	3	0	0	0	0	3	0	1	0	13	0	0	0	0	0	0	1	0	0	25	0	2	0	0	8	0	0	0	0	22	0	13	0	0
AC099567.1	ENSG00000230864	lincRNA	0	0	0	0	0	0	0	0	0	0	2	0	0	0	0	0	0	0	0	0	1	0	0	0	0	0	0	0	0	0	0	0	2	0	1	0	0	1	0	0	0	0	3	0	0	0	0
COL11A1	ENSG00000060718	processed_transcript	0	23	24	108	29	8	55	2	0	38	52	39	150	240	805	11303	4997	7269	1095	3362	456	7670	7340	67154	1019	1152	3539	3153	5360	285	313	527	200	583	18	17455	31692	11751	73	159	121	1249	1992	23979	182	1112	34432
AC095032.2	ENSG00000230759	lincRNA	0	0	0	0	1	0	0	0	0	0	7	0	0	0	0	0	0	0	0	0	0	0	1	0	0	0	0	0	0	0	0	0	11	0	0	0	0	5	0	0	0	0	9	0	0	0	0
AC095032.1	ENSG00000224613	bidirectional_promoter_lncRNA	0	3	2	0	7	0	0	0	0	2	2	0	0	1	0	1	0	3	3	0	0	2	2	1	0	0	3	2	2	0	7	1	11	0	0	2	0	1	0	0	1	0	14	2	1	0	1
AMY2B	ENSG00000240038	processed_transcript	81	313	338	181	254	295	117	102	253	606	923	171	47	523	519	86	38	85	126	103	184	26	63	74	14	31	61	152	185	84	460	219	371	29	174	267	53	156	22	114	45	141	58	50	96	28	42
AMY2A	ENSG00000243480	processed_transcript	1	0	1	0	0	0	2	1	4	3	14	2	2	0	1	1	1	3	3	2	8	2	3	0	4	0	4	0	6	3	1	3	11	5	0	2	2	4	0	3	1	2	18	5	2	5	3
AMY1A	ENSG00000237763	processed_transcript	0	0	0	0	0	0	1	0	9	0	0	1	0	0	0	0	0	1	0	1	0	1	0	0	1	0	0	6	0	0	0	1	10	0	0	2	0	1	0	0	0	0	3	0	0	0	1
AMY1B	ENSG00000174876	processed_transcript	1	1	3	1	2	1	0	0	4	9	1	6	2	1	1	0	2	4	3	10	3	4	1	0	8	0	2	4	4	10	1	3	2	4	2	3	0	4	2	3	6	2	0	16	1	0	2
AC092506.1	ENSG00000215869	processed_transcript	1	3	0	6	0	0	4	0	0	0	10	0	1	34	0	1	0	4	1	1	0	0	0	0	0	2	0	1	0	8	0	0	7	0	0	2	1	4	0	0	2	2	12	5	0	0	2
LINC01676	ENSG00000230768	lincRNA	0	0	1	0	0	0	0	0	0	0	33	0	1	0	0	0	0	5	19	0	3	2	1	0	1	0	0	0	0	2	1	0	60	0	0	0	0	13	1	0	0	0	43	0	1	0	0
LINC01677	ENSG00000233047	lincRNA	0	0	0	0	0	0	0	0	0	0	5	0	0	0	0	0	0	0	1	0	1	0	0	0	0	0	1	0	0	0	0	0	1	0	1	0	0	2	0	0	0	0	14	0	0	0	0
AL355306.2	ENSG00000237480	lincRNA	0	0	0	0	0	0	0	0	0	0	1	0	0	0	0	0	0	0	1	0	0	0	0	0	0	0	0	0	0	0	0	0	1	0	0	1	0	0	0	0	0	0	4	0	0	0	0
LINC01661	ENSG00000237460	lincRNA	0	0	1	0	0	0	0	0	0	0	11	0	0	3	8	1	0	1	4	0	0	0	1	0	0	0	0	0	2	0	0	0	17	0	2	0	0	2	0	0	0	0	24	0	0	0	1
NTNG1	ENSG00000162631	processed_transcript	16	52	15	25	54	1	4	9	4	1086	45	9	51	1281	221	23	5	17	13	21	183	3	27	2	6	6	1	9	24	1	56	3	34	8	21	71	2	13	2	2	6	4	45	10	20	4	20
VAV3	ENSG00000134215	processed_transcript	4273	2595	4054	2514	1564	274	2669	1872	2115	339	201	4209	2417	4617	10877	3881	1814	322	1747	667	8274	2045	2670	455	1178	2583	7188	2557	6758	1276	1178	3467	4983	2804	9689	6617	1926	1261	3143	2683	4721	4224	1425	10099	2795	5185	951
AL390036.1	ENSG00000226822	lincRNA	0	1	2	0	2	0	0	2	0	5	5	0	1	1	1	8	0	8	3	2	0	5	3	0	8	10	0	9	1	0	1	0	0	4	0	5	1	4	1	1	5	1	5	1	2	9	0
AL359258.1	ENSG00000238122	lincRNA	1	2	1	1	0	2	0	2	0	0	0	0	0	0	0	0	0	0	0	0	0	0	4	0	1	0	0	1	0	0	1	0	0	0	0	0	1	2	0	1	0	0	6	0	0	0	0
SLC25A24P1	ENSG00000241361	processed_transcript	0	0	2	0	2	3	0	1	0	0	2	0	1	0	0	2	0	4	4	0	0	0	83	0	29	1	0	108	0	3	0	0	8	2	0	2	0	1	0	1	1	0	53	0	1	0	0
NBPF5P	ENSG00000243967	processed_transcript	0	0	0	0	0	0	0	0	0	0	2	0	0	0	0	0	0	2	0	0	0	0	0	0	2	1	0	1	0	0	0	0	0	0	0	2	0	0	0	0	0	0	2	0	0	0	0
AL390038.1	ENSG00000224698	lincRNA	0	0	1	0	0	1	0	0	1	0	0	0	0	0	0	0	0	0	1	0	0	0	3	0	0	1	0	1	0	0	2	0	3	2	0	0	0	1	0	1	0	0	3	0	0	0	1
HENMT1	ENSG00000162639	processed_transcript	59	107	145	123	69	1006	58	44	35	183	1585	495	774	263	429	712	383	288	541	270	924	221	990	314	369	405	1275	210	317	237	1190	60	347	441	141	1016	520	675	1393	56	556	454	1764	562	1349	576	300
PRPF38B	ENSG00000134186	processed_transcript	1706	4295	4380	4237	3983	2995	2899	3065	2532	6595	6204	6207	3850	7635	2530	6116	2947	2751	5827	1691	5703	4295	4193	5441	3631	7558	6908	3261	6717	2498	7471	6297	6084	4884	2422	6275	2532	5076	5726	2531	7146	5384	6840	8746	2876	4571	4984
STXBP3	ENSG00000116266	processed_transcript	1475	2227	2019	2098	1790	2906	1655	981	1774	4427	4319	3421	3121	4815	2987	4324	3278	1874	4755	1326	4699	2249	3079	3274	2208	3726	6718	1943	4518	1501	3580	2099	3504	2732	2205	4999	2474	2716	5198	1642	7155	3940	3647	5456	3492	5235	3799
AKNAD1	ENSG00000162641	processed_transcript	38	9	6	6	7	7	0	5	52	27	117	6	20	14	24	32	3	18	52	20	35	126	122	3	42	236	150	40	9	4	23	28	38	1	15	30	8	40	5	5	7	92	100	14	4	99	32
GPSM2	ENSG00000121957	processed_transcript	3179	746	659	1116	674	2381	288	255	1420	4159	2727	4291	4295	8190	3004	5757	4664	908	2120	1851	5093	4560	4922	2511	1949	4932	9416	1852	3420	714	2770	8349	2665	4556	5424	3850	1709	4155	6040	3795	4157	6010	2652	8489	4769	9413	3586
CLCC1	ENSG00000121940	processed_transcript	668	2037	1931	1667	1872	1903	1034	1404	610	3196	2364	1633	734	2957	1776	2052	1508	523	977	785	1628	1097	1157	1560	782	1254	1636	531	1551	701	2457	1579	1209	1441	936	2888	1323	1255	1823	985	2331	934	1626	3175	1902	1083	1717
TMEM167B	ENSG00000215717	processed_transcript	1735	3582	2993	2395	3028	2814	2231	2325	1866	6022	3013	2844	2898	3757	3181	4374	2944	2005	2018	1848	4307	2725	2858	3779	2920	5143	4683	1548	4715	1740	3195	2346	4203	3347	3018	5221	3011	3384	4926	2591	4970	2198	3496	6354	3180	2590	4940
AL356488.2	ENSG00000270066	lincRNA	0	1	3	0	2	0	0	1	0	0	17	0	1	1	1	3	4	6	1	0	5	1	4	3	1	2	1	1	1	0	3	5	3	5	0	0	0	0	2	3	2	2	7	3	1	4	1
KIAA1324	ENSG00000116299	processed_transcript	303	32201	28874	12140	14026	72380	17925	26958	188	70	32869	483	177	2244	239	213	451	1298	909	22	162	101	374	11160	121	368	129	128	9207	402	26877	167	11596	1831	62	215	220	211	117	378	297	103	269	259	10692	165	4440
SARS	ENSG00000031698	processed_transcript	7020	5817	5513	4133	4756	3958	4325	5817	8622	7819	9034	8672	10667	7366	8362	11587	10941	4706	14564	4313	10061	7086	7535	5077	4924	6569	12996	2482	13615	3897	6736	6991	5171	11192	7645	9960	5520	5329	12056	4952	8880	9314	16289	21671	6768	8217	10607
CELSR2	ENSG00000143126	processed_transcript	21424	1717	4947	2285	2639	2503	1153	941	26817	4231	3633	29296	27312	71384	9299	33821	69412	13867	24429	2759	26448	11078	9119	18791	9476	14555	37365	12933	60691	5912	28996	32484	21287	22741	20854	27377	10061	10876	11165	24592	12191	26874	8893	97702	25474	48279	25694
MYBPHL	ENSG00000221986	processed_transcript	1	2	1	2	11	3	1	0	2	18	86	9	8	6	3	7	39	9	23	1	32	1	4	5	28	5	36	0	13	3	23	4	5	0	11	2	0	3	5	4	2	0	27	3	33	1	10
SORT1	ENSG00000134243	processed_transcript	22971	7082	5696	6913	8583	7141	3955	3464	10452	27621	15217	15648	5154	9865	3703	5162	9064	1888	13503	6133	17750	3620	3186	2385	3874	1455	10200	2177	9737	3917	12202	4912	6356	8991	37611	9845	3655	5222	7973	2355	7930	1013	2737	4926	10419	4394	6449
PSMA5	ENSG00000143106	processed_transcript	3075	2291	1907	2256	1435	3233	1669	1319	3421	2924	7972	4252	7041	4967	2860	6211	8223	3679	7098	2231	4545	3852	4186	5713	6193	7768	9284	2194	5874	3797	5305	4052	5399	6063	3780	4737	3592	4963	6107	4512	14326	10954	8376	12005	5146	8688	5852
SYPL2	ENSG00000143028	processed_transcript	46	194	172	84	339	10	96	159	34	914	92	29	17	16	159	190	11	20	18	163	35	31	82	50	11	5	24	43	42	14	42	11	33	8	9	260	18	67	38	4	36	22	59	27	170	38	72
ATXN7L2	ENSG00000162650	processed_transcript	253	223	284	258	246	288	117	114	330	499	531	786	373	1259	739	712	540	353	482	261	470	210	586	449	219	112	669	254	591	810	933	954	414	553	317	869	349	380	570	298	440	639	268	736	469	238	329
GPR61	ENSG00000156097	processed_transcript	7	14	16	4	14	17	5	9	4	8	23	11	15	31	14	10	19	17	10	1	14	10	19	13	7	18	29	13	30	21	36	13	21	7	13	15	4	7	45	60	23	13	18	35	11	12	11
AL355310.1	ENSG00000225113	sense_overlapping	0	0	0	0	0	0	0	0	0	0	0	0	0	0	0	0	0	0	0	0	0	0	0	0	0	0	0	0	0	0	0	0	0	0	0	0	0	0	0	0	0	0	0	0	0	0	0
AMPD2	ENSG00000116337	processed_transcript	1005	1448	1233	1075	1361	4453	616	583	1622	5650	4502	2262	3156	3900	1859	4356	3173	1843	1411	2013	2250	2606	2949	4098	1171	2892	3239	1279	2858	2546	2599	3445	2090	2797	965	5111	4306	3548	5028	1837	2876	2151	3665	6245	2934	2192	5066
GSTM4	ENSG00000168765	processed_transcript	1939	1267	1162	834	1161	1483	784	547	4495	2989	8377	738	457	2041	601	675	4151	7220	226	1556	1200	117	1435	5486	637	1636	427	547	1059	3246	1365	1665	2021	12243	969	923	16371	2787	34667	5306	6041	192	929	3637	34513	116	1798
GSTM2	ENSG00000213366	processed_transcript	853	1492	1815	571	1443	50	864	1084	3905	1845	767	574	287	2184	341	270	2589	10303	61	368	831	149	566	2100	46	1572	515	529	448	2642	1205	856	218	11687	920	463	5078	3658	7442	5876	496	76	104	3583	11906	44	1304
GSTM1	ENSG00000134184	processed_transcript	2564	4	75	2	4	8	2	4	40	13	9	1	805	7266	375	1	21917	51	1	1	8	4	9	20	8	14	3	502	2479	8931	968	6	1	60	7	1	66	153	130	44	5370	281	266	15	390	0	282
GSTM5	ENSG00000134201	processed_transcript	118	541	314	182	1429	28	188	221	119	3645	74	20	17	65	87	49	113	75	33	254	58	13	170	48	17	67	22	78	94	65	232	19	74	19	50	102	128	142	60	30	39	26	55	53	106	4	118
GSTM3	ENSG00000134202	processed_transcript	2954	4099	2902	2587	2784	96	1627	3210	9079	9559	3812	1024	462	1281	417	1010	20212	15552	120	1348	530	256	1081	11255	427	2183	1980	394	2320	7949	1527	259	1477	23733	1013	2157	22380	1550	112828	3392	14731	261	348	20822	61155	1461	13386
EPS8L3	ENSG00000198758	processed_transcript	56	2509	642	3063	505	5435	1003	477	72	59	21638	2	59	84	4	3	1	80	413	1	24	0	14	2	20	35	1	1	1	0	22	13	7	27	1	4	0	1	23	219	409	1	21	12	22	1	17
LINC01768	ENSG00000228420	lincRNA	0	64	54	17	10	0	17	27	0	1	14	0	0	1	0	0	1	0	5	0	2	0	2	1	0	0	0	2	1	1	1	1	7	0	0	1	0	1	1	0	0	0	6	0	0	0	1
AL450468.2	ENSG00000261055	lincRNA	0	22	21	1	5	0	5	3	0	0	1	0	1	0	0	0	1	2	4	0	0	0	0	0	0	0	4	0	0	0	0	0	0	0	0	1	0	0	0	0	1	0	3	1	0	0	0
CSF1	ENSG00000184371	processed_transcript	990	3475	2455	1578	3956	783	1442	1144	595	14797	3785	3708	2799	2860	5942	5540	6068	1941	862	4325	3676	2646	2988	4991	1206	4054	1190	6345	3196	7988	5629	5291	6106	3228	1767	8637	3376	3487	1475	2163	6369	6622	3704	10196	3436	6735	5885
AHCYL1	ENSG00000168710	processed_transcript	6055	9797	8419	8326	10307	10284	7189	5074	6302	19756	13123	9339	7393	14287	6946	12606	11856	5570	9372	5342	13366	6183	7057	8436	5540	11531	11258	2487	16479	7279	8369	7018	8607	11283	7875	15452	11705	9464	14480	7493	18007	6122	10180	21204	12189	9887	13546
SLC6A17	ENSG00000197106	processed_transcript	85	84	85	72	159	2	28	44	10	257	23	185	58	145	976	121	38	3	90	363	274	34	376	31	16	164	33	67	68	44	52	22	81	24	30	539	30	66	10	13	214	153	27	469	42	926	75
KCNC4	ENSG00000116396	processed_transcript	713	943	1029	2002	2621	3000	567	368	1079	12969	1704	2436	404	6298	9805	1747	873	318	3604	982	1984	1828	874	1455	343	3283	991	578	4906	1094	2472	1796	1611	1065	883	3554	1236	1013	1540	965	1105	1321	1559	4198	1514	946	3083
SLC16A4	ENSG00000168679	processed_transcript	104	412	174	122	821	140	62	62	62	2478	1064	157	90	471	234	171	56	59	366	376	122	105	129	218	37	189	107	105	511	88	427	166	186	32	91	521	134	193	153	66	1416	67	1092	224	184	64	769
CYMP	ENSG00000240194	processed_transcript	1	18	11	120	4	1	14	1	1	5	16	0	1	1	0	1	1	0	2	0	1	1	0	1	1	2	0	0	3	0	0	0	3	1	1	0	0	0	4	0	5	0	1	0	4	0	1
CYMP-AS1	ENSG00000235407	lincRNA	2	15	13	127	6	2	11	7	2	2	16	0	0	3	1	0	3	0	1	0	4	0	0	2	0	5	0	0	7	0	0	0	2	0	0	0	0	0	6	1	4	0	6	2	0	0	5
KCNA2	ENSG00000177301	processed_transcript	19	48	97	27	255	3	28	16	0	1422	12	157	1	1091	18	16	0	0	2	22	47	3	9	58	2	10	2	5	5	1	682	5	192	28	21	73	0	3	1	2	6	1	2	0	18	5	12
AL365361.1	ENSG00000259834	lincRNA	70	349	109	45	123	59	145	129	17	54	140	140	74	45	80	70	10	29	84	23	114	35	192	36	10	57	19	99	11	64	149	120	379	16	57	72	11	48	59	21	37	23	82	30	70	102	39
CD53	ENSG00000143119	processed_transcript	1177	1375	467	239	351	231	443	539	200	1891	1400	580	841	556	1737	2056	1343	489	554	1178	952	1244	2521	803	683	1908	482	2436	1019	1510	992	1732	3420	802	485	1793	607	1627	483	431	1447	1464	1216	1380	606	2256	2082
AL360270.2	ENSG00000261654	sense_overlapping	5	35	50	18	31	67	10	18	17	38	156	75	28	106	69	74	38	105	121	43	84	209	46	168	84	21	96	14	46	17	292	15	331	30	26	122	54	124	50	20	33	72	200	67	22	134	13
DRAM2	ENSG00000156171	processed_transcript	1532	1879	1833	1438	1205	1382	1694	1250	1203	2064	3897	1970	1961	3024	2331	2362	2031	1763	1687	956	2207	1639	1487	3309	1301	2742	2802	812	2826	1704	2535	1699	2811	3647	1924	2599	1358	1849	4145	1847	4018	1893	2051	2248	3792	2093	2201
CEPT1	ENSG00000134255	processed_transcript	1061	1803	1791	1643	1012	1697	1111	871	1002	1836	2108	1694	1876	3337	1464	2189	1721	748	1544	532	2490	1269	1141	1781	738	2059	2038	878	1741	770	2141	1426	1852	1979	1688	2305	942	1138	2488	1291	2326	1476	1977	1585	2185	2248	1362
DENND2D	ENSG00000162777	processed_transcript	4987	2695	2043	3011	915	2881	1613	1111	1747	905	4279	2994	2727	2542	2693	1873	1876	922	2077	518	4084	1171	1645	1998	745	2187	1019	772	1208	1220	2265	2261	3241	2249	5984	1880	460	769	2162	2160	1917	1244	2001	1409	3069	3008	1507
CHI3L2	ENSG00000064886	processed_transcript	110	65	116	16	16	23	17	27	26	851	142	817	110	560	102	259	29	27	4794	413	147	100	496	52	5	2402	25	58	256	549	1561	964	1102	169	76	166	13	23	67	63	160	108	74	392	827	54	46
CHIAP2	ENSG00000203878	processed_transcript	0	7	3	2	4	0	20	24	0	1	17	0	0	0	0	0	0	3	1	0	1	0	0	0	0	11	0	1	0	0	1	4	5	0	0	0	0	1	0	0	0	0	22	0	0	0	0
PIFO	ENSG00000173947	processed_transcript	28	287	466	77	396	6	546	517	38	555	221	80	17	208	57	59	22	10	34	87	124	4	43	26	20	35	7	5	31	25	611	11	88	45	28	182	4	22	13	3	33	6	60	21	47	31	9
PGCP1	ENSG00000227179	processed_transcript	0	91	59	12	54	0	142	68	0	2	5	2	0	0	0	2	0	0	0	6	1	0	0	0	3	0	0	0	0	0	0	0	0	0	0	0	0	0	1	0	0	0	5	0	0	0	0
OVGP1	ENSG00000085465	processed_transcript	73	165	113	64	88	95	63	74	233	157	327	67	102	579	140	91	56	153	54	117	107	130	114	205	87	48	92	60	199	92	111	106	409	74	119	186	46	63	207	36	121	185	40	21	90	43	49
AL390195.2	ENSG00000260948	sense_overlapping	40	54	49	46	82	46	29	33	100	125	50	40	39	368	109	53	34	36	26	48	42	48	32	131	28	15	49	13	62	18	64	78	132	35	47	51	14	32	94	17	37	46	4	17	44	19	37
AL390195.1	ENSG00000243960	sense_overlapping	10	19	10	11	16	6	15	10	22	24	24	30	9	67	20	18	12	5	24	8	12	10	17	14	6	11	33	6	8	8	20	20	26	8	19	17	5	8	35	9	18	12	5	16	14	6	22
WDR77	ENSG00000116455	processed_transcript	1527	1268	921	1290	836	1412	830	648	1884	1386	3785	2529	2702	3666	2287	3773	3645	1693	1693	752	1796	1459	1425	1898	1173	3375	2694	490	2006	1622	2212	1740	2548	3467	2232	2009	1669	2136	5032	2076	3767	2284	2348	2445	3072	2332	2598
ATP5PB	ENSG00000116459	processed_transcript	7316	9923	7582	7899	5597	7399	7738	5093	7595	8259	13804	8776	8892	8364	7613	12320	11338	4912	8223	4046	9216	5984	6976	7899	6712	8818	10536	2299	9738	3850	8341	7764	8279	11402	9727	7922	5881	6044	17479	8738	14683	10936	11233	10468	9700	9700	10185
C1orf162	ENSG00000143110	processed_transcript	309	565	221	110	253	75	138	215	143	2235	412	224	454	344	1098	475	628	468	239	1805	334	443	552	325	563	1123	222	763	339	938	445	647	853	338	320	800	223	791	232	231	690	816	697	407	596	820	971
TMIGD3	ENSG00000121933	processed_transcript	18	313	22	37	49	22	49	33	21	309	300	97	38	83	439	123	238	119	77	224	121	96	98	261	111	646	62	403	139	206	60	164	174	61	131	284	141	432	88	62	183	243	103	208	71	164	346
RAP1A	ENSG00000116473	processed_transcript	2813	3704	3015	3006	9762	2410	2659	1860	2787	13996	6084	4103	3750	3958	4093	6263	3378	1961	2822	4709	5724	4134	3497	3703	3810	8429	7345	3891	4818	2355	3180	2133	4283	3886	4515	10307	2349	3437	4230	1827	5402	3996	3954	5574	4334	6190	4272
LINC01160	ENSG00000231346	lincRNA	7	24	8	3	102	5	5	4	26	91	16	10	242	214	61	55	93	21	11	36	365	31	674	42	6	12	32	99	20	42	20	267	24	250	12	160	11	38	2	289	6	19	11	10	1182	15	16
INKA2	ENSG00000197852	processed_transcript	716	579	341	229	1047	139	184	225	783	1942	228	710	507	1281	457	763	498	293	642	864	904	204	372	952	163	382	1011	331	645	128	876	926	637	578	790	978	241	231	1535	562	507	419	159	781	913	639	511
INKA2-AS1	ENSG00000227811	bidirectional_promoter_lncRNA	4	1	4	2	9	1	3	1	2	7	10	1	7	24	5	16	5	3	3	13	6	3	12	8	4	4	3	3	14	2	25	7	3	8	5	12	1	4	29	10	5	5	8	5	6	3	8
KCND3-IT1	ENSG00000232558	sense_intronic	0	1	1	0	0	4	1	0	0	4	1	0	0	0	2	0	0	1	0	1	0	0	0	4	0	1	3	0	1	0	0	0	1	0	3	4	0	0	0	0	0	0	0	0	0	1	0
LINC01750	ENSG00000231437	lincRNA	21	16	15	15	77	57	1	9	68	288	54	33	4	26	113	67	17	12	26	98	24	18	10	53	2	185	41	17	42	17	14	1	56	15	6	140	38	24	15	9	4	40	12	126	52	509	13
AL445426.1	ENSG00000231246	lincRNA	2	22	8	5	35	0	4	0	6	100	5	0	3	4	6	2	1	0	0	13	5	1	2	1	0	0	0	3	0	2	5	0	6	1	3	5	2	8	2	0	0	0	7	2	6	2	2
CTTNBP2NL	ENSG00000143079	processed_transcript	5821	1786	1204	1424	1908	2479	801	442	3325	6421	3102	6706	5375	6849	2502	5913	4839	2262	7971	1971	5750	3003	3436	5684	2647	2897	5604	2120	7298	1391	3978	2872	4496	6175	9310	5772	3606	3032	4773	3301	3290	2585	3064	4953	5787	5067	6249
WNT2B	ENSG00000134245	processed_transcript	1134	1805	824	613	856	397	335	480	390	1851	663	697	335	3118	795	1994	4213	2012	1044	338	1052	504	467	2384	483	1697	2352	321	5164	191	852	957	1218	2416	920	716	5676	1426	8656	2091	310	595	381	5378	4496	621	2620
ST7L	ENSG00000007341	processed_transcript	395	517	512	420	420	442	296	345	438	934	1042	696	579	1293	912	1221	1124	458	448	341	1008	481	788	847	415	1112	1080	482	1061	452	1325	762	822	777	517	921	636	557	1440	717	1020	779	873	894	970	1212	778
CAPZA1	ENSG00000116489	processed_transcript	7231	4476	3446	4619	2383	5346	2704	2041	8809	6863	12606	14022	20382	16630	7393	15427	20553	7476	15134	4272	14544	9778	12431	13711	15915	18327	27257	7538	16175	6440	10285	10445	13700	12503	12943	13016	11413	10729	19246	10058	23737	17121	13794	18722	12099	20453	14109
MOV10	ENSG00000155363	processed_transcript	3048	2487	2318	1781	1667	3029	1306	1011	1981	3620	8132	5364	11381	9712	6567	7800	7433	3688	2468	2117	4647	3463	6226	3957	2477	6888	4708	4174	7024	4177	8775	10746	5989	4220	5375	8713	3482	2174	3243	5568	9192	9045	6329	3699	6203	11014	6527
AL603832.3	ENSG00000271810	processed_transcript	0	0	1	3	0	0	0	0	4	2	1	2	5	5	1	6	2	4	1	0	3	8	8	6	2	2	8	2	13	1	0	3	9	7	0	5	3	7	7	10	3	5	5	4	9	1	3
LINC01356	ENSG00000215866	lincRNA	5	1	6	1	2	47	1	1	3	6	147	5	5	24	13	6	3	15	11	4	11	12	62	2	127	23	21	20	4	5	25	8	23	8	4	19	5	7	1	1	9	53	131	7	26	23	27
AL390729.1	ENSG00000224167	lincRNA	0	0	1	0	0	37	1	0	0	1	67	2	1	8	6	5	4	40	3	1	6	10	34	0	99	42	17	7	2	12	14	0	10	2	2	2	4	1	4	0	5	37	180	2	22	25	19
SLC16A1	ENSG00000155380	processed_transcript	771	3546	1343	2689	1448	7570	1889	641	11033	3695	9311	15461	13854	11421	3081	16303	15545	7945	3014	3130	4987	16782	17651	4773	13198	10500	28347	10978	11379	3820	6965	10232	4866	8364	1895	9540	7996	18065	15647	7797	10786	17493	18023	14207	8755	30417	8111
AL357055.3	ENSG00000238198	lincRNA	10	33	35	16	28	28	20	17	18	102	148	49	26	164	192	51	49	31	27	27	62	58	33	32	50	137	45	92	78	39	197	170	112	10	34	124	9	74	27	51	32	76	183	58	15	42	28
LRIG2	ENSG00000198799	processed_transcript	1161	1992	1775	1123	1384	3096	882	903	1721	3554	4377	2804	3094	5765	2826	3616	1867	985	1724	1238	2758	2403	2486	2519	1169	1910	3872	1758	3482	994	3748	4878	2146	1726	1743	3396	1571	1788	3126	1568	1808	2434	2877	1634	2131	2342	2219
MAGI3	ENSG00000081026	processed_transcript	3145	3461	3614	4175	2860	2852	2917	1901	1164	3763	3826	2948	2889	4156	1124	3469	2431	843	1323	778	3908	2249	2357	537	558	895	3017	1112	2883	842	2151	1506	2792	2055	6059	4456	1372	1926	3869	3128	2344	1945	988	1225	4389	3224	2197
PHTF1	ENSG00000116793	processed_transcript	131	915	1022	989	526	516	739	532	340	1050	1185	842	509	1134	297	1293	1192	529	388	390	521	255	748	903	263	1154	791	283	553	315	1458	503	983	463	271	1748	1295	754	985	312	2303	259	1781	412	1031	466	1175
RSBN1	ENSG00000081019	processed_transcript	927	1699	1778	1274	1853	1963	1074	975	1173	4472	3035	2877	2395	3828	1676	2447	2501	857	1494	852	2207	1495	2043	1835	876	1810	2275	1269	3022	495	3082	1339	2077	1977	1927	2885	1337	1613	3060	1116	1767	1493	2095	1466	1764	2270	1919
PTPN22	ENSG00000134242	processed_transcript	387	588	210	192	96	390	197	231	33	164	1189	183	315	203	466	426	248	94	867	117	730	253	467	168	220	320	275	942	202	395	308	445	1435	78	366	582	134	330	82	226	316	482	1140	201	118	697	307
BCL2L15	ENSG00000188761	processed_transcript	78	1614	529	1714	245	2957	599	437	77	42	7510	24	48	56	17	16	7	60	201	14	201	18	21	13	14	20	28	22	21	15	25	51	82	17	106	18	10	14	146	15	93	11	49	14	11	2	11
AP4B1	ENSG00000134262	processed_transcript	912	1022	690	767	604	1049	449	421	536	892	2037	809	695	1565	645	874	731	417	699	475	1285	641	1053	615	580	704	1038	497	917	433	1071	1155	707	837	1442	1271	493	642	991	440	667	946	859	421	752	699	589
OLFML3	ENSG00000116774	processed_transcript	127	1789	637	399	2121	297	354	415	230	9661	474	307	180	372	1729	1823	1830	1103	662	2617	514	712	1652	4878	267	914	930	779	1046	726	607	1374	611	243	156	2429	3223	1219	323	230	923	849	523	2897	612	343	3668
AL121999.1	ENSG00000232895	lincRNA	0	0	0	0	0	0	0	0	0	0	0	2	0	2	0	0	0	0	0	0	0	0	0	0	0	0	0	0	0	0	1	0	0	0	0	0	0	1	0	0	1	0	0	0	1	0	0
TRIM33	ENSG00000197323	processed_transcript	4238	4558	4572	4149	4279	4406	2886	2086	4049	7861	6645	6643	5695	11675	3903	6749	6949	3665	11626	2150	9089	4556	4681	5883	2489	5326	7419	3366	7989	1639	6291	6330	4481	6382	6999	9457	4220	5570	8268	3718	5190	4150	7085	3859	4945	7387	5881
BCAS2	ENSG00000116752	processed_transcript	1021	1082	967	916	1067	1060	771	735	1055	1742	1984	1973	1731	2402	980	2935	2133	1660	2722	1083	2474	1385	1994	2239	1215	3413	3376	799	2811	866	2155	1623	1398	5044	1673	2198	1964	2196	3215	1790	3463	3387	1135	1584	1917	3272	1903
DENND2C	ENSG00000175984	processed_transcript	7781	353	255	229	314	129	128	151	3527	623	318	5940	5451	6375	885	3196	7124	2890	9025	499	8902	1847	1342	5582	3130	2685	6386	2072	6085	365	1152	2383	3599	8489	12030	1089	1538	1520	4091	3783	843	1455	170	828	2504	3014	1263
AMPD1	ENSG00000116748	processed_transcript	17	133	63	8	54	22	74	89	1	1	31	3	8	4	1	2	2	1	11	2	25	0	14	4	0	0	2	0	2	3	6	10	52	13	11	8	0	9	26	4	1	3	18	2	22	5	0
CSDE1	ENSG00000009307	processed_transcript	23364	25298	26046	19922	44228	29957	16852	19254	27294	89530	42371	51100	39654	53706	33692	72136	42727	11127	46665	25977	47628	27191	33756	32998	21894	32010	50187	12554	45336	6594	43342	29108	30285	58819	35110	63984	26243	32773	56290	28095	46779	18358	27505	25338	36350	42192	40546
SIKE1	ENSG00000052723	processed_transcript	1332	2002	2339	1991	1886	2337	1164	936	1732	4893	2736	4772	3095	7777	2716	6156	3812	1575	5828	1464	4155	3434	3242	3617	1926	6921	5473	1637	4628	763	8431	3299	3410	4536	2543	5474	3198	3062	5141	2663	5368	3342	5371	2756	2887	4436	4353
SYCP1	ENSG00000198765	processed_transcript	2	5	2	0	0	2	1	1	0	6	66	0	4	8	1	0	1	6	29	1	4	3	6	5	3	7	0	13	7	2	1	3	105	7	2	3	1	52	0	1	0	0	149	0	0	0	1
TSPAN2	ENSG00000134198	processed_transcript	179	637	295	211	2510	95	111	131	237	5927	139	282	61	697	1038	1461	127	124	81	1264	450	577	1257	115	75	164	604	362	904	110	846	349	245	96	111	3635	369	676	60	36	404	455	252	438	457	231	1105
LINC01765	ENSG00000233730	lincRNA	0	5	1	0	3	2	0	1	0	8	20	0	1	0	3	0	0	0	3	3	3	2	0	0	0	0	0	0	3	1	2	0	2	0	3	1	0	0	1	0	0	3	13	0	1	1	2
VANGL1	ENSG00000173218	processed_transcript	3030	1329	1564	2287	896	5523	993	794	2948	2717	3252	5497	4696	9288	3500	9564	13649	2126	4492	2380	6739	6020	3644	6424	1523	4984	8957	1315	6597	880	3887	4220	4000	3897	4527	7224	4088	6697	12605	2916	5814	4829	5616	6061	6766	10848	7819
CASQ2	ENSG00000118729	processed_transcript	472	404	192	112	3433	9	36	92	864	14868	40	13	10	182	1401	1429	54	66	21	1228	331	43	83	11	4	38	53	87	181	11	513	24	321	27	223	3082	8	92	28	6	60	74	35	178	569	17	167
LINC01649	ENSG00000228127	lincRNA	1	6	3	4	0	2	2	5	1	0	27	3	0	3	3	0	2	3	7	0	9	8	2	0	1	1	0	2	4	0	0	0	13	1	5	0	7	11	0	0	1	0	14	18	5	0	8
SLC22A15	ENSG00000163393	processed_transcript	877	570	462	489	321	561	336	290	145	571	1159	712	350	906	512	615	1269	349	672	234	1528	1340	640	502	232	1272	1096	720	952	131	269	229	704	710	1206	734	552	722	582	418	608	199	922	2644	1091	318	1467
MAB21L3	ENSG00000173212	processed_transcript	2132	5	11	1	3	103	7	0	949	4	119	1338	581	533	396	18	186	152	137	16	1615	72	376	153	35	119	128	24	28	31	102	24	440	386	5272	19	40	176	936	433	313	82	7	725	862	12	124
LINC01779	ENSG00000235933	lincRNA	1	1	1	0	4	0	0	0	0	10	3	0	0	0	3	0	0	1	0	0	0	0	0	0	0	0	0	1	0	0	6	0	0	0	0	1	0	0	0	0	0	0	0	0	0	0	1
ATP1A1	ENSG00000163399	processed_transcript	34934	25659	37645	36364	20255	71824	23945	13330	83468	73561	86952	61787	83660	91717	62162	72288	100694	34781	40206	33934	52122	58726	91137	86925	21302	41222	72857	9123	174980	15571	58635	88751	59508	96234	28296	45823	80567	49344	101947	60731	100857	64296	49233	245405	86643	84243	72893
ATP1A1-AS1	ENSG00000203865	processed_transcript	54	132	183	94	160	163	108	104	90	205	242	83	102	325	96	215	140	56	111	43	121	117	346	77	25	81	168	119	485	44	212	116	131	97	60	297	117	97	312	140	214	132	100	297	243	138	146
LINC01762	ENSG00000233154	lincRNA	1	5	6	4	2	2	5	1	3	5	22	9	9	77	8	6	6	12	13	5	3	10	8	7	9	5	11	10	15	6	6	22	52	14	5	8	1	8	23	11	15	15	25	24	20	7	6
AL136376.1	ENSG00000230381	lincRNA	0	0	1	1	1	1	0	0	0	0	1	3	1	4	1	0	1	0	2	0	0	1	0	0	0	0	0	0	2	0	0	0	11	0	0	1	0	1	3	0	0	4	10	1	1	2	0
AL390066.1	ENSG00000224950	lincRNA	31	37	31	35	17	52	12	9	45	49	219	63	27	281	51	68	57	22	101	24	64	98	56	48	24	58	75	145	88	50	122	215	104	53	76	85	18	24	93	124	44	72	64	195	155	81	34
C1orf137	ENSG00000203864	lincRNA	18	2	3	0	0	0	1	0	13	0	28	1	0	2	3	1	3	0	9	0	7	6	3	6	0	27	2	0	3	2	0	8	13	7	9	3	3	5	8	7	2	1	15	5	2	2	3
AL157904.1	ENSG00000272715	lincRNA	5	0	1	0	2	2	2	2	2	11	3	5	7	14	5	19	22	24	18	1	3	9	222	18	32	9	35	15	10	7	4	9	5	6	5	6	11	5	12	14	5	41	2	31	11	34	7
PTGFRN	ENSG00000134247	processed_transcript	4666	2851	2663	3160	7648	6794	1398	1368	6073	31180	8975	20622	24549	34849	14047	39416	37372	9717	8898	19979	24717	18306	45696	43469	22810	44571	41311	16672	42627	4784	10452	24535	18835	24487	7591	36271	20264	20366	18803	14656	20221	29541	21180	132883	20526	63985	38478
CD101	ENSG00000134256	processed_transcript	158	152	90	52	52	34	44	63	109	154	289	276	167	513	352	449	410	86	166	416	551	223	543	452	192	330	1268	549	190	115	176	355	428	340	141	478	94	120	262	208	239	526	290	2411	275	494	338
TTF2	ENSG00000116830	processed_transcript	1061	849	1096	1193	751	1350	382	282	1215	1427	2220	2504	1994	6745	1292	7701	3444	1172	1604	890	3314	2369	3624	4145	746	2746	3645	1058	3809	554	3350	5384	3549	3216	1116	5669	2375	3348	6191	3385	5338	3163	4953	8193	3976	7082	3531
VTCN1	ENSG00000134258	processed_transcript	69	59	31	99	2	1201	21	4	489	0	347	40	5	640	183	3	162	557	656	0	166	23	94	13622	18	8	28	7	11002	167	313	34	354	3638	8	29	13	23	1157	499	93	16	40	1479	1018	20	1157
LINC01525	ENSG00000235202	lincRNA	0	0	0	0	0	0	0	0	0	0	6	0	0	0	0	0	0	1	2	0	0	0	0	1	0	0	0	0	3	0	0	0	2	0	0	0	0	2	0	0	0	0	17	0	1	0	0
AL358072.1	ENSG00000271427	lincRNA	1	9	21	3	4	4	5	6	5	6	11	2	2	7	25	3	4	2	8	7	12	11	4	9	16	2	14	6	8	3	31	10	11	6	6	6	5	6	17	6	8	7	19	6	2	3	3
MAN1A2	ENSG00000198162	processed_transcript	2698	6783	5919	4911	6317	6292	3899	4702	4687	10926	9102	6944	6016	13256	4196	10839	7565	3113	4797	3727	8257	5000	6799	9851	3517	4649	8639	2526	8817	1627	7296	3734	8148	7095	4767	14281	6333	6710	11900	4838	8887	2705	6044	20262	8800	5861	7012
GDAP2	ENSG00000196505	processed_transcript	981	1963	1513	1813	1506	1595	1150	1018	995	2313	2566	1854	1563	3788	1281	2052	1916	577	2019	769	2333	1538	2035	3025	788	1970	2770	962	1742	496	1846	1086	2058	2085	1593	2918	1552	2197	2752	989	1954	1371	2341	4811	2753	2817	2077
WDR3	ENSG00000065183	processed_transcript	1530	1519	1550	2885	1101	2445	1593	1055	2944	2713	3224	3896	3432	5362	1859	4907	3758	1464	2488	812	4640	2864	4995	4389	882	2272	4650	689	2532	796	3814	3031	2277	2921	1938	4592	2809	4416	6402	2207	3591	2494	6681	9716	4430	4413	3059
SPAG17	ENSG00000155761	processed_transcript	1837	38	169	32	15	66	15	15	1340	26	155	2166	613	1219	31	283	133	18	5409	39	2615	563	140	298	25	150	142	140	242	112	2079	48	707	1036	4511	897	341	135	1066	543	239	22	100	170	1602	259	181
AL139420.1	ENSG00000226172	lincRNA	0	0	0	0	0	0	0	0	1	0	1	0	0	5	1	1	0	0	1	0	0	0	1	1	0	0	0	0	1	0	2	0	0	2	0	2	0	0	0	0	0	1	0	0	3	0	0
AL139420.2	ENSG00000239216	lincRNA	0	0	0	0	0	0	0	0	0	0	1	0	0	1	0	1	0	0	0	0	4	1	0	0	0	0	0	0	1	0	0	0	0	0	0	1	0	0	0	0	1	0	1	0	3	0	0
WARS2	ENSG00000116874	processed_transcript	692	872	927	756	670	1795	495	497	813	970	1992	1299	1139	1606	905	1552	1459	882	918	508	863	624	1097	1270	402	992	726	358	1740	437	1381	1114	700	1684	994	1321	869	932	1545	920	1587	1262	1546	1910	1510	956	1052
AL359915.1	ENSG00000227712	lincRNA	0	1	1	3	5	8	0	4	1	2	2	2	0	9	7	1	2	2	0	0	1	1	3	0	1	0	2	0	0	1	5	0	8	0	1	0	1	1	43	2	1	2	2	1	41	0	0
LINC01780	ENSG00000232650	lincRNA	0	2	5	2	0	2	1	2	4	1	6	0	1	18	3	0	0	5	2	0	0	1	0	4	0	0	0	1	0	0	2	1	9	0	1	1	0	0	54	2	3	0	6	0	51	0	2
HAO2	ENSG00000116882	processed_transcript	0	4	2	17	3	8	0	0	1	6	6	2	4	5	5	4	1	4	1	3	2	0	0	0	4	0	1	0	1	0	3	0	3	3	2	4	0	0	7	0	1	0	3	2	4	0	1
HAO2-IT1	ENSG00000230921	sense_intronic	0	0	0	1	0	0	0	0	0	0	0	0	0	0	0	0	0	0	0	0	1	0	0	0	0	0	0	0	0	0	0	0	0	0	0	0	0	0	0	0	0	0	2	0	0	0	0
HSD3B2	ENSG00000203859	processed_transcript	1	6	3	121	2	5	2	4	0	1	21	2	0	0	0	0	0	4	4	2	1	1	0	0	8	0	0	0	3	0	4	1	12	1	0	0	0	1	0	0	0	2	9	1	2	1	0
GAPDHP74	ENSG00000232780	processed_transcript	7	1	6	57	8	1	6	0	4	2	6	4	0	2	1	1	4	4	3	8	1	5	1	3	0	6	2	2	7	9	5	8	3	10	3	3	3	7	2	7	2	3	6	5	5	6	7
LINC00622	ENSG00000260941	sense_overlapping	10	56	56	25	40	3	22	22	1	28	19	30	4	61	14	51	62	62	58	28	39	40	22	50	13	51	29	18	75	13	97	5	40	19	12	39	25	52	69	23	25	16	76	96	35	7	84
PHGDH	ENSG00000092621	processed_transcript	8928	5015	4989	1720	3265	67	2571	4781	772	2261	1109	9913	3093	11575	4154	3355	482	4152	5440	757	5008	1911	2441	3682	106	4164	552	242	4115	3143	9738	14032	3619	19648	4744	12056	3496	4862	6613	1109	12155	724	14407	13083	5067	1351	5637
HMGCS2	ENSG00000134240	processed_transcript	999	10093	5365	3718	2590	24236	3983	3327	19	62	32929	33	127	40	0	8	2	5	8	1	114	4	1	4	94	5	1	1	64	5	30	6	16	51	66	6	0	2	3	0	168	0	5	25	183	0	8
AL359752.1	ENSG00000261662	sense_overlapping	52	64	39	38	52	13	59	38	91	133	41	111	25	65	106	66	70	18	134	39	106	47	28	122	19	49	153	32	96	16	87	34	70	60	119	88	24	78	101	11	53	29	122	211	72	18	46
NOTCH2	ENSG00000134250	processed_transcript	22825	7680	6531	6653	9799	9015	2957	2680	13587	27185	10427	21990	18309	29207	25414	17492	17342	7014	13151	11000	23358	13724	8926	10924	4542	8660	17347	8065	20101	1934	13937	8292	13197	15931	32500	34076	6782	14882	17361	7014	7965	10620	22301	35875	18095	22987	18441
AC245008.1	ENSG00000273406	lincRNA	0	0	0	0	1	0	0	0	0	0	12	0	0	0	1	0	0	4	0	0	1	0	0	0	1	1	0	2	1	4	4	0	3	1	2	2	0	1	0	0	0	0	7	0	0	1	0
AC244669.1	ENSG00000223804	processed_transcript	55	69	53	9	75	2	43	26	44	229	62	30	185	77	106	116	120	102	43	86	65	51	172	120	96	179	63	38	85	113	70	20	104	56	83	131	48	102	206	91	138	177	174	138	68	143	73
PFN1P2	ENSG00000270392	processed_transcript	30	121	103	58	90	8	36	21	20	155	47	45	33	283	68	79	36	32	23	20	75	52	74	80	25	46	44	83	102	29	149	47	67	17	48	209	23	55	69	23	20	62	97	45	39	44	44
AC241952.1	ENSG00000275131	processed_transcript	187	607	644	497	925	359	320	199	201	1879	510	164	358	371	287	421	189	185	90	252	207	254	317	318	79	164	131	226	591	189	441	124	764	136	214	1417	177	275	721	125	215	339	276	608	482	280	261
LINC00623	ENSG00000226067	lincRNA	72	104	120	24	78	24	66	93	15	141	174	96	311	65	172	169	139	154	41	91	138	97	237	50	174	184	66	68	72	105	172	33	160	51	77	222	28	65	195	50	173	223	228	197	78	191	71
AC241377.2	ENSG00000275585	processed_transcript	0	4	5	3	7	1	14	8	1	0	6	2	2	1	1	2	0	1	1	0	1	1	0	0	0	0	1	2	3	1	1	0	3	1	0	0	0	2	0	0	0	0	1	4	0	0	1
FCGR1B	ENSG00000198019	processed_transcript	10	66	83	96	88	0	100	38	4	65	14	10	15	15	49	20	23	22	15	23	10	17	10	33	11	38	1	20	14	32	12	66	23	19	21	7	9	27	13	11	29	23	32	29	15	19	44
HIST2H2BA	ENSG00000223345	processed_transcript	4	95	294	87	143	3	80	90	5	51	9	2	12	4	14	7	2	2	6	10	6	7	73	5	0	5	2	16	3	7	3	1	46	9	13	17	0	1	8	2	2	48	3	4	3	0	7
AC244453.1	ENSG00000227193	lincRNA	1	15	47	11	22	0	10	9	0	20	6	0	4	2	1	3	0	0	1	4	2	1	8	0	1	0	0	2	0	1	6	0	8	0	4	9	1	0	2	1	0	5	4	0	1	0	2
FAM72B	ENSG00000188610	processed_transcript	26	18	24	44	4	56	8	0	29	18	113	80	194	236	34	265	315	168	63	35	109	69	187	131	86	201	226	41	121	51	163	152	178	120	41	159	100	313	363	163	366	199	564	310	189	395	128
SRGAP2C	ENSG00000171943	processed_transcript	335	373	285	196	352	143	140	109	315	1373	409	378	486	844	277	1019	458	393	260	220	437	349	330	1074	265	424	576	410	887	113	499	460	515	552	397	883	490	625	595	368	846	719	332	1025	839	848	619
AC244021.1	ENSG00000227082	lincRNA	1	27	15	10	12	1	2	3	2	98	11	2	7	11	10	21	15	11	11	17	2	5	6	60	5	0	12	14	4	2	7	12	23	7	2	41	10	18	4	1	8	5	7	18	6	12	19
AL592494.1	ENSG00000228826	lincRNA	0	0	0	0	0	0	0	0	0	0	18	1	0	0	0	0	0	2	9	0	1	0	0	0	0	0	0	1	0	0	3	10	5	0	0	3	0	4	0	0	0	0	5	3	0	4	0
AL592494.3	ENSG00000272583	lincRNA	4	0	11	0	4	0	0	1	0	2	4	5	2	8	1	0	1	1	3	0	3	0	4	0	1	7	1	1	7	3	67	16	9	12	1	5	1	8	6	0	6	3	13	9	0	16	3
EMBP1	ENSG00000231752	processed_transcript	24	41	28	29	15	18	11	11	4	22	288	67	222	380	22	19	87	108	66	31	67	180	42	34	28	198	575	227	499	46	173	759	174	140	34	475	62	507	32	22	259	544	43	205	24	758	22
LINC01691	ENSG00000224857	lincRNA	0	0	2	0	0	0	0	0	0	2	9	1	6	12	2	0	2	4	2	0	0	6	6	0	0	12	33	13	11	0	3	11	8	4	0	11	5	18	0	0	12	10	2	8	1	13	0
AC239859.3	ENSG00000235887	lincRNA	1	0	0	0	0	0	0	0	0	0	1	0	0	0	0	0	0	1	0	0	0	0	0	0	0	0	0	0	0	0	0	0	2	0	0	0	0	1	0	0	0	0	1	0	0	0	0
AC239800.2	ENSG00000232721	lincRNA	1	2	1	1	1	54	2	0	9	2	80	9	2	2	0	7	0	0	69	1	33	0	1	0	32	1	1	1	1	1	7	0	21	13	0	3	2	8	1	0	21	0	30	1	0	1	1
LINC02591	ENSG00000263590	lincRNA	1	0	1	1	1	3	3	0	0	4	24	1	1	0	0	0	0	2	2	1	2	0	4	2	1	2	0	1	3	1	6	0	11	0	1	1	0	1	2	1	2	0	10	2	1	0	0
HIST2H2BB	ENSG00000240929	processed_transcript	38	128	225	146	222	39	136	44	8	29	22	14	12	2	6	8	2	4	12	3	23	1	35	4	23	1	0	14	7	19	16	1	28	10	28	14	12	4	1	1	3	20	21	12	11	4	7
AC239798.2	ENSG00000234571	lincRNA	23	64	185	121	86	1	89	20	3	13	24	8	2	2	1	7	1	4	10	6	26	4	2	4	2	3	0	10	4	17	12	14	47	23	33	6	1	12	0	1	4	7	24	16	2	8	5
AC239798.4	ENSG00000273213	processed_transcript	11	34	80	42	100	26	63	16	2	39	10	2	11	4	4	7	3	3	8	7	16	0	9	6	8	1	1	5	1	13	13	0	11	7	5	10	6	0	0	0	1	7	26	4	5	4	2
LSP1P5	ENSG00000232527	lincRNA	15	33	34	8	63	3	6	8	18	142	11	12	88	20	38	15	14	61	10	22	7	9	75	2	82	9	9	82	51	3	44	17	7	28	20	54	42	28	5	13	13	29	18	48	17	148	79
AC245595.1	ENSG00000276756	processed_transcript	0	72	62	72	14	0	42	39	0	0	2	0	0	0	0	0	0	0	0	0	0	0	1	0	0	0	0	1	0	0	0	0	0	0	0	0	0	0	0	0	0	0	1	0	0	0	0
AC246785.3	ENSG00000237343	lincRNA	0	1	0	0	0	2	0	0	0	0	1	0	0	0	13	1	0	2	1	0	0	1	0	1	1	1	0	2	1	0	1	0	3	2	0	0	5	10	0	0	1	2	1	1	0	0	0
NBPF15	ENSG00000266338	processed_transcript	460	509	683	245	744	988	193	267	658	2157	772	501	883	1017	3440	1384	571	842	628	642	998	1685	2151	1573	586	546	703	1351	1186	1347	2626	292	1584	782	726	2136	1358	1338	884	1162	1220	792	1197	1229	574	829	1518
LINC01632	ENSG00000277199	lincRNA	0	0	0	0	0	0	0	0	0	1	0	1	0	0	0	0	0	1	0	0	1	0	0	4	4	0	0	0	0	0	2	1	0	1	0	0	1	1	0	0	0	0	0	0	0	0	0
FP700111.1	ENSG00000224363	lincRNA	1	0	1	0	0	1	0	0	1	0	8	0	0	1	0	1	0	0	3	0	3	3	0	2	1	1	2	4	0	0	1	2	8	0	0	1	0	2	1	3	0	2	6	1	2	1	2
SRGAP2B	ENSG00000196369	processed_transcript	194	107	91	75	133	97	32	20	139	339	169	149	282	320	178	534	177	144	100	162	238	240	276	555	150	162	193	206	284	82	332	135	356	206	144	473	331	493	324	180	316	180	176	289	251	293	451
LINC01145	ENSG00000272419	processed_transcript	213	169	180	63	277	250	99	80	67	754	386	87	568	147	767	383	100	167	132	177	274	75	800	187	209	261	185	419	218	165	427	156	503	67	306	624	116	259	310	348	230	290	267	327	156	286	550
AC245014.3	ENSG00000276216	lincRNA	4	8	4	1	1	10	4	1	3	8	9	3	5	4	14	4	6	11	5	2	6	2	21	3	2	4	4	1	1	28	19	1	4	3	6	11	3	5	8	4	12	4	6	4	14	4	1
AC245014.1	ENSG00000236140	lincRNA	2	1	0	2	0	2	0	0	0	2	8	0	5	2	9	0	1	1	1	0	4	0	3	0	2	1	1	1	2	9	16	0	2	0	2	0	0	2	2	2	6	4	2	1	2	2	0
NBPF25P	ENSG00000272150	processed_transcript	73	113	127	70	132	40	64	432	77	191	95	98	56	177	113	108	62	71	64	45	77	128	76	125	44	59	106	109	91	128	292	34	93	65	83	122	63	89	156	65	142	122	81	132	55	67	46
GPR89A	ENSG00000117262	processed_transcript	110	296	439	240	225	295	327	299	193	220	447	310	261	521	472	320	324	357	376	156	379	610	409	304	576	405	548	369	303	809	626	367	432	464	144	392	361	488	459	381	610	471	519	626	287	334	509
PDZK1	ENSG00000174827	processed_transcript	5	34	82	17	27	744	35	27	66	30	357	27	14	58	74	35	21	17	20	13	26	38	6	28	56	97	32	31	18	19	73	336	38	13	13	68	14	30	6	19	43	20	75	24	9	9	21
POLR3C	ENSG00000186141	processed_transcript	1016	1025	912	867	962	2254	607	670	1416	2229	2185	1805	1502	2397	2157	1804	1888	1289	2040	947	1812	3109	2253	2765	2216	1818	2292	1137	1849	2227	2315	1590	2276	2198	1490	1621	2216	2153	2620	2312	2986	1710	1088	2395	2247	1442	2646
NUDT17	ENSG00000186364	processed_transcript	44	91	105	48	112	179	48	50	68	131	99	62	94	218	206	48	108	89	179	42	131	140	225	190	65	49	98	141	147	166	219	169	136	115	111	253	172	120	79	139	129	97	282	110	170	29	114
ITGA10	ENSG00000143127	processed_transcript	100	169	357	290	253	76	151	71	207	698	316	97	30	940	102	115	23	43	118	181	149	407	127	375	24	30	221	285	69	49	245	164	89	61	164	218	36	131	101	35	45	113	210	96	125	67	105
GNRHR2	ENSG00000211451	processed_transcript	44	92	95	30	51	101	53	61	40	73	57	67	86	153	402	86	79	45	67	33	68	182	83	176	70	67	141	34	73	70	108	52	120	91	75	149	178	178	197	191	191	106	141	133	78	60	235
AC243547.3	ENSG00000280778	processed_transcript	0	0	0	0	0	1	0	0	0	0	0	0	0	0	1	0	0	0	2	0	0	0	0	0	0	0	0	0	1	0	0	0	1	0	0	0	0	0	0	1	0	0	0	0	0	0	0
LINC01719	ENSG00000233396	lincRNA	6	29	69	52	39	141	18	52	11	85	74	80	165	103	125	123	23	46	22	23	103	47	106	80	102	33	21	46	129	99	419	10	175	115	18	224	35	65	86	162	411	89	313	230	44	70	117
NOTCH2NLA	ENSG00000264343	processed_transcript	66	58	67	34	93	36	16	21	47	145	77	93	74	250	305	42	43	45	89	36	159	109	52	67	49	32	66	98	85	37	72	54	156	67	126	218	42	86	61	37	35	39	53	86	45	56	112
AC239799.2	ENSG00000276509	lincRNA	0	0	1	0	0	2	0	1	1	0	2	11	2	3	12	2	0	9	14	0	8	4	1	1	3	5	5	0	5	11	14	0	16	8	1	2	2	3	1	2	6	14	4	12	1	5	3
SEC22B4P	ENSG00000277406	processed_transcript	8	9	6	1	7	4	0	1	3	16	2	2	3	3	20	4	0	4	9	2	4	2	8	2	1	1	0	2	5	3	14	2	22	6	6	10	7	9	0	2	7	2	12	4	9	3	4
HYDIN2	ENSG00000276975	processed_transcript	18	50	63	14	109	5	8	1	11	522	190	12	14	70	73	59	16	53	25	30	27	31	53	95	18	7	22	17	51	22	403	6	221	80	15	136	175	70	21	81	18	2	150	45	25	14	66
AC244394.2	ENSG00000234225	lincRNA	0	1	3	0	1	1	0	1	0	0	0	1	0	0	0	1	1	0	0	0	0	0	0	2	0	0	0	0	0	0	0	1	1	0	0	0	0	0	0	1	2	0	0	0	0	0	1
PRKAB2	ENSG00000131791	processed_transcript	972	3639	4252	3049	4164	6064	2288	2717	1496	5840	4499	1504	3440	3935	4329	6468	2682	1848	1060	2561	2829	5721	4513	3938	2127	2437	3048	3641	5683	1537	3925	2254	2695	2166	1774	5449	3361	7060	3368	2850	2620	4035	2113	5874	2480	2800	5675
PDIA3P1	ENSG00000180867	processed_transcript	296	414	496	352	249	909	368	380	432	526	680	582	598	330	554	627	822	385	596	822	602	634	403	625	1167	1301	935	602	1219	785	1582	523	594	947	232	610	806	973	589	605	1314	576	1431	684	565	585	758
FMO5	ENSG00000131781	processed_transcript	113	8309	17709	6171	6582	3395	8332	5529	78	272	6249	36	119	131	224	152	36	70	241	82	163	226	177	175	308	144	221	283	216	122	353	68	288	147	119	224	159	112	271	149	264	73	142	189	212	72	235
CHD1L	ENSG00000131778	processed_transcript	943	1483	1875	1869	1431	3199	1035	939	1459	2804	3387	1861	1993	3825	1212	1812	3295	2807	1491	851	2485	3348	3561	3107	2387	2147	3369	1875	3008	2640	3958	1774	2610	3206	1239	4220	4037	4146	2326	2168	3772	2031	3666	2645	1980	2237	3557
BCL9	ENSG00000116128	processed_transcript	1398	1838	1794	1374	2020	7507	933	871	1487	5030	3160	2493	2871	5192	5076	2871	1086	1398	2686	1785	2366	3422	3912	3205	2253	1572	2228	1241	1620	2399	4283	2470	3510	3087	1590	6301	3575	4398	2591	2449	1481	920	2273	2724	1867	1684	2906
AC241644.1	ENSG00000227139	lincRNA	0	0	0	0	0	1	0	0	0	0	16	0	0	0	0	0	0	1	1	0	0	0	0	2	0	1	0	1	0	1	0	0	8	0	1	0	0	5	0	2	0	0	19	0	0	0	0
AC241644.2	ENSG00000234190	lincRNA	0	1	0	0	0	1	0	1	0	0	5	0	0	0	0	0	0	0	0	0	1	1	0	0	0	0	0	0	0	0	0	0	2	0	0	0	0	1	0	0	1	0	11	0	0	0	0
PDZK1P1	ENSG00000215859	processed_transcript	7	30	79	30	24	20	17	33	10	28	77	27	12	74	44	44	17	36	23	7	20	49	5	15	53	8	21	61	17	48	124	32	31	17	10	36	18	20	23	15	44	27	24	34	9	6	42
AC239803.2	ENSG00000273059	lincRNA	1	4	2	2	1	2	1	4	1	5	5	0	0	1	2	0	4	3	3	0	2	1	0	2	2	1	0	2	1	0	6	0	1	0	3	2	0	5	1	0	0	1	0	2	0	0	1
AC239803.3	ENSG00000274372	lincRNA	0	2	10	5	2	5	2	5	1	1	21	6	0	25	17	4	4	4	3	3	3	2	15	5	9	0	5	0	3	33	28	11	7	3	3	3	1	10	5	3	12	14	1	4	2	0	0
AC239809.3	ENSG00000227733	lincRNA	3	14	19	3	21	4	4	4	9	53	50	13	3	4	11	28	4	14	9	8	4	12	25	24	14	3	4	7	10	0	79	3	32	20	2	18	89	13	8	13	3	2	36	28	19	4	19
AC239803.1	ENSG00000232265	lincRNA	1	1	2	0	0	0	0	0	0	1	12	0	1	0	0	0	3	6	1	0	1	3	3	0	0	1	0	1	0	1	1	0	3	5	0	0	5	3	0	1	0	4	20	0	4	2	2
LINC01731	ENSG00000234283	lincRNA	1	1	1	0	1	0	0	0	0	1	8	0	0	10	14	0	4	8	4	2	9	2	10	0	5	6	2	2	1	0	6	0	14	9	0	2	2	4	0	3	1	4	4	26	1	6	3
LINC01138	ENSG00000274020	lincRNA	129	137	143	40	114	76	60	101	54	303	432	181	202	262	713	240	62	206	165	125	281	334	360	91	480	308	205	352	277	544	459	308	541	335	246	487	180	255	196	426	282	305	298	250	222	123	229
AC245100.6	ENSG00000238107	lincRNA	0	0	2	0	0	1	0	0	0	0	19	5	6	10	8	0	5	5	17	0	0	3	6	0	2	1	2	3	0	1	3	0	9	3	2	2	6	2	6	13	7	2	2	2	4	2	4
AC245100.1	ENSG00000224481	lincRNA	0	6	12	1	3	2	0	1	0	26	15	5	8	11	22	5	0	7	6	2	10	8	3	0	15	0	0	2	4	5	34	3	11	2	8	9	10	7	24	14	2	9	11	4	0	1	7
AC245100.7	ENSG00000272824	lincRNA	5	10	5	2	3	7	2	1	13	21	26	19	4	9	49	5	7	12	64	4	30	25	12	6	38	35	20	15	14	9	29	11	43	13	33	14	7	24	1	17	29	29	46	18	8	18	7
AC245100.4	ENSG00000231551	processed_transcript	25	77	85	23	60	49	12	20	20	175	259	75	52	176	276	108	9	43	41	27	118	176	130	28	172	68	44	222	101	127	316	168	255	88	109	302	58	82	64	103	76	121	176	108	45	29	81
PDE4DIP	ENSG00000178104	processed_transcript	927	2986	3935	2831	5025	5377	2796	1994	1101	8991	3722	2559	2614	1541	3673	2505	1927	1394	1376	2573	1751	2531	3244	4355	2386	1976	1652	1476	3407	3509	3375	895	4058	1977	1273	6127	2115	3367	3289	1279	1765	1700	2594	5278	2644	1802	4452
AC239804.1	ENSG00000254539	lincRNA	1	0	1	1	0	2	1	0	1	1	5	0	0	0	1	0	2	0	0	0	0	0	1	0	0	0	0	0	1	4	3	0	2	0	0	1	0	0	0	0	1	1	5	0	1	0	0
AC245297.3	ENSG00000274265	lincRNA	29	76	34	6	130	8	37	16	23	188	66	25	167	45	152	335	78	64	37	81	88	13	202	43	240	68	53	70	57	65	37	32	280	47	36	153	66	182	117	34	178	119	153	168	61	50	98
AC245297.2	ENSG00000272755	lincRNA	0	2	1	1	6	0	0	0	2	10	4	4	0	2	1	9	0	0	1	2	4	0	4	0	18	0	2	0	1	2	1	1	5	0	2	0	0	0	0	2	0	5	4	0	1	0	0
LINC00869	ENSG00000277147	processed_transcript	110	188	226	78	240	223	170	200	19	493	266	202	291	141	272	227	135	185	109	150	223	331	404	69	558	247	164	127	172	309	332	188	466	168	157	257	83	306	387	279	282	292	241	206	145	200	202
AC242842.1	ENSG00000275557	processed_transcript	47	17	25	8	15	43	22	20	2	31	46	8	65	20	113	5	54	43	21	24	26	22	144	16	150	66	38	13	24	68	90	40	125	30	25	48	9	87	88	130	94	127	34	74	44	52	42
AC243772.3	ENSG00000234232	processed_transcript	0	0	0	0	0	1	1	0	0	1	18	0	1	0	1	0	0	3	5	4	0	0	1	1	0	1	1	0	0	0	0	0	10	0	0	1	0	7	0	1	0	0	19	4	0	0	3
FCGR1A	ENSG00000150337	processed_transcript	16	24	40	36	20	14	34	20	9	283	109	64	122	50	158	311	154	105	95	155	74	208	54	300	103	219	56	268	171	244	100	253	225	93	85	146	122	240	93	50	189	148	258	273	70	159	258
HIST2H2BF	ENSG00000203814	processed_transcript	23	46	154	97	39	388	71	26	16	13	38	86	128	122	110	33	56	602	1583	9	106	824	1321	99	499	343	109	1461	413	175	125	167	153	520	71	73	46	179	175	288	405	543	167	203	134	222	119
HIST2H2BD	ENSG00000220323	processed_transcript	5	7	12	13	10	22	7	16	8	38	13	8	20	25	50	9	9	20	65	7	12	61	45	37	25	35	33	43	13	8	41	17	25	22	11	42	15	40	65	39	25	12	23	13	21	23	16
AC239868.1	ENSG00000261716	processed_transcript	159	355	529	365	304	787	231	242	152	1330	245	241	488	1025	1699	548	329	1074	1606	226	590	2377	779	1256	1000	1995	720	1426	1383	739	2989	569	1057	660	390	1269	558	1447	1772	1145	1046	629	1192	466	334	426	398
BOLA1	ENSG00000178096	processed_transcript	180	234	299	206	199	469	258	209	122	318	300	279	407	396	941	266	508	1213	262	220	289	872	607	641	911	316	392	308	526	521	567	313	604	527	296	325	599	650	574	704	406	554	289	436	608	314	352
MTMR11	ENSG00000014914	processed_transcript	399	780	402	327	896	1761	308	119	870	2846	11229	684	1151	2394	1169	1100	1103	1436	1561	1318	875	2586	1787	1939	1098	1151	1076	936	2929	879	1598	1152	1928	755	579	2079	861	978	776	1274	390	1955	820	1390	839	949	999
VPS45	ENSG00000136631	processed_transcript	1729	1606	1604	1224	1635	1968	1079	809	1207	3658	2506	2449	2174	3690	3782	2293	1872	2374	2719	1883	3282	3870	2331	2216	4357	2675	3574	1599	2835	3169	4583	1651	4284	2481	2807	4010	2315	2814	2240	2735	3610	2226	1713	3011	2426	1552	2756
PLEKHO1	ENSG00000023902	processed_transcript	946	967	551	376	2629	187	272	273	1549	10065	879	2056	797	1415	2964	4072	1405	1893	454	3856	924	1697	2594	2718	790	1230	2152	2205	2399	2995	2098	2394	2959	1551	670	5045	1917	2639	788	703	1519	1593	899	2036	2121	1213	2673
APH1A	ENSG00000117362	processed_transcript	6880	3929	3521	3296	2306	13456	2493	2420	6037	4353	8868	6718	7465	8116	9482	7805	9032	7155	4357	4004	7525	12407	9813	8581	10155	7362	6730	3092	9496	5223	7933	5765	8145	10322	7479	5706	7565	10101	9142	10857	8782	6160	7008	10981	6074	6688	11327
CIART	ENSG00000159208	processed_transcript	82	158	987	192	525	6	588	158	222	445	277	350	609	430	77	254	159	682	75	428	560	894	457	961	92	685	191	454	889	651	734	173	808	1194	210	422	225	1633	38	198	96	241	44	45	333	508	381
PRPF3	ENSG00000117360	processed_transcript	1052	1509	1792	1200	1439	2238	762	711	1134	2653	3035	2220	2530	3475	6532	2492	2217	2400	4070	1364	2096	2819	2534	3258	2770	2303	2679	3230	2275	2221	6344	2310	3037	2626	1680	2620	1776	2941	2050	3112	3009	2767	2865	2779	1854	2395	2887
RPRD2	ENSG00000163125	processed_transcript	4331	4161	5348	3156	5546	14728	2431	2332	3829	10589	9598	9292	5805	12844	10002	8023	8937	6117	5185	3832	7636	9322	8368	11391	8334	6681	7485	3294	7490	4143	12795	5861	12707	8268	9087	10927	9446	9524	7456	10013	10214	5089	8638	10912	8867	4992	9224
TARS2	ENSG00000143374	processed_transcript	1400	1338	1373	1185	789	3134	944	707	1205	1365	2314	2610	1177	3091	3110	1808	1855	1842	1798	843	2094	2517	2663	2089	2402	1783	2585	822	2457	2276	2792	1201	2876	2139	2459	2946	1861	3278	2947	4085	2927	1720	2434	2832	1938	1409	2328
ECM1	ENSG00000143369	processed_transcript	129634	1190	1332	483	1128	9022	353	258	25882	8983	1109	60199	37911	19405	1970	7245	71482	22229	6552	5939	51857	3960	7084	11463	19348	6497	36465	8952	10894	3573	11304	926	19839	3027	263965	5323	5754	5606	24414	20477	1351	4265	919	7322	12322	8297	6396
FALEC	ENSG00000228126	lincRNA	154	2	5	1	4	17	1	2	35	5	18	79	33	13	3	3	54	14	27	3	84	3	10	5	11	0	21	9	10	1	31	2	24	8	585	6	4	7	13	39	9	2	6	2	11	6	3
ADAMTSL4	ENSG00000143382	processed_transcript	5645	3513	1183	1229	4789	1517	249	587	4063	14210	588	5606	5674	3497	1583	2157	5015	2213	1775	2315	4908	2140	1523	1014	1080	993	1414	2426	1008	399	1096	539	2525	193	12567	2653	983	1649	688	7980	287	1793	7886	631	3987	1716	2079
ADAMTSL4-AS1	ENSG00000203804	processed_transcript	37	93	53	95	153	78	5	33	92	384	196	100	42	88	329	95	49	75	96	75	196	304	195	73	183	50	117	142	94	62	80	166	171	29	119	80	79	113	59	126	11	68	132	75	64	22	42
MCL1	ENSG00000143384	processed_transcript	30716	16422	13457	19945	24993	21455	9891	8789	25475	69848	22063	38580	99041	33912	44770	44087	32798	39706	65594	28113	34899	43408	49916	48977	64586	24842	28273	42143	36755	25091	32228	17093	59050	36891	35392	42544	27689	49547	28644	41023	35982	39873	48853	41518	42187	36955	42788
ENSA	ENSG00000143420	processed_transcript	9736	5223	4543	4040	6268	8294	3329	2898	10480	10658	9125	10501	9654	10770	15742	8793	13140	15988	11458	5764	10313	11358	8713	12568	18599	10692	11173	5590	8916	11503	11295	5968	14952	15487	13461	8146	9905	10685	11639	14767	13912	8320	7511	10615	8577	6455	6712
GOLPH3L	ENSG00000143457	processed_transcript	2922	2430	1827	2551	1197	9766	1829	1275	1041	2390	5862	2572	2047	2868	3942	1561	2472	2451	2288	1403	3065	1628	1671	3081	3722	2315	2024	2004	2314	2174	2876	1094	6038	2017	5125	2703	2634	3058	3518	3628	4658	1576	2233	2883	2497	1923	2325
HORMAD1	ENSG00000143452	processed_transcript	193	18	116	2	8	10	1	1	1105	20	183	354	1429	712	1705	3	509	5	16	126	503	338	8	857	1446	2	962	1713	233	9	1483	716	1110	585	380	418	7	21	710	7	20	1247	743	602	498	12	4
CTSS	ENSG00000163131	processed_transcript	1517	7401	1319	2294	1626	5861	2519	1924	893	5964	25083	1631	3184	1367	5919	6179	2593	1162	2168	2367	2606	3418	2228	1990	6646	4539	1510	5272	3491	1812	3198	3313	14476	1998	2420	4540	1323	3269	1241	2254	7329	2366	3751	2264	3576	6277	4006
CTSK	ENSG00000143387	processed_transcript	488	2533	902	598	2910	638	380	558	426	19892	727	1259	1053	904	2110	14427	6542	7386	5913	7167	1159	7781	15730	35608	3222	5188	7109	5332	5101	1590	1808	1552	2173	3179	599	10267	19471	13695	1398	837	1143	2506	2374	10054	1888	791	17588
ARNT	ENSG00000143437	processed_transcript	2844	3600	2806	2286	3714	6169	1714	1525	1908	8420	3773	4079	5021	6012	6069	4597	4174	2811	4267	3158	3971	5980	5919	5064	4478	2919	4137	3378	5357	2962	5631	2376	5439	4578	3984	5469	5564	6391	5114	4973	4627	3329	4547	6368	3948	2874	6079
SETDB1	ENSG00000143379	processed_transcript	1614	2003	2320	1498	1328	3895	1006	1016	1821	2970	3381	3276	2655	4607	5442	3582	2213	2638	2904	1524	2715	3691	3505	3764	3399	1695	2315	2314	3194	3862	6896	2399	4091	2915	2246	4517	3104	2985	3615	4129	4781	2202	7185	3134	2601	1949	4157
CERS2	ENSG00000143418	processed_transcript	1664	6398	10153	7450	6182	11615	6534	6044	3526	10292	8052	5317	7732	8020	9184	8423	13715	9403	5279	5581	3792	13525	7444	10844	8519	4923	4255	2844	7744	7642	7302	6917	7979	7718	1481	7459	11214	10384	10334	6097	13576	6761	8887	15842	7258	8394	12205
ANXA9	ENSG00000143412	processed_transcript	1074	464	302	260	268	1283	212	358	2448	363	616	906	338	177	79	104	193	125	502	146	1073	64	116	256	207	169	128	73	193	133	528	73	322	239	2854	485	196	56	457	99	189	17	77	172	602	10	86
MINDY1	ENSG00000143409	processed_transcript	5579	3684	2829	2021	2704	4990	2154	2682	1631	3709	3748	2989	2159	1350	621	1083	1186	510	2631	971	3181	506	1716	1080	2336	287	1273	499	1539	749	1824	432	1325	1285	9946	2431	1019	396	1042	1146	1030	356	707	1912	1375	169	937
PRUNE1	ENSG00000143363	processed_transcript	1280	1307	1273	759	1196	3098	685	864	1006	2619	2275	2867	2068	3011	4305	2377	2557	1885	2227	1439	2147	2676	2930	2110	2888	1953	2219	1063	2630	2538	4055	1273	2891	2418	1965	3560	3042	3090	2614	2759	2993	1855	2630	3658	2724	995	3936
BNIPL	ENSG00000163141	processed_transcript	6811	51	64	27	11	37	25	5	2824	7	256	2559	1290	848	140	134	913	1598	5415	122	4834	1532	504	1091	1910	241	2214	108	1798	245	556	868	1232	2181	10234	147	550	96	791	1274	162	101	57	1183	2302	31	165
C1orf56	ENSG00000143443	processed_transcript	215	266	381	230	257	306	278	285	227	533	279	302	288	274	514	292	552	853	371	178	315	430	426	548	383	306	486	231	238	807	671	101	370	564	386	324	565	449	901	874	985	392	304	405	490	270	576
CDC42SE1	ENSG00000197622	processed_transcript	8375	3453	3528	3128	3568	3520	2001	1858	9198	7905	4160	12204	9906	12209	8328	9123	11449	11146	10300	4507	8236	13977	10161	12382	13103	8765	11515	4744	9189	8540	9777	6154	11513	13995	10351	9043	10303	9564	9327	13693	7074	7278	5967	11927	9915	9136	11912
GABPB2	ENSG00000143458	processed_transcript	674	1670	1440	1293	1571	3859	706	803	594	3316	3962	1997	1051	4331	3695	1113	1699	2712	2116	732	1863	2900	936	2438	1863	1950	1856	2208	2408	782	1991	2442	3893	1661	1480	2056	1264	2897	1334	2988	1760	1893	782	1936	935	1297	1133
AL592424.1	ENSG00000261168	sense_overlapping	5	1	1	4	7	9	5	0	3	30	31	8	2	19	35	9	6	27	11	13	6	9	4	6	0	2	6	22	9	11	15	11	10	0	3	12	17	21	10	6	6	1	13	8	1	5	9
SEMA6C	ENSG00000143434	processed_transcript	346	296	414	328	727	499	157	141	450	2828	396	742	414	1085	1472	679	627	4001	778	1004	466	840	923	602	452	219	839	1113	682	831	1563	1064	283	429	456	1273	1815	794	663	356	462	346	115	846	888	147	1309
SCNM1	ENSG00000163156	processed_transcript	695	593	608	441	395	864	475	363	924	1000	1468	1334	1593	1248	2056	1198	1356	3424	2181	1543	1497	2648	1721	1717	2837	2223	2170	1004	1587	2724	1738	1286	1907	2136	1174	1004	1486	1875	1891	1725	2535	3316	2395	2198	1754	1145	2040
TMOD4	ENSG00000163157	processed_transcript	0	0	0	0	0	0	0	0	0	0	0	0	0	0	0	0	0	0	0	0	0	0	0	0	0	0	0	0	1	0	0	0	0	0	0	0	0	0	0	0	0	0	0	0	0	0	0
VPS72	ENSG00000163159	processed_transcript	1069	1197	1219	1122	1085	2451	972	832	1289	2092	2250	2557	2442	2375	3130	2642	2709	5352	2585	1773	2045	3711	3134	3157	5172	2904	4204	1817	3041	4076	3248	2688	2878	3425	1551	2314	2917	3300	2552	3171	3811	4045	3295	4087	2735	1476	3131
PIP5K1A	ENSG00000143398	processed_transcript	2807	2629	3603	2748	2841	4758	1738	1394	3299	6292	4064	6134	6865	6222	6497	6210	5939	5220	5515	2319	5247	5961	5526	7995	8119	7226	5815	4419	7262	4360	9049	3719	6964	7114	3459	7493	6401	9174	4881	5863	6411	4637	4855	4745	4106	5161	8563
PSMD4	ENSG00000159352	processed_transcript	4047	2931	3098	2550	3324	7367	2306	2364	4182	6487	7566	6203	8114	6469	7009	6690	8989	14750	9189	5469	5926	11315	10154	11121	15645	7229	12575	4190	8871	9400	8551	5822	8818	11505	5614	6685	10102	11155	8011	10645	13185	10004	9610	13223	9175	5481	10232
AL391069.3	ENSG00000273481	lincRNA	0	0	0	0	0	1	1	1	0	0	26	1	4	2	1	1	2	1	1	0	2	0	2	0	0	0	1	1	0	5	4	5	8	0	0	1	1	1	5	7	7	5	3	1	2	1	1
RFX5	ENSG00000143390	processed_transcript	1327	1415	1211	1161	1699	2675	714	563	1266	4755	7672	3411	3567	3070	5516	3863	3191	2683	1739	1704	1938	2483	3237	4744	3006	3215	660	2214	1934	2123	4860	3517	5813	5380	1774	3899	4394	5794	3568	3047	3946	3162	4504	2595	3398	4648	2728
SELENBP1	ENSG00000143416	processed_transcript	1041	11801	7250	5992	6452	7550	6612	5021	1753	4805	15146	374	169	1013	997	566	144	225	457	1787	967	287	1159	488	165	99	456	122	199	1226	1001	1190	2717	1089	619	2703	548	366	3446	161	1367	96	1460	244	2685	43	522
AL365436.2	ENSG00000232536	sense_intronic	17	16	12	19	8	31	7	0	33	6	48	18	7	37	5	34	5	30	31	0	18	52	72	57	28	19	64	123	23	8	11	17	37	19	31	29	36	18	53	36	13	13	17	11	74	19	13
SNX27	ENSG00000143376	processed_transcript	1458	2781	2660	2089	3403	5861	1671	1151	2205	6176	4260	3345	3386	5006	6609	6444	3792	3608	2693	2056	3166	7502	4556	6904	5131	2802	3797	2661	3791	2672	4321	2329	6119	5199	2466	6835	5394	7399	14660	4680	4442	2854	3395	7225	4054	3479	7243
CELF3	ENSG00000159409	processed_transcript	1	275	155	67	276	26	75	96	7	46	91	6	1	6	12	2	0	4	5	14	4	12	5	3	0	4	1	7	4	5	6	3	9	2	1	6	2	6	2	2	4	0	29	4	0	1	2
RIIAD1	ENSG00000178796	processed_transcript	9	6	7	2	18	0	14	3	4	20	39	1	1	1	9	6	0	0	3	11	3	1	1	2	3	1	0	1	0	2	1	0	4	2	5	8	1	2	6	0	3	1	6	1	4	0	5
MRPL9	ENSG00000143436	processed_transcript	834	725	938	745	751	1484	620	583	1017	1376	1711	1989	2212	2015	2308	2146	2324	2984	2024	1332	1760	3780	2786	2540	3946	3070	2569	825	2471	2404	3000	1324	2233	3211	1075	1662	2441	2509	6642	2751	3502	2880	4081	3469	1593	1584	2724
OAZ3	ENSG00000143450	processed_transcript	70	34	73	36	32	113	34	32	24	82	105	81	60	76	90	30	57	64	65	57	85	297	124	67	148	112	91	40	59	93	395	129	48	59	80	61	22	91	275	39	97	43	166	89	49	21	54
AL589765.2	ENSG00000232937	sense_intronic	0	0	0	0	0	0	0	0	0	0	0	0	0	0	0	0	0	0	0	0	0	0	0	0	0	0	0	0	0	0	0	0	0	0	0	0	0	0	0	0	0	0	0	0	0	0	0
TDRKH	ENSG00000182134	processed_transcript	159	410	605	301	408	580	203	180	65	596	601	607	224	717	1213	335	279	153	763	361	749	1173	654	323	1485	306	1111	260	400	880	3618	137	487	849	328	955	260	543	1932	149	1138	239	1678	1250	688	351	580
AL589765.6	ENSG00000269489	lincRNA	0	6	10	4	3	1	1	4	0	4	15	0	0	5	1	1	0	3	4	2	4	0	3	0	6	1	6	3	3	15	23	0	4	1	0	5	0	6	6	0	6	0	28	6	2	0	2
RORC	ENSG00000143365	processed_transcript	777	3358	3690	2002	1276	8302	2546	2580	220	17	2042	406	48	53	57	6	5	32	279	108	616	38	86	12	9	58	11	70	235	116	77	144	195	9	1043	545	7	3	26	48	586	126	414	826	47	8	25
THEM4	ENSG00000159445	processed_transcript	407	1462	1284	893	872	3485	729	790	999	1323	1653	1202	1224	2115	1079	817	784	1197	1346	1207	963	1902	1478	771	992	820	1205	886	1268	792	1239	606	1025	1070	523	2670	766	1981	3517	1062	2103	576	1859	901	1530	1112	1855
S100A10	ENSG00000197747	processed_transcript	63276	4395	4018	8065	4764	22647	2664	1774	65585	15048	26740	37935	52705	17064	8119	40837	50395	117194	45937	27050	50016	100250	70233	25063	155671	102394	65010	48219	56775	23083	10697	17271	21477	45161	76774	18589	33343	64535	38654	51338	35429	73196	18301	77782	29372	37181	38991
S100A11	ENSG00000163191	processed_transcript	97496	8086	6427	14157	3345	22831	6252	3097	87672	11850	28643	85193	96962	43813	39565	53757	102585	285665	165562	35360	95639	117349	78840	82169	277882	90854	138703	69093	82138	66969	30486	46894	105123	146505	167177	26980	77409	79491	160617	95787	61269	128218	48639	109792	104038	46612	72050
PUDPP2	ENSG00000233792	processed_transcript	7	0	0	0	0	0	0	0	574	0	5	1	4	2	13	2	4	15	1	4	3	9	16	5	4	3	2	2	6	2	1	0	5	28	11	3	4	8	51	6	2	2	14	2	22	7	0
AL589986.2	ENSG00000236427	lincRNA	31	2	4	3	2	0	4	1	24	0	0	11	2	6	0	2	13	52	11	2	42	14	3	39	10	11	4	0	5	14	3	0	7	27	163	2	34	103	55	12	24	3	1	6	56	0	15
SPRR3	ENSG00000163209	processed_transcript	1029315	47	7019	1	5	0	983	3	363678	1	867	410225	240409	16922	3913	538	22325	25714	10034	3760	670806	1700	6187	45242	53469	84	1601	81	670	21062	76166	1076	93796	112061	1507820	443	47788	295	384600	85073	11886	9	20	174	77170	0	219
AL161636.1	ENSG00000229699	lincRNA	11	0	0	0	0	0	1	0	1	1	6	19	8	7	1	2	3	13	96	1	29	4	0	8	6	3	13	1	0	2	10	7	16	16	50	0	0	1	44	7	0	0	10	2	26	0	1
PGLYRP4	ENSG00000163218	processed_transcript	2092	0	16	4	0	1	13	0	301	0	65	2130	807	2000	276	738	682	2561	7482	152	626	574	346	286	3763	1383	2450	261	1199	287	198	1438	599	1941	2366	59	373	251	2024	617	33	1792	75	1082	644	42	473
S100A8	ENSG00000143546	processed_transcript	361904	315	2941	159	105	24	821	197	75912	808	464	302957	126962	127274	6423	9020	35398	163431	522445	55678	323624	114547	36997	9778	533823	174970	211876	35512	22790	43578	37761	72093	156768	267842	594748	1371	46960	9465	401337	92609	17464	82387	3928	28531	136089	1665	3026
S100A4	ENSG00000196154	processed_transcript	738	1277	319	228	1508	373	164	347	2271	6289	826	681	830	454	1206	1508	1535	4258	1073	3018	2131	3394	2665	4291	2467	4117	1287	2256	2432	1324	840	909	1171	1595	1187	1912	3910	1981	2710	1218	944	1920	1950	2090	1228	1500	2454
S100A16	ENSG00000188643	processed_transcript	114696	2266	2693	4602	1917	12403	2168	1012	47505	4791	11391	63023	63392	20163	15125	14695	65763	53382	73864	20169	71888	28414	31946	23853	92226	21134	58594	15211	28646	28859	10327	16221	51176	63192	155686	9304	18113	27645	85404	51817	28255	27003	25396	45731	33197	14538	21559
S100A14	ENSG00000189334	processed_transcript	109789	1002	1851	3437	487	12740	1240	365	42740	101	7020	55875	39071	13468	11006	8678	26960	44949	57769	7970	59233	23969	24965	15652	65344	13722	32280	14805	29638	16242	8294	22114	29787	47822	113997	8285	2469	7498	72447	16438	15773	12267	5742	42272	26987	16505	10986
S100A13	ENSG00000189171	processed_transcript	780	595	419	447	618	782	281	210	851	1412	834	1018	1131	801	955	967	791	2943	1504	1374	1345	1313	2042	1581	4772	1557	1697	1814	1734	1737	649	1130	980	1659	1226	1251	796	1399	4035	1499	3044	1704	2351	2821	1873	1031	2140
AL162258.1	ENSG00000271853	processed_transcript	2	0	0	0	0	0	0	0	0	0	0	0	1	0	0	0	0	0	0	0	0	1	0	0	0	0	0	1	0	1	0	0	0	0	0	0	0	0	0	0	0	0	0	0	0	0	0
S100A1	ENSG00000160678	processed_transcript	70	290	385	108	307	162	335	493	150	67	348	73	72	279	320	123	92	525	174	70	196	327	112	221	442	97	139	207	196	237	181	1078	187	95	156	1010	107	106	203	165	92	148	631	26	82	85	37
CHTOP	ENSG00000160679	processed_transcript	2526	3483	3038	2546	2337	5864	1878	1793	2862	4263	5094	5414	3918	6845	5753	3387	4607	6652	4895	2080	4545	3494	5884	4610	6233	4881	4809	5087	5396	5488	5857	5625	5640	5913	3393	4626	4395	6886	9520	5782	6720	4460	4346	6939	4826	4182	4361
SNAPIN	ENSG00000143553	processed_transcript	1056	688	658	381	687	924	483	371	952	1509	1046	1110	1335	1553	2487	1153	2024	2245	1192	1152	1356	1254	1865	2518	2127	1572	1473	596	1575	1862	1466	1066	1841	2276	1263	1153	1798	1737	4018	2367	2507	1387	883	1774	1595	1162	1723
ILF2	ENSG00000143621	processed_transcript	5284	3858	3749	3868	2788	8852	2749	2685	7025	5611	7708	11618	9997	12183	8977	11327	13664	11837	13502	7899	9281	10328	18398	14440	17450	9903	13286	3448	12304	20400	12907	9979	12280	23539	6582	8735	14895	14514	34597	16567	17601	13104	15083	18488	12153	8942	18936
NPR1	ENSG00000169418	processed_transcript	190	1152	570	395	2066	148	353	312	209	9225	302	192	89	155	199	507	99	41	110	1800	394	92	546	243	92	42	271	120	227	51	333	158	159	158	186	817	100	147	459	158	259	163	225	314	1400	343	265
SLC27A3	ENSG00000143554	processed_transcript	827	1144	1323	1337	902	356	822	469	1259	2568	863	1119	955	1357	717	1732	855	3295	732	1745	992	2125	1625	4239	948	2298	1885	1077	2238	538	1784	2449	781	1459	690	1882	1940	1163	3973	1544	2027	1905	1952	3785	3179	1623	1508
GATAD2B	ENSG00000143614	processed_transcript	2329	3022	3096	2276	2626	6129	1498	1249	1986	7035	4632	6260	6751	9137	6977	7497	3886	3682	4968	2512	4842	3776	5936	6456	5166	2572	4596	2786	5378	3910	11315	3663	7111	5836	3316	7610	5056	5285	12220	4784	5456	3468	5834	6858	3789	4808	5742
AL513523.2	ENSG00000231827	processed_transcript	6	7	9	3	2	4	4	1	5	16	53	13	8	48	3	4	2	11	14	2	11	6	5	7	11	6	17	25	9	10	31	15	25	4	6	19	3	5	7	6	2	3	22	11	5	2	9
DENND4B	ENSG00000198837	processed_transcript	2377	3219	3418	2846	2711	5429	1364	1425	2391	6583	4255	4954	3349	6236	5964	5946	5603	4991	1853	2599	3470	3403	4731	6152	3765	2954	3646	4972	4670	6100	9003	3756	6173	3528	2363	4551	5032	6166	9240	5415	4864	3943	7037	4110	4175	3507	5408
CRTC2	ENSG00000160741	processed_transcript	1504	2109	1951	1715	1665	3210	1374	1076	1446	3297	3196	3239	5539	4707	4421	3315	3506	4862	3555	2005	2953	3758	4213	4818	6691	2610	3972	3422	4352	4020	3842	2491	5960	4207	2261	4057	3805	4373	6665	3169	5361	3507	4123	6084	3169	2925	5070
SLC39A1	ENSG00000143570	processed_transcript	2217	3287	3006	3200	2827	9580	2101	1753	3479	8692	4904	6003	7599	6461	10235	8339	8021	8885	2863	8161	5626	6917	10038	10045	11082	8374	6532	2810	9298	6604	9222	4902	5106	6514	2968	8039	9084	8854	11176	7234	10854	12115	8702	12007	7356	5867	8591
CREB3L4	ENSG00000143578	processed_transcript	280	1747	1099	470	446	3541	587	889	162	244	894	558	628	1068	508	370	293	546	304	311	430	302	703	698	385	536	336	203	664	723	1591	1018	578	771	303	496	665	611	1254	636	1125	449	619	1091	846	307	387
JTB	ENSG00000143543	processed_transcript	3785	5449	5814	4573	4040	10717	4841	5623	4446	4324	8024	5011	4150	4664	5804	3446	6556	9581	5186	4919	4432	4233	5302	9019	10945	6345	6163	2556	5112	9365	4179	5114	7345	9477	3779	4319	7067	7336	17740	6572	9605	5414	6945	8162	8056	2939	6135
AL358472.2	ENSG00000272654	lincRNA	16	38	36	26	38	77	22	14	49	64	70	30	77	72	117	43	58	75	35	36	53	47	59	85	70	21	42	34	83	81	141	47	71	54	28	66	46	41	143	80	105	51	62	34	65	35	61
RAB13	ENSG00000143545	processed_transcript	3044	4437	3952	3066	3001	5426	3689	3395	3108	8219	5617	4643	5154	4275	3328	5625	4607	9013	6993	7575	5220	4995	8532	7283	8184	8250	6404	3721	5729	6619	5019	3841	4424	6203	4257	4490	5129	4753	9383	5265	3868	5754	4744	7359	6633	3701	6602
TPM3	ENSG00000143549	processed_transcript	8666	12095	10881	12867	6552	25291	8036	7108	13192	13354	28676	20402	32308	22330	16748	27266	34092	24059	31725	14891	21172	26009	35436	32325	62209	33686	41058	10196	33866	17414	15420	15965	27599	24895	15623	19740	25803	29355	43670	30681	43599	29943	37563	45185	20341	31706	35339
C1orf43	ENSG00000143612	processed_transcript	6370	7025	7658	5696	5151	12766	5709	5959	7137	9122	11572	10554	7982	9907	14116	8746	12926	15143	11008	5732	9286	10552	9439	13272	17689	10622	11009	6218	11260	11769	12538	6330	13180	15830	7492	9402	14736	14629	26918	12100	16553	11036	13115	16049	9717	9260	14985
UBAP2L	ENSG00000143569	processed_transcript	9150	7042	8068	6282	7643	15017	4503	3185	10207	16207	13512	22388	23457	27603	19348	21580	19844	18027	18410	9810	14924	14435	20997	22633	18880	10121	17488	11248	19493	18491	24782	15297	23031	22095	13541	24546	18666	21986	30785	20706	19503	17183	16997	19081	14214	13732	25400
AQP10	ENSG00000143595	processed_transcript	0	9	11	10	1	1	17	1	4	3	82	4	5	12	12	11	0	12	5	5	8	1	3	240	3	266	7	6	19	1	2	0	26	24	5	81	6	11	7	15	8	0	12	31	8	12	68
ATP8B2	ENSG00000143515	processed_transcript	448	2378	1300	853	4772	281	495	552	2138	16302	713	1463	2097	3296	1735	5725	1214	736	216	3497	1662	2153	3648	5865	602	1294	1613	2027	2967	1651	5611	580	2904	1649	687	5114	3737	4253	804	2625	1067	3332	364	4538	1541	7443	9798
IL6R	ENSG00000160712	processed_transcript	705	2035	841	2413	2022	870	1010	724	3215	3369	3472	666	6018	2728	3564	1585	2980	1760	1064	1235	1174	2585	2048	4003	1883	3723	2767	2752	2966	782	599	688	2558	3229	1152	2077	1482	1636	4450	1972	1807	1861	349	3576	1947	2978	2552
TDRD10	ENSG00000163239	processed_transcript	22	110	59	47	70	17	27	20	16	291	87	32	8	52	31	35	5	14	17	516	601	11	134	10	6	16	22	23	7	19	186	11	88	8	42	41	10	9	12	13	28	6	33	181	55	17	12
UBE2Q1	ENSG00000160714	processed_transcript	2703	2936	3115	2293	1964	5331	2501	2415	2801	3506	4315	5144	3812	5420	7460	4166	5575	6590	4956	2874	5244	5142	5050	8634	8497	5482	6490	2596	5801	6645	6407	3631	7271	5639	3946	3973	7159	7572	12304	5699	7668	4097	3838	7464	4348	3682	7068
CHRNB2	ENSG00000160716	processed_transcript	38	40	122	31	101	46	14	34	4	47	62	122	8	340	107	14	6	20	25	33	52	13	228	129	16	7	166	19	12	57	713	72	36	38	17	43	846	42	43	17	14	3	30	47	42	6	45
ADAR	ENSG00000160710	processed_transcript	9504	13362	12479	11062	12721	31074	6382	7415	12620	29892	36399	27184	43707	32166	47776	39623	33737	23641	26946	17454	26550	24527	35876	57175	33475	27855	41761	18237	36069	21857	45034	27834	50314	30904	23689	51955	38344	44342	52735	44905	50089	28659	40893	45581	24249	39427	52862
KCNN3	ENSG00000143603	processed_transcript	95	1165	503	377	1754	236	244	290	39	2435	234	292	144	378	388	553	196	180	256	540	346	270	335	254	61	110	521	184	773	244	316	372	643	230	166	1268	643	494	291	219	835	117	211	1651	463	281	1578
AL451085.1	ENSG00000270361	lincRNA	1	0	3	4	2	3	2	3	3	0	28	2	0	7	3	3	3	6	10	2	4	2	6	1	13	4	2	1	3	2	8	3	5	6	4	3	3	2	9	11	1	2	5	3	4	3	0
PBXIP1	ENSG00000163346	processed_transcript	2897	11042	15381	9924	14873	8150	12610	6563	2226	32850	7779	3907	3169	4888	11145	5919	2617	3045	2132	9622	3514	2804	4344	4357	5365	3399	3938	2348	10074	3369	6163	3412	5408	3799	2583	15007	6317	5442	5006	3734	5486	3269	2557	8077	5207	1662	7273
PYGO2	ENSG00000163348	processed_transcript	2249	2124	2379	1571	1743	5411	1462	1321	2481	3649	3742	4508	5329	4974	6620	3825	4478	4658	2628	1907	3284	2669	4856	4718	6918	3417	4608	2211	4416	3107	5869	3271	4470	4768	3208	3829	5837	5983	11653	5423	5518	4913	3907	5420	4145	3291	5040
SHC1	ENSG00000160691	processed_transcript	3344	5140	4076	3792	5140	8210	2223	2319	9033	22238	7214	12617	27446	14057	8734	12124	18698	15405	7569	15817	8108	17899	19192	20070	20050	16756	22945	7737	15198	16586	17123	4534	10716	10609	4965	17498	29355	31623	12425	13620	15298	7340	14137	22647	10295	6946	16372
CKS1B	ENSG00000173207	processed_transcript	432	323	501	496	286	1022	231	181	573	412	1200	2054	3760	2839	2558	2846	3478	5167	1236	1951	2327	1830	3106	2479	3534	3461	3116	537	2816	2700	3292	2475	2413	4018	632	1916	2690	3405	5984	5114	5624	4953	5375	5341	2966	3135	3012
FLAD1	ENSG00000160688	processed_transcript	1428	1220	1222	1156	859	1962	973	786	2061	1278	2398	2933	3630	2744	5054	2559	3269	7082	4435	1434	2614	3947	4164	4704	7004	3151	4552	1823	3359	5289	3107	3584	2693	4013	1650	2215	4645	6751	5988	4688	4454	4295	3957	4667	3594	1808	3305
ZBTB7B	ENSG00000160685	processed_transcript	16549	8192	5408	6301	4020	22171	4187	3960	10607	6989	11030	12091	13936	9731	11196	5044	10978	11333	12269	5407	12856	7862	5899	10059	15107	7617	16649	8540	11049	5517	2630	6233	11853	14441	20983	5093	10566	13107	14145	10476	6327	9177	4388	10297	7516	4669	5112
ADAM15	ENSG00000143537	processed_transcript	16366	8286	4635	10077	5577	13492	3881	3803	15430	17519	11278	12954	10868	12900	29323	8328	19986	17314	8727	10071	13911	22148	10678	12448	16540	12219	18251	8116	17453	13334	6494	19150	15399	20242	17130	14834	10908	13463	27631	19572	17493	15103	19494	26767	13192	13373	16394
EFNA3	ENSG00000143590	processed_transcript	1779	58	112	74	36	811	45	28	2575	72	114	1974	1790	862	2726	694	1819	1820	2627	499	1504	1354	1011	1738	2693	1549	2245	904	3220	1370	520	1449	965	2397	2137	359	736	575	954	895	327	1034	370	3762	696	509	1745
EFNA1	ENSG00000169242	processed_transcript	1210	2336	1748	1189	1073	5429	1697	1220	3452	2440	3964	3696	6650	3795	11359	15773	5120	15522	7442	3757	3110	3739	12091	17238	14252	8736	3925	6092	15104	11356	2614	5468	5734	11937	1680	4723	9897	5951	8236	6607	13043	10636	3946	9760	6023	3119	11582
SLC50A1	ENSG00000169241	processed_transcript	972	1324	1034	1106	522	3963	904	647	1041	759	1929	1279	2045	1159	2796	1830	1368	3363	1972	1332	1744	2383	3223	1701	5887	2423	2448	964	2750	1906	1688	755	1887	2363	1525	1246	2604	2619	5458	3429	3926	2092	2110	2543	2619	1586	2127
KRTCAP2	ENSG00000163463	processed_transcript	657	910	929	675	651	1020	690	757	835	1176	1336	906	1501	951	2196	1267	1480	4086	1012	1518	889	1294	1884	2061	3445	1421	1457	935	1353	3225	1247	1183	1590	1685	810	1017	1547	1825	2764	1716	2259	3129	1352	2218	1836	723	1557
TRIM46	ENSG00000163462	processed_transcript	27	203	138	147	67	25	86	66	22	754	123	100	90	134	160	465	54	116	29	95	98	281	626	521	346	331	102	158	387	329	458	59	372	108	170	700	331	374	59	136	38	82	96	217	149	97	725
MUC1	ENSG00000185499	processed_transcript	5729	65388	25683	61973	20107	81089	32420	17592	10799	5778	56658	6341	21711	1946	3527	2791	3270	5159	4187	3591	7643	9560	8417	5876	30066	5557	1768	2970	13137	6526	1591	1458	7581	1436	22760	4721	5365	2335	2713	3566	16613	3557	7926	2229	2821	1875	2624
THBS3	ENSG00000169231	processed_transcript	642	1537	986	707	1377	1480	478	400	609	9251	553	1054	785	1610	4080	2270	939	1641	1428	3424	1092	2093	3018	2389	1454	1254	1305	2331	2151	1358	1450	1314	1173	857	1171	8166	2486	1914	2165	1862	982	1115	1349	1705	1503	653	3005
MTX1	ENSG00000173171	processed_transcript	575	468	436	386	320	881	369	326	786	659	975	770	1371	829	1848	1080	1406	1444	999	899	778	749	1851	1096	2412	610	1033	399	987	1252	1293	647	995	1379	619	740	1383	1783	2701	1887	1395	1142	1257	1288	1277	1066	980
GBAP1	ENSG00000160766	processed_transcript	58	90	160	98	82	172	31	41	49	159	90	163	142	533	395	175	81	122	142	89	188	129	127	237	266	256	141	250	198	586	957	246	302	129	84	332	215	221	273	292	287	129	161	194	156	31	83
GBA	ENSG00000177628	processed_transcript	2433	1658	1581	1262	1154	4887	1082	1085	1904	3010	3542	2147	4161	2947	4132	2988	5299	2448	2521	2624	3059	1896	4368	3823	11123	3924	3427	1044	3265	1995	3169	1369	3546	3000	2404	4043	4103	4269	8334	4886	5022	2800	3639	4530	3682	2671	4249
FAM189B	ENSG00000160767	processed_transcript	3051	1719	1885	1741	2209	4809	1071	1056	3378	4647	3346	6221	9438	6435	9617	7351	6602	8807	2180	3637	3369	6934	7540	8920	3527	3889	4808	2295	4796	6764	6309	3110	8140	5884	3453	8620	7433	8861	10587	6079	5842	8048	4045	7781	4773	3809	6073
SCAMP3	ENSG00000116521	processed_transcript	2985	2698	2639	2139	1573	5938	1894	1828	2629	2678	4298	4392	6537	4271	7926	4922	5981	8175	4407	3773	4719	4346	5456	6109	10016	5268	5054	2234	5214	6261	5286	3437	5932	6260	3926	4124	7367	7067	9583	5844	7940	6829	4736	7576	4910	3377	7783
CLK2	ENSG00000176444	processed_transcript	1222	2047	2224	1438	1203	2185	944	793	1398	2872	3291	3229	2200	5074	4088	2509	2340	3800	2532	1271	2607	2627	4064	2620	4383	2646	2803	2814	4476	5288	7784	2732	3949	3170	1902	3282	2634	3040	3848	3243	4113	2789	4009	2908	2960	1095	3397
HCN3	ENSG00000143630	processed_transcript	338	248	320	260	161	347	145	70	231	173	625	468	417	942	1815	643	387	556	436	199	355	718	441	463	732	471	647	514	979	347	760	432	905	412	616	643	545	392	868	1138	767	655	211	789	843	209	794
FDPS	ENSG00000160752	processed_transcript	2950	1807	1822	2150	1346	7905	1302	1418	4225	2242	2834	4373	4165	5039	3493	3422	7322	6176	4609	2454	3503	8965	3299	7693	4324	5864	9770	1679	5745	3087	4078	3649	3820	7972	5007	3752	4021	6873	5158	10148	6475	5740	4974	12629	4391	2289	6028
ASH1L-IT1	ENSG00000227773	sense_intronic	1	8	13	4	4	9	2	2	5	6	33	5	4	14	15	7	5	7	10	4	11	4	6	9	15	5	1	22	11	7	25	11	49	1	5	14	5	18	6	6	4	7	30	9	4	5	8
MSTO1	ENSG00000125459	processed_transcript	304	493	504	436	333	793	232	351	681	560	716	937	755	1039	1057	789	797	974	562	571	612	825	1090	1046	1082	650	838	428	698	1651	2223	998	907	856	382	952	735	1464	1374	1099	1133	810	1097	708	1132	536	761
YY1AP1	ENSG00000163374	processed_transcript	5907	2643	2688	1965	2867	5299	1647	1617	3194	5833	4863	4642	4902	5843	6434	4214	4964	4750	4533	3231	5125	4146	5556	7713	5865	4402	4370	3552	6624	4471	6208	3354	8232	8259	7242	6111	4686	5814	8341	6822	5078	4009	3926	6865	4629	3193	5105
DAP3	ENSG00000132676	processed_transcript	2360	2884	3064	2583	2403	4506	2134	2167	3570	4218	5163	4860	4329	4968	7191	5029	3510	7689	4898	2200	4733	5182	5150	9386	8170	4665	9484	3131	5583	5860	7414	4906	7505	6439	2579	4634	5998	8099	10577	5962	9950	5208	9397	7835	5182	4585	7293
GON4L	ENSG00000116580	processed_transcript	2190	2920	2893	2067	2965	4580	1473	1319	2083	5967	4562	4333	3491	6969	6240	6092	3448	3988	3614	2680	3713	3187	4757	9439	3960	2974	4362	3333	6788	3948	7321	3209	6138	5168	2789	6994	3915	5839	6593	5558	3788	2888	4338	5568	4284	2392	5882
KHDC4	ENSG00000132680	processed_transcript	1471	2966	3285	2248	1709	2837	1567	1109	1103	2914	4644	3160	2760	6690	5647	2233	3223	4231	6234	1481	2613	3950	2842	4202	3237	5405	2978	5935	4312	4692	9131	2841	5333	3104	2058	3811	3702	4777	6204	3487	5099	3591	3520	3840	2494	2315	3912
ARHGEF2	ENSG00000116584	processed_transcript	3109	4707	2570	3520	2439	6685	1956	1121	2727	8623	3938	5632	3565	8454	3043	4308	4490	4118	5605	3773	3775	3648	4325	8936	2756	3660	3822	2720	3650	4818	7684	5990	4698	6557	2527	6370	4467	5801	3813	2842	5187	1761	5730	4877	4717	2961	6681
UBQLN4	ENSG00000160803	processed_transcript	3377	2431	2847	2397	2234	7929	1512	1604	2801	3260	4670	4909	4934	6146	8730	4708	6160	3868	4426	2504	4205	3990	4989	5628	6114	2773	4871	1643	3748	5440	6298	4747	5583	4977	4043	4839	6627	4882	11282	6002	5510	3895	6829	7808	6016	2639	7494
LAMTOR2	ENSG00000116586	processed_transcript	999	1061	1110	902	679	1812	1065	930	879	1062	1324	976	1390	759	2791	1154	1802	4304	1542	1274	1505	1661	1692	2325	3581	1992	1619	1225	1736	2022	1093	1206	1300	2107	1264	1015	1853	2288	1614	2095	2306	2617	1227	1947	1728	1094	1518
RAB25	ENSG00000132698	processed_transcript	25196	3508	3297	3928	1300	11938	3445	2336	12603	53	10430	12790	9171	5088	7754	2518	10881	12106	20145	3062	16265	5678	5233	5212	16099	1323	13304	2091	9543	10220	4951	4340	9393	14374	34616	2704	5126	4709	18303	12967	8838	2995	3574	8375	13914	518	2319
MEX3A	ENSG00000254726	processed_transcript	104	126	692	123	57	89	55	48	75	225	223	6362	396	5670	743	3458	222	170	248	243	472	563	1010	442	269	185	288	213	450	2837	7765	3465	928	842	160	708	1352	683	1302	592	416	208	2104	1117	296	189	2403
LMNA	ENSG00000160789	processed_transcript	34798	16691	10311	20974	30330	40009	9265	8654	34515	54138	19866	38835	55234	54537	31524	61660	52998	68754	60425	40920	34389	61676	64610	57607	69827	46863	79759	24042	66347	26473	30117	31155	38556	72381	34698	41232	54713	49481	41425	86217	35540	78518	23702	99426	59667	45506	50748
SEMA4A	ENSG00000196189	processed_transcript	6731	2104	1934	674	969	524	659	1215	4901	602	860	7361	2756	6177	7479	2452	5887	6051	4717	1693	5258	2599	2810	8142	3262	6121	3314	1747	6203	5786	12915	3681	9433	8743	9021	5759	5149	1817	9028	6703	2888	1502	1891	6793	4647	1445	2851
SLC25A44	ENSG00000160785	processed_transcript	1867	1967	2103	1898	2469	3225	1169	1079	3155	4133	3545	3677	3617	4651	4304	3533	4926	3632	3904	2326	2839	3445	3469	6629	4542	2125	4126	2531	3442	3121	4352	2309	5552	4563	2506	3703	4169	5736	9121	4433	4405	4353	2627	5130	3654	2417	5263
PAQR6	ENSG00000160781	processed_transcript	134	143	112	61	157	85	57	68	187	151	97	96	77	841	1461	50	103	413	302	26	146	439	89	348	187	227	501	448	356	288	374	109	157	72	193	314	85	175	485	203	121	158	116	47	292	242	71
SMG5	ENSG00000198952	processed_transcript	5471	5162	5643	5903	5035	10379	3472	2617	5282	9804	11601	12003	9667	11742	13143	10558	13915	9919	6252	7337	6725	10019	8547	8998	13718	11425	8709	6214	7603	7128	13754	6894	10248	13420	8386	9243	8423	10023	15553	9655	11802	8917	12171	12694	8781	8812	10373
TMEM79	ENSG00000163472	processed_transcript	12261	372	419	284	162	441	227	146	10230	295	500	7086	4776	4555	1643	1282	8064	5470	11261	798	8411	5891	2184	2555	15367	2949	11960	4290	6137	1378	2265	1879	5691	10218	19588	1063	2291	1209	4424	6088	1026	3744	325	8158	3707	2619	1179
GLMP	ENSG00000198715	processed_transcript	857	1235	993	779	711	2746	726	646	923	2751	2718	1785	3380	2300	4430	1941	3469	2955	1787	1741	1794	1289	4789	3390	2588	1746	2849	1306	2616	2522	2616	1051	2371	2037	2073	3560	3909	2994	5489	2598	3871	1989	3776	2601	1809	1274	4082
CCT3	ENSG00000163468	processed_transcript	7934	4475	5515	4793	4898	16138	3204	3421	11304	10234	14445	18453	19161	16363	16933	19045	21335	25069	20352	8057	13762	21810	21547	17228	28728	13378	28345	6904	19458	18005	23973	12204	16189	20269	8606	15724	20913	25891	27750	19561	30399	27413	20536	33639	16728	16954	25474
RHBG	ENSG00000132677	processed_transcript	615	7	12	5	2	5	12	15	117	1	42	61	81	19	23	6	12	27	193	5	253	5	73	25	45	12	31	35	56	56	34	11	40	17	409	137	1	24	29	17	30	38	37	11	39	8	4
AL139130.1	ENSG00000237390	lincRNA	3	0	1	1	1	1	1	1	5	2	100	4	1	4	1	1	3	9	16	1	4	2	4	1	2	6	2	4	6	5	8	0	13	0	3	3	3	10	6	2	5	0	34	1	4	1	2
C1orf61	ENSG00000125462	processed_transcript	7	9	15	4	4	6	9	2	1	11	135	10	13	15	35	11	6	98	17	23	15	5	83	11	88	15	4	23	17	16	169	20	80	28	3	45	12	144	196	18	379	34	44	14	87	51	12
AL139412.1	ENSG00000236947	lincRNA	0	7	3	0	5	8	3	0	2	9	67	1	3	4	19	11	1	15	15	11	15	7	21	11	77	15	14	7	5	22	20	5	26	16	6	14	13	17	20	2	9	1	30	1	25	2	8
AL365181.1	ENSG00000260460	lincRNA	0	1	0	1	6	0	0	0	1	16	56	0	0	2	0	4	3	3	10	0	4	1	2	1	2	3	1	2	1	2	1	2	9	0	2	10	0	7	1	0	4	2	13	2	0	2	1
IQGAP3	ENSG00000183856	processed_transcript	691	590	617	2850	131	2842	81	125	549	432	4438	3089	3130	10325	1266	5704	6682	3390	1785	1930	1765	2853	6766	4758	2150	3409	4503	3065	6483	3368	3901	2623	4063	5515	1200	7256	3927	4824	7478	7788	4856	6108	4586	8595	3510	3453	5795
TTC24	ENSG00000187862	processed_transcript	19	8	4	0	0	3	3	9	5	1	75	13	9	3	11	8	7	8	4	0	3	4	55	3	7	4	1	31	10	41	38	10	73	3	1	9	0	15	1	9	11	18	28	5	5	39	0
NAXE	ENSG00000163382	processed_transcript	1931	2364	2295	2071	1916	3922	1835	1602	2708	2500	4221	3273	4604	3379	7492	3408	7526	11200	3337	3501	2527	3780	6086	6351	7993	3941	5708	1392	4305	11132	3995	2655	3845	6388	2268	3457	6127	6086	14810	5850	7746	5405	4306	4345	5136	3492	4978
GPATCH4	ENSG00000160818	processed_transcript	733	1377	1312	1672	1802	3411	1151	1415	2480	2718	2993	2418	2088	2104	3432	4071	2981	4073	2755	1228	2876	2949	3180	4433	5223	4062	3421	1897	2204	2276	3491	3010	3177	3500	1023	2538	2628	6145	5159	3145	4010	3023	4265	2886	1989	2851	3379
AL365181.4	ENSG00000272971	lincRNA	0	3	1	0	4	0	2	1	2	5	20	0	3	10	11	2	2	16	4	0	7	1	1	1	2	0	0	1	5	1	6	0	16	0	0	6	2	6	4	2	2	7	10	1	0	0	3
HAPLN2	ENSG00000132702	processed_transcript	3	1	8	1	21	6	1	2	7	14	124	1	9	17	46	10	3	29	5	8	7	5	6	11	11	2	5	11	26	18	21	6	44	4	4	12	1	21	6	14	15	23	43	4	19	4	10
AL365181.2	ENSG00000272068	lincRNA	6	50	49	17	23	679	17	20	195	6	162	6	46	252	594	3	46	1021	129	6	54	9	6	928	11	26	157	10	628	685	42	95	102	30	46	201	266	516	617	1229	1505	100	133	712	385	0	47
AL590666.3	ENSG00000237588	lincRNA	4	0	0	1	0	2	0	0	2	0	26	3	7	16	2	9	4	7	25	1	6	4	7	6	11	16	13	6	6	7	1	31	6	11	14	12	0	4	7	17	3	0	16	0	0	0	4
ISG20L2	ENSG00000143319	processed_transcript	1825	1477	1616	1842	1784	4516	944	992	2579	2912	3551	3942	3510	5047	3403	4085	5433	3118	3956	1702	3599	4172	4782	5506	3960	3371	5280	1626	3831	3306	3661	2740	4724	4765	2306	3532	4235	7228	10090	4753	4320	5164	5143	6352	3217	3684	5435
RRNAD1	ENSG00000143303	processed_transcript	968	1170	1226	815	823	2933	835	844	651	973	1101	763	1000	1421	3503	1129	1704	2847	1358	655	1279	1252	1191	1605	3087	976	1335	1219	1858	1702	1713	823	1519	1390	816	1197	1350	1320	4204	2437	3675	1901	1700	2013	1351	789	1282
MRPL24	ENSG00000143314	processed_transcript	1106	1492	1348	1182	1297	3138	1207	1217	1319	2167	2972	2013	2634	2199	5676	1956	3112	7516	2254	2430	2097	2442	2431	5115	4530	2573	2127	1399	2690	4689	2553	2137	3127	3366	1493	1784	3951	5166	5398	5280	4015	3144	3250	4341	2901	2113	3319
HDGF	ENSG00000143321	processed_transcript	11058	6467	6571	7667	4796	23979	4377	3967	19140	9393	24328	32262	33890	43189	10708	30319	21793	33233	21592	16552	23409	25905	29909	37809	46771	33954	29218	7302	24042	37384	24598	21037	45352	45885	16263	20508	24706	36225	29785	44242	34701	33827	38849	40563	27536	28069	37929
PRCC	ENSG00000143294	processed_transcript	2217	1738	1985	1687	1559	3978	1231	1180	2812	3062	4441	5295	5199	5051	6059	3351	5538	6650	6584	2683	3925	4854	5399	6691	6893	4808	5337	2393	4177	7333	6556	3556	6087	7284	3081	4124	5223	5923	8128	5727	5717	5055	4581	6169	3888	3574	5010
SH2D2A	ENSG00000027869	processed_transcript	101	162	83	72	52	506	59	82	75	144	546	205	669	289	257	441	926	950	688	206	357	317	1631	257	2698	566	2322	665	270	1056	346	450	828	212	102	476	173	1286	621	322	790	2226	4029	592	280	2027	628
NTRK1	ENSG00000198400	processed_transcript	6	15	21	12	14	7	1	6	8	264	53	13	48	28	17	16	14	35	8	34	28	3	34	16	26	30	42	54	25	24	19	13	31	4	11	23	24	37	7	13	15	62	272	13	17	45	18
LRRC71	ENSG00000160838	processed_transcript	1	9	9	10	6	7	1	10	7	24	144	8	4	19	16	8	2	18	7	6	4	5	8	34	14	8	4	13	4	6	23	20	22	2	12	12	5	23	4	5	2	3	24	5	3	3	4
ARHGEF11	ENSG00000132694	processed_transcript	6792	6334	5329	5340	5767	13352	3118	2826	4030	10487	11717	8535	6066	14039	12918	7569	8576	7374	5620	4901	7522	6694	7547	13384	9728	6044	5151	5725	5242	6408	12934	9374	9484	7583	8839	11158	9576	10193	14720	8527	9020	4915	5176	9308	8473	5585	8853
ETV3	ENSG00000117036	processed_transcript	1600	1443	1535	1541	1517	2627	873	660	2893	3015	2482	6447	2913	6397	4708	2674	2705	3080	3472	1407	3592	2977	3970	6401	7118	2854	3612	2349	4580	2249	7096	9778	6155	4527	1909	2909	3093	3301	3873	3251	2964	1957	1694	5170	3409	2112	4565
AL357143.1	ENSG00000229961	processed_transcript	0	0	0	0	0	0	0	1	11	0	7	0	0	3	0	3	0	25	2	0	0	0	2	163	0	57	2	0	1	0	1	5	9	14	3	2	36	0	4	54	0	0	1	23	6	2	16
AL138900.1	ENSG00000228239	lincRNA	0	0	0	0	0	0	1	0	0	0	6	0	0	0	0	0	0	0	7	0	0	0	0	0	1	0	0	0	0	0	0	0	2	0	0	0	0	6	0	0	0	0	18	0	0	0	0
AL138900.3	ENSG00000271736	lincRNA	0	4	14	4	0	0	0	3	0	1	3	0	0	3	0	0	0	1	0	0	1	0	0	1	0	0	0	0	1	2	3	0	7	0	1	1	0	0	0	0	1	0	2	0	0	0	0
AL138900.2	ENSG00000237189	lincRNA	0	0	0	2	0	0	0	0	0	0	3	0	0	0	0	0	0	0	0	0	0	0	0	0	0	0	0	0	1	0	0	0	1	0	0	0	0	0	0	0	0	0	1	0	0	0	0
FCRL5	ENSG00000143297	processed_transcript	141	727	164	34	141	127	220	255	21	3	178	107	277	88	30	252	32	9	78	19	68	15	1374	27	11	8	5	9	35	95	104	362	989	79	100	169	14	157	247	14	83	35	108	35	338	150	11
FCRL4	ENSG00000163518	processed_transcript	21	26	3	0	1	3	18	2	0	0	14	9	1	2	0	12	0	3	6	0	11	1	83	0	2	4	0	3	5	1	16	74	151	10	13	6	0	1	6	2	16	5	23	2	1	7	12
FCRL3	ENSG00000160856	processed_transcript	191	42	83	5	15	8	10	11	17	15	147	207	39	29	91	238	17	31	24	6	24	16	981	9	15	3	19	189	17	104	160	43	651	46	24	124	6	119	13	7	87	11	129	43	18	516	68
FCRL1	ENSG00000163534	processed_transcript	216	86	39	0	7	0	21	10	6	5	47	8	10	5	15	146	2	5	10	0	17	1	1398	1	19	9	2	8	1	2	37	10	244	23	2	21	0	10	8	1	81	1	55	5	9	10	10
CD5L	ENSG00000073754	processed_transcript	0	2	0	0	0	0	0	2	0	0	22	0	28	1	1	0	1	2	11	0	1	4	3	0	5	10	2	10	0	4	0	0	24	0	1	4	0	16	0	2	4	3	23	2	0	4	1
AL139010.1	ENSG00000236957	processed_transcript	0	0	1	0	0	0	0	0	0	0	64	0	1	0	0	1	0	5	13	0	10	0	1	1	0	3	0	3	0	0	0	0	27	0	1	3	0	6	0	0	0	0	22	0	0	0	1
KIRREL1-IT1	ENSG00000226520	sense_intronic	5	4	0	6	18	4	1	3	10	31	18	34	25	38	2	29	7	33	63	35	22	30	40	33	86	80	66	61	43	30	17	155	9	26	31	23	15	11	0	16	5	13	99	14	7	10	36
LINC01704	ENSG00000231666	lincRNA	0	1	2	0	2	1	2	0	1	2	67	2	2	3	1	3	11	9	11	4	8	1	5	1	13	22	8	3	3	4	2	3	14	0	1	14	3	19	1	4	3	1	23	3	2	0	6
AL138899.1	ENSG00000176320	lincRNA	1	8	1	2	3	4	2	2	1	2	112	2	2	11	20	2	6	27	32	0	11	12	7	1	4	6	2	23	17	5	2	2	166	8	4	29	0	49	1	2	2	0	100	5	1	0	13
CD1E	ENSG00000158488	processed_transcript	243	101	39	6	7	24	19	13	15	17	76	70	7	92	206	32	67	18	7	4	289	51	40	17	5	41	16	237	24	7	64	13	270	63	84	795	9	15	9	4	40	29	36	22	91	7	155
OR10K1	ENSG00000173285	processed_transcript	0	0	0	0	0	0	0	0	0	1	7	0	0	0	1	0	0	1	1	0	0	1	0	0	0	0	0	0	0	0	1	0	6	0	0	1	0	2	0	0	0	0	19	0	0	0	0
SPTA1	ENSG00000163554	processed_transcript	3	7	5	1	1	0	0	0	1	22	142	3	17	1	4	8	8	24	38	9	8	3	3	3	3	4	2	16	12	35	49	2	166	4	3	11	9	47	3	2	113	3	181	5	0	8	2
OR6N1	ENSG00000197403	processed_transcript	0	0	0	0	0	0	0	0	0	0	5	0	0	0	0	0	0	4	1	0	0	0	0	0	0	0	0	0	0	0	0	0	2	0	0	0	0	1	0	0	0	0	13	0	0	0	0
MNDA	ENSG00000163563	processed_transcript	82	189	37	17	39	53	32	56	23	410	248	199	135	105	734	587	496	86	251	181	196	661	205	260	153	874	176	1166	241	136	196	331	542	141	126	782	109	436	86	68	273	419	380	397	124	662	727
PYHIN1	ENSG00000163564	processed_transcript	44	91	41	16	30	19	48	51	8	23	253	59	69	34	126	111	27	25	49	13	94	12	188	14	69	65	339	162	41	165	96	70	473	18	59	83	11	73	17	49	85	90	209	51	20	228	39
AIM2	ENSG00000163568	processed_transcript	68	77	46	18	27	5	42	32	277	40	89	137	1450	179	995	96	1425	292	1013	127	599	661	850	140	5060	1187	3522	2146	2761	1262	77	7677	2168	51	266	930	48	186	19	718	2823	4386	1343	1911	173	1630	30
AL663023.1	ENSG00000224943	lincRNA	0	0	0	0	0	0	0	0	0	0	15	0	0	0	0	0	0	1	4	0	3	0	0	1	0	0	0	0	1	0	0	0	17	0	0	0	0	1	0	0	0	0	21	0	0	0	0
CRP	ENSG00000132693	processed_transcript	0	1	1	2	0	2	0	0	0	5	3	7	1	1	0	5	0	0	2	3	4	0	0	0	0	0	6	0	3	18	2	0	1	0	2	2	0	4	4	0	38	0	6	20	4	0	4
SLAMF8	ENSG00000158714	processed_transcript	115	365	91	58	54	113	118	85	54	956	815	198	464	311	906	936	897	327	186	726	285	1006	1021	489	494	1513	397	1667	729	513	321	887	1161	311	336	884	356	2076	216	194	418	1070	789	856	226	1585	1643
AL590560.1	ENSG00000256029	processed_transcript	4	0	0	1	1	7	5	0	1	0	2	11	7	6	0	3	2	0	0	0	5	1	0	3	1	3	1	8	0	1	1	0	0	2	2	2	4	0	0	8	0	0	0	1	1	1	3
SNHG28	ENSG00000188004	lincRNA	88	69	46	17	23	114	25	46	70	92	31	237	58	169	24	52	27	65	146	19	77	71	47	32	165	105	141	95	65	77	125	24	83	78	144	79	92	46	82	86	107	22	57	68	62	33	36
TAGLN2	ENSG00000158710	processed_transcript	22355	25044	15400	31466	12631	22648	17542	8847	26495	30736	31202	51523	58848	50436	57288	56813	81184	89644	44181	51641	36210	62030	68421	59031	162037	105748	124693	39612	50460	58344	34494	23768	73406	100172	24732	46806	41768	54499	74097	96886	55943	77181	57901	91314	47630	57675	66065
IGSF9	ENSG00000085552	processed_transcript	1174	2208	3480	1831	486	1021	1126	549	4793	36	1101	20737	1755	18033	3378	3240	3863	5709	1861	612	2182	5338	2932	12728	4249	7264	5778	7048	2226	7400	30369	6049	9413	13696	1981	5247	7425	4666	7568	8488	476	2669	1344	6559	4709	4909	5561
SLAMF9	ENSG00000162723	processed_transcript	2	7	5	1	2	0	8	9	275	2	49	22	76	132	3	23	241	132	68	24	6	436	18	55	135	238	807	159	7	15	6	16	140	102	4	3	46	124	53	190	14	17	150	50	28	51	15
LINC01133	ENSG00000224259	lincRNA	283	4318	3243	3532	1702	1353	3976	1993	3064	320	1705	629	2133	2644	1331	28	158	734	2696	1108	896	632	186	2446	2059	4609	1103	850	58	1199	125	2266	2509	6412	967	126	1375	2262	8684	1604	678	116	211	27	1832	252	186
KCNJ10	ENSG00000177807	processed_transcript	10	231	451	128	203	11	292	36	1	15	77	9	14	34	56	26	4	22	3	6	16	9	32	22	19	8	25	28	18	34	87	19	181	13	20	31	5	20	24	31	28	20	51	16	11	21	6
IGSF8	ENSG00000162729	processed_transcript	1124	1408	1870	1432	1562	4696	1220	991	1548	2682	2087	4073	2886	3355	5207	1486	4613	5375	4481	3113	2073	6324	2404	3605	8844	10545	12137	4569	3773	5549	4913	3435	2786	3381	1610	3510	4774	3390	5675	3543	2954	5437	2519	4395	2870	1238	3001
ATP1A2	ENSG00000018625	processed_transcript	1264	442	345	178	12087	14	52	98	1599	18297	147	16	10	79	3014	946	11	28	30	2306	263	13	100	2	12	177	37	115	35	11	1042	28	358	22	342	7914	6	32	30	5	47	12	48	108	1433	4	85
ATP1A4	ENSG00000132681	processed_transcript	5	6	8	1	8	2	2	1	3	8	131	5	1	3	29	7	1	12	16	1	14	3	9	8	3	1	2	9	5	8	7	7	29	3	2	27	2	25	3	3	1	2	36	5	4	1	4
PEA15	ENSG00000162734	processed_transcript	11912	3962	3298	3540	8509	5064	2158	1593	5739	25491	4088	11283	9490	7984	10236	12090	15169	12893	9305	10300	12016	14537	12203	15387	46124	20764	13965	11898	12462	8917	9620	4741	15891	13182	16619	17166	14843	13035	14472	7072	10328	7346	6676	17979	11568	10394	16390
PEX19	ENSG00000162735	processed_transcript	2703	3490	4175	2463	4602	4105	2724	2322	2500	8080	2586	3951	3519	5106	7466	4515	4526	3598	3421	2733	3761	4006	4162	5128	7282	4192	6435	1887	3970	3889	7045	1407	4512	4745	3838	5504	7341	5200	8464	5275	7035	2500	3652	4766	4635	2680	5511
COPA	ENSG00000122218	processed_transcript	9609	13167	10741	9790	10972	34845	7602	7662	8852	25959	20212	19473	19121	27439	18092	20918	19005	11829	19901	13509	18691	22215	23019	30339	28777	14696	39425	9756	20170	20277	17571	11673	23580	21634	15995	20999	27795	27117	32629	16753	34151	12148	30436	29336	18077	18524	30217
VANGL2	ENSG00000162738	processed_transcript	2166	1523	2019	1036	632	227	694	746	2797	1151	456	4979	3157	12119	154	5627	5073	7509	3250	629	3893	2351	5587	20163	6367	6601	12554	4854	9007	6717	8428	7758	9134	10844	3821	6068	19362	4934	8496	4531	2552	656	2787	11496	10197	424	10109
CD84	ENSG00000066294	processed_transcript	241	902	295	182	194	155	201	184	46	989	1046	312	286	426	983	993	589	202	288	404	498	821	587	447	160	597	356	1355	608	426	408	824	1620	388	221	1316	279	876	200	116	434	266	947	649	208	1584	1658
SLAMF7	ENSG00000026751	processed_transcript	924	2567	266	74	480	451	494	884	163	72	949	869	1061	335	1363	1349	646	947	1843	171	974	1194	773	514	3383	220	11003	2862	374	495	467	1351	2431	312	1622	650	143	281	474	140	449	485	897	436	750	2731	201
LY9	ENSG00000122224	processed_transcript	202	215	48	12	45	40	63	90	27	14	269	47	81	27	106	100	43	70	55	29	117	11	1093	28	3	24	24	74	31	158	65	84	590	74	47	57	106	101	171	12	319	44	135	59	133	118	34
CD244	ENSG00000122223	processed_transcript	67	60	23	3	12	12	34	4	27	23	152	26	43	21	41	54	21	9	57	21	96	10	77	11	20	12	44	73	50	77	15	239	87	37	60	44	18	15	19	29	41	57	55	40	91	71	30
ITLN1	ENSG00000179914	processed_transcript	1	237	429	1733	87	1126	363	149	1	3	6153	23	18	3	14	1	0	8	13	0	1	0	10	1	2	2	1	4	2	0	2	191	13	13	1	2	14	1	3	1	14	2	13	2	21	8	4
AL354714.3	ENSG00000232188	lincRNA	0	0	0	0	0	0	0	0	0	0	10	0	0	1	4	0	1	0	2	0	1	0	4	0	0	0	0	1	0	3	0	5	2	4	0	2	0	2	0	0	0	0	6	0	0	0	0
ITLN2	ENSG00000158764	processed_transcript	10	0	4	5	1	21	1	1	2	0	34	35	2	17	77	1	0	14	25	0	51	1	1	13	1	7	14	60	9	276	8	77	40	12	12	26	2	11	0	5	8	2	24	7	3	2	2
F11R	ENSG00000158769	processed_transcript	5865	4733	4456	5925	1977	14456	3544	2414	5120	1964	7739	13021	8817	18745	15345	10923	13273	20996	11511	4807	9998	12162	7032	16088	32553	17209	23155	15564	25321	11035	10168	10581	24815	20069	9740	9181	12754	22839	35287	19926	18893	15114	8380	33188	18118	10460	24489
NECTIN4	ENSG00000143217	processed_transcript	9620	723	299	481	109	3025	374	139	7663	12	789	8080	5225	7913	5988	1648	6982	8003	20829	724	7057	4648	3007	9293	24233	3401	17981	6700	13640	4326	1211	5087	14062	14167	11073	2660	4013	2436	15464	10075	1984	4325	758	6521	10998	4131	3130
KLHDC9	ENSG00000162755	processed_transcript	82	109	173	73	106	72	142	76	60	193	120	75	39	91	48	35	8	181	129	31	82	14	107	70	119	74	25	25	97	349	204	21	82	111	114	61	123	11	26	259	310	57	57	45	272	22	54
PFDN2	ENSG00000143256	processed_transcript	701	534	627	554	575	1254	538	391	1229	1157	969	1857	2457	1747	2415	1963	2159	8216	5040	1386	2042	2327	2666	2588	6268	3290	4713	1991	2615	6559	1978	2049	3092	4425	779	1505	2511	3558	4244	2833	2891	4342	4021	3640	2531	2181	2868
NIT1	ENSG00000158793	processed_transcript	843	928	898	836	673	1810	648	510	703	1612	1401	1102	2401	1602	2513	1225	1761	2216	3268	1088	1275	1294	2364	1431	3384	1871	3533	1135	1978	2504	1886	1060	1758	1623	1360	1631	1373	1273	3101	2051	3385	1928	1063	1605	2323	1019	1363
DEDD	ENSG00000158796	processed_transcript	1566	1189	1110	895	1227	2020	782	614	1641	2805	1608	2489	3232	2905	4660	2778	3548	3557	3921	1862	2661	2067	3283	3587	4335	1687	5690	1912	2843	3795	2790	1770	3917	3952	2553	2664	3261	2905	7319	3087	2769	2750	1595	3703	3847	1388	2468
UFC1	ENSG00000143222	processed_transcript	2758	2603	2548	2535	1895	5338	2184	2066	2147	3262	4047	2748	2050	1856	4723	2123	3858	5239	3974	2510	2692	1584	3388	2680	6373	2065	4896	1384	2806	4513	4745	2026	2510	3635	3126	2611	4279	2376	5311	2550	5046	2637	2746	3273	6441	1195	2605
B4GALT3	ENSG00000158850	processed_transcript	1810	1918	1754	1440	1231	2157	1268	1358	1105	1943	1745	3110	2259	2743	3266	2452	3739	3578	2004	1543	1906	3349	2826	2258	4505	2619	3744	1507	2721	4407	4232	1569	3205	3271	1940	2571	3302	2900	4830	2435	3394	2974	3595	4805	2393	1587	3557
ADAMTS4	ENSG00000158859	processed_transcript	395	680	725	2064	4465	128	289	744	2608	18060	424	1748	2098	2631	345	11076	1189	2058	732	2820	603	1546	3071	6800	626	810	7037	1459	3227	1948	4839	1476	5655	816	112	7586	3244	3530	1050	629	1081	3760	1323	2411	3128	1885	6165
NDUFS2	ENSG00000158864	processed_transcript	3037	5479	4881	5929	2976	7701	4186	2823	3993	5114	5687	4884	4713	5421	8212	4779	4853	6848	5082	2784	4315	3987	5192	7159	6790	3058	8217	2056	5865	4166	5938	4429	5969	4761	3800	5923	6349	6805	11732	6300	9734	5069	4449	8061	6933	3056	5248
FCER1G	ENSG00000158869	processed_transcript	249	810	198	150	426	144	215	225	179	4450	1685	779	1842	527	2104	3449	3012	2174	1053	4565	1001	2188	1293	1924	2160	4764	985	5435	2162	5856	813	3301	3629	1970	645	2104	1363	3716	853	1024	2981	5447	2888	3433	1271	3683	3380
TOMM40L	ENSG00000158882	processed_transcript	519	483	423	416	401	914	307	285	847	1252	853	776	1076	462	1488	798	919	499	442	683	855	784	822	1270	1001	615	974	414	697	451	839	644	1469	1061	805	1198	710	734	2301	1177	830	1218	501	930	776	682	503
NR1I3	ENSG00000143257	processed_transcript	14	14	28	14	32	46	11	17	30	36	242	31	39	58	159	23	24	48	56	19	37	48	22	124	18	14	28	20	46	10	88	23	281	40	25	51	29	60	288	41	63	61	63	76	39	16	5
SDHC	ENSG00000143252	processed_transcript	3012	4744	4289	3458	4118	5517	3345	2031	2419	6214	4035	4817	4442	5523	5288	4345	5332	5282	5140	2666	4836	3930	4419	6380	6812	4982	9041	2753	6091	4254	7560	3120	5217	4365	4481	4818	5185	6301	17792	6754	9568	4454	6838	6598	4982	3084	6407
FCGR2A	ENSG00000143226	processed_transcript	154	602	212	261	523	192	239	209	133	3446	1358	870	3389	654	1863	3207	3871	1572	456	3071	675	2710	1712	4071	3703	9567	920	6908	1357	3114	692	2508	1509	837	443	2688	1834	9117	931	771	2710	5495	1712	3112	821	11445	8205
AL590385.2	ENSG00000273112	processed_transcript	3	0	0	1	0	0	0	0	0	2	2	0	5	1	0	1	3	0	1	3	0	3	2	3	0	4	0	9	0	0	2	1	0	5	0	4	1	1	3	1	2	5	0	0	0	10	7
FCGR3A	ENSG00000203747	processed_transcript	11	257	67	112	82	90	102	118	39	2138	1223	628	1079	210	2967	3457	4502	1393	662	2949	458	1958	497	3596	1629	4200	831	4160	1767	2351	527	3365	1653	627	347	1909	1163	4415	393	553	2302	2452	2796	3960	509	5918	5753
FCGR2C	ENSG00000244682	processed_transcript	73	204	66	40	107	29	34	31	10	1390	87	39	26	124	523	184	217	45	16	168	97	106	142	116	82	247	20	203	88	57	136	149	126	58	76	670	53	144	72	29	122	97	120	99	69	253	131
RPL31P11	ENSG00000213075	processed_transcript	12	5	3	5	4	7	8	5	11	30	20	9	3	4	8	2	10	16	13	8	8	6	16	11	7	16	7	10	21	18	8	15	40	10	4	8	11	13	8	10	6	11	19	7	5	4	7
FCRLA	ENSG00000132185	processed_transcript	421	118	39	2	10	9	71	60	25	19	39	11	21	14	10	146	5	19	20	34	30	11	956	10	1008	82	45	26	26	30	72	17	397	69	17	160	4	50	31	6	86	7	28	49	65	16	6
FCRLB	ENSG00000162746	processed_transcript	29	31	20	7	15	7	10	12	26	27	62	23	23	24	15	31	118	81	180	46	75	78	168	267	394	90	108	57	86	40	44	40	74	81	20	37	62	58	42	31	63	62	191	53	64	68	31
ATF6	ENSG00000118217	processed_transcript	2608	4058	3547	3566	3568	7358	2641	2519	3041	8285	4431	4931	4381	6541	4233	5316	5566	3418	8178	3827	6556	3891	5601	7374	7135	3908	11431	2710	6787	3705	4859	3017	5916	5894	3939	11304	7181	6661	7278	5246	7340	3924	7373	8358	5327	4602	9927
AL391825.1	ENSG00000229808	processed_transcript	8	18	15	22	15	13	5	6	4	10	59	22	36	30	7	14	29	35	55	7	33	27	28	16	36	48	45	88	36	26	42	18	70	22	11	21	11	31	55	28	42	34	114	35	13	3	22
AL590408.1	ENSG00000227818	lincRNA	0	0	0	0	0	0	0	0	0	0	15	0	0	0	0	0	0	0	2	0	0	0	0	0	0	0	4	0	1	0	0	0	11	0	0	0	0	5	0	0	0	0	11	0	0	0	0
NOS1AP	ENSG00000198929	processed_transcript	128	730	791	624	733	1468	448	335	678	637	648	403	449	1221	131	501	406	853	41	209	273	72	1611	829	159	90	15	370	1246	330	1776	34	216	2758	160	247	293	354	158	1213	341	369	280	671	929	261	369
UHMK1	ENSG00000152332	processed_transcript	2651	6514	7470	7035	5218	12817	3764	2950	4981	9469	10308	16368	16744	23754	9296	14268	13221	5768	10486	5565	11540	12313	9190	20188	10105	9330	23440	9085	12645	6981	25945	6019	17711	9579	5982	19796	12077	17892	19514	14201	19486	11743	19805	21651	8877	14803	17910
UAP1	ENSG00000117143	processed_transcript	1661	3732	3031	3646	3700	5895	2186	2444	1810	9352	3869	4564	4073	2552	1172	2862	3402	3690	2946	2305	2525	2622	4500	2925	3079	2601	5859	2557	2469	3226	5049	1928	2536	3324	2450	3269	2436	3758	2809	1649	5490	4495	5265	4204	2677	3489	3335
AL596325.2	ENSG00000272574	sense_intronic	12	95	93	71	149	86	59	48	24	107	113	42	25	46	9	44	21	119	157	52	55	25	183	26	48	76	74	91	75	100	50	61	22	63	32	52	12	39	12	16	20	77	107	12	37	8	30
HSD17B7	ENSG00000132196	processed_transcript	233	277	269	227	211	932	191	133	633	508	417	548	225	1075	210	424	728	531	341	346	653	903	484	942	467	461	1510	176	837	270	795	556	694	1964	566	546	402	579	556	1232	1114	316	461	1399	1254	324	693
CCDC190	ENSG00000185860	processed_transcript	450	32	8	19	6	2	8	1	2464	28	110	23	10	3896	5	3935	105	3831	21	5	207	35	87	5798	0	7	3287	6	2126	2128	81	46	4673	1613	197	46	6810	4778	8602	7919	3786	1696	37	1476	11476	938	4564
RGS4	ENSG00000117152	processed_transcript	54	78	91	68	1403	31	63	52	43	6067	74	291	264	81	217	403	780	523	194	367	159	429	755	472	100	752	405	1263	321	375	167	186	128	275	28	469	581	1285	87	79	63	189	227	255	397	774	1034
RGS5	ENSG00000143248	processed_transcript	2011	20168	11675	13867	43986	4192	6989	4769	8907	167674	4596	7090	6676	5831	12327	6710	1947	1392	1942	19630	3612	1345	4246	5741	521	757	5197	4960	1283	2906	11190	2228	6821	3467	2507	37115	5382	2226	4762	2544	5675	1514	2705	6220	8736	4022	2788
AL592435.1	ENSG00000237756	lincRNA	0	6	6	0	0	8	2	1	0	0	24	3	0	8	7	6	1	4	5	0	0	6	7	3	0	0	3	7	3	4	15	3	15	0	2	21	1	7	2	5	2	3	20	11	0	1	2
NUF2	ENSG00000143228	processed_transcript	170	92	287	331	20	519	26	17	104	91	494	1632	676	3016	221	1647	2044	1322	471	368	1090	910	1520	2216	1287	1366	3873	747	1739	1185	2577	873	2491	1695	322	1643	1647	3069	1866	2272	2670	1885	1698	2303	1137	1733	1771
PBX1	ENSG00000185630	processed_transcript	4114	5989	4877	2700	11617	5142	2522	2539	1304	20056	4563	6865	2964	12005	5928	3825	735	958	1576	4395	6682	1376	2462	10949	671	2511	1871	1623	2264	4389	13223	234	10846	9175	6718	11789	6185	3199	4232	3841	6000	233	5026	4417	5667	299	2919
AL391001.1	ENSG00000269887	sense_intronic	20	39	37	19	20	36	23	14	4	13	29	40	5	30	7	8	5	8	28	10	20	9	7	33	4	41	5	18	16	52	45	2	46	17	19	51	23	55	24	15	42	2	34	17	33	2	19
AL357568.2	ENSG00000271917	sense_intronic	0	12	3	1	3	4	1	2	0	7	6	8	1	10	6	0	0	1	0	3	3	0	1	3	0	4	7	5	3	6	7	1	12	4	4	11	0	6	1	7	2	0	19	1	4	2	4
LMX1A	ENSG00000162761	processed_transcript	0	28	7	5	22	0	0	0	1	102	19	1	1	6	2	0	0	3	3	3	1	0	0	30	0	0	0	0	24	12	30	0	1	12	3	2	12	5	0	4	4	2	18	0	5	2	0
RXRG	ENSG00000143171	processed_transcript	35	50	24	24	160	6	15	18	16	213	24	2	12	19	21	15	3	4	10	108	26	8	7	124	8	31	7	18	22	5	54	3	77	6	26	167	0	9	6	45	27	56	12	2	47	0	9
AL356441.1	ENSG00000236206	lincRNA	0	1	0	0	0	1	0	2	0	0	6	0	0	1	1	0	0	1	1	0	0	0	2	0	2	1	2	0	3	1	3	0	9	0	0	1	0	3	4	2	0	0	8	0	0	0	0
MGST3	ENSG00000143198	processed_transcript	2034	3154	2275	2229	2889	4920	2117	1312	1740	6928	5896	3023	1207	3026	4961	2377	2476	4078	1781	3064	2073	2664	2304	4719	5887	2399	3293	1815	3013	5786	4350	2674	3096	3074	2150	4249	2846	2167	3467	1817	3091	3554	2427	5525	4125	956	4915
ALDH9A1	ENSG00000143149	processed_transcript	14295	4022	6207	2666	3362	7580	3001	1654	3973	7129	4075	11104	5235	8080	5306	2678	2740	2751	3692	3585	13958	4213	4722	6434	4306	3086	7730	2075	4069	4336	33539	2771	5973	10685	23365	5812	6324	2918	3988	4071	7118	3377	2755	4076	7155	2644	3194
AL451074.1	ENSG00000215838	processed_transcript	0	0	3	0	1	3	0	0	1	3	142	4	4	23	5	3	3	13	33	4	7	5	15	1	6	10	5	12	8	6	60	1	40	2	5	26	2	24	3	5	12	1	56	2	4	1	2
AL451074.5	ENSG00000273365	lincRNA	0	4	1	0	4	0	1	0	0	1	35	4	2	11	2	4	2	1	9	1	3	3	3	1	35	3	14	3	3	1	23	0	28	1	5	7	5	13	3	4	10	4	24	4	1	1	0
UCK2	ENSG00000143179	processed_transcript	1787	1850	1848	1406	1081	7848	747	1111	3706	2354	3079	9543	2944	7878	2580	3382	3680	4425	1817	1740	3368	3243	3451	4245	2901	2083	4354	1260	2284	3934	10137	3735	3911	4943	2611	2891	3479	8417	5333	3944	3273	5290	5260	4342	5233	2899	6984
AL596087.2	ENSG00000230898	sense_intronic	0	1	1	0	1	5	0	0	0	2	5	2	2	0	0	0	0	0	0	0	1	1	1	2	0	0	0	8	2	1	0	0	2	2	2	0	2	0	0	0	1	0	0	1	0	0	0
AL390115.1	ENSG00000229588	lincRNA	0	1	0	0	0	0	3	0	0	3	4	2	3	2	0	3	0	1	2	2	2	1	0	1	0	0	0	3	7	3	2	2	9	0	2	1	0	2	0	0	0	0	9	3	0	1	2
AL583804.1	ENSG00000225325	lincRNA	0	0	0	0	0	0	0	0	0	0	14	0	0	0	0	0	0	1	4	0	2	2	1	0	3	0	0	0	3	3	2	0	26	0	0	0	0	3	0	1	0	0	23	0	0	0	1
LINC01675	ENSG00000234142	lincRNA	0	0	1	0	0	3	0	0	0	0	9	2	5	2	11	4	3	4	0	0	2	0	2	0	2	1	0	8	0	10	9	1	4	0	0	5	0	2	0	3	7	0	3	3	1	0	0
FMO9P	ENSG00000215834	processed_transcript	106	2	4	18	0	0	1	0	86	0	10	6	4	37	189	5	42	6	30	0	80	14	1	24	6	69	16	1	9	20	3	3	83	20	175	10	88	17	37	17	51	0	20	96	84	2	1
TADA1	ENSG00000152382	processed_transcript	673	651	652	571	430	1580	376	344	676	990	675	1291	758	1766	1226	972	1108	1020	1194	657	1361	749	1158	1444	1446	1076	2335	827	1257	1617	1784	911	1284	1526	1052	1350	1261	1439	1326	1375	1372	1015	1019	1301	1223	639	1175
ILDR2	ENSG00000143195	processed_transcript	23	47	110	103	191	26	20	20	21	288	30	415	23	1479	225	144	35	80	12	223	53	43	126	460	63	81	34	109	37	60	1437	36	182	73	22	384	549	92	142	13	64	28	119	86	144	8	110
MAEL	ENSG00000143194	processed_transcript	4	0	16	3	16	2	0	5	2	42	48	11	3836	44	40	12	3	7	19	19	51	1	49	23	7524	5	4	2206	1	179	185	5	53	1	6	27	27	30	7	2	1	1	42	6	140	1	7
GPA33	ENSG00000143167	processed_transcript	18	94	46	7	38	9560	34	10	11	6	6447	13	22	94	30	10	2	3	44	1	45	14	14	3	23	16	0	48	33	38	53	92	20	37	2	19	1	6	6	17	39	43	59	19	4	4	19
DUSP27	ENSG00000198842	processed_transcript	6	0	0	0	3	18	0	0	0	26	100	5	3	467	6	2	0	3	823	1	1	0	43	2	0	3	0	0	4	0	0	1	17	1	0	2	25	0	0	10	3	0	44	14	5	0	48
AL451050.2	ENSG00000272205	lincRNA	5	14	7	3	14	18	5	2	6	10	21	18	9	30	25	9	22	31	17	9	4	8	26	12	38	9	15	18	4	40	29	4	32	25	8	30	4	24	29	20	40	13	28	12	16	13	11
POU2F1	ENSG00000143190	processed_transcript	1711	2577	2579	1677	2268	6299	1075	1188	1723	4086	4144	5960	4593	9614	2767	4364	3405	3634	4227	2016	4069	2447	6081	5589	4655	5793	4838	3461	4965	3177	6970	4035	5632	5012	3571	5462	3793	4312	5118	4190	4915	2968	6687	3960	4411	4996	4462
AL136984.1	ENSG00000272033	sense_intronic	7	18	14	5	12	9	10	7	2	11	43	15	8	30	31	20	0	14	23	4	31	13	24	6	22	25	48	49	22	4	36	21	83	8	3	60	4	48	3	8	6	2	54	6	13	14	4
CD247	ENSG00000198821	processed_transcript	171	172	69	33	44	60	86	45	33	67	224	125	169	67	211	221	63	49	27	35	151	12	164	44	67	62	19	262	123	259	147	484	615	39	96	151	39	77	41	88	153	233	89	135	109	338	69
AL359962.1	ENSG00000233411	sense_intronic	9	20	14	14	25	17	23	13	1	22	40	2	11	19	61	13	4	17	30	11	16	8	29	18	15	44	2	16	20	36	23	15	27	22	17	36	13	48	4	7	25	2	29	33	23	2	15
AL359962.2	ENSG00000273160	lincRNA	1	12	11	3	11	7	1	6	1	20	23	8	2	3	25	6	0	6	10	4	12	1	9	9	13	17	1	11	8	15	8	18	19	26	14	17	10	26	2	2	9	4	7	7	4	1	2
RCSD1	ENSG00000198771	processed_transcript	483	975	337	199	409	153	420	359	184	1319	569	266	234	208	3633	592	352	90	144	491	299	104	1239	377	220	141	231	532	148	196	464	425	1145	160	194	1133	196	308	234	163	410	223	306	310	397	847	442
MPZL1	ENSG00000197965	processed_transcript	5155	7239	5925	6239	5353	24225	3351	3514	8109	21084	10031	14986	10396	16314	6430	13673	16910	9835	12805	9127	14813	17464	11877	22692	28721	14505	26474	7124	17181	9554	16997	14716	14431	13543	8499	18007	14319	14274	14354	7853	19349	14615	12698	25213	15144	11915	25350
DCAF6	ENSG00000143164	processed_transcript	2628	4849	4318	4534	3839	7452	3594	2417	2928	6781	4841	6353	4785	6431	4406	4157	3956	4135	4921	3039	4080	4762	6853	5814	4045	4622	5958	3701	6910	5131	3382	5149	7136	8196	4196	8217	5208	8955	6174	7183	4240	3163	4190	10089	5845	3602	7013
GPR161	ENSG00000143147	processed_transcript	628	578	633	323	3289	540	139	117	1945	4970	261	3717	397	3421	1160	6611	1720	2402	394	1378	1302	2760	1146	7454	1606	2506	862	1207	1632	1810	3225	4173	2951	4555	600	1730	3280	1822	1085	2176	789	1625	371	6982	3183	1322	9713
SFT2D2	ENSG00000213064	processed_transcript	7398	5557	4601	5537	4159	12927	2253	2342	5063	11580	7959	19922	6332	25292	5647	10277	9455	7381	5343	4878	11950	8792	7069	14958	10349	8075	11660	6197	8336	5150	13597	13807	12738	9749	15375	11059	9096	17098	8091	8991	9683	7482	7838	16088	9805	7906	15521
ANKRD36BP1	ENSG00000214262	processed_transcript	0	0	0	0	0	0	0	0	0	0	0	0	0	0	0	0	0	0	0	0	0	0	0	0	0	0	0	0	0	0	0	0	0	0	0	0	0	0	0	0	0	0	0	0	0	0	0
TBX19	ENSG00000143178	processed_transcript	200	177	152	64	114	186	49	52	49	355	235	559	190	613	305	406	156	201	413	170	361	353	291	260	724	377	751	248	514	316	631	432	520	236	390	303	237	264	646	208	331	152	479	444	224	176	299
AL022100.1	ENSG00000227722	processed_transcript	0	0	0	0	0	3	3	0	0	1	8	5	6	5	1	7	5	2	3	2	1	2	11	4	13	5	3	6	10	11	13	11	3	8	1	6	6	12	1	10	7	6	17	11	10	3	6
AL023755.1	ENSG00000228697	lincRNA	2	2	4	0	0	0	4	0	0	3	59	31	14	56	1	31	18	25	8	12	25	41	23	45	49	67	4	174	41	27	45	127	44	17	2	48	31	65	2	43	12	10	93	33	27	9	25
AL031275.1	ENSG00000235736	lincRNA	0	0	12	6	0	1	4	3	0	0	1	0	1	0	0	0	0	0	1	0	0	0	0	1	0	0	0	0	1	0	1	0	2	4	0	0	0	0	0	0	0	0	2	0	0	0	1
LINC00626	ENSG00000225826	lincRNA	0	0	4	1	1	2	0	0	0	1	6	1	0	24	0	0	0	268	5	2	2	33	1	40	1	72	25	2	198	22	7	42	39	33	1	27	42	103	0	10	2	6	17	13	0	9	138
LINC00970	ENSG00000203601	lincRNA	0	6	10	3	2	6	9	3	1	0	7	1	0	9	0	0	0	25	7	0	1	0	2	9	0	4	1	3	11	3	5	0	46	9	0	1	1	2	1	3	3	0	14	1	1	0	0
NME7	ENSG00000143156	processed_transcript	219	215	276	222	319	554	138	131	231	901	491	459	613	392	650	1155	600	405	699	431	589	979	1160	511	1464	508	1735	381	1006	678	1072	207	856	561	436	1523	575	1039	1186	553	723	1130	519	1437	561	850	1738
CCDC181	ENSG00000117477	processed_transcript	18	65	100	21	75	39	61	162	20	206	96	33	7	83	43	31	13	43	88	18	51	52	19	25	68	25	91	102	37	41	528	21	86	14	30	63	10	36	27	21	23	15	72	36	19	19	20
AL021068.1	ENSG00000213062	lincRNA	18	63	54	27	76	59	14	58	10	73	31	20	23	34	14	48	55	6	58	11	57	40	93	29	46	94	131	11	16	25	77	11	20	57	21	39	36	52	64	44	80	9	159	27	54	20	41
C1orf112	ENSG00000000460	processed_transcript	205	242	256	358	123	416	78	80	150	309	514	1013	1197	1773	273	1200	1271	565	509	355	735	627	1071	863	771	802	1073	352	837	995	1974	908	1077	1236	331	1018	1050	1199	1912	1376	1516	639	1826	1408	1160	1214	852
SELL	ENSG00000188404	processed_transcript	1209	243	109	44	60	48	66	93	78	663	252	176	263	165	373	651	110	110	233	238	168	58	1849	56	58	183	59	284	41	462	582	190	1631	171	146	514	120	291	260	74	684	246	136	130	162	448	297
AL021940.1	ENSG00000230704	lincRNA	0	0	0	0	0	0	0	0	0	0	4	1	0	0	0	0	0	0	1	0	0	0	0	0	0	0	1	0	0	0	0	0	4	0	0	0	0	0	0	0	0	0	2	0	0	0	0
SCYL3	ENSG00000000457	processed_transcript	840	1175	992	800	726	1903	617	594	766	1551	1306	1284	809	2162	1329	1136	1213	703	1058	622	1436	956	1128	1161	1051	846	1802	1070	1109	887	2124	973	1539	1112	1288	1579	1108	1114	1645	1103	1663	899	926	1586	1497	801	1212
KIFAP3	ENSG00000075945	processed_transcript	1107	1053	1116	809	1169	396	699	504	3215	2921	1023	2827	2517	3388	2016	3343	6112	4267	4299	1534	3155	3891	4477	3367	5882	3137	7506	2255	3061	1796	4343	1032	3007	2117	2366	3609	4501	3188	2703	1858	1324	2263	1568	5404	3313	1593	4976
METTL11B	ENSG00000203740	processed_transcript	0	0	0	1	0	0	1	0	5	0	36	0	2	3	5	17	25	19	21	6	6	10	36	41	3	10	41	15	21	8	2	7	57	1	0	33	140	33	9	2	13	4	39	40	10	4	45
LINC01681	ENSG00000233985	lincRNA	0	2	0	0	0	0	0	0	0	0	4	1	0	0	0	1	3	4	7	0	0	0	0	4	0	0	2	1	0	1	3	2	6	0	0	2	2	4	0	0	1	1	2	0	0	0	2
LINC01142	ENSG00000224286	lincRNA	0	0	0	0	0	0	0	0	0	2	3	1	1	1	2	6	0	2	0	7	0	2	11	3	4	2	4	5	3	2	1	1	1	1	1	1	6	13	0	0	1	2	13	6	2	2	8
GORAB	ENSG00000120370	processed_transcript	153	398	362	276	212	719	195	212	301	570	612	942	374	1458	526	799	471	514	513	428	571	695	841	1139	781	986	1176	683	743	1179	1652	470	1058	675	352	772	1416	1368	1066	777	1086	1036	728	909	1069	463	920
AL162399.1	ENSG00000225545	lincRNA	0	0	0	0	0	0	0	0	0	0	4	0	0	0	0	0	0	0	1	0	0	0	0	0	0	0	0	0	0	0	0	0	5	0	0	0	0	2	0	0	0	0	3	0	0	0	0
AL023495.1	ENSG00000235303	lincRNA	0	0	0	0	1	0	0	1	0	0	41	0	0	10	1	0	0	6	12	0	1	1	4	0	0	0	0	1	0	2	1	2	85	0	3	2	2	23	1	0	0	0	56	0	0	0	0
PRRX1	ENSG00000116132	processed_transcript	298	591	331	214	551	101	83	100	947	7975	97	1551	790	1005	990	11232	2905	3264	1905	3783	1539	6261	10494	13136	1270	3808	5058	5804	3831	714	1853	835	5246	644	323	7036	15046	9530	549	715	595	1853	1826	6500	3120	2662	15055
Z97200.1	ENSG00000271811	lincRNA	14	10	5	7	60	1	0	1	29	94	44	29	17	28	15	92	28	244	504	161	50	81	125	86	87	293	46	97	113	30	18	37	69	98	22	50	89	133	11	36	1	37	142	60	65	8	166
FMO3	ENSG00000007933	processed_transcript	60	169	66	65	135	120	71	89	74	277	133	208	53	130	134	142	202	79	79	109	148	40	84	138	14	66	66	219	376	760	88	263	385	86	112	124	258	86	70	126	89	17	101	74	239	108	183
FMO6P	ENSG00000117507	processed_transcript	5	128	102	130	109	4	11	237	0	5	15	4	0	391	6	2	0	45	8	1	5	2	2	130	4	10	4	3	1694	435	22	61	73	64	4	15	62	7	8	142	204	3	12	7	99	1	24
FMO2	ENSG00000094963	processed_transcript	4705	606	472	184	1857	24	544	215	377	3316	62	26511	2143	4873	2031	1334	1202	55	162	486	25387	87	640	100	21	402	298	600	458	3310	2094	139	7405	1209	29582	1145	533	563	119	460	2219	235	201	434	474	295	481
FMO1	ENSG00000010932	processed_transcript	84	58	16	17	31	30	14	61	9	298	101	129	149	403	84	753	152	224	209	261	694	354	330	1011	301	1062	641	346	107	107	78	4751	376	243	149	613	1210	519	35	107	141	98	1307	165	714	88	355
FMO4	ENSG00000076258	processed_transcript	143	514	517	463	258	503	372	290	48	334	379	448	150	1522	431	183	169	208	321	213	596	510	402	835	490	380	802	472	634	669	257	4228	1020	299	334	425	423	346	424	1115	310	278	84	418	769	231	157
PRRC2C	ENSG00000117523	processed_transcript	11710	15755	14386	16214	14349	32659	8531	8460	12730	25663	21874	39125	35790	50488	21828	40200	28655	17385	38854	12760	31242	28288	35899	50020	29817	27394	53963	23104	29344	17700	39476	29229	45077	31572	19834	35526	28255	45858	51410	28740	30059	19227	35335	39223	29504	34172	50303
VAMP4	ENSG00000117533	processed_transcript	644	1599	1571	1076	1465	855	859	803	746	4525	773	1276	1304	1829	1776	1968	1329	1637	3428	1119	1361	2463	1566	4256	2346	2268	3593	1985	2819	1162	2059	1248	2842	1517	1348	2578	1616	2513	2306	1517	1828	1515	1258	2630	1446	994	1850
EEF1AKNMT	ENSG00000010165	processed_transcript	955	1246	1156	1128	804	3901	649	703	1183	1870	2049	2261	1396	2631	2041	2241	2059	1380	1977	1187	1951	1732	1910	3067	1783	1752	3834	890	2557	1536	2424	1871	1570	2043	1270	2067	2704	3844	4377	2581	2902	2053	3743	3094	3011	1997	2994
DNM3-IT1	ENSG00000233540	sense_intronic	0	1	0	0	1	0	1	0	0	0	10	1	0	3	1	3	0	1	4	0	0	0	1	0	0	0	3	0	1	0	3	0	19	1	1	0	1	3	0	0	0	2	13	2	0	0	2
PIGC	ENSG00000135845	processed_transcript	494	746	804	595	548	2424	616	484	503	1026	1137	1177	824	1337	1246	1508	1064	1328	1649	630	1036	763	1329	1771	1626	1639	3475	689	1978	2445	1942	1031	1779	1316	789	1441	2042	2488	2772	1360	2325	1309	1668	1717	1911	1062	1873
C1orf105	ENSG00000180999	processed_transcript	0	3	6	0	4	8	1	8	1	2	14	6	0	0	4	0	0	0	19	1	1	0	2	4	5	9	3	5	2	0	4	12	21	0	1	0	0	4	1	0	6	0	17	0	1	1	0
AL031599.1	ENSG00000224228	lincRNA	0	4	0	0	5	0	2	0	8	12	12	0	0	2	3	1	2	3	8	0	0	1	2	3	1	1	3	0	2	1	1	1	25	2	2	2	0	7	0	4	0	0	13	0	9	1	0
Z97198.1	ENSG00000224000	lincRNA	0	0	0	0	0	0	0	0	0	0	8	1	0	1	1	0	1	0	1	0	0	1	0	3	0	0	0	0	0	0	0	0	6	0	0	1	0	1	1	0	1	0	10	0	1	3	2
AL022310.1	ENSG00000226375	lincRNA	0	6	3	0	2	0	0	0	0	7	3	0	1	2	0	1	1	0	0	2	1	0	1	8	0	0	0	0	2	0	1	0	16	4	0	2	2	1	2	4	0	0	5	1	3	2	1
TNFSF4	ENSG00000117586	processed_transcript	41	102	198	30	134	29	88	55	25	1056	130	144	102	133	211	316	142	100	36	190	104	311	167	451	59	36	105	242	270	110	256	71	470	49	31	389	293	357	91	105	251	300	149	393	73	513	767
PRDX6	ENSG00000117592	processed_transcript	15243	7385	9626	5106	8073	9021	7001	6268	6129	27872	6996	13019	10122	10398	6408	9892	10947	21651	11886	9125	12595	13023	10800	15752	14405	12290	15985	4054	11366	22683	15047	5918	21427	12459	15044	11351	23350	15260	21597	11383	29654	11832	24678	20123	15788	7151	15715
SLC9C2	ENSG00000162753	processed_transcript	0	17	26	25	11	1	13	10	3	15	85	0	1	1	1	0	0	9	19	4	11	1	0	0	0	0	0	4	4	4	2	2	84	2	3	11	3	31	0	1	2	0	80	0	4	0	0
KLHL20	ENSG00000076321	processed_transcript	774	864	878	629	1149	1322	520	425	863	3355	1119	1306	1075	1768	1339	1638	1551	1323	1826	980	1814	1692	1536	2325	1260	1415	2512	1199	1418	1109	1885	1242	1883	1382	1298	2471	2495	2865	3577	1602	2043	1261	1149	2212	2566	1003	2342
CENPL	ENSG00000120334	processed_transcript	177	213	320	345	193	622	161	141	242	446	500	642	815	1495	317	1059	1198	539	506	497	673	1146	1179	1242	753	1179	2142	435	942	436	1535	835	1125	1145	255	1405	1165	1679	2235	1342	1420	1085	1443	2333	1265	1138	1087
GAS5	ENSG00000234741	lincRNA	5010	2722	3801	2386	3208	4416	2412	2713	7314	4179	7797	8737	3990	8092	9135	8642	3914	15681	7720	2927	8243	6802	10546	7268	6758	3146	7034	6657	10620	9259	18386	11564	11424	6660	4669	4417	6059	11597	14500	6363	12477	10863	9535	7088	8572	3840	15305
SERPINC1	ENSG00000117601	processed_transcript	3	6	5	6	3	12	4	1	0	11	31	3	8	6	10	4	7	18	20	10	5	1	3	9	49	11	12	14	3	8	3	11	41	0	12	11	10	9	2	20	3	4	25	5	63	3	5
RC3H1-IT1	ENSG00000236535	sense_intronic	1	17	12	14	7	18	7	5	9	6	50	9	3	11	13	4	1	2	13	6	21	6	12	3	16	6	16	16	12	14	8	44	38	6	14	7	1	11	1	12	4	2	31	5	7	4	7
AL121983.1	ENSG00000224977	lincRNA	1	2	1	0	1	3	3	0	0	2	10	1	19	2	4	2	0	6	4	0	1	3	3	4	0	0	2	1	4	5	4	2	8	0	0	3	0	4	2	4	2	1	14	1	3	1	1
AL121983.2	ENSG00000227373	lincRNA	3	5	3	4	2	6	2	1	3	5	31	4	26	12	9	14	30	42	4	12	4	30	26	10	33	53	84	15	27	11	5	12	21	195	4	15	7	24	31	15	16	19	27	40	46	12	45
RABGAP1L	ENSG00000152061	processed_transcript	3293	3960	2942	2407	2520	8056	2275	2305	2391	5368	7337	2741	4137	4133	2676	3598	3606	2715	4487	1663	3128	3398	3844	4086	3670	2537	5894	2524	5015	1707	2618	6362	5556	3105	4217	5921	3267	5649	3882	3904	6262	1754	2063	4617	6093	3031	4150
RABGAP1L-IT1	ENSG00000223525	sense_intronic	5	38	34	18	11	59	26	19	5	13	147	9	10	15	7	7	11	19	21	7	10	5	18	3	17	25	19	22	39	26	7	52	34	14	12	17	3	23	0	24	8	14	56	3	16	3	8
MRPS14	ENSG00000120333	processed_transcript	704	1243	1219	785	1135	1846	826	774	701	2263	1160	1324	781	1211	1881	1041	1222	1858	1228	769	1086	1008	1563	1753	1344	1980	1159	726	1339	1605	2191	1021	1233	1726	933	1525	1969	2119	2319	1919	2530	1461	1132	1364	1941	848	1540
KIAA0040	ENSG00000235750	processed_transcript	1112	2751	2530	2278	4053	2794	1734	1893	2151	20766	3551	4675	4965	4585	3417	6721	3799	2498	639	3564	1620	2085	6964	3636	6829	1687	2355	1769	2719	3189	4666	1419	4874	2558	823	4153	1707	3479	2484	2698	3538	2373	2590	7054	2740	4428	8155
AL008626.1	ENSG00000230687	lincRNA	0	0	0	0	0	0	0	0	0	0	0	0	0	0	0	0	0	0	0	0	0	0	0	0	0	0	0	0	0	0	0	1	2	0	0	0	0	0	0	0	0	0	0	0	0	0	0
TNR-IT1	ENSG00000235628	sense_intronic	0	0	0	0	0	0	0	0	0	0	4	0	0	0	0	0	0	1	5	0	0	0	2	0	0	0	0	0	0	0	0	0	4	0	0	0	0	0	0	0	0	0	16	0	0	0	0
LINC01657	ENSG00000224718	lincRNA	0	0	0	0	1	0	0	0	0	0	1	5	0	0	0	0	0	1	1	0	0	0	0	5	0	0	0	0	0	0	2	0	1	2	0	0	1	0	0	1	0	0	1	0	0	0	0
AL513329.1	ENSG00000227740	lincRNA	3	7	9	3	2	3	0	12	17	12	16	11	4	11	4	1	6	18	18	11	7	14	0	54	44	7	29	35	11	5	50	6	40	0	10	5	7	11	6	14	8	5	15	5	7	6	3
PAPPA2	ENSG00000116183	processed_transcript	1	296	797	459	126	54	287	75	1	537	58	5	64	1015	13	31	44	537	53	25	49	15	32	6216	13	17	217	109	19	174	40	274	62	140	15	21	220	1384	11	513	31	1	60	16	18	57	42
ASTN1	ENSG00000152092	processed_transcript	12	118	164	42	337	3	20	60	4	782	45	37	1	740	147	66	5	8	16	306	268	5	8	53	6	0	2	41	17	9	810	1	29	0	1	977	207	13	8	0	8	3	294	20	172	4	19
BRINP2	ENSG00000198797	processed_transcript	0	6	8	15	4	0	12	1	4	20	4	177	1	54	25	5	0	2	3	39	2	2	7	3	0	0	1	7	15	9	34	0	7	0	0	85	4	2	0	0	3	1	18	3	5	3	2
LINC01645	ENSG00000224968	lincRNA	0	3	0	1	1	0	1	1	0	0	10	0	0	1	0	0	0	4	1	0	0	0	0	0	0	0	0	0	2	1	0	1	5	0	0	1	0	1	0	0	1	0	4	0	0	0	0
AL122019.1	ENSG00000227579	lincRNA	0	6	20	6	4	1	1	3	0	0	10	0	0	0	37	1	1	5	2	0	0	4	2	6	2	0	6	4	6	6	0	0	6	10	0	0	2	5	3	0	0	0	11	2	7	0	0
LINC01741	ENSG00000236720	lincRNA	0	0	0	0	0	0	1	0	0	0	1	0	0	0	0	0	0	0	0	0	0	0	0	0	0	0	0	0	0	1	0	0	6	0	0	0	1	5	0	0	0	0	13	0	0	0	0
SEC16B	ENSG00000120341	processed_transcript	5	100	102	107	41	125	69	59	22	25	67	7	53	25	8	16	19	6	91	9	36	5	34	13	6	7	56	95	76	76	11	48	84	29	20	44	14	11	3	29	180	50	17	48	21	21	23
CRYZL2P-SEC16B	ENSG00000254154	processed_transcript	15	161	256	151	73	622	90	72	29	84	193	10	40	70	12	39	33	19	69	16	53	27	67	27	21	14	125	126	112	126	14	96	221	46	24	56	43	18	10	66	317	41	32	69	78	30	27
CRYZL2P	ENSG00000242193	processed_transcript	373	1481	1237	1188	982	13069	991	445	410	1351	6035	325	235	1171	192	477	374	414	1055	311	762	456	991	698	379	240	1132	625	558	994	226	54	711	573	873	481	851	636	606	472	1062	312	1052	1880	988	326	805
RASAL2-AS1	ENSG00000224687	lincRNA	132	18	52	29	41	119	40	11	49	82	63	49	116	107	58	204	166	101	86	43	126	71	178	82	15	43	129	109	84	82	90	24	54	109	163	106	72	114	94	97	106	155	160	182	97	232	247
RASAL2	ENSG00000075391	processed_transcript	9080	1764	2264	2581	1802	6432	1067	606	3794	5587	3090	5521	6067	5589	1895	12787	7537	3169	7198	1994	9629	5334	5190	6974	1520	2348	7573	5872	7524	1896	2644	2558	4259	4462	14132	9076	3901	8403	3777	6573	2715	3591	7671	9952	5822	6817	11556
CLEC20A	ENSG00000188585	processed_transcript	1	1	0	0	0	0	0	0	1	0	12	0	0	0	0	0	0	1	0	0	0	1	0	0	0	1	1	1	0	0	0	1	0	0	0	0	0	0	0	0	0	0	3	0	0	0	0
C1orf220	ENSG00000213057	lincRNA	36	68	37	22	33	85	24	12	16	41	148	27	9	65	21	20	25	29	27	13	39	17	34	59	12	35	60	84	55	28	88	29	60	47	44	55	70	41	106	124	49	14	58	56	107	17	28
AL137796.1	ENSG00000273384	lincRNA	1	1	4	0	5	2	1	2	4	3	11	0	3	1	1	0	3	12	9	2	5	2	2	3	2	0	24	1	3	6	5	0	10	4	3	3	2	4	4	0	6	2	9	7	4	4	1
RALGPS2	ENSG00000116191	processed_transcript	4885	1529	1387	1518	1284	3070	900	544	3140	2182	2839	4205	3094	4322	666	908	2535	1611	3181	941	6270	2065	3412	1801	758	3042	5805	1813	2629	1791	5153	407	3983	3357	9415	5047	2126	2613	5543	2383	3185	1168	4303	3812	5270	3364	2022
TOR3A	ENSG00000186283	processed_transcript	801	1061	797	1235	925	2583	749	734	1343	1696	1384	2014	1524	2363	1560	1448	2328	3842	849	1170	1253	1920	2435	4837	1861	2536	2594	1245	2473	3993	1605	2880	2869	3460	970	2179	6249	4935	3036	3057	4992	2575	1243	3782	4792	1770	3168
AXDND1	ENSG00000162779	processed_transcript	2	294	105	85	79	57	115	81	4	7	794	5	5	14	9	5	12	271	61	5	19	6	18	5	8	51	40	15	19	244	39	11	213	28	27	41	20	65	86	2	217	7	159	140	352	7	11
AL160286.2	ENSG00000261060	sense_overlapping	1	9	5	7	19	4	13	3	1	18	17	1	2	6	1	0	0	1	2	3	2	0	5	3	5	4	0	1	0	6	4	1	11	1	1	6	0	5	2	0	4	0	6	12	4	1	1
AL359853.3	ENSG00000243062	lincRNA	0	0	0	0	0	1	0	0	0	0	5	0	0	0	0	0	0	0	0	0	0	0	0	0	0	0	0	0	0	0	0	0	5	0	0	0	0	1	0	0	0	0	2	1	0	0	0
AL359853.2	ENSG00000231966	lincRNA	3	3	10	3	2	9	4	2	0	2	17	5	9	7	14	3	12	7	9	1	5	6	6	4	7	7	12	5	6	5	3	2	15	1	3	5	1	12	6	8	3	4	15	5	7	1	2
TOR1AIP2	ENSG00000169905	processed_transcript	4374	6922	6910	7387	5155	12145	4931	3505	3958	7813	8453	10111	13250	10342	6494	7937	8761	4647	13469	4860	7596	7439	8668	10049	10976	7264	13609	7033	6105	5332	8857	5614	9481	7290	10272	12165	7113	12503	9491	6391	9305	7344	11005	12178	7591	7604	8463
AL353708.3	ENSG00000272906	lincRNA	10	22	17	14	8	33	8	6	3	5	19	7	26	28	10	12	18	32	27	4	8	7	25	8	18	22	6	26	6	35	24	11	16	11	11	7	9	23	24	25	20	23	12	20	19	9	5
TOR1AIP1	ENSG00000143337	processed_transcript	3093	5055	4815	4085	10376	5478	3329	2885	3493	19127	2753	4813	4953	4985	6621	6694	4589	3458	7618	4400	5566	4417	6179	6795	5679	5073	10157	3868	6704	3312	9165	2221	5476	4760	3822	9767	5963	7322	6308	4746	7193	3871	5813	8174	6537	5378	8025
AL353708.2	ENSG00000261831	lincRNA	0	0	3	0	0	0	0	0	1	1	6	1	0	0	0	0	0	0	1	0	0	1	0	0	0	1	0	0	1	0	0	0	7	0	0	2	0	0	0	0	0	0	8	1	2	0	1
AL353708.1	ENSG00000260360	lincRNA	10	13	13	9	4	15	6	5	4	11	10	6	13	8	9	6	7	37	18	1	13	10	10	3	13	9	10	5	9	21	18	10	15	7	9	7	5	15	15	18	12	9	22	9	15	3	6
CEP350	ENSG00000135837	processed_transcript	3842	5889	4884	6380	4865	9418	3743	3075	3117	8885	5738	7932	7049	11691	5362	10171	7273	3283	8732	3186	7411	6987	8622	10570	4236	4599	7459	6183	8273	2543	7926	3970	7741	7321	6716	11523	7158	9323	11573	7391	5319	4038	6148	13068	9210	7840	9980
AL390718.1	ENSG00000261817	lincRNA	6	1	1	3	2	0	0	0	4	0	30	2	0	0	0	0	4	6	68	1	0	0	0	1	14	0	11	1	0	1	0	0	8	0	18	2	0	5	5	0	0	0	13	1	9	0	1
ACBD6	ENSG00000230124	processed_transcript	702	895	895	664	730	2186	593	635	1440	1626	1261	1705	1448	2896	1631	1770	1706	2410	1614	1172	1349	2148	2209	3261	2271	2751	2383	1415	2381	3702	2556	1944	2365	2671	1165	2215	2695	3323	2341	2293	2639	1692	2074	2750	2819	1776	2268
OVAAL	ENSG00000236719	lincRNA	0	0	0	0	0	0	0	0	0	0	10	0	1	0	3	0	0	11	4	0	1	2	0	8	0	21	3	1	6	2	4	19	9	3	2	1	1	2	1	0	3	1	17	3	0	0	14
XPR1	ENSG00000143324	processed_transcript	1430	1058	1110	1474	1841	6311	613	585	3573	5275	5427	6531	5893	6529	7679	14217	11542	7752	4458	3327	8330	9959	8737	29418	4213	9033	11392	3305	18695	11443	5337	9417	11272	7869	2763	19478	11902	15296	6550	8307	17857	8774	24310	24944	10173	11726	43830
AL162431.1	ENSG00000225857	lincRNA	2	1	2	0	3	6	1	0	1	13	32	16	5	14	13	13	10	33	11	6	10	10	4	78	10	13	12	28	18	12	13	3	11	1	2	11	11	15	12	4	9	36	43	79	8	5	37
KIAA1614	ENSG00000135835	processed_transcript	214	195	397	70	585	159	61	60	222	1931	224	653	358	1275	728	675	606	740	356	568	294	1165	570	906	286	838	408	726	396	261	2818	294	528	233	206	762	601	460	712	479	484	422	576	997	483	174	940
STX6	ENSG00000135823	processed_transcript	3031	1144	1283	975	941	4185	678	467	3061	2766	2552	7539	6510	6280	4279	4909	7454	3987	7946	2138	6231	5234	4531	7212	7591	5924	6414	3251	6934	5264	7434	3494	7935	6582	5750	6403	4474	6967	6420	6478	7202	4142	3920	8802	6329	5112	8724
MR1	ENSG00000153029	processed_transcript	1240	825	649	711	1234	1034	425	324	1445	5252	1636	1540	3172	5607	3886	2513	2428	1443	2923	1356	3586	4334	2072	5430	3640	3037	382	2068	5802	1675	2924	2014	9240	3259	2226	6083	2496	2289	4617	4585	6005	2581	1045	5966	4965	3411	5529
LINC01732	ENSG00000237292	lincRNA	0	0	1	0	0	0	0	0	2	0	4	0	1	0	2	1	2	1	147	0	1	2	0	0	3	6	1	1	5	1	1	0	3	0	2	2	0	0	0	1	0	4	8	2	0	0	0
AL358393.1	ENSG00000225359	lincRNA	0	1	0	0	0	0	0	0	0	0	16	0	0	1	0	0	0	2	15	0	0	0	0	0	1	0	1	0	1	1	0	0	3	0	0	1	0	0	0	0	0	0	3	0	0	0	0
LINC01699	ENSG00000179452	lincRNA	0	0	0	0	0	0	0	0	0	0	3	0	0	0	3	0	0	0	38	0	0	0	0	0	0	0	1	0	0	0	0	0	0	0	0	1	0	0	1	0	0	0	0	1	0	0	0
AL161734.1	ENSG00000272880	lincRNA	0	0	0	0	0	0	0	0	0	0	10	0	0	0	1	0	0	0	1	0	1	0	1	0	0	0	0	0	0	0	0	0	17	0	2	0	0	1	0	0	0	0	19	0	0	0	0
AL355482.1	ENSG00000224810	lincRNA	1	29	14	5	6	2	7	1	1	5	4	2	1	29	8	0	0	2	5	2	0	0	2	11	0	5	0	0	39	1	45	1	43	8	0	13	1	1	45	28	41	0	5	0	13	0	2
AL355482.2	ENSG00000225982	lincRNA	2	15	9	11	4	5	10	7	1	0	5	6	4	14	12	4	3	10	27	5	6	4	16	18	16	4	4	1	12	18	3	2	17	5	7	11	8	9	13	11	32	3	17	5	20	1	11
AL390856.1	ENSG00000232309	lincRNA	0	3	4	1	0	1	2	1	0	0	3	0	0	0	0	0	0	0	5	0	1	0	0	4	0	0	0	0	0	0	0	0	4	0	0	1	0	0	3	2	0	0	3	0	0	0	0
LINC01344	ENSG00000228918	lincRNA	2	33	16	14	10	3	1	5	4	0	50	2	1	22	19	1	0	9	16	2	3	3	5	26	0	12	1	2	40	7	3	6	80	14	1	0	6	14	51	44	28	0	66	0	31	0	1
GLUL	ENSG00000135821	processed_transcript	14041	115136	200286	131478	120926	32821	154638	86134	33057	186961	17106	39180	69180	95563	31543	29751	27693	15784	58256	52428	39773	18386	19653	69442	9815	18792	7228	13526	78970	43632	18107	15940	98144	138485	47561	34163	35600	54843	106020	94298	188932	16548	17234	24883	87643	25804	42684
LINC00272	ENSG00000203729	lincRNA	0	2	2	0	2	1	0	0	0	0	1	1	0	18	1	2	0	1	2	0	2	0	0	1	0	1	0	4	0	0	18	0	8	5	0	3	0	2	3	7	1	0	3	3	3	0	0
RGSL1	ENSG00000121446	processed_transcript	2	1	2	0	3	3	2	0	4	1	62	5	22	80	4	2	4	18	95	0	39	49	62	14	5	10	5	6	94	14	7	13	100	14	12	0	14	21	12	39	1	2	81	2	20	9	1
LINC01686	ENSG00000261504	lincRNA	2	4	6	1	6	0	3	5	6	22	20	2	4	20	9	39	0	16	16	8	20	8	30	46	17	7	11	3	28	27	18	4	36	16	2	48	23	23	8	46	93	7	46	28	51	3	24
RGS8	ENSG00000135824	processed_transcript	0	1	6	8	7	0	0	0	0	49	33	1	0	1	13	10	3	9	7	5	77	2	1	13	0	1	4	2	3	8	2	2	12	4	1	12	3	16	0	32	2	3	25	0	80	3	3
LINC01688	ENSG00000227181	lincRNA	0	0	0	0	0	0	0	0	0	0	2	0	0	0	0	0	0	0	1	0	4	0	0	0	0	0	0	0	0	0	0	0	2	0	0	0	0	1	0	0	0	0	1	0	0	0	0
NPL	ENSG00000135838	processed_transcript	760	712	522	287	265	358	423	232	1823	1152	838	635	1918	3163	1058	825	2948	5429	2769	778	1675	803	747	9447	934	1022	1539	1416	2008	2964	863	3107	4584	7013	1485	1547	4182	1471	5907	3865	3318	763	933	1456	5479	902	2143
DHX9	ENSG00000135829	processed_transcript	5581	6365	6197	6362	6348	18334	3687	3774	9264	14119	10102	19800	15374	23422	9565	22354	18942	11295	11775	6549	12813	14703	19296	28327	13621	11845	15808	6684	16314	13353	20862	14127	14947	21420	7319	18442	18209	22439	25016	19677	21308	11572	20607	22766	17280	20793	22336
SHCBP1L	ENSG00000157060	processed_transcript	0	1	1	0	0	0	1	0	1	2	156	0	0	0	0	1	0	3	27	1	9	1	4	4	16	2	1	2	5	1	2	1	107	0	1	0	3	38	0	0	1	0	101	2	3	0	1
LAMC1	ENSG00000135862	processed_transcript	3938	12005	13435	8538	22880	15558	3576	2995	10111	106367	6163	21628	29694	38090	11388	35100	22061	9986	2499	33794	17271	19029	32767	41661	12015	14722	27240	15543	21297	17634	99033	12684	20044	12906	4487	42429	34875	37505	18357	16325	20788	13352	24656	29600	26557	25653	76748
LAMC2	ENSG00000058085	processed_transcript	1248	2220	2298	4996	549	15743	2180	710	15827	1783	11359	25888	188605	58175	3043	128003	153860	59882	4416	68683	45549	92402	99989	69661	200439	196297	178614	179976	116557	18471	20331	17768	44703	19208	2221	92549	27885	274756	17516	37841	26898	112796	51128	194884	34856	214966	293282
NMNAT2	ENSG00000157064	processed_transcript	22	207	373	58	471	80	35	20	70	704	962	137	73	265	105	427	207	150	496	420	271	252	172	216	319	1339	431	168	287	45	2882	68	1147	82	42	283	109	124	76	84	54	127	286	316	218	172	510
SMG7-AS1	ENSG00000232860	lincRNA	36	53	77	52	44	99	41	26	24	44	112	70	46	186	56	76	60	45	64	18	36	57	118	123	18	72	22	42	62	59	187	45	105	79	17	68	45	45	135	110	68	27	126	100	73	53	60
SMG7	ENSG00000116698	processed_transcript	4833	5645	6074	5155	3827	12440	3475	3217	5542	7633	9236	11469	13730	17740	8220	12656	16856	7253	13800	4448	8984	10143	11088	20378	8216	8974	9900	6465	16397	6119	16632	7670	16941	15374	9348	13554	13279	16207	17876	11305	12463	7393	14115	16087	14799	9924	19196
NCF2	ENSG00000116701	processed_transcript	256	451	36	41	107	79	34	59	801	578	408	621	832	1541	637	923	3106	1558	5787	416	524	1988	941	1337	3240	4837	1605	2244	1635	698	225	989	967	1537	415	1283	808	6576	1178	836	2169	856	450	1353	2166	2913	9632
ARPC5	ENSG00000162704	processed_transcript	5299	4752	3555	5245	3419	9383	2813	1997	7436	10607	8663	11132	10467	12621	5902	9031	16991	14587	14308	7683	11050	10803	9679	21035	23391	20020	17893	8397	13020	14886	9427	7482	19273	11909	9424	10695	13789	17389	13049	11746	22283	9452	11316	22015	19174	11272	16740
APOBEC4	ENSG00000173627	processed_transcript	1	10	8	8	5	31	10	7	1	0	31	1	1	5	0	0	1	2	6	0	0	3	2	0	0	1	4	1	0	3	7	0	15	0	0	4	0	5	2	1	0	0	27	0	3	0	0
COLGALT2	ENSG00000198756	processed_transcript	76	135	102	53	350	178	36	212	9	2209	154	104	26	686	106	71	16	382	52	103	65	20	33	1142	4	41	9	51	389	139	219	42	151	170	18	225	2755	1572	157	245	62	23	95	72	176	84	234
AL445228.1	ENSG00000231791	lincRNA	0	0	0	1	0	0	0	0	0	0	4	0	0	0	0	0	0	0	4	0	0	0	0	0	0	0	0	0	0	0	0	0	2	0	0	0	0	0	0	0	0	0	3	0	0	0	0
AL445228.2	ENSG00000271387	lincRNA	1	4	3	2	10	1	2	0	3	18	8	8	10	28	5	6	6	14	3	8	6	6	36	6	14	53	12	20	6	42	13	5	15	4	5	12	12	15	18	17	5	6	12	2	19	2	1
C1orf21	ENSG00000116667	processed_transcript	3754	2054	2474	1492	8265	1038	903	851	3716	15837	2122	3652	3261	3997	3833	1966	2215	3732	2564	3838	4800	3044	2447	2594	3199	4793	3982	3542	1421	1426	3223	4404	3296	2812	4322	4145	3944	4064	2866	2046	2524	2250	219	4427	4924	2584	2597
AL078645.1	ENSG00000230470	sense_intronic	0	2	0	3	1	0	0	0	1	2	15	1	3	7	3	2	2	1	7	1	4	0	10	0	5	7	6	25	3	0	2	13	16	1	6	1	1	15	0	7	0	0	15	1	6	2	0
EDEM3	ENSG00000116406	processed_transcript	2256	8750	5529	10203	4690	14939	4673	4163	2235	9380	8068	5046	5875	6705	2678	5740	5946	3405	7080	3304	5005	6352	4757	8709	4452	4839	8068	4291	4670	2691	5957	3090	6981	4580	3810	6345	7503	8629	6809	3705	6704	3637	5544	10048	7126	4970	9804
FAM129A	ENSG00000135842	processed_transcript	6540	5806	5067	3970	50085	396	2719	3970	6486	69301	1334	3157	6172	14433	12069	17108	8930	3507	5132	8019	7623	6174	8622	17195	4085	5747	8663	7135	3065	1171	5770	11570	17910	10116	7802	30797	4669	8309	13349	13306	3902	3537	1401	4458	27126	6916	15560
LINC01633	ENSG00000260976	lincRNA	0	0	0	0	0	6	0	0	1	0	7	0	2	11	19	41	6	22	51	4	25	26	25	42	8	39	54	25	38	14	0	6	33	36	0	26	34	40	17	17	18	14	17	40	28	4	49
TRMT1L	ENSG00000121486	processed_transcript	786	1108	1269	1038	886	2596	936	618	754	2190	1386	1323	1959	1940	1390	1642	2213	1187	1870	724	1568	1250	2205	2403	1084	1710	2180	916	1580	1073	2096	1051	1841	1198	1662	2191	2195	2059	3562	2422	2179	1860	1422	1930	2161	2044	2011
IVNS1ABP	ENSG00000116679	processed_transcript	5645	10431	14548	12687	6083	25627	9238	7472	5492	6189	8944	18204	8185	14500	7980	14343	18566	12421	10658	10485	16162	11308	27128	16866	29869	18548	35192	29549	29799	11487	15601	11033	9299	13862	6741	25816	22283	21365	4697	13256	15434	15377	10726	30941	17316	12365	43252
AL078644.1	ENSG00000273004	lincRNA	7	11	12	15	8	18	6	5	10	8	7	26	28	26	4	56	44	24	31	12	32	60	118	22	32	23	35	28	21	15	48	14	21	47	6	36	34	32	28	36	29	54	21	79	25	57	99
GS1-279B7.1	ENSG00000261024	processed_transcript	3	1	11	3	3	4	6	3	0	0	29	10	8	14	5	12	13	9	18	8	11	16	9	2	22	15	12	31	32	11	21	17	27	7	1	15	3	26	2	14	5	9	36	21	6	4	14
LINC01350	ENSG00000228309	lincRNA	0	0	1	0	0	1	0	0	0	0	5	0	0	0	0	0	0	0	1	0	1	0	1	0	0	1	0	0	0	0	0	0	29	0	0	0	0	5	0	0	0	0	22	0	0	0	1
AL133383.1	ENSG00000261729	lincRNA	0	2	12	0	1	9	4	4	0	0	3	1	1	0	3	3	0	4	0	2	2	3	21	3	5	21	15	3	3	2	0	0	1	0	0	4	0	10	0	1	2	6	1	9	2	4	8
HMCN1	ENSG00000143341	processed_transcript	419	973	889	424	1086	258	192	132	584	23730	205	1505	463	2794	9730	14687	3740	665	188	12179	1102	1096	1613	2504	204	408	1232	2117	896	379	5899	143	2206	224	342	20698	2848	2742	693	612	857	513	579	1924	2779	2403	9488
TPR	ENSG00000047410	processed_transcript	4754	6875	7154	6498	7634	14175	3406	2945	5985	18838	9276	14129	13147	19103	10665	18518	11455	6456	16559	6252	13703	11979	15104	18005	6381	8816	15887	6083	15018	8440	23417	9556	12991	13102	7992	20323	13769	16842	7466	14078	15782	7556	19583	17372	17161	13021	20437
ODR4	ENSG00000157181	processed_transcript	516	2700	2897	1988	1815	4096	2095	2013	678	2480	2092	1606	1636	2706	1718	2432	1649	1450	2700	965	1942	1905	1935	3317	1841	2765	2448	1973	1994	2009	3585	1035	2623	1664	950	2688	1716	2966	1529	2426	4737	2010	3191	3628	2264	1828	2951
AL096803.3	ENSG00000273198	lincRNA	1	3	0	1	0	1	6	0	2	0	11	4	1	6	1	0	0	3	3	1	2	0	1	0	2	3	2	2	1	4	1	1	19	0	0	3	0	4	0	0	1	0	17	0	0	0	0
PTGS2	ENSG00000073756	processed_transcript	150	121	142	221	1313	116	34	90	1475	6462	360	1107	4168	3069	75	4115	681	8320	535	472	422	585	10804	717	23575	2647	7910	3378	380	16478	706	388	1653	6020	176	1530	769	5570	662	6485	6340	773	1103	347	8534	3685	658
PACERR	ENSG00000273129	lincRNA	0	1	2	1	4	2	0	0	5	23	5	0	6	16	4	6	5	15	1	4	2	3	20	4	45	9	15	8	1	70	20	6	7	5	3	2	4	8	4	43	39	1	11	0	9	8	1
PLA2G4A	ENSG00000116711	processed_transcript	567	332	195	309	234	3626	133	97	1551	637	1916	1274	2929	1418	141	435	567	2496	757	378	1559	122	1349	1245	4071	1115	3192	214	37	464	923	1791	1003	3586	1312	832	1536	6500	218	6157	5427	67	541	197	5452	1059	682
ERVMER61-1	ENSG00000230426	lincRNA	0	1	0	0	0	0	0	0	1	0	0	0	0	2	0	0	0	0	0	0	44	0	0	0	0	0	0	0	0	1	1	0	2	0	0	0	0	0	4	2	0	0	4	0	5	1	0
AL596211.1	ENSG00000261182	lincRNA	0	0	0	0	0	0	0	0	0	0	11	0	0	5	0	0	2	0	11	0	1	0	5	0	0	0	0	0	0	0	0	0	70	0	1	2	4	23	0	0	0	0	74	0	0	0	0
AL929288.1	ENSG00000225006	lincRNA	0	0	0	0	0	0	0	0	0	0	2	0	0	0	0	0	0	0	1	0	0	0	0	0	0	0	0	0	0	0	0	0	9	0	0	0	0	1	0	0	0	0	13	0	0	0	0
AL691515.1	ENSG00000237283	lincRNA	0	0	0	0	0	0	0	0	0	0	1	0	0	0	0	0	0	0	3	0	0	0	0	0	0	0	0	0	0	0	0	0	1	0	0	0	0	2	0	0	0	0	8	0	0	0	0
AL691515.2	ENSG00000238054	lincRNA	0	0	0	0	0	0	0	0	0	0	1	0	0	0	0	0	0	1	4	0	0	0	0	0	0	0	0	0	0	0	0	0	7	0	0	0	0	4	0	0	0	0	13	0	0	0	0
LINC01035	ENSG00000226486	lincRNA	0	0	0	0	0	0	0	0	0	0	4	0	0	0	0	0	0	0	1	0	0	0	0	0	0	0	0	0	0	1	0	0	10	0	0	0	0	3	0	0	0	0	12	0	37	0	0
LINC01701	ENSG00000232212	lincRNA	0	0	3	0	0	0	0	1	0	0	13	0	0	2	0	0	1	0	2	0	14	1	1	0	4	1	1	2	0	0	0	4	14	0	0	2	2	1	0	2	2	0	8	0	12	0	0
AL591504.1	ENSG00000238270	lincRNA	0	0	0	0	0	0	0	0	0	0	0	0	0	0	0	0	0	0	0	0	0	0	0	0	0	0	0	0	0	0	0	0	0	0	0	0	0	0	0	0	0	0	1	0	0	0	0
BRINP3	ENSG00000162670	processed_transcript	12	24	12	6	87	0	0	8	6	392	18	0	1	732	387	57	6	18	2	648	28	7	393	3	953	0	40	42	4	98	26	1	271	3	5	1725	14	20	2	276	20	1	26	9	412	1	18
LINC01351	ENSG00000237457	lincRNA	0	0	1	0	0	0	0	0	0	1	1	0	2	13	3	2	0	1	5	7	0	0	17	0	19	0	0	0	0	6	0	0	10	0	0	13	0	2	0	4	1	0	17	0	3	0	0
AL391645.1	ENSG00000241505	lincRNA	0	0	0	0	0	0	0	0	0	0	2	0	0	0	0	0	0	0	0	0	0	0	0	0	0	0	0	0	1	0	0	0	8	0	0	0	0	1	0	0	0	0	10	0	0	0	0
LINC01720	ENSG00000231175	lincRNA	0	1	0	0	0	0	0	0	0	0	3	0	0	1	0	0	0	0	1	0	1	0	0	0	0	0	0	0	0	0	0	0	20	0	0	0	0	4	0	0	0	0	20	0	0	0	0
AL713866.1	ENSG00000261642	lincRNA	0	0	0	0	0	0	0	0	0	0	4	0	1	6	0	0	0	0	1	0	0	0	0	0	0	0	0	0	2	0	0	0	8	0	0	0	2	5	0	1	0	0	17	0	0	0	0
LINC01680	ENSG00000233882	lincRNA	0	0	0	0	0	0	0	0	0	0	10	0	1	0	0	0	0	0	4	0	0	0	2	0	0	0	0	0	0	0	0	0	31	0	0	1	0	6	0	0	0	0	18	0	0	0	0
AL359081.1	ENSG00000223344	lincRNA	0	0	0	0	0	0	0	0	0	0	2	0	0	0	0	0	0	0	5	0	2	0	0	0	0	0	0	0	0	0	0	0	12	0	0	0	0	9	0	0	0	0	13	0	0	0	0
AL954650.1	ENSG00000228215	lincRNA	0	3	0	0	0	0	0	0	0	0	12	0	0	2	0	0	0	1	1	0	5	0	0	0	0	0	0	0	1	0	1	0	28	0	2	0	0	2	0	0	0	0	29	0	0	0	0
RGS18	ENSG00000150681	processed_transcript	19	121	36	22	27	30	30	28	9	219	93	67	47	86	207	152	120	33	43	98	77	70	52	52	27	145	40	221	39	66	157	132	190	28	51	149	27	94	17	24	96	166	84	75	55	158	124
AL136987.1	ENSG00000236069	lincRNA	0	0	1	1	0	0	0	0	0	7	5	0	2	3	3	6	1	6	0	10	0	2	10	1	3	0	3	5	6	0	7	12	15	5	0	7	1	16	0	5	1	1	9	9	0	3	12
RGS13	ENSG00000127074	processed_transcript	42	152	54	86	30	12	27	70	13	146	68	9	12	26	22	99	11	4	12	30	37	6	187	23	13	5	20	59	21	23	66	32	274	13	13	38	10	23	3	15	18	19	45	16	36	22	14
RGS2	ENSG00000116741	processed_transcript	1284	783	882	1673	9228	535	2587	2375	4287	39733	6978	913	2277	2112	5883	8120	1083	2019	2203	16132	2177	790	3622	888	834	1410	1635	1667	2337	1485	1994	676	2219	1425	657	16211	1005	3972	5317	1098	3674	1404	1497	1897	5166	1136	2553
UCHL5	ENSG00000116750	processed_transcript	1995	1733	1909	1479	1476	2146	1486	1240	2160	2332	1761	3277	3542	4529	3180	3365	3929	3204	3114	1116	3400	3088	2886	4328	2729	4292	4295	1601	2820	3641	3716	1701	3233	3114	3047	3082	2618	5259	4082	3294	5700	3782	5873	3993	2603	4142	2790
TROVE2	ENSG00000116747	processed_transcript	1559	2255	2315	2217	3077	3510	1245	987	2032	7012	2401	4526	4232	9600	4665	4536	3246	3125	5367	2293	4148	3759	3881	7394	3528	3432	4887	3104	4201	3136	7066	2293	4267	3340	2831	6601	4563	5863	5021	2967	4447	2713	4079	6027	2745	3819	5591
GLRX2	ENSG00000023572	processed_transcript	308	240	217	367	193	387	228	155	309	374	307	350	398	523	413	390	665	894	685	349	488	563	452	828	621	664	822	334	479	623	292	214	480	630	361	323	519	652	779	500	596	747	461	699	697	474	567
CDC73	ENSG00000134371	processed_transcript	1922	1850	2070	1839	3003	5305	1372	1056	2455	6435	2850	3689	5022	6887	5144	4836	3916	2482	4951	2457	4489	3672	4465	5533	2420	4230	5370	2349	5083	2964	5386	2469	4758	4660	3167	6379	5474	7754	5040	4425	5049	2756	4484	5290	5118	4422	6975
LINC01031	ENSG00000232077	lincRNA	0	8	1	0	3	1	4	0	1	5	18	2	0	2	3	5	0	5	6	3	3	0	1	6	12	0	3	3	2	3	4	2	23	1	0	3	6	12	3	1	4	2	22	1	4	2	2
AL357793.1	ENSG00000226640	lincRNA	0	0	0	0	0	0	0	0	0	0	9	0	0	3	0	1	1	0	5	0	4	0	2	1	0	0	1	3	0	0	0	4	11	0	0	3	1	2	0	0	0	0	13	0	0	0	0
AL357793.2	ENSG00000237011	lincRNA	0	0	0	0	0	1	0	0	0	0	2	0	0	5	0	0	0	0	5	0	1	0	0	0	0	0	0	0	0	1	0	1	7	0	0	5	1	1	0	0	0	0	7	0	0	1	0
AL356272.1	ENSG00000227240	lincRNA	0	0	2	0	0	0	1	1	0	0	2	0	0	1	0	0	0	3	2	0	0	0	0	4	0	1	0	1	0	0	1	1	14	0	0	5	0	4	0	2	0	1	10	0	0	0	0
AL513348.1	ENSG00000231714	lincRNA	0	0	0	0	0	0	0	0	0	0	0	0	0	8	0	0	4	0	0	0	0	0	7	0	0	0	0	2	0	0	0	0	0	0	0	0	0	0	0	0	0	0	6	0	0	0	0
LINC01724	ENSG00000227421	lincRNA	1	0	0	0	0	0	0	0	0	0	2	0	1	1	0	0	0	1	0	1	2	0	1	2	0	0	0	1	0	0	0	0	23	0	0	0	1	2	0	0	0	0	16	0	1	0	0
KCNT2	ENSG00000162687	processed_transcript	25	158	102	45	815	12	25	48	78	5467	45	15	48	370	328	348	18	30	35	827	143	30	49	55	11	43	36	81	42	33	532	12	407	6	40	1982	64	102	20	16	57	17	96	71	289	28	143
CFH	ENSG00000000971	processed_transcript	893	7839	2725	2345	3508	945	1107	1532	1288	107399	836	3185	11328	4388	2073	5473	4593	4468	1062	9935	4802	2714	3766	7087	1078	2854	7274	3809	1835	4987	3651	2178	9786	422	2306	14470	5167	8776	3157	4837	23849	2956	1111	3134	5751	4206	9022
CFHR1	ENSG00000244414	processed_transcript	0	2	0	3	9	1	0	2	5	27	7	0	4	1	2	2	0	14	2	2	5	1	1	1	2	0	3	4	0	182	1	1	23	2	0	2	14	20	0	0	51	2	5	1	0	1	2
CFHR2	ENSG00000080910	processed_transcript	0	0	0	0	0	0	0	0	0	0	0	0	0	0	0	0	0	0	0	0	0	0	0	0	0	0	0	0	0	0	0	0	1	0	0	0	0	0	0	0	0	0	3	0	0	0	0
F13B	ENSG00000143278	processed_transcript	0	0	0	0	0	0	0	0	0	0	15	0	2	4	4	0	1	5	5	0	2	0	3	0	0	1	2	1	0	0	1	1	30	1	1	0	0	6	0	0	3	0	28	0	0	1	0
ZBTB41	ENSG00000177888	processed_transcript	739	1816	1862	1840	1630	4202	1036	764	773	3253	1668	2122	2973	7013	3137	3757	2805	1963	2889	1154	2724	2838	2726	6040	1881	2747	3338	2732	3608	2128	3445	1221	3551	2178	1314	5236	4703	7645	4263	2772	5268	1973	3188	5784	2136	3047	5047
CRB1	ENSG00000134376	processed_transcript	1	5	15	2	23	5	1	3	0	44	99	2	8	7	75	6	1	25	46	5	19	4	1	0	2	2	2	4	11	22	84	0	165	1	4	56	7	60	1	5	14	8	179	3	3	2	3
DENND1B	ENSG00000213047	processed_transcript	1532	1928	1647	1648	954	3725	1122	908	1053	1189	2737	2500	2346	6356	3052	1128	3479	1421	3610	838	3609	3944	1971	3920	1955	3015	6137	3651	1940	1472	1583	1068	5284	2707	2993	3584	1922	3234	3074	2791	2269	1510	1461	2443	2467	2388	2053
C1orf53	ENSG00000203724	processed_transcript	57	46	50	79	10	88	45	29	175	11	128	32	130	89	152	66	69	95	150	121	118	108	237	130	114	50	328	73	69	409	59	26	70	103	46	120	131	209	74	168	209	108	117	58	230	97	149
NEK7	ENSG00000151414	processed_transcript	2186	4294	3656	3668	8842	7002	2324	2036	5544	15138	5209	6615	19835	7714	6882	9554	9880	10391	8923	8233	7753	8849	7950	13146	7561	7828	19236	13883	5520	2516	7049	2201	10234	4957	4767	13951	4914	9713	8073	6026	9138	7007	4442	8347	7044	15333	6431
AL157402.1	ENSG00000223881	lincRNA	0	0	0	0	0	0	0	0	0	0	3	0	0	0	1	0	0	0	0	0	0	0	3	0	0	0	0	0	0	0	1	0	2	0	0	0	0	0	0	1	0	0	4	0	0	0	0
PTPRC	ENSG00000081237	processed_transcript	2178	2820	865	560	582	603	884	827	206	1943	2938	1460	1716	1268	3038	3420	1694	369	429	893	2248	1536	4962	1116	576	2469	594	5689	1224	1436	2171	2125	8411	765	930	4581	550	1770	508	717	2251	2298	1451	1543	599	5763	2627
MIR181A1HG	ENSG00000229989	lincRNA	0	4	2	2	3	0	0	0	0	1	6	8	6	13	3	13	3	5	13	2	3	2	20	4	2	3	2	6	5	7	5	3	5	1	3	8	6	6	1	3	11	4	20	3	2	10	19
AC096631.1	ENSG00000225172	lincRNA	0	1	0	0	0	0	0	0	0	0	15	0	0	0	0	0	0	5	8	0	3	0	6	0	0	0	0	1	0	0	0	1	21	1	0	0	0	6	0	0	0	1	15	0	0	0	0
LINC01222	ENSG00000233410	lincRNA	0	0	0	0	0	0	0	0	0	0	2	0	1	0	2	2	0	0	0	0	0	0	2	0	0	0	0	0	0	3	0	0	4	0	0	0	0	0	0	0	0	0	5	0	1	0	0
LINC01221	ENSG00000235492	lincRNA	0	0	1	0	0	0	0	0	0	0	6	0	0	0	0	0	0	0	0	0	1	0	2	0	0	0	0	0	0	1	0	0	30	0	0	2	0	4	0	0	0	0	8	0	0	0	0
AC099673.1	ENSG00000231718	lincRNA	0	1	0	0	0	0	0	0	0	0	7	0	1	0	0	0	0	0	0	0	0	0	0	0	0	0	1	0	0	0	0	0	6	0	0	0	0	0	0	0	0	0	19	0	0	0	0
LINC00862	ENSG00000203721	lincRNA	0	5	9	7	10	8	4	1	1	2	68	6	4	13	5	22	29	4	48	2	4	18	18	10	12	3	9	6	7	13	12	3	49	5	0	18	16	55	6	7	11	19	52	6	36	3	33
AC097065.2	ENSG00000273093	lincRNA	0	0	1	0	0	0	0	0	0	0	2	0	0	0	0	0	0	0	0	0	1	0	0	0	0	0	0	0	0	0	1	0	2	0	0	0	1	2	0	0	1	0	2	0	0	0	0
AC104461.1	ENSG00000230623	lincRNA	3	1	0	0	0	0	0	0	0	4	11	0	0	2	0	3	2	0	0	1	1	2	2	0	3	1	2	2	1	3	0	1	7	0	0	4	2	6	0	0	0	1	10	1	5	7	5
AL445483.1	ENSG00000260088	lincRNA	1	1	1	5	2	6	2	6	9	17	23	8	94	23	17	7	5	60	38	2	15	3	51	17	33	13	12	12	9	9	24	3	36	3	0	26	4	35	11	7	17	19	27	3	16	19	11
INAVA	ENSG00000163362	processed_transcript	4858	2265	723	3217	524	16998	1365	611	4827	56	11950	6442	6516	10532	5811	5814	12216	4690	8067	1751	6339	4910	5310	6141	4658	4066	7891	2457	7527	1838	1429	3358	6154	7710	6162	4389	3197	4051	8972	8604	5063	5993	4092	12853	9915	3565	6937
MROH3P	ENSG00000233217	processed_transcript	15	106	29	31	14	89	17	8	21	2	168	8	10	37	14	19	37	87	182	2	62	68	17	52	47	37	210	63	38	14	10	44	79	19	51	23	2	19	37	71	19	12	62	26	72	2	9
TMEM9	ENSG00000116857	processed_transcript	931	2294	2339	1217	1418	3864	1571	1485	1096	3426	1693	3507	3361	4233	4073	2036	2657	4072	2698	2243	2245	3946	3221	3788	4168	5538	2861	1378	4434	5888	9040	2382	2184	5045	1269	4348	3915	4535	4001	3137	6591	2644	2086	4632	2916	1629	3300
PKP1	ENSG00000081277	processed_transcript	167715	130	2509	1110	10	5	761	1	205635	538	562	136298	201528	257563	47465	101631	175188	105560	129092	35572	141633	152549	130616	167047	154139	111864	343739	114694	172804	23882	26819	77396	104408	331390	247500	33660	160706	154285	114326	212989	28748	173574	4350	245745	178289	91776	93661
TNNT2	ENSG00000118194	processed_transcript	385	31	23	70	12	135	14	15	467	15	74	128	324	1104	227	37	108	603	3612	32	566	1562	82	272	2063	152	723	998	412	132	208	87	375	240	735	149	109	570	129	479	23	436	40	241	228	185	58
LAD1	ENSG00000159166	processed_transcript	44146	4593	2751	8164	1625	35135	3420	2991	35778	158	14287	33366	40236	30091	15896	20626	62016	41183	80647	9302	41817	34736	32590	41487	62000	34188	89317	22270	26381	16488	8020	19822	36901	59903	65964	11370	24019	47259	40950	52249	14489	33038	12784	41129	38101	26309	26634
AC096677.2	ENSG00000224818	3prime_overlapping_ncRNA	0	0	0	0	0	0	0	0	0	0	0	0	0	0	0	0	0	0	0	0	0	0	0	0	0	0	0	0	0	0	0	0	0	0	0	0	0	0	0	0	0	0	0	0	0	0	0
PHLDA3	ENSG00000174307	processed_transcript	4466	714	985	589	1036	424	525	173	3220	4346	324	5885	4677	5022	6719	3867	9650	7105	8721	3109	7364	6047	4502	8605	12402	5001	9411	5308	8588	6880	7962	5113	9743	5174	5428	3528	5482	5513	6201	7942	3240	4312	1277	8058	6036	3395	8044
CSRP1	ENSG00000159176	processed_transcript	19329	11165	11315	7163	90565	10443	4284	3841	21676	142063	7085	25198	13779	22536	42300	39425	14840	15435	13714	47496	15385	8475	17163	20750	14828	9758	16183	10338	20829	12142	57665	9309	15950	14381	14481	63985	15792	18653	11656	12678	21031	12239	11773	29681	34113	8155	19828
RPS10P7	ENSG00000223396	processed_transcript	50	213	223	122	132	411	89	85	40	195	481	272	124	676	410	228	167	216	271	72	230	132	167	429	128	569	110	122	305	189	944	506	281	200	100	444	133	171	236	446	219	60	473	247	398	87	222
NAV1	ENSG00000134369	processed_transcript	1586	4592	1736	2524	1973	8179	1155	1293	5878	9781	2267	13547	3360	31805	2041	36082	13997	22214	9683	7966	9367	24015	26059	63960	11744	18484	20461	18709	24105	1320	3253	11375	19462	26109	4543	8686	26521	27371	9941	36489	1667	8315	3145	19120	25419	23398	29986
IPO9	ENSG00000198700	processed_transcript	3026	3628	4354	3794	4408	8474	1858	2175	4736	11069	5860	10973	13063	21543	10801	13771	12031	6684	5345	5592	9553	8677	12227	13927	6448	11001	11055	4690	9436	11623	16717	7069	11122	13914	4545	15379	16199	20449	13223	13319	13782	6663	11588	14036	11943	10204	16132
SHISA4	ENSG00000198892	processed_transcript	79	319	284	258	564	72	244	276	276	1631	142	261	321	927	262	402	802	1797	102	1132	291	560	801	1392	1102	1012	737	753	528	705	765	58	651	1102	107	519	1547	1316	895	183	990	171	79	756	1207	175	1254
TIMM17A	ENSG00000134375	processed_transcript	1591	2037	1843	2467	1883	2760	1445	1150	3321	3670	2698	3352	2895	3272	3042	3841	4281	4823	4968	2870	3187	4071	3736	5995	5021	5590	4759	2545	3554	5109	3585	2435	3901	5720	2305	3410	5512	7307	6769	4596	6514	5613	3415	5197	4364	2805	4642
RNPEP	ENSG00000176393	processed_transcript	9221	3353	3215	3175	1618	15585	2601	1982	4592	3753	7350	6663	6604	14900	13305	6733	14594	11182	5279	4716	12123	7272	9908	10204	12825	9195	14117	3113	8847	9679	6168	4643	7583	10493	11025	10282	13245	7572	12112	12362	17175	6015	8200	9858	14157	3979	11049
ELF3	ENSG00000163435	processed_transcript	13415	10372	2802	10463	1516	31883	5745	2280	6563	236	27463	12684	9118	19717	17780	3381	6463	15430	13659	576	11428	1641	3170	19052	18735	4102	3289	1307	42189	27235	3469	2604	29015	39262	28247	3998	3585	1346	22017	19419	41638	526	1803	3416	52633	157	4969
AL691482.3	ENSG00000249007	sense_intronic	46	87	22	96	4	52	54	10	30	4	107	60	56	433	116	14	50	289	133	4	98	20	21	47	115	43	76	16	340	500	17	23	255	80	149	46	26	11	216	188	242	6	19	13	705	0	9
ARL8A	ENSG00000143862	processed_transcript	1894	2114	1853	1532	1803	2799	1601	1334	2077	3960	1817	3023	2777	3992	4298	2333	5273	6366	4463	1941	2434	3263	3016	5630	4844	4325	4392	3012	5154	5807	2588	2839	4936	6245	2529	2925	4672	4583	3594	2948	3868	3158	1618	5702	3596	2612	4700
PTPN7	ENSG00000143851	processed_transcript	460	444	143	70	90	170	128	129	1102	191	1406	423	418	224	756	509	477	217	152	114	430	271	1083	157	211	364	181	1491	268	727	454	3484	1440	201	313	626	162	426	178	308	431	1001	417	483	230	1173	562
PTPRVP	ENSG00000243323	processed_transcript	3	28	20	4	16	7	3	4	11	21	201	24	6	410	123	5	3	10	16	2	76	4	31	17	5	11	3	15	19	18	94	183	51	6	3	15	1	15	11	28	4	5	68	5	26	9	13
LGR6	ENSG00000133067	processed_transcript	477	115	8474	33	160	3637	15	18	2174	5045	571	12310	136	6287	7	381	410	149	201	241	1553	871	695	1077	628	121	1336	49	374	390	92989	42	688	136	888	33	4380	44	601	145	1519	86	604	882	1557	142	1363
PPP1R12B	ENSG00000077157	processed_transcript	6943	10004	6517	5516	83198	4136	2522	2215	9795	156986	4364	2905	1702	5586	47933	40361	2344	1568	1393	34824	8299	1722	2492	2400	1134	1544	2584	6031	3785	3189	10145	2596	11676	1743	4183	85072	1941	3526	5179	1759	3699	2261	1290	5035	27616	1620	4673
AC099336.1	ENSG00000232626	processed_transcript	22	8	14	4	8	10	6	6	15	12	20	14	12	10	13	4	6	21	10	16	20	13	15	7	18	28	17	34	22	23	25	47	22	12	11	18	18	28	9	13	18	16	26	11	21	9	17
AC104463.1	ENSG00000225620	lincRNA	0	1	0	1	0	0	0	0	0	0	4	0	0	3	2	1	0	1	1	0	0	0	0	2	0	0	1	0	1	0	0	0	0	0	0	1	0	0	0	0	0	0	0	0	1	0	0
KDM5B	ENSG00000117139	processed_transcript	8246	3523	3832	3715	2445	10562	2053	1671	7349	6684	6667	18981	11075	31122	11887	8296	14269	8875	25543	5537	14508	12356	16026	9195	18145	7712	14980	10467	22577	8942	15402	6821	10057	16148	15036	9652	16782	14643	20084	11436	7263	4665	13153	19055	12718	6625	13546
MGAT4EP	ENSG00000184774	processed_transcript	3	2	9	1	0	1	0	0	2	0	135	7	5	66	24	1	7	30	45	0	20	185	22	2	8	0	6	23	61	13	63	3	38	15	8	37	17	26	105	9	8	6	47	73	15	14	10
AC098934.1	ENSG00000214796	processed_transcript	106	29	40	38	20	422	9	13	261	19	259	230	21	216	114	50	36	112	119	13	126	37	75	26	80	22	31	20	286	84	381	9	86	274	274	43	174	24	587	152	285	10	291	209	581	16	182
AC098934.2	ENSG00000234996	processed_transcript	3	5	9	6	6	140	2	4	27	10	84	20	5	27	15	4	8	27	49	9	11	6	21	12	10	2	18	5	34	28	53	6	23	37	28	9	12	29	70	11	44	0	57	21	67	4	20
CYB5R1	ENSG00000159348	processed_transcript	2499	4767	6269	4174	3152	3398	5044	3945	1643	3048	1334	3587	3545	8975	11233	1563	5677	3893	4085	4718	4212	3535	4866	2304	15915	9658	10633	5020	8217	1903	2851	2684	3854	6330	3064	3549	2234	5547	3675	4477	3985	7076	1916	7325	3986	7223	2060
AC096632.2	ENSG00000234761	processed_transcript	0	0	0	0	0	0	0	0	1	0	80	0	2	1	4	0	1	4	22	1	2	2	0	0	0	3	1	2	3	0	0	0	37	0	0	0	0	13	0	0	0	0	52	1	0	1	0
TMEM183A	ENSG00000163444	processed_transcript	1872	1322	1406	1185	1242	2305	926	1026	1618	2364	2323	2649	2573	4502	3511	2446	2786	2856	1895	1774	2294	2237	2490	3485	2051	2031	2837	1438	2962	3343	2797	1692	3196	4722	2064	2838	3640	3585	4301	3044	4541	2253	3591	3726	3472	1881	3101
PPFIA4	ENSG00000143847	processed_transcript	73	30	180	9	227	4	3	4	17	416	264	751	161	1207	219	267	117	298	244	96	120	689	653	391	452	575	337	2476	1624	960	1592	170	219	298	246	860	425	771	58	264	187	358	112	672	251	272	166
ADORA1	ENSG00000163485	processed_transcript	21	37	51	43	32	45	15	33	8	137	31	288	30	248	18	153	55	69	94	100	25	72	198	242	42	85	33	81	158	62	471	27	42	42	9	286	270	197	46	15	22	35	237	114	19	20	182
CHIT1	ENSG00000133063	processed_transcript	16	10	7	2	25	52	170	4	14	11	65	14	14	53	35	178	776	90	463	8	7	231	32	72	146	76	215	21	2507	108	52	25	3252	282	374	644	129	249	38	85	14	18	121	87	32	19	32
LINC01353	ENSG00000231507	lincRNA	3	1	0	1	6	3	5	1	3	14	19	1	4	3	5	3	1	25	9	2	9	4	6	17	9	39	4	1	9	6	2	3	14	9	5	9	4	3	5	6	4	2	8	5	2	1	3
LINC01136	ENSG00000233791	lincRNA	2	10	3	3	2	2	3	4	2	1	21	6	6	20	87	4	12	40	20	1	11	5	37	96	15	46	16	5	6	26	8	3	15	11	6	9	30	7	113	46	13	8	26	64	24	0	9
FMOD	ENSG00000122176	processed_transcript	335	24442	31693	7031	13785	39868	8246	23532	282	17448	7298	5186	1301	871	2006	5645	2543	2673	992	4660	865	2507	6736	10244	662	2640	3716	4028	3445	642	31874	954	2390	1493	332	7239	10436	5687	663	531	759	1604	933	4594	1596	2417	7288
ATP2B4	ENSG00000058668	processed_transcript	8091	6413	3836	4502	34061	11387	2123	1518	16268	92549	7116	14281	19995	50809	37732	29605	17171	15590	11931	21680	15069	23055	14024	28425	11966	22848	17048	20221	42514	10058	10592	10486	53600	29604	10426	61801	13656	21047	19773	33237	10338	15747	3980	35295	25128	26207	29040
LAX1	ENSG00000122188	processed_transcript	63	343	85	29	136	90	107	130	16	68	357	144	135	70	138	99	32	25	117	34	109	20	267	53	15	52	35	135	44	79	107	178	516	48	84	112	20	73	104	48	56	78	117	59	157	212	71
ZC3H11A	ENSG00000058673	processed_transcript	5305	9206	8869	7000	7861	17481	4228	4069	5982	17212	11531	19201	13139	28587	14960	19532	11638	8650	14819	6184	13941	12188	13730	22960	12392	14171	14024	11107	15274	7714	25956	9980	24342	14088	10601	19878	17948	26257	16014	15492	12862	9782	14098	17371	17118	11921	18803
SNRPE	ENSG00000182004	processed_transcript	1109	1042	1296	1087	1054	2189	865	814	1982	1658	2351	3409	2404	3608	3459	3264	3372	7032	2630	1672	2409	2732	3332	4860	3658	3917	3405	1768	3315	6156	4940	2821	4196	4990	1343	2101	4093	6027	4417	3726	4929	5245	4143	4118	3532	2334	3943
LINC00303	ENSG00000176754	lincRNA	0	1	7	0	0	0	0	0	0	3	78	21	1	190	3	1	0	8	7	2	8	2	4	0	0	6	1	2	6	8	57	0	16	2	1	0	0	6	0	2	0	2	24	2	0	1	2
SOX13	ENSG00000143842	processed_transcript	1571	1791	1591	1216	1231	3071	803	681	3992	3687	2250	1846	3505	9395	2098	5391	5619	4538	1623	1298	2327	1961	1872	7497	2439	2033	2404	856	7722	1778	4460	174	6995	8286	2545	2461	3885	3724	12492	13120	3460	1838	8568	2562	11735	1106	6172
ETNK2	ENSG00000143845	processed_transcript	4023	191	295	102	389	10	97	89	8020	972	130	519	1309	3820	81	1337	1364	1586	91	640	563	546	1128	3788	712	794	646	347	1017	808	1824	21	4020	4960	3140	1083	2109	959	4485	3138	1586	156	456	1773	3061	325	1973
GOLT1A	ENSG00000174567	processed_transcript	5	236	116	140	61	1529	169	202	6	3	464	10	2	22	47	1	4	11	7	0	26	2	16	5	48	5	1	6	5	99	46	3	119	21	1	63	5	9	14	12	16	0	29	1	67	0	2
PLEKHA6	ENSG00000143850	processed_transcript	4236	9558	5790	8205	4445	19576	5078	3562	861	2883	13689	1044	569	1005	1016	105	1230	164	861	303	2375	107	521	211	1576	355	77	445	1527	292	867	100	1392	298	5512	638	436	138	1923	355	2295	115	1250	441	2974	163	474
LINC00628	ENSG00000280924	lincRNA	10	2	1	18	2	11	4	5	6	2	35	2	1	0	0	1	3	2	8	0	8	0	0	0	1	2	3	7	0	0	0	0	8	0	26	0	0	1	3	0	4	0	4	0	3	0	0
PIK3C2B	ENSG00000133056	processed_transcript	6698	3757	1676	3032	2003	16474	1664	1518	3944	4058	10052	2183	869	4576	5233	1807	4331	1008	2481	1386	3992	1873	3028	5103	921	3027	1690	1376	2893	1057	2907	2036	6304	4079	6443	3274	3849	4058	4958	3213	1123	637	3213	3072	5192	1050	2633
MDM4	ENSG00000198625	processed_transcript	1852	5301	4596	3173	4310	5743	1891	2606	2165	6601	5070	3857	2832	13643	8068	3847	2368	2950	4366	1623	3401	2499	4556	5984	1787	2197	3421	7142	3495	2771	7981	4073	7230	2691	2725	5328	3762	5962	2329	3323	2359	2469	4854	2883	3545	2234	2948
LRRN2	ENSG00000170382	processed_transcript	545	236	120	75	210	47	39	58	112	1098	88	199	80	482	667	234	191	191	146	380	356	84	325	1002	19	153	51	135	447	1942	294	34	1573	313	816	2092	1636	1342	466	313	1011	617	61	931	177	343	115
AL512306.2	ENSG00000240219	lincRNA	67	63	52	21	38	13	17	23	5	58	42	12	35	66	73	15	7	22	76	20	32	9	50	66	6	7	9	50	152	39	42	3	307	10	147	50	19	63	10	55	50	149	7	9	14	39	11
AL161793.1	ENSG00000228153	lincRNA	0	0	0	1	1	0	1	0	0	1	15	1	0	4	1	0	0	0	4	0	0	0	0	1	0	0	0	1	0	0	0	0	8	0	0	4	1	2	3	3	0	0	3	0	0	0	0
NFASC	ENSG00000163531	processed_transcript	2906	1874	1279	857	3016	140	328	392	1653	23937	442	955	1318	2495	5288	5215	2815	3150	1787	5223	1452	1043	1082	5362	2141	2811	1707	992	3784	474	1878	332	3664	877	2760	15091	2425	3744	5143	2825	2253	1751	175	3316	4361	1356	1433
CNTN2	ENSG00000184144	processed_transcript	26	77	29	35	555	10	9	36	23	971	221	54	7	1385	40	24	11	37	39	105	28	3	41	7	6	8	39	30	41	42	158	13	65	23	8	401	15	99	6	5	1	11	62	6	95	7	25
RBBP5	ENSG00000117222	processed_transcript	866	1205	1129	1040	1012	3075	800	735	859	2196	1984	2340	2116	4177	3534	2526	2428	1264	2168	879	1873	1712	1787	3233	1410	1877	2525	1149	2296	1244	3099	1267	2689	2173	1131	2481	2963	3999	3494	2286	2636	1479	2335	4079	2285	2308	3572
TMCC2	ENSG00000133069	processed_transcript	148	113	109	58	131	30	43	47	112	421	77	474	287	574	894	899	1792	1306	426	160	270	490	490	1177	60	753	939	559	1548	1068	554	862	536	393	297	1121	2032	2501	672	216	370	593	53	1014	318	180	1828
KLHDC8A	ENSG00000162873	processed_transcript	790	722	294	882	342	32	270	1001	43	45	52	357	36	171	16	45	13	33	33	72	911	60	133	93	15	12	76	36	679	50	42	18	139	251	1589	78	113	30	17	141	24	16	34	58	31	11	57
LEMD1	ENSG00000186007	processed_transcript	24	14	40	9	24	39	47	70	47	4	56	749	190	1079	0	140	408	958	274	82	118	1078	101	136	53	20	330	265	496	40	63	148	739	382	35	132	43	190	51	257	34	310	53	152	101	252	333
BLACAT1	ENSG00000281406	lincRNA	52	6	33	8	7	167	10	1	91	9	116	2006	722	926	4	670	832	709	927	53	271	226	520	237	165	113	1392	581	1092	280	130	343	1486	314	107	483	254	938	234	481	354	760	372	487	409	395	1520
AC098936.1	ENSG00000224717	lincRNA	3	2	5	3	1	4	4	4	0	3	43	51	0	14	1	3	0	4	10	0	5	0	2	4	5	2	2	1	6	6	1	2	26	3	1	4	0	7	1	0	1	0	18	0	1	2	6
CDK18	ENSG00000117266	processed_transcript	499	4676	6768	3382	3650	3657	6290	5222	161	1166	2702	3390	3606	4147	4456	3270	2825	2517	699	1441	1456	7186	6932	3101	2177	4961	2776	9344	5993	5784	4230	2719	5696	2813	714	6182	1589	4202	2027	1861	3281	9018	1282	4391	2560	6129	4471
MFSD4A	ENSG00000174514	processed_transcript	154	47322	66644	34546	29791	5687	52737	29973	192	447	1361	174	41	672	466	304	129	160	1360	66	702	61	231	650	32	57	45	71	1190	139	257	88	1228	221	68	249	85	100	3104	136	266	41	130	214	984	66	252
ELK4	ENSG00000158711	processed_transcript	2143	3767	3237	3392	3477	5899	1330	1317	3114	8621	4841	7248	5007	18472	12467	8586	6524	4295	5915	3121	6488	5452	6759	16503	6295	4777	6368	6050	8620	4662	11698	4936	16743	7685	3226	9749	9552	14017	11040	8713	6417	4781	7056	12147	6536	8345	9581
SLC45A3	ENSG00000158715	processed_transcript	308	2544	552	2805	471	3053	1318	382	251	334	1145	1096	281	884	815	522	437	421	464	305	341	796	852	461	334	380	737	369	475	598	834	273	788	366	257	452	833	596	1438	255	663	390	1312	1405	749	526	591
NUCKS1	ENSG00000069275	processed_transcript	6935	15368	18111	12267	22120	29878	8709	9333	11420	47433	11524	41341	20412	59560	48938	36645	26084	32910	14130	15535	28852	26990	25911	62639	26453	65249	34305	15853	39210	41981	55900	21708	64045	38591	13753	55292	41265	51576	28138	41998	46034	25333	49063	52087	22460	29215	40072
RAB29	ENSG00000117280	processed_transcript	358	807	675	715	611	2111	549	455	270	3457	722	708	1203	1342	2127	1610	1175	867	426	1021	1070	1254	2290	2823	2009	1479	1432	791	1424	1112	829	232	3015	794	442	2625	1435	3185	2603	1184	1339	884	424	1873	2043	1863	2332
SLC41A1	ENSG00000133065	processed_transcript	975	5242	6950	5507	4874	3369	4159	4248	1093	6237	1746	2846	4073	5961	3737	4197	3524	2564	3010	1817	2501	3003	4324	6415	3535	3283	3060	1695	4008	2951	4770	1360	6712	4537	1036	5357	4105	6451	7498	2516	4357	3221	2494	4576	4352	3659	5826
PM20D1	ENSG00000162877	processed_transcript	22	841	336	434	287	3	27	311	5	119	72	11	2	71	34	22	1	9	32	29	15	3	27	11	48	1	15	17	9	12	46	8	201	8	13	34	5	22	3	6	7	8	57	6	28	9	4
CTSE	ENSG00000196188	processed_transcript	20	57429	21162	57286	12556	124019	48147	17987	857	158	90278	18	342	24	3	178	0	662	79	0	161	3	49	9	86	295	1	3	1	2	98	134	39	29	0	26	0	1	111	2	103	4	141	173	4	4	59
AVPR1B	ENSG00000198049	processed_transcript	0	22	122	18	89	0	76	31	0	2	43	1	0	2	1	0	0	1	0	0	3	0	1	1	2	3	1	1	5	3	5	2	9	1	0	1	1	6	0	2	0	3	9	0	1	1	1
AC244035.2	ENSG00000236889	lincRNA	0	0	0	0	0	0	0	0	0	0	3	0	0	0	2	1	0	1	1	0	2	0	0	0	0	2	0	0	0	0	1	0	3	0	0	0	0	1	0	1	0	0	2	0	0	1	0
FAM72A	ENSG00000196550	processed_transcript	33	23	18	34	3	76	1	2	24	28	59	72	87	183	50	117	189	169	87	50	61	79	134	143	105	235	181	44	93	72	94	122	224	117	27	150	169	398	211	191	372	171	439	137	119	133	123
SRGAP2	ENSG00000266028	processed_transcript	2441	1653	1242	1223	1267	1677	619	400	1526	4481	1962	2220	2841	7073	4301	5277	1532	2784	2264	1914	3290	3971	2775	6951	1504	2821	2243	3405	4425	1326	4371	3819	5694	4229	2919	6095	4810	4844	3041	3544	3765	3867	2766	5000	6060	3979	6518
AC244034.2	ENSG00000261000	lincRNA	4	4	1	5	0	7	0	2	8	6	18	0	2	26	42	1	1	3	12	2	7	7	11	51	0	5	5	6	5	6	2	54	67	21	4	1	1	0	5	10	5	2	5	6	25	3	8
EIF2D	ENSG00000143486	processed_transcript	1978	2071	1881	1319	1830	3446	1494	1554	2056	3900	1927	2810	2131	4179	5341	2854	2412	2726	2469	1618	2228	2456	3555	3282	2613	3173	2452	1710	2712	2667	484	2329	2623	3750	2297	3219	4373	4508	2667	2668	3207	2054	2305	3437	3094	1562	2397
DYRK3	ENSG00000143479	processed_transcript	171	186	419	330	461	226	164	141	279	1287	254	1090	1200	1537	612	1543	845	618	426	886	752	690	1131	1321	410	518	898	713	627	1737	1789	448	1303	789	158	1226	719	1306	648	484	397	1328	177	1286	636	1144	836
MAPKAPK2	ENSG00000162889	processed_transcript	5091	6714	6116	6161	6825	10937	4508	4997	4910	11371	7391	9559	8290	18817	10194	11804	8675	7085	6259	6629	8961	9128	9172	17919	10482	11255	9961	6771	9166	11034	7802	7179	21036	13378	5512	10648	10931	11609	8875	8723	10046	8774	11120	14145	9630	6285	16602
IL10	ENSG00000136634	processed_transcript	4	36	11	5	15	5	4	3	5	270	49	61	38	31	25	43	27	27	47	42	19	25	114	38	14	47	34	132	20	61	38	50	58	18	15	27	130	29	19	18	26	35	45	13	48	51	34
IL24	ENSG00000162892	processed_transcript	150	62	21	18	9	35	30	18	42	47	59	143	1110	100	77	337	74	146	198	130	70	917	3081	310	1442	2346	688	232	451	588	77	65	156	82	27	121	144	647	406	225	119	1345	44	95	255	899	88
FCMR	ENSG00000162894	processed_transcript	917	311	118	66	59	159	128	102	65	257	297	172	148	270	417	639	256	176	92	324	258	194	2699	187	420	455	335	274	264	417	294	259	848	230	172	360	97	292	94	137	345	309	114	420	250	494	271
PIGR	ENSG00000162896	processed_transcript	1685	105243	5698	8539	5307	266064	9118	46979	2108	1051	895674	103	3325	2872	1142	72	30	1997	10387	4	802	4	1033	6	1098	315	5	0	1363	1026	551	1589	2556	108	714	250	1	16	545	3538	4261	1	90	52	527	0	281
FCAMR	ENSG00000162897	processed_transcript	150	6	8	1	2	44	1	1	1	0	163	5	5	16	57	110	2	5	14	1	10	10	656	2	10	0	2	2	2	134	15	5	163	72	5	3	0	3	1	19	23	1	30	2	15	1	1
PFKFB2	ENSG00000123836	processed_transcript	2491	3607	3875	3037	1841	14354	2479	2541	2251	1316	5111	2601	1842	2614	3103	2388	2900	1103	3362	728	4346	2726	1814	4613	3730	1556	4910	1809	1596	1204	1757	970	1956	1697	4069	1866	2125	5419	3411	2526	1831	968	3091	1934	2397	2282	3071
C4BPB	ENSG00000123843	processed_transcript	4	643	514	606	186	790	381	272	15	82	749	2	6	19	7	1	6	12	98	18	16	6	24	7	8	12	2	3	3	2	6	3	45	0	0	6	0	22	4	5	13	3	67	3	10	2	10
AL445493.2	ENSG00000243636	lincRNA	0	0	0	0	0	0	1	0	0	0	3	0	1	0	0	0	0	0	2	0	0	0	0	1	0	0	0	0	0	0	0	13	3	0	0	1	0	0	0	1	0	0	12	0	0	0	0
AL596218.1	ENSG00000237074	lincRNA	0	0	0	0	2	0	0	1	1	3	24	0	0	1	11	2	0	8	10	0	2	1	3	0	1	6	0	0	3	1	4	1	52	0	1	4	0	19	2	1	2	0	38	0	2	0	2
CR2	ENSG00000117322	processed_transcript	2122	367	366	3	10	20	134	27	25	14	108	14	19	11	5	2712	2	8	18	12	43	1	5571	0	64	8	13	0	1	215	314	45	2208	470	11	9	0	15	19	0	624	4	100	3	62	44	33
CR1	ENSG00000203710	processed_transcript	130	330	69	16	76	25	44	22	6	1589	152	10	19	68	32	213	23	23	40	364	30	51	680	98	23	102	12	23	47	21	42	18	458	74	16	100	45	83	27	7	84	2	130	13	82	99	121
CR1L	ENSG00000197721	processed_transcript	9	5	1	1	3	2	2	2	1	4	30	1	7	4	11	12	9	3	11	0	5	4	13	2	9	2	1	8	6	7	15	3	49	4	1	52	3	20	97	9	29	9	47	4	10	10	4
CD46	ENSG00000117335	processed_transcript	5759	16818	17451	17197	10650	33876	11722	10489	6230	15085	17444	18910	11549	29136	23034	11943	17986	9880	14346	6815	21779	14488	9695	22830	16504	17014	20383	15877	21529	14378	21343	10532	48911	12171	12614	21020	20396	34073	28329	19062	41889	10159	28135	34634	15343	10505	34659
MIR29B2CHG	ENSG00000203709	lincRNA	252	2113	1592	1341	2201	1872	510	929	258	2770	1795	186	52	434	4116	118	46	122	216	273	562	59	247	264	231	191	90	252	315	183	684	308	594	68	545	352	42	358	44	234	104	67	106	118	234	24	133
CD34	ENSG00000174059	processed_transcript	801	4056	2072	1420	4799	1233	699	986	952	27039	800	2327	737	1080	2556	3355	1436	536	701	7256	1889	966	2302	2563	192	474	2764	818	740	897	2283	1054	1177	1342	1473	5452	1260	1221	1282	1732	1924	666	975	1859	5647	1486	1748
PLXNA2	ENSG00000076356	processed_transcript	15382	5759	3677	7598	5769	15531	3307	2507	20404	9896	6908	11824	8541	16956	13336	9427	14279	4328	4387	3022	13975	4399	5162	11193	2725	1651	4446	2580	5069	5665	2236	1012	17310	11981	16402	9040	7668	8166	24843	9200	2874	3099	2069	12107	16489	3627	11580
LINC01735	ENSG00000261453	lincRNA	0	2	0	0	0	0	0	0	0	0	0	0	2	0	0	0	0	0	0	0	0	0	0	0	0	0	0	0	0	0	1	0	0	0	0	0	1	4	0	0	0	0	0	0	0	0	0
AC099793.1	ENSG00000259815	lincRNA	0	0	0	0	0	0	1	2	0	0	10	0	1	0	0	0	0	0	4	0	3	0	0	0	0	1	0	0	0	0	0	0	8	0	0	0	0	6	0	0	0	0	12	0	0	0	0
LINC01717	ENSG00000232812	lincRNA	0	0	0	0	0	0	0	0	0	0	0	0	1	0	0	1	0	0	0	0	0	0	1	0	0	0	0	0	0	0	0	0	8	0	0	0	0	9	0	0	0	0	8	0	0	0	0
LINC01774	ENSG00000236950	lincRNA	0	2	0	0	0	0	0	0	0	0	1	0	0	0	0	0	0	1	2	0	0	1	0	0	0	0	0	0	0	0	0	0	2	0	0	0	1	0	0	0	0	0	2	0	0	0	0
AC092810.3	ENSG00000232537	lincRNA	0	0	0	0	0	0	0	0	0	0	14	0	0	0	0	0	1	1	7	0	0	2	0	0	5	1	0	0	3	1	0	0	34	0	0	2	1	15	2	1	3	2	19	0	0	0	4
LINC01696	ENSG00000227940	lincRNA	0	0	0	0	0	0	0	0	0	0	9	0	0	0	0	0	0	0	6	0	0	1	0	0	0	1	0	0	3	0	0	0	3	0	0	0	2	2	1	0	0	1	5	1	0	0	0
LINC01698	ENSG00000231648	lincRNA	0	1	1	0	0	0	0	0	0	0	11	17	7	28	14	1	6	5	19	0	15	42	28	7	31	195	64	10	25	10	4	4	28	16	4	3	16	55	16	14	30	27	13	77	29	25	24
MIR205HG	ENSG00000230937	lincRNA	5326	71	617	23	0	0	141	1	8346	1	84	11114	20721	17529	29355	6267	5559	21442	10784	4400	17688	11086	9046	3272	26226	12588	13941	20510	8115	9024	7344	18164	11543	7884	10555	5978	8960	35543	8531	10798	8858	8470	1414	5742	22088	5815	13073
AL023754.1	ENSG00000224260	lincRNA	27	1	2	4	1	0	17	0	35	2	14	80	289	86	45	3	11	60	6	7	125	101	295	9	30	151	65	166	23	78	0	28	119	122	49	30	127	294	25	54	17	25	14	92	18	49	69
CAMK1G	ENSG00000008118	processed_transcript	11	1	7	6	36	0	4	1	2	29	22	15	38	43	26	39	39	50	18	27	19	94	65	22	38	153	36	97	64	43	12	12	75	60	2	121	19	70	25	11	13	25	38	39	20	78	74
TRAF3IP3	ENSG00000009790	processed_transcript	286	329	265	106	64	59	140	128	194	66	313	1006	219	2185	327	298	152	266	951	273	356	248	479	235	642	133	436	562	214	289	1866	881	613	109	134	265	52	104	115	138	236	210	379	184	65	481	134
SERTAD4	ENSG00000082497	processed_transcript	560	533	508	441	193	3677	198	286	444	619	739	5900	62	5952	2664	1603	3228	1376	353	379	2230	1460	708	7750	621	611	1340	254	3079	668	3253	232	3804	2195	849	1251	4517	2882	4022	2025	1410	436	2471	2465	1037	532	1070
KCNH1	ENSG00000143473	processed_transcript	9	23	36	14	58	12	8	19	26	328	45	72	4	107	2	409	20	300	20	22	26	10	13	1923	4	4	3	9	49	6	38	10	163	147	22	27	804	483	15	371	9	1	53	196	117	47	576
KCNH1-IT1	ENSG00000234233	sense_intronic	0	0	3	0	0	0	0	0	0	12	6	0	2	11	0	7	1	52	0	0	1	0	1	15	0	0	0	0	1	2	0	0	7	1	0	0	84	45	5	8	1	1	14	1	6	11	15
RCOR3	ENSG00000117625	processed_transcript	1484	3037	3440	2281	2422	4883	1717	1509	1415	5356	2851	3648	2118	7356	4589	2297	1940	1654	2650	1500	3079	2421	2988	5999	1759	2781	2723	3943	3545	2338	5886	2652	6043	3150	3200	5377	3812	4088	2875	2650	3818	1611	3115	3306	2835	1630	3790
TRAF5	ENSG00000082512	processed_transcript	470	2167	1719	1050	2117	3689	906	862	267	5565	1273	896	686	2411	989	2029	1069	752	368	1033	699	1023	2812	1097	345	461	747	1603	1073	1680	2879	432	1543	425	307	2722	1083	1251	663	305	1220	743	1655	908	760	799	1609
LINC00467	ENSG00000153363	lincRNA	76	478	615	436	245	600	415	373	28	254	1296	291	447	720	422	640	238	541	332	173	396	1053	454	254	300	387	403	303	266	328	1614	44	658	475	296	606	118	631	185	877	1549	733	755	725	321	527	659
RD3	ENSG00000198570	processed_transcript	4	17	18	16	27	1	4	21	6	57	23	0	1	2	6	1	2	2	6	28	8	5	5	1	1	0	3	9	1	2	8	0	14	1	3	0	4	17	1	0	3	5	10	2	2	0	4
AC105275.1	ENSG00000223649	lincRNA	0	0	0	0	0	0	0	0	0	0	0	0	0	0	0	0	0	0	0	0	0	0	0	0	0	0	0	0	0	0	0	0	0	0	0	0	0	0	0	0	0	0	0	0	0	0	0
AC105275.2	ENSG00000261314	sense_overlapping	0	0	0	0	0	1	0	0	1	0	11	0	0	0	0	0	0	2	2	0	1	1	0	1	6	0	0	1	0	2	1	0	9	1	2	0	0	3	2	2	0	1	18	2	2	0	2
AL356310.1	ENSG00000228792	lincRNA	0	1	0	0	0	3	0	0	0	0	17	0	0	0	1	0	0	1	5	0	2	0	1	0	0	1	0	0	0	0	0	0	5	0	0	2	0	1	0	0	0	0	5	0	0	0	1
LINC01693	ENSG00000227764	lincRNA	0	0	1	0	0	0	0	0	0	4	25	0	0	5	1	0	0	0	9	2	1	0	2	0	2	0	0	0	0	1	1	0	8	0	0	0	1	1	0	0	0	0	14	0	3	0	0
NEK2	ENSG00000117650	processed_transcript	178	80	268	229	12	1064	27	21	171	58	846	2111	1423	3549	388	1547	1913	1287	540	476	1202	1159	1853	1719	934	3060	1741	630	1682	1035	2788	681	1911	2264	327	2182	1642	2647	2005	2381	3347	1923	2652	3543	1726	2106	2245
AC096637.1	ENSG00000226868	lincRNA	0	0	0	0	0	0	0	0	0	0	6	0	1	0	0	0	0	0	2	0	14	0	1	0	0	0	1	0	0	1	0	0	1	0	0	0	0	2	0	0	0	0	6	0	0	0	0
LPGAT1	ENSG00000123684	processed_transcript	1306	2602	2842	1746	3212	8116	898	1196	2051	9397	5509	7958	4251	13486	3708	5891	10241	3805	3204	3456	4244	6188	5111	7272	6075	5422	6693	4611	4068	4338	12155	2235	9827	4396	2086	10161	7317	8035	6507	3190	9426	2712	11497	12400	4767	5167	8567
DTL	ENSG00000143476	processed_transcript	269	95	461	795	63	2041	69	48	399	229	843	3967	2921	7469	807	3775	3022	1813	1013	769	1925	1642	2814	4664	1064	2387	2869	747	2734	2432	4927	1967	3207	3789	647	3730	4226	5408	4706	5154	5289	3471	3946	5717	3366	3615	3026
AL606468.1	ENSG00000229983	lincRNA	1	7	5	6	0	2	1	1	2	2	13	6	9	14	2	5	10	19	2	3	3	1	0	7	15	1	35	5	3	7	5	1	34	2	3	3	6	17	3	9	9	4	20	17	1	2	3
LINC02608	ENSG00000226251	lincRNA	36	71	114	36	2	7	30	7	44	0	47	8	5	20	2	1	31	88	10	3	14	2	2	14	54	17	139	12	5	13	14	1	43	76	80	9	5	159	17	32	17	7	9	10	7	2	7
PPP2R5A	ENSG00000066027	processed_transcript	6921	7183	6465	6341	4538	10167	6026	4810	4262	6457	5928	6530	5597	8774	5707	4461	7566	6254	6057	2492	7874	4497	3401	10420	6124	6038	14518	4295	6985	4224	4974	1711	9029	11526	11428	5300	12104	12606	11421	9669	10306	3647	4332	8144	7418	3355	8771
AL360091.2	ENSG00000230063	sense_intronic	0	13	4	5	4	2	0	0	1	1	14	2	1	5	0	0	1	3	8	0	9	4	0	2	11	2	10	20	5	1	4	2	37	2	5	2	1	13	2	1	0	1	24	8	0	3	0
AL360091.1	ENSG00000229832	sense_intronic	8	10	14	10	10	23	7	3	12	12	58	5	12	35	10	11	18	52	27	14	21	22	16	16	18	23	59	91	24	11	16	21	17	53	16	17	18	40	19	26	6	12	43	5	28	4	26
TMEM206	ENSG00000065600	processed_transcript	269	179	205	159	88	409	125	77	301	316	375	723	515	920	594	455	910	1931	427	314	457	730	439	1018	721	705	1089	399	459	1042	893	723	1174	949	367	633	1279	4773	1096	498	1206	713	519	868	1147	819	1209
NENF	ENSG00000117691	processed_transcript	1211	1254	1432	898	1304	2188	1259	986	1148	3059	1568	1884	1816	2458	3877	1390	3103	10145	1508	2466	1595	2811	2299	3153	3046	3622	2505	1966	3079	6092	3050	1857	2517	3271	1187	2159	3024	4538	3016	2386	4082	2906	996	5011	2473	1236	2959
AC092803.1	ENSG00000224535	lincRNA	0	0	0	0	0	0	0	0	1	2	6	0	1	2	13	0	1	1	2	0	1	1	0	0	0	5	1	1	3	1	3	0	6	1	0	2	0	3	0	0	1	0	3	0	1	0	2
LINC01740	ENSG00000228067	lincRNA	0	0	2	0	1	0	0	1	0	0	2	0	2	3	14	0	0	3	1	0	1	1	0	1	1	1	0	3	0	9	9	0	10	0	0	1	0	0	0	0	4	0	6	0	0	0	0
AC092803.2	ENSG00000260805	lincRNA	12	32	45	12	48	108	24	16	1	25	45	49	77	233	461	90	23	126	57	33	47	34	175	44	64	94	81	103	37	349	351	15	131	169	30	67	120	165	165	169	69	62	30	78	164	53	78
ATF3	ENSG00000162772	processed_transcript	1171	948	1447	2017	5095	760	1152	691	1935	5253	668	3120	1970	4715	2986	6864	514	7290	4820	1404	2151	1411	14738	2433	1278	1763	1681	21405	2915	12379	1499	707	5919	12457	461	10602	1813	5811	2147	1656	4505	2428	412	1900	22908	2421	2133
AL590648.3	ENSG00000237980	lincRNA	0	0	1	0	2	1	2	3	1	20	5	4	1	1	6	5	4	3	3	4	3	1	3	1	0	0	2	12	3	5	4	2	5	0	2	17	4	5	2	0	1	3	5	4	1	5	8
BATF3	ENSG00000123685	processed_transcript	20	77	41	39	83	8	20	27	52	246	69	49	62	118	88	149	41	104	58	188	72	33	204	59	55	104	37	106	74	167	268	42	135	34	26	114	59	157	40	32	115	179	74	69	70	200	251
NSL1	ENSG00000117697	processed_transcript	336	636	717	541	542	1486	483	345	404	1330	1067	1349	1281	2021	2002	1392	1367	1068	577	719	922	921	1651	1655	733	1409	1257	774	1154	1679	2948	986	1784	1157	526	1482	1791	2249	2250	1649	2975	1471	1419	2180	1688	939	1728
TATDN3	ENSG00000203705	processed_transcript	239	763	785	595	495	890	625	482	401	893	525	446	552	1000	1827	665	507	556	609	268	540	427	590	834	358	582	777	448	626	623	953	418	739	515	311	1065	607	1153	838	599	1235	718	691	799	632	394	602
FLVCR1-DT	ENSG00000198468	lincRNA	22	28	59	16	46	173	60	24	3	20	246	35	14	262	88	115	35	72	48	73	89	28	228	31	82	122	216	41	45	46	281	88	280	42	9	115	131	458	88	142	65	108	208	189	352	51	37
FLVCR1	ENSG00000162769	processed_transcript	379	973	796	1121	569	2690	441	557	669	1201	2302	2076	711	5402	3278	1751	2133	2051	855	491	946	2250	1373	4521	1366	1315	1654	954	1319	2683	4018	1315	4036	2589	529	2378	1994	5424	3758	1860	3580	1264	1721	2882	2052	724	3464
VASH2	ENSG00000143494	processed_transcript	71	211	633	86	86	41	53	63	103	843	132	2866	49	1694	118	331	122	88	57	193	93	102	431	311	42	101	150	219	84	130	6066	667	316	146	42	201	243	122	166	50	152	85	123	139	108	94	670
ANGEL2	ENSG00000174606	processed_transcript	568	1571	1675	1099	1366	2936	783	829	990	3304	1603	2297	879	4293	4485	1439	1607	1332	1257	866	1540	1779	1675	3553	1015	1655	1519	3248	1973	1591	3927	1671	3208	1589	1039	2987	2929	3244	1956	1854	1899	1429	1906	2132	1435	1619	1589
RPS6KC1	ENSG00000136643	processed_transcript	955	1754	2060	1317	1770	1622	1189	1182	983	2690	1460	2203	3886	3709	4091	3033	2121	2795	2589	1443	1976	2842	2594	3326	979	3007	2802	2346	2005	2621	3197	1011	4168	2276	1468	3946	5251	6158	2855	3055	2475	3210	2708	3769	2805	2122	3814
AL592402.1	ENSG00000225233	lincRNA	0	0	1	0	0	0	0	0	0	1	2	0	0	0	0	0	0	0	2	0	0	0	0	0	0	0	0	0	0	1	0	0	13	0	0	0	0	0	0	0	0	0	6	0	0	0	0
AC096639.1	ENSG00000228255	lincRNA	0	0	0	0	0	0	0	0	0	0	10	0	0	0	1	0	0	0	1	0	0	0	0	0	0	0	0	0	0	0	0	0	4	0	0	0	0	4	0	0	0	0	12	0	0	0	0
LINC00538	ENSG00000281664	lincRNA	0	0	0	0	0	9	0	0	0	0	13	0	0	3	2	0	0	0	7	1	0	0	0	0	0	0	0	0	2	2	0	0	23	0	0	0	0	8	0	0	0	0	13	0	0	0	0
PROX1	ENSG00000117707	processed_transcript	96	564	330	264	327	2259	130	145	95	205	878	94	87	3454	138	303	60	48	36	103	228	68	366	194	76	123	219	117	479	22	134	18	904	88	50	105	436	360	11	137	152	107	75	38	144	623	241
SMYD2	ENSG00000143499	processed_transcript	1299	1910	2820	2046	1131	2381	1941	1280	1464	1346	1690	2922	2522	3919	1431	3668	2080	2288	2212	1258	1778	3156	3720	2436	2992	3894	3761	2990	3185	4847	4096	2487	2337	2646	1520	2225	4563	5681	2599	2487	3001	2825	3449	6376	2927	2704	3635
AL929236.1	ENSG00000228470	sense_overlapping	1	5	3	7	4	8	1	4	4	8	17	19	11	38	9	7	3	1	7	14	8	23	11	8	24	10	20	14	13	0	69	33	14	7	12	15	7	12	17	7	14	6	29	45	7	7	15
PTPN14	ENSG00000152104	processed_transcript	3297	4037	6011	4437	8545	7552	2033	1308	5199	15645	2537	13621	9003	23803	12465	14861	4140	6432	3651	7460	9325	5639	7949	11179	4311	14079	6794	5327	12338	5229	26416	8677	7750	11219	5868	20093	14227	13902	5670	11624	4332	4175	7122	16859	8293	5913	23027
CENPF	ENSG00000117724	processed_transcript	1142	819	2517	2063	149	8745	188	110	1064	748	4034	16931	7533	34327	2913	14122	12129	6457	3534	3182	7211	6263	11092	14985	4061	12505	12189	4181	13787	4300	26525	10811	14011	13453	2180	17624	16332	21605	12548	17429	15041	9140	17788	26674	12394	19584	19219
KCTD3	ENSG00000136636	processed_transcript	4787	5059	5270	4440	4294	8097	3929	3327	3680	7840	3503	5912	4021	10300	6025	4813	4274	3422	3241	2565	7163	2756	4190	7217	2806	3369	3173	2600	5300	4088	6586	2108	8415	7781	9147	8228	8358	7593	6319	7242	7004	2588	5994	3981	8023	2617	5320
ESRRG	ENSG00000196482	processed_transcript	36	12140	17142	8822	5159	20	10827	7966	8	141	371	17	33	186	80	33	1	29	55	73	29	4	34	5	7	5	17	19	18	43	289	5	436	5	26	274	61	64	5	26	180	4	178	35	83	6	17
GPATCH2	ENSG00000092978	processed_transcript	406	944	809	617	739	1241	585	500	875	1540	1013	1631	1514	3192	1040	1499	1754	1957	1787	862	1533	1690	1510	4580	1526	1590	2150	1601	1576	1763	2423	805	2033	1668	721	2013	1870	3463	1848	2306	2009	1173	2606	2175	1233	1649	2760
SPATA17	ENSG00000162814	processed_transcript	6	37	59	22	12	257	24	7	12	36	151	47	96	136	80	106	25	118	51	57	36	161	63	34	36	102	58	60	93	122	419	15	310	26	14	325	62	164	26	107	156	79	228	142	22	80	86
LINC00210	ENSG00000231814	lincRNA	0	0	0	0	0	0	0	0	0	0	9	0	0	0	0	0	0	0	1	0	0	0	0	1	0	0	0	0	0	0	1	0	12	0	0	0	0	2	0	1	0	0	21	0	0	0	0
AL355526.1	ENSG00000230714	lincRNA	0	0	0	0	0	0	0	0	0	0	2	0	0	0	0	0	0	0	0	0	0	0	0	0	0	0	0	0	0	0	0	0	3	0	0	0	0	0	0	0	0	0	10	0	0	0	0
LINC01653	ENSG00000232100	lincRNA	1	0	0	0	0	0	0	0	0	0	20	0	0	0	0	0	0	1	8	0	3	0	1	0	0	1	2	1	2	0	0	0	44	0	0	1	0	7	0	0	0	0	40	0	0	0	0
RRP15	ENSG00000067533	processed_transcript	587	1033	1077	1186	1415	1241	621	816	1540	2583	1090	2705	1321	2916	1987	1753	1446	1343	1939	917	2285	2152	1713	2872	1925	2368	2581	1231	1769	1908	3720	1213	1983	1914	721	2567	2067	3805	2501	1645	2890	1422	5220	3993	887	1331	2641
TGFB2	ENSG00000092969	processed_transcript	80	329	212	154	316	126	53	58	52	863	125	807	260	1446	455	1899	695	252	158	310	454	822	1901	436	65	292	1427	512	1150	377	711	706	621	122	119	4216	1323	639	1521	270	624	1200	2630	262	169	1565	2830
TGFB2-OT1	ENSG00000281453	3prime_overlapping_ncRNA	0	0	0	0	0	0	0	0	0	0	0	0	0	0	0	0	0	0	0	0	0	0	0	0	0	0	0	0	0	0	0	0	0	0	0	0	0	0	0	0	0	0	0	0	0	0	0
C1orf143	ENSG00000228208	lincRNA	0	0	0	0	0	0	0	0	0	0	30	0	0	0	0	1	0	5	9	0	6	2	1	0	0	0	1	0	8	4	0	1	45	0	0	0	0	12	7	0	2	2	55	0	1	5	0
LINC01710	ENSG00000225561	lincRNA	0	2	0	0	0	0	0	0	0	1	4	0	0	0	0	0	0	2	3	0	0	0	0	0	0	0	0	0	0	0	0	0	3	0	0	0	0	1	0	0	0	0	12	0	0	0	0
LYPLAL1	ENSG00000143353	processed_transcript	528	732	779	551	609	1042	496	321	602	1019	615	802	742	726	1827	605	1167	2108	1655	369	894	945	722	1771	851	1469	1657	948	1096	1201	2062	575	2028	697	1125	1254	1751	2418	995	1514	1936	1382	1147	1450	807	575	1188
AL360093.1	ENSG00000223842	lincRNA	13	3	5	2	2	11	0	0	0	5	8	12	7	15	9	4	23	12	6	5	4	8	9	18	5	7	16	40	25	3	9	15	30	3	13	26	12	21	24	16	3	7	19	4	21	6	15
AC096642.1	ENSG00000277007	lincRNA	9	12	25	12	14	39	4	3	6	16	39	15	16	56	56	7	21	48	14	1	9	27	6	48	7	38	25	77	39	111	84	40	87	21	33	90	17	29	18	83	32	22	67	15	15	4	15
LYPLAL1-AS1	ENSG00000228536	lincRNA	0	2	2	1	2	0	0	0	0	21	0	1	1	1	3	1	1	3	0	4	1	4	1	66	2	4	3	3	5	6	2	0	11	0	2	9	2	4	0	7	1	1	0	4	1	0	2
AL356364.1	ENSG00000238232	lincRNA	0	0	0	0	0	0	0	0	0	0	4	0	0	3	0	0	0	0	0	0	0	1	3	7	0	0	0	0	0	2	1	0	8	2	0	0	2	0	1	0	0	0	9	0	0	0	0
SLC30A10	ENSG00000196660	processed_transcript	2	1	8	1	5	25	2	0	0	4	221	27	24	29	0	2	3	16	42	3	8	49	28	3	22	1	4	37	16	5	22	0	109	9	0	1	1	47	24	11	14	6	146	29	3	2	6
EPRS	ENSG00000136628	processed_transcript	4005	6874	5089	4412	4323	15052	3693	4597	6224	7763	7769	10893	10848	17645	11231	14561	10575	5777	16456	3666	12421	10649	10067	13736	6222	6309	10650	2705	9010	6935	12619	6046	10864	10530	7053	16478	13952	24776	13040	10265	11449	5009	29288	13886	10136	7423	15426
BPNT1	ENSG00000162813	processed_transcript	893	918	799	960	581	3221	668	397	934	1141	3409	1443	2648	1677	1818	1580	2393	1260	2705	810	1730	1703	1827	1409	3236	2123	2715	760	1696	1135	1904	1238	2921	2429	1449	1318	1725	2548	2367	2250	4616	1812	2388	2336	2622	1295	2008
IARS2	ENSG00000067704	processed_transcript	5592	5019	5348	5167	3871	17135	3391	3166	6995	7992	7317	10903	9498	14643	9933	11743	14385	8362	12635	5140	10531	8953	11801	14925	11988	8261	13575	4092	10489	10015	13763	6277	13283	12224	8891	14134	18545	24715	16608	11968	16813	7613	21118	16776	14214	8231	18095
RAB3GAP2	ENSG00000118873	processed_transcript	2776	3305	2993	2799	2705	6347	1884	1487	2277	7248	4211	5045	6356	11430	3502	5974	7654	3082	6161	3254	6081	4546	6832	8411	4154	4632	5670	3497	7886	3793	5814	3924	6661	5975	4751	7710	5833	8504	5553	5662	5876	3961	7742	7511	5319	5766	9509
AL451081.1	ENSG00000226927	lincRNA	0	0	0	0	0	0	0	0	0	0	2	0	0	0	0	0	0	0	0	0	0	0	0	0	0	0	0	0	0	0	0	0	0	0	0	0	0	0	0	0	0	0	0	0	0	0	0
AC096644.4	ENSG00000260505	lincRNA	0	2	0	2	1	0	0	0	0	0	46	0	0	1	0	2	4	5	8	0	1	0	3	0	1	0	0	3	2	1	0	1	73	1	0	2	0	6	0	0	0	1	43	0	0	0	2
AC096644.1	ENSG00000231529	lincRNA	0	0	0	0	0	0	0	0	0	0	4	0	0	0	0	0	0	0	0	0	0	2	0	1	0	0	1	0	0	0	0	0	0	0	0	0	0	1	0	0	0	0	2	0	0	0	0
MARK1	ENSG00000116141	processed_transcript	549	499	825	290	1378	26	137	348	1241	4192	83	1538	1158	6637	742	2781	2670	2115	1548	1286	1751	3472	2267	8202	1728	2983	1806	1282	3170	901	1026	4430	9533	3622	1135	1646	4394	6056	2545	3614	1741	1518	176	3721	4243	3135	5898
HDAC1P2	ENSG00000233012	processed_transcript	7	8	11	4	19	3	3	4	9	17	8	16	8	94	11	37	23	29	13	25	22	47	16	111	32	21	36	53	40	19	20	164	208	31	18	22	22	44	24	62	12	6	46	23	24	19	23
2-Mar	ENSG00000117791	processed_transcript	413	2285	2376	1153	1384	142	1844	1915	117	2260	1375	143	100	597	270	251	124	105	484	598	420	114	485	244	104	125	80	286	782	687	516	46	290	394	303	608	415	147	876	429	1462	170	916	722	658	277	716
1-Mar	ENSG00000186205	processed_transcript	683	458	630	611	630	2446	419	481	516	918	816	403	243	662	126	329	261	736	185	135	391	181	521	354	57	79	435	80	258	925	539	86	419	776	726	796	820	1123	3408	352	2184	247	2809	463	964	233	1295
RNU6ATAC35P	ENSG00000221571	lincRNA	0	4	10	3	0	12	3	2	2	3	4	3	0	2	0	1	0	1	1	5	1	0	0	5	1	0	0	1	0	5	0	0	2	0	2	6	2	1	7	2	11	1	8	4	2	0	0
AL445423.1	ENSG00000272823	lincRNA	0	4	1	2	9	0	3	2	0	16	2	0	1	0	0	9	1	9	0	1	2	0	0	2	1	3	0	4	2	0	18	0	5	2	0	13	2	2	1	2	8	3	0	5	1	0	3
LINC01352	ENSG00000238078	lincRNA	1	17	7	2	19	1	6	4	1	25	2	8	0	3	7	22	1	8	1	1	0	6	6	6	0	4	6	9	7	2	38	1	7	4	2	28	13	14	1	2	10	1	7	9	3	4	9
C1orf140	ENSG00000234754	lincRNA	6	2	5	0	5	0	5	0	10	3	5	0	1	0	18	15	0	0	1	7	3	0	2	1	0	2	4	4	3	7	1	1	3	0	2	10	4	4	1	0	44	1	14	2	0	1	2
AL360013.2	ENSG00000232436	lincRNA	0	0	0	0	0	0	0	0	0	0	9	0	0	0	0	0	0	0	0	0	0	0	1	0	0	0	0	0	0	0	0	0	11	0	0	1	0	3	0	0	0	0	6	0	0	0	0
LINC01655	ENSG00000227925	lincRNA	7	0	0	0	0	0	0	0	0	3	17	10	5	2	0	18	17	15	43	12	8	37	17	8	29	13	32	26	17	7	1	1	10	10	12	7	13	34	5	2	2	3	30	17	1	6	44
LINC02257	ENSG00000238042	lincRNA	9	0	0	5	0	2	1	0	0	1	8	13	3	1	0	31	27	22	59	9	15	54	41	16	48	17	46	16	28	2	0	0	14	5	11	14	38	43	5	2	31	7	43	28	1	5	56
LINC02474	ENSG00000228437	lincRNA	3	0	0	0	0	0	0	0	1	0	32	1	5	0	3	10	9	5	13	0	4	9	4	6	19	2	6	7	9	0	1	2	16	4	0	3	6	12	0	4	5	0	62	0	5	5	3
LINC01705	ENSG00000232679	lincRNA	70	0	0	0	0	0	1	0	0	1	0	36	45	7	3	60	90	68	168	101	23	92	103	48	190	23	201	60	90	9	8	6	5	2	321	13	67	145	30	0	3	37	9	94	2	10	101
AL356108.1	ENSG00000236230	lincRNA	0	0	1	3	0	1	0	0	0	2	9	0	1	0	0	2	1	1	2	0	5	0	1	0	0	0	0	2	1	0	4	0	10	0	3	4	2	4	0	0	0	0	14	0	0	0	7
AL513314.1	ENSG00000226643	lincRNA	0	2	0	0	0	0	0	1	0	3	3	0	0	0	1	0	1	1	1	0	0	0	1	0	0	0	0	0	0	0	0	0	4	0	0	0	0	1	0	0	0	0	0	0	0	0	1
AL513314.2	ENSG00000276997	lincRNA	18	34	45	11	36	21	9	17	16	16	28	18	17	82	150	16	37	40	19	14	29	41	44	19	10	46	16	35	24	31	70	37	33	18	29	58	61	29	13	51	24	54	59	45	43	17	74
HHIPL2	ENSG00000143512	processed_transcript	4	6	7	11	4	4	4	0	16	11	123	43	11	27	8	7	7	34	25	8	4	6	63	1	3	21	16	20	7	220	49	12	68	25	1	21	635	43	6	16	171	10	171	33	99	4	56
TAF1A	ENSG00000143498	processed_transcript	149	279	170	278	138	350	86	79	176	340	348	456	582	993	328	634	786	447	315	233	560	480	695	564	618	796	573	344	355	405	952	306	586	593	158	627	782	1208	841	624	930	548	1554	821	834	441	1002
MIA3	ENSG00000154305	processed_transcript	2649	9111	6841	7138	5526	18817	4793	5238	3066	11244	5233	5180	5000	11481	6597	7655	7125	3119	4825	4272	6124	4672	6215	9821	5020	4294	6800	3780	5644	5096	9127	3957	9875	5586	3423	9254	6631	12199	7166	6235	9267	4847	10250	7967	7430	4048	10657
AIDA	ENSG00000186063	processed_transcript	1167	1304	1110	975	1835	2902	748	687	1174	4564	1915	2007	3301	3755	2211	3699	3070	1309	1449	1660	1836	2448	2759	2960	2877	2040	2309	1396	2714	1078	2697	1062	4297	1789	1521	4596	3554	3240	3389	1843	3077	2024	3215	4775	2273	4060	4049
BROX	ENSG00000162819	processed_transcript	2318	2956	2797	3185	1806	8212	1868	1479	2362	4056	5450	5174	4550	11321	4409	4718	9007	4109	8937	2416	5406	4070	4613	8370	11552	5622	7838	3581	5090	3903	4564	2198	10757	5118	4996	4781	7586	11174	6023	5291	10027	4536	7442	8086	6148	4043	5284
AL392172.1	ENSG00000228106	lincRNA	76	152	123	114	110	150	86	90	157	122	153	122	69	296	154	95	139	235	82	58	138	69	178	204	114	104	132	75	195	416	237	35	234	175	62	274	244	453	286	102	433	106	236	209	232	26	202
AC093152.1	ENSG00000278610	lincRNA	1	1	2	0	0	4	0	0	0	2	1	2	0	2	0	0	0	4	0	1	4	0	0	0	1	0	0	1	1	2	0	1	2	0	0	5	0	2	0	1	1	0	3	0	0	0	2
DISP1	ENSG00000154309	processed_transcript	415	1497	647	1021	469	1758	715	261	170	2447	1403	702	169	990	609	577	231	148	266	423	465	240	246	391	161	93	237	187	422	236	1410	83	719	208	586	957	411	523	2522	301	443	242	154	613	523	110	304
TLR5	ENSG00000187554	processed_transcript	1011	634	434	311	354	421	253	184	483	640	305	1106	217	3035	2723	164	845	750	1097	322	1779	549	167	949	447	195	943	260	1187	708	817	1245	4645	1573	1599	776	849	550	812	1258	464	361	87	1057	1631	179	740
AL359979.2	ENSG00000236846	lincRNA	3	0	2	0	0	0	0	0	6	1	10	3	0	3	1	0	1	4	2	0	2	0	2	1	0	0	2	0	1	0	2	11	7	1	0	1	0	3	8	4	0	0	10	1	13	1	0
AL359979.1	ENSG00000226601	lincRNA	40	0	0	1	0	0	0	2	38	0	8	15	24	8	1	1	2	4	8	0	53	1	0	8	7	2	4	0	3	3	4	2	16	2	87	2	23	10	13	40	0	0	7	0	6	0	1
SUSD4	ENSG00000143502	processed_transcript	6606	1642	2278	1394	1400	81	1642	1369	10670	272	89	3251	759	3992	2721	319	2279	4500	1838	234	4305	404	260	5187	303	253	1427	135	4719	3063	1539	8354	8356	10791	6910	1284	6216	1689	3569	6431	2039	113	39	1565	9050	118	1863
CAPN2	ENSG00000162909	processed_transcript	24323	21167	19901	22259	14745	24262	15209	14681	30394	23030	14859	22927	33365	56108	23567	31606	50308	18497	23112	16129	26560	34502	22436	28435	35697	18488	28479	12427	39814	17403	12002	16836	38775	35379	32044	25596	21025	22044	21450	38390	27385	15078	35476	30548	42904	18645	34204
TP53BP2	ENSG00000143514	processed_transcript	4782	2773	2468	2863	4078	5620	1494	1471	2721	5249	3710	6723	3971	9573	3255	5441	6133	2785	7261	2207	5115	4790	5836	8045	5143	3101	6054	4315	5138	3648	7166	4060	8789	7198	7305	5029	5616	6670	4874	4876	4795	2117	6271	6552	5850	2533	5671
GTF2IP20	ENSG00000272645	processed_transcript	201	555	879	352	374	389	235	231	113	403	545	335	249	1545	825	532	490	732	571	273	415	653	555	436	520	524	295	1437	536	899	2494	551	661	425	380	737	850	567	465	1024	618	692	1044	452	754	208	474
AC138393.1	ENSG00000185495	processed_transcript	75	440	507	247	340	495	226	225	144	298	563	386	96	1369	652	219	190	204	313	123	479	212	231	402	140	450	357	537	431	438	1162	340	484	101	248	754	376	441	385	289	285	193	531	182	244	97	214
AC138393.3	ENSG00000278467	lincRNA	13	21	22	10	12	36	9	15	3	12	32	16	10	104	34	15	21	13	28	5	28	13	18	29	12	20	47	16	21	19	61	21	29	13	22	53	20	23	46	32	12	18	36	13	45	3	16
DEGS1	ENSG00000143753	processed_transcript	2071	2630	2705	2128	2833	1106	2346	1405	2037	8524	2094	4370	3443	6016	9075	5376	5650	5541	4974	2645	4051	5790	8093	15183	3235	5944	8682	10212	4394	3813	6049	2919	4789	10003	2725	6392	7775	10947	4208	3303	4578	7860	13675	9245	5056	9452	9255
AC092809.2	ENSG00000232628	sense_intronic	8	9	8	10	5	1	7	1	1	29	28	6	4	26	72	0	5	2	7	3	10	10	2	11	2	21	4	43	7	5	15	5	11	10	16	10	0	10	1	4	5	8	31	4	6	6	6
NVL	ENSG00000143748	processed_transcript	656	814	901	720	684	1131	426	475	798	1282	1499	1553	1347	2829	1861	1910	2320	1019	1848	797	1575	1883	2174	2065	1229	1530	2056	1475	1983	1536	2960	1288	1895	2010	901	2147	2080	2314	2096	1739	2427	1524	5167	2529	1857	1489	2089
CNIH4	ENSG00000143771	processed_transcript	1504	933	1016	996	1156	1914	693	489	1966	3542	1987	2690	2530	3661	3347	2268	5566	5596	3652	2002	2671	3890	2605	4991	5313	4033	3377	2263	3807	4824	4070	2093	4743	4416	1921	2331	3939	4742	3290	3627	5165	5003	3628	6508	3312	3017	3625
WDR26	ENSG00000162923	processed_transcript	24025	5769	6467	4995	6578	7556	3563	2748	8016	14122	5514	14693	13248	20397	10126	14127	15353	8050	18984	5479	23307	10696	11305	16540	14942	8941	15747	9257	12599	8774	19265	4205	18618	11499	36619	16290	16186	21297	12128	10837	16378	5563	14943	13210	9960	7729	18320
CNIH3	ENSG00000143786	processed_transcript	275	146	178	97	202	113	221	142	76	263	212	490	173	668	279	242	296	237	160	190	323	430	768	524	96	180	232	305	404	251	391	105	704	336	194	233	995	526	300	174	158	94	304	286	155	224	1493
AC096537.1	ENSG00000233384	bidirectional_promoter_lncRNA	0	5	2	0	4	0	8	6	0	0	0	4	1	17	0	10	1	4	1	7	4	13	24	8	1	6	2	2	8	1	8	4	2	3	0	3	24	4	1	1	0	1	12	3	2	0	62
DNAH14	ENSG00000185842	processed_transcript	19	330	455	342	253	28	201	166	20	343	244	634	205	1391	41	600	172	156	416	135	468	124	515	568	501	1292	31	913	382	1272	1606	33	1466	336	126	1385	809	1018	205	559	503	46	2965	558	420	222	1036
LBR	ENSG00000143815	processed_transcript	2352	2477	2292	2416	5712	8154	1177	1108	3183	8730	6470	9071	3801	13099	3321	7917	14425	5561	3952	2755	4204	4133	4660	9888	3690	4850	5975	2405	7089	4991	9942	4879	10627	10115	4669	6527	7742	9214	11183	5071	9166	2753	15120	12893	5033	3066	7139
AC092811.1	ENSG00000234476	sense_intronic	2	0	1	0	2	1	1	0	24	2	30	0	0	10	8	1	0	42	17	4	3	1	0	19	0	34	3	4	24	1	1	13	5	1	0	5	2	20	0	2	305	0	123	2	1	1	3
ENAH	ENSG00000154380	processed_transcript	2119	9329	12226	8256	14087	12519	5573	7702	4127	21612	7914	20250	10005	35279	9499	39472	11807	10725	15132	11122	10437	33427	34837	20991	30972	21789	48231	25024	13430	13731	32304	17442	12439	26642	3452	37485	31328	44672	11634	12150	14607	12649	26378	24379	17179	19529	41013
AC099066.1	ENSG00000226349	sense_intronic	1	1	0	1	1	4	0	1	0	0	29	2	1	17	1	10	1	7	16	9	4	16	9	5	5	37	9	24	10	6	21	25	12	1	3	19	8	33	2	2	3	8	30	3	1	4	11
EPHX1	ENSG00000143819	processed_transcript	11779	6649	5221	3099	6359	11559	4046	3007	8327	11141	4438	5343	2773	8795	15882	4292	19059	17536	5392	6028	9513	4838	5331	18261	3217	4161	7651	1842	12221	50954	6981	8285	19249	22386	14254	7019	41123	19566	48474	18033	51662	4777	3847	22761	50610	1851	15217
TMEM63A	ENSG00000196187	processed_transcript	1891	6183	5488	7033	3645	31601	2894	1890	1653	4901	16672	4987	2667	13055	6015	3637	5581	2724	2541	1467	2140	1425	2845	2080	2147	2109	1737	2996	3025	3389	9484	1925	5095	2475	2344	4589	3232	2696	5861	6731	4195	1876	11115	2683	4448	1456	4893
AL117348.1	ENSG00000248322	sense_overlapping	0	0	0	0	0	0	0	0	0	0	0	0	0	0	0	0	0	0	0	0	0	0	0	0	0	0	0	0	0	1	0	0	1	0	0	0	2	0	0	0	0	0	2	0	0	0	0
LEFTY2	ENSG00000143768	processed_transcript	5	22	9	7	55	4	6	8	3	47	55	4	1	9	20	12	0	4	2	3	2	2	12	0	0	1	0	0	9	8	15	2	11	18	2	9	104	7	4	1	1	1	50	15	4	0	12
LINC01703	ENSG00000225518	lincRNA	19	31	29	15	13	66	18	21	4	19	89	54	20	143	256	44	61	179	62	28	62	59	46	202	63	116	118	34	82	136	82	9	133	84	18	111	102	118	142	176	150	51	381	126	96	15	63
ACBD3	ENSG00000182827	processed_transcript	3615	4889	4391	4396	2960	8510	3262	3014	3871	4791	4435	7644	6693	8719	7581	5011	9694	5375	10876	3685	7248	6287	6908	11738	7416	8440	8092	5230	7698	5794	5172	3052	9327	8275	6214	6375	8551	12063	7267	7094	8237	5218	15445	9227	6464	6154	9560
MIXL1	ENSG00000185155	processed_transcript	4	47	30	5	7	13	11	16	0	4	36	185	22	112	5	5	7	33	23	13	26	3	73	40	4	3	9	8	10	137	277	32	84	44	9	14	38	18	31	15	72	9	90	30	82	12	35
PARP1	ENSG00000143799	processed_transcript	4466	4251	5353	3983	4926	15319	3050	3166	5129	11451	7250	16833	6623	26100	12555	16402	20258	8791	3976	6854	9758	9728	17445	20905	9976	12019	12681	4169	13224	12805	22177	9566	23486	21775	5149	22357	18987	25636	16747	20085	15976	10907	12500	16946	17506	10996	16538
ITPKB-IT1	ENSG00000228382	sense_intronic	0	2	3	0	1	1	2	0	2	7	8	2	0	2	2	1	2	7	4	4	2	2	10	4	1	2	6	2	4	2	3	4	10	0	1	6	1	5	2	4	4	2	5	1	2	3	2
PSEN2	ENSG00000143801	processed_transcript	436	696	577	490	562	1334	440	408	303	1164	1081	659	412	1305	646	614	359	416	826	697	578	626	891	387	2046	494	1625	318	747	1636	1020	138	1371	629	822	1559	687	886	805	477	1132	483	2933	847	1280	333	948
COQ8A	ENSG00000163050	processed_transcript	1320	6659	10194	7453	3499	15812	7941	4924	1016	3056	6813	2464	611	3633	4452	2127	830	2046	736	2434	1400	453	1663	1136	723	581	1246	750	1640	2883	3956	2707	2619	1774	1157	3375	2297	3074	3295	1330	3349	1627	4230	2176	3361	587	2105
CDC42BPA	ENSG00000143776	processed_transcript	1521	12576	7065	9380	10823	17330	4845	4542	4035	26014	10303	4655	3138	11668	3142	9077	2849	3823	4581	4708	3800	5209	6449	11346	2858	2506	5702	4123	4674	4346	6954	2377	9702	4552	1771	13567	9742	10597	5772	5451	6903	2502	11233	8795	5899	3334	10700
LINC01641	ENSG00000234277	lincRNA	2	1	0	1	1	2	1	1	5	1	26	1	1	1	0	1	0	8	8	2	3	2	2	0	0	0	3	1	3	6	6	3	17	5	1	2	0	3	4	2	1	1	24	3	4	0	1
ZNF678	ENSG00000181450	processed_transcript	189	921	612	664	419	1417	376	391	300	910	741	778	417	2671	500	1060	590	821	645	285	479	721	754	786	537	441	810	803	1184	661	1888	602	1578	443	290	1554	1273	999	929	456	880	571	1492	1052	792	490	908
SNAP47	ENSG00000143740	processed_transcript	783	961	1059	653	916	1577	644	696	1030	2566	1112	2200	2039	3350	3217	2005	3330	2556	1187	1095	1569	1803	2171	2501	2008	1786	2060	1231	2481	2592	3494	789	2850	2145	848	2917	2643	3038	2961	2612	2577	2247	2167	2824	2006	1220	3364
AL136379.1	ENSG00000276255	lincRNA	1	6	10	7	22	19	8	6	2	5	6	9	4	53	35	3	3	9	3	0	15	6	8	17	0	12	9	10	5	5	21	42	28	7	7	7	11	7	17	15	13	4	5	20	7	1	3
ARF1	ENSG00000143761	processed_transcript	23972	17872	15459	15091	12921	43689	13698	11485	20228	26439	23849	28961	32422	34683	27041	26924	54940	50431	30418	20315	23764	23436	32302	48301	52235	35603	34442	16887	32335	43337	25209	25708	42239	40856	30145	25084	42825	42245	30332	36142	45355	35837	49259	42020	35689	23644	35952
C1orf35	ENSG00000143793	processed_transcript	682	571	797	460	417	835	403	460	624	642	677	1396	1137	1905	1670	874	2311	2540	1007	597	1146	1267	1478	1522	1621	1851	1454	846	1542	2143	2495	1316	1566	1602	906	776	1607	1386	1535	1860	1831	2205	1932	2292	1413	801	1374
MRPL55	ENSG00000162910	processed_transcript	733	838	950	619	671	1036	733	699	802	1110	773	1201	1268	1409	2044	1218	2223	3685	1158	1279	1196	1416	1722	1711	2356	2224	2005	861	1690	3343	1772	1185	1341	1983	891	1252	1892	2307	2234	2004	1971	2514	2123	1784	1596	728	1901
GUK1	ENSG00000143774	processed_transcript	10890	6073	6407	5066	5859	11195	5458	4341	8386	12457	7596	10843	15819	9170	9528	8512	13402	20743	8908	12921	9580	12049	10300	9986	28904	10223	13601	12350	10794	13109	9317	6829	13742	12244	12868	7456	9434	7852	6393	10208	13202	14652	16670	13294	7621	7071	8912
IBA57-DT	ENSG00000203684	lincRNA	6	2	5	8	7	10	0	0	9	14	19	14	14	24	22	3	17	30	23	10	9	7	28	6	22	11	11	13	5	20	21	6	10	6	5	5	1	7	12	13	6	4	28	3	12	6	5
IBA57	ENSG00000181873	processed_transcript	497	824	862	874	1242	3045	507	687	604	1309	1100	1554	543	1895	1693	659	1465	820	348	694	732	608	1159	1264	829	519	707	470	917	535	1266	776	803	643	537	652	642	1091	1580	698	648	576	1488	935	992	504	531
OBSCN	ENSG00000154358	processed_transcript	1500	1278	2253	776	2842	538	466	581	898	6182	911	4285	1485	3062	3790	2229	9951	4202	367	1370	2340	6675	2794	6712	1807	1237	2200	2971	7738	4456	10783	5961	3085	1203	2732	4147	2183	5751	1513	2415	5081	3260	3754	2467	3042	1276	1825
AL670729.3	ENSG00000270104	lincRNA	0	2	0	0	0	0	2	1	0	6	21	1	0	20	2	6	2	3	13	1	1	5	0	0	2	1	6	3	9	9	7	4	21	4	1	7	2	9	2	0	3	4	18	3	1	0	3
TRIM11	ENSG00000154370	processed_transcript	1507	1379	1297	1249	693	2629	828	780	1552	1614	2422	2492	2350	3882	2263	1773	4320	3859	2453	1861	1900	2492	2465	3911	3452	1888	2223	2276	3023	3185	2716	3102	4388	3397	1727	1597	3098	3237	4018	3164	3021	2901	4086	3067	3737	1593	3195
RNF187	ENSG00000168159	processed_transcript	8124	3198	4131	2474	2932	7061	2636	2896	6208	5135	4785	11102	10327	11734	12982	7899	19026	17542	7219	5098	7500	12708	14550	11725	17993	11992	10234	8663	19899	9823	11599	6677	10537	15009	9787	9485	13982	13740	9457	15717	10404	12833	9539	27053	11150	6274	9414
BTNL10	ENSG00000215811	processed_transcript	4	2	0	1	1	57	9	1	4	8	29	4	3	12	47	4	12	35	7	3	5	6	12	19	19	13	5	11	38	5	8	4	13	6	6	6	20	6	16	10	9	6	4	15	9	2	1
AL137793.1	ENSG00000236975	lincRNA	0	3	10	15	23	81	33	12	0	1	31	2	0	1	0	1	0	2	3	0	4	2	0	1	1	86	0	1	0	0	3	0	2	0	0	4	0	4	1	1	1	0	12	1	1	0	1
TMEM78	ENSG00000177800	lincRNA	1	4	3	2	2	10	1	0	1	1	19	6	0	11	11	0	2	5	2	2	10	7	3	5	1	4	1	3	1	2	11	3	8	1	2	8	1	2	6	0	3	2	19	1	4	0	2
AL162595.1	ENSG00000177788	bidirectional_promoter_lncRNA	16	35	49	32	17	82	26	21	26	17	69	39	32	121	207	17	58	55	44	17	126	67	38	24	28	47	21	25	24	10	204	18	80	6	12	107	42	58	71	92	89	32	130	30	89	18	53
RAB4A	ENSG00000168118	processed_transcript	1992	3008	4202	2344	2769	3818	3577	3405	1803	3561	3470	2715	1761	2990	3983	1481	3766	2686	1941	1427	2525	2580	1924	3015	3347	1990	2350	1248	2282	1952	2998	1554	3547	2760	2089	2884	2790	4284	4444	2200	4317	1543	2367	2817	2269	1284	3752
CCSAP	ENSG00000154429	processed_transcript	389	574	728	393	545	590	246	322	394	1071	740	2080	1879	3885	1170	1266	2140	1498	2131	648	1162	1665	1935	2348	1920	1860	1422	1573	1936	1524	3763	928	1627	1785	582	2221	1910	2790	2508	1220	2471	1869	2502	3026	1170	2819	2430
NUP133	ENSG00000069248	processed_transcript	1973	1929	2159	1770	1900	5001	1139	1064	1990	4441	2657	5149	3988	8745	4575	4806	6679	2883	3135	2162	4766	3296	4990	5380	3452	3707	4772	2101	4240	3213	6817	2645	4910	6474	2808	5952	5053	8079	5569	5789	5202	3512	7758	6352	4375	3803	6354
AL160004.1	ENSG00000226920	3prime_overlapping_ncRNA	0	0	0	0	0	0	0	0	0	0	0	0	0	0	0	0	0	0	0	0	0	0	0	0	0	0	0	0	0	0	0	0	0	0	0	0	0	0	0	0	0	0	0	0	0	0	0
ABCB10	ENSG00000135776	processed_transcript	754	1092	1039	1051	1170	2490	679	549	1239	2353	864	2139	1321	3379	2404	1221	3427	1665	1169	805	1512	2025	1649	3485	1206	2005	1869	1908	1549	1414	1606	1239	2916	2267	1225	3310	1726	2385	3232	1747	2258	1831	2386	2934	1388	1404	1937
TAF5L	ENSG00000135801	processed_transcript	854	952	829	1005	1313	2718	612	420	1312	2284	1494	2273	1966	3703	1850	1966	3626	2184	1590	1114	1681	1703	2214	2418	1483	1766	2396	1534	1757	1566	2194	1493	2705	2086	1029	2024	2664	3595	2211	1897	1853	1602	3036	2470	2005	2305	2786
LINC01682	ENSG00000227043	lincRNA	0	0	0	0	0	0	0	0	0	0	0	0	0	0	0	0	0	0	0	0	0	0	0	0	0	0	0	0	0	0	0	0	0	0	0	0	0	0	0	0	0	0	2	0	0	0	0
LINC01736	ENSG00000228058	lincRNA	0	2	0	1	2	0	1	0	0	13	4	0	0	2	6	0	0	0	1	6	0	0	0	0	0	3	1	0	0	0	5	0	3	0	0	0	0	0	0	0	0	0	6	0	0	0	2
GALNT2	ENSG00000143641	processed_transcript	3218	2854	2885	2908	8067	12296	1519	1351	2937	24956	5141	10677	11015	18323	6603	17698	17934	8765	2798	10812	8290	16163	10520	10793	7373	14833	8668	5325	11637	8353	12327	10569	15757	8533	5350	18982	19007	15429	12019	8518	9124	12085	10356	19107	7431	7667	37998
PGBD5	ENSG00000177614	processed_transcript	157	199	232	88	87	5	93	156	441	86	207	3368	201	1662	703	268	926	1537	662	260	602	3177	1953	13851	173	1584	362	1660	245	484	777	211	1420	2427	533	172	3594	1080	270	189	868	231	527	1261	483	1065	4346
LINC01737	ENSG00000232964	lincRNA	0	0	0	0	0	0	0	0	0	0	0	0	0	0	0	0	0	0	2	0	0	0	0	1	0	0	0	0	0	0	0	0	9	0	0	0	0	4	0	0	0	0	9	0	0	0	0
COG2	ENSG00000135775	processed_transcript	874	1961	2050	1664	1293	3347	1511	1424	1644	2112	2477	2145	1137	3619	2783	2000	2762	1696	2067	1009	2453	1748	2151	4334	1636	1735	2010	1254	2104	1846	3307	1312	3001	3235	1039	2780	3155	4648	2319	2132	3526	1496	4162	2350	2452	1842	3491
CAPN9	ENSG00000135773	processed_transcript	3	3782	1137	4328	1016	7789	932	241	302	21	862	4	4	6	4	2	3	9	14	7	8	1	18	34	3	11	11	2	5	12	12	22	38	14	2	14	4	12	15	8	62	1	34	19	139	2	26
AL118511.2	ENSG00000225656	lincRNA	1	0	0	0	2	32	0	1	0	1	19	0	0	0	2	0	0	0	1	0	0	0	2	1	0	2	1	3	0	1	0	0	1	1	0	1	0	3	1	0	1	0	11	0	0	0	0
ARV1	ENSG00000173409	processed_transcript	580	947	1113	714	554	1996	881	750	1193	1029	1039	1058	528	1579	1850	636	1387	1207	1688	548	1066	1160	880	1847	1069	1606	1762	637	1238	1558	1382	928	1787	1205	889	926	2289	2779	1823	1663	1666	568	576	1545	1884	842	849
FAM89A	ENSG00000182118	processed_transcript	182	327	212	186	299	126	164	259	1323	804	292	667	1527	1883	385	945	2151	5032	2784	944	882	1645	2341	3528	2533	2785	5802	1512	2136	971	622	728	1743	1968	350	308	2760	5349	1115	1628	877	1414	1046	1556	2100	1381	1591
AL109810.2	ENSG00000235710	lincRNA	0	0	0	0	0	0	0	0	0	0	0	0	0	0	0	0	0	0	0	0	0	0	0	1	0	0	0	0	1	1	0	0	2	0	0	0	1	0	0	0	0	0	1	0	0	0	0
C1orf131	ENSG00000143633	processed_transcript	330	658	548	531	376	2105	368	323	789	723	1188	691	733	1892	765	679	1783	1837	997	575	887	1266	1417	2418	1026	1777	1338	835	737	1424	1091	1085	1788	1476	542	848	1773	2253	1346	1642	1582	1414	1821	1461	1657	926	1149
GNPAT	ENSG00000116906	processed_transcript	1725	3152	2983	2717	2571	8789	2102	2460	1808	4730	4955	4155	2354	5272	3897	3682	4427	3415	3520	1931	3137	3456	3529	5396	5696	3218	3141	2518	4153	2847	4985	2993	5363	4269	2619	3799	5623	6920	3013	3596	5222	2441	4793	6902	3738	3217	4863
SPRTN	ENSG00000010072	processed_transcript	455	492	543	474	534	1118	353	315	719	1101	790	1233	908	2383	847	1201	1866	1010	1169	419	1152	1242	1013	4181	1028	1361	2092	761	878	737	1755	1181	2168	1398	772	978	1824	2942	2130	1413	1463	922	1936	1414	1678	803	1400
EGLN1	ENSG00000135766	processed_transcript	4794	3589	3267	3253	3927	8026	2469	2391	3487	11045	4461	5627	4882	6831	4996	4135	8814	5234	6622	2662	5128	6055	7084	8952	5455	5039	6245	6015	7577	4887	6885	3312	7842	6119	6322	4583	7316	5987	6112	4432	6917	3121	6946	8579	5744	5133	3375
TSNAX	ENSG00000116918	processed_transcript	717	1601	1777	1130	1462	2057	1165	951	1426	3051	1725	2877	2326	4231	2642	2495	3233	2352	2978	1133	2470	2170	2570	3931	3085	3177	3026	1682	2626	3255	4918	1453	4315	2631	1605	2893	3343	4985	2385	2431	4828	1946	5574	3907	2337	1831	2746
DISC1	ENSG00000162946	processed_transcript	137	271	197	119	234	196	77	87	346	888	248	180	147	1468	265	708	160	186	1163	342	329	153	310	1418	78	223	371	146	598	172	660	129	1175	288	235	481	421	397	490	648	395	84	204	2706	778	201	480
DISC1-IT1	ENSG00000226758	sense_intronic	0	3	0	1	3	4	1	0	2	2	20	0	1	9	4	0	2	0	16	0	1	1	5	5	0	5	1	1	6	2	1	5	12	1	1	2	2	2	1	0	0	1	18	29	3	2	5
AL353052.1	ENSG00000235152	lincRNA	0	0	0	0	0	0	0	0	0	0	2	0	0	0	0	0	0	0	1	0	0	0	0	0	0	0	0	0	0	0	2	0	1	0	0	0	0	0	0	0	0	0	2	0	1	0	0
AL353052.2	ENSG00000236372	lincRNA	0	0	0	0	0	0	0	0	1	0	8	0	0	0	0	0	0	0	5	0	3	0	2	0	0	0	0	0	0	1	0	0	14	0	0	0	0	3	0	1	0	0	14	1	0	0	0
SIPA1L2	ENSG00000116991	processed_transcript	7118	1017	625	1615	1498	2666	317	440	6620	5823	2792	5422	2328	11695	3327	4616	4243	7408	16714	6087	6467	4143	9715	12704	3382	1319	11950	3911	10358	5750	3198	4287	9014	8248	7677	3642	17121	9280	12710	10584	7364	2386	800	10759	9287	1306	9104
LINC01745	ENSG00000225919	lincRNA	0	0	0	0	0	0	0	0	0	0	10	0	0	0	0	0	0	0	0	0	0	0	2	0	0	0	0	0	1	0	0	0	13	0	0	0	0	1	0	0	0	0	7	0	0	0	0
LINC01744	ENSG00000236497	lincRNA	0	0	0	0	0	0	0	0	0	0	15	0	0	0	0	1	3	1	4	0	0	2	0	0	0	0	0	0	1	1	0	1	7	0	0	0	0	2	0	0	0	0	24	1	0	0	0
NTPCR	ENSG00000135778	processed_transcript	831	1314	1279	1122	1330	2436	927	571	905	3479	1499	1737	1043	3718	2830	1522	2394	3335	1524	1591	1513	2978	2976	3367	3048	2739	2871	1552	2053	3448	2722	2324	3607	2541	1622	2487	4724	3841	3185	3279	3628	2611	1828	3278	2123	664	3092
PCNX2	ENSG00000135749	processed_transcript	526	1166	1896	1113	1598	1959	1011	624	1366	3110	2021	1773	1202	4519	2498	3205	1117	2188	1833	714	1762	3473	3117	3434	1018	1049	2320	2201	2922	3172	5440	822	3549	2040	926	3706	2327	4189	1797	1685	1617	1793	671	2144	1764	2007	4770
KCNK1	ENSG00000135750	processed_transcript	1568	2472	1237	2512	565	4353	2254	1056	2670	368	4233	1426	4035	4839	462	1267	5031	7168	5778	1070	2369	3636	2775	5376	10857	6011	4839	3864	4879	4421	590	1230	6369	5686	1259	1508	4061	7841	2256	4066	4967	2980	1925	2926	3899	5267	1850
AL122008.1	ENSG00000231272	sense_intronic	0	1	1	0	0	0	0	0	0	1	2	3	0	9	0	0	1	4	1	0	0	1	2	5	0	0	0	5	8	1	10	0	3	2	0	2	1	1	2	3	4	1	10	0	0	2	6
TARBP1	ENSG00000059588	processed_transcript	1687	2674	2976	1701	1524	5539	1185	1421	1428	2500	2063	4066	2251	9107	4545	4504	5083	4411	3433	1092	4124	4972	4256	6214	2158	2963	4678	2354	4145	4122	9786	3355	4555	4647	2316	5695	10721	12226	5846	2526	8862	2343	6744	5484	3930	2052	5291
LINC01354	ENSG00000231768	lincRNA	5	53	35	11	93	5	14	37	4	141	11	11	5	12	350	33	3	9	26	20	15	14	5	15	7	35	3	2	4	18	22	25	20	15	27	32	8	35	2	10	1	1	16	8	9	2	18
AL161640.1	ENSG00000230404	lincRNA	0	0	0	0	0	0	0	0	0	0	1	0	0	1	0	2	0	9	18	0	0	1	1	0	1	5	6	0	3	0	0	0	1	2	0	0	27	17	0	1	0	0	2	0	1	1	0
IRF2BP2	ENSG00000168264	processed_transcript	10586	10131	8004	7155	11088	32042	6370	5478	8010	14465	16854	19334	15750	34513	17181	20133	19078	20699	23148	8733	16657	13954	15289	25999	16225	10290	19486	9222	22447	28280	22762	13355	20845	24815	9613	16422	25462	26066	13021	15161	30932	11844	23181	28531	16109	8897	22129
LINC00184	ENSG00000224939	lincRNA	1	1	10	2	3	4	0	0	2	1	25	8	22	38	90	28	3	67	231	0	53	89	9	8	71	8	36	35	20	14	49	8	116	5	2	27	10	40	15	212	229	30	82	323	11	5	17
AL160408.5	ENSG00000272362	lincRNA	2	0	0	0	0	0	1	0	1	0	4	5	1	5	17	14	14	25	45	0	10	20	2	5	26	9	21	31	18	8	3	3	20	7	2	13	2	14	5	47	45	14	12	36	17	0	6
AL160408.1	ENSG00000228044	lincRNA	31	5	1	1	0	2	2	3	5	2	7	24	23	21	24	31	79	49	153	1	69	81	23	33	70	48	67	64	57	34	3	8	36	10	22	32	15	38	46	85	330	20	63	139	40	16	19
AL160408.4	ENSG00000241475	lincRNA	2	0	1	1	1	0	0	0	0	0	2	0	5	3	4	18	13	17	36	0	16	15	10	10	5	24	19	29	20	17	6	1	12	10	4	10	3	10	9	7	134	4	42	66	1	0	3
AL160408.3	ENSG00000230628	lincRNA	92	1	4	0	0	3	2	0	5	0	31	23	39	7	11	11	11	9	76	1	62	25	8	10	30	12	91	21	7	4	12	15	32	9	79	40	1	8	6	13	13	5	20	32	5	0	6
LINC01132	ENSG00000227630	lincRNA	22	31	31	24	13	225	22	5	17	49	87	63	8	94	66	34	17	26	32	19	40	37	60	23	23	65	104	5	41	7	117	14	29	25	47	97	35	17	35	68	91	47	39	122	24	37	35
PP2672	ENSG00000279261	lincRNA	1	9	1	4	0	3	0	0	1	0	63	0	0	13	3	1	0	0	12	0	3	0	3	0	0	0	2	1	4	0	3	2	23	0	1	2	1	11	0	2	1	0	62	0	1	0	3
AL391832.1	ENSG00000237520	lincRNA	0	2	0	2	0	8	0	0	0	1	12	1	0	1	0	0	0	0	6	3	2	1	1	0	0	0	0	0	0	0	1	0	5	0	2	1	0	0	0	0	5	0	10	0	0	0	0
AL391832.2	ENSG00000238005	lincRNA	4	34	14	9	18	79	7	6	3	17	110	21	1	12	11	10	4	7	39	4	10	47	5	3	12	26	21	5	6	57	20	5	10	5	6	14	6	17	7	4	203	4	147	22	4	3	23
AL391832.3	ENSG00000258082	lincRNA	2	7	2	0	7	1	0	0	1	5	10	2	0	2	5	1	2	0	5	6	5	5	2	0	3	6	2	1	0	4	4	4	4	1	1	1	0	3	1	1	28	3	28	5	0	4	5
LINC01348	ENSG00000280587	lincRNA	29	69	34	51	27	54	12	21	141	9	190	51	22	213	173	80	67	78	125	9	243	181	60	61	63	1935	174	57	350	197	118	94	103	199	29	413	50	85	173	558	716	98	352	227	104	24	191
AL732292.2	ENSG00000273416	lincRNA	2	3	8	3	2	6	1	10	3	8	22	15	5	15	8	12	9	13	13	9	8	7	9	14	12	4	19	18	6	16	1	15	18	5	8	4	12	26	41	11	8	9	41	20	13	5	10
TOMM20	ENSG00000173726	processed_transcript	6294	8304	12096	7243	9595	14925	7626	9467	11478	16585	11975	19485	13046	25257	15556	16741	18773	18261	14654	7202	12497	12499	13461	24866	16459	10049	12387	6338	19244	16517	19733	13162	21822	15946	8480	11664	18131	30430	13854	12176	29897	13445	77397	24767	8014	11623	26463
RBM34	ENSG00000188739	processed_transcript	56	74	66	68	75	123	24	49	63	108	158	122	102	340	129	134	165	170	185	61	125	137	146	197	165	222	173	207	219	151	211	215	209	86	123	220	262	227	105	164	177	177	529	362	151	73	146
ARID4B	ENSG00000054267	processed_transcript	1726	5367	5652	4530	4548	6699	3812	3298	1730	9155	4702	7045	4327	10389	5463	6393	4463	5106	7082	2105	4936	4511	4669	8176	4816	5801	5728	5696	6217	3801	11198	4244	11722	5281	3104	7180	5568	8661	5178	4413	6980	3356	8033	7398	3553	4097	6949
GGPS1	ENSG00000152904	processed_transcript	1036	1262	1276	1011	1279	3173	933	905	1467	2412	1767	2078	2408	2722	2662	2394	2412	3357	2532	1242	2396	2221	2171	2884	3407	2818	2377	1628	2578	2139	3956	1465	2468	2067	1701	2383	3086	3374	2345	2549	5178	1881	2921	3407	1657	1832	2517
B3GALNT2	ENSG00000162885	processed_transcript	1138	1398	1669	1147	2839	2095	734	813	1179	3472	1001	2429	1898	4719	2263	2648	3870	1018	1985	723	1751	1675	1959	2930	849	1244	2117	1021	1494	1274	2770	1618	1871	2285	1398	2978	2564	4025	2706	2042	1835	1220	3350	2592	1638	1647	2790
LYST	ENSG00000143669	processed_transcript	2454	3797	4316	2575	2905	2058	1303	1083	2774	6417	2369	10803	3479	8992	6338	7379	7540	2472	12600	1541	4937	5591	4749	7103	3698	2777	9663	8580	3726	1827	28982	1658	7213	3243	4081	6415	2752	4982	4360	4947	1332	1887	2036	4116	2419	4405	5831
AL139161.2	ENSG00000237845	lincRNA	1	3	2	1	2	2	0	0	2	0	17	9	0	15	20	5	3	3	44	1	4	18	6	14	11	22	11	71	2	3	28	4	25	0	4	11	3	26	0	10	0	0	8	2	2	0	4
AL139161.1	ENSG00000229291	lincRNA	2	1	2	1	3	2	2	1	4	4	19	17	1	18	30	9	11	8	58	0	5	22	7	33	8	24	17	31	14	1	20	1	22	4	2	7	2	27	1	26	1	2	9	9	7	1	8
GPR137B	ENSG00000077585	processed_transcript	465	833	420	844	351	1590	375	262	408	1952	2040	1478	1494	1985	2912	977	2831	1327	4621	954	1265	944	1375	2062	2121	1175	1423	2215	2493	1593	1552	884	2699	1660	803	1545	1429	2919	2190	1512	2610	1100	1050	4399	2127	1124	3622
HEATR1	ENSG00000119285	processed_transcript	1699	2001	1961	2242	1755	7128	1012	930	3671	5101	4318	5877	6775	12686	5838	11244	9044	3580	5075	2545	6150	5726	9948	8613	3607	2821	5964	2333	5955	4171	7639	4292	7335	7623	2499	7437	8305	19138	11052	8246	5835	3501	15944	7722	5677	7432	13403
ACTN2	ENSG00000077522	processed_transcript	5	22	13	9	1567	0	11	9	12	2917	123	9	32	6	119	555	8	15	30	166	31	10	31	8	7	14	6	25	34	28	51	11	84	23	31	147	4	95	3	2	15	88	112	36	64	16	13
MTR	ENSG00000116984	processed_transcript	918	4342	4616	3278	5410	5342	2521	2159	1873	14119	2065	2922	3106	6582	6414	7272	4629	2855	2165	2881	2550	4184	6421	6699	1690	1789	3769	4202	2757	2604	6528	3943	4153	1163	1146	8270	6413	9169	3617	3046	4242	2966	6910	6058	2574	5393	8238
RYR2	ENSG00000198626	processed_transcript	421	718	915	808	12722	62	385	540	961	10029	283	105	235	690	1597	2966	32	575	178	1955	1286	29	129	325	29	25	192	195	207	59	593	1820	700	65	162	6121	653	476	38	27	172	77	816	617	1039	71	136
AL356010.2	ENSG00000234464	lincRNA	0	1	0	0	0	0	0	0	0	0	2	0	0	0	0	0	1	0	1	0	0	0	0	14	0	1	1	0	0	1	0	0	6	1	0	0	0	4	0	2	0	0	9	0	0	0	0
LINC01139	ENSG00000215808	lincRNA	4	14	29	4	1	0	4	2	206	24	10	359	335	2072	4	17	14	12	1	136	475	469	317	7	374	458	3	7	6	1944	341	326	821	633	12	18	1	25	218	419	771	3	41	569	439	188	4
AL359551.1	ENSG00000231877	lincRNA	3	0	0	0	0	0	0	0	0	3	107	4	10	60	17	22	2	36	5	0	8	7	6	415	0	9	2	2	93	12	16	7	122	21	1	2	8	6	33	47	20	2	20	10	10	0	0
AC093426.1	ENSG00000259776	lincRNA	0	2	4	1	2	0	2	1	0	0	68	0	3	0	0	6	1	20	31	0	7	0	8	1	0	0	0	0	4	9	3	1	134	0	0	0	0	38	1	0	1	0	111	0	0	0	0
CHRM3	ENSG00000133019	processed_transcript	354	3010	3391	2301	5073	7658	2144	2447	545	5905	416	969	1159	4620	945	584	2563	914	53	1220	1047	822	447	1482	268	501	2024	655	2868	873	3179	554	3577	1760	223	3660	2239	3147	565	1441	1064	297	108	2281	1928	243	92
AL356361.2	ENSG00000231979	lincRNA	0	1	1	1	0	2	0	0	0	0	7	0	0	1	0	0	0	0	0	0	2	0	2	0	0	0	1	0	0	1	0	0	2	2	0	1	1	2	0	2	0	0	3	2	1	0	0
FMN2	ENSG00000155816	processed_transcript	6	49	157	33	189	1	11	38	7	1230	148	6	277	22	30	155	2	9	36	30	15	4	9	12	27	0	3	21	7	17	1044	2	166	0	9	131	2	68	3	0	5	3	195	17	30	0	7
AL358176.4	ENSG00000231440	sense_intronic	0	26	23	7	18	0	13	13	2	11	13	0	0	0	0	0	1	2	7	1	1	0	1	0	0	0	0	0	3	4	0	0	8	2	6	1	0	3	0	0	0	0	14	0	0	0	0
AL365184.2	ENSG00000230015	lincRNA	0	0	0	2	0	0	2	0	0	0	3	0	0	0	0	0	0	0	1	0	0	0	1	0	0	0	0	0	0	0	0	0	3	0	0	0	0	1	0	0	0	0	4	0	0	0	0
AL359764.1	ENSG00000225554	lincRNA	1	12	22	15	10	1	19	16	1	0	10	1	0	0	0	0	0	0	2	0	1	1	0	0	1	0	0	0	0	0	10	0	3	0	0	0	2	0	0	0	0	0	5	0	0	1	0
FH	ENSG00000091483	processed_transcript	2533	3192	3235	3752	2213	4198	3349	2051	3215	3538	3296	4155	3810	5469	6434	4529	6312	5535	4049	1881	3728	3671	4923	5873	5028	5002	7132	1544	3559	4667	4221	3758	5575	5707	3164	4931	5044	6488	6776	5012	9225	5326	5908	3842	3831	3861	3913
KMO	ENSG00000117009	processed_transcript	65	56	44	37	21	52	42	26	25	44	143	39	53	41	192	200	55	64	91	44	122	111	174	21	52	809	53	112	163	226	82	141	226	19	42	468	54	117	61	64	110	93	220	53	29	204	118
OPN3	ENSG00000054277	processed_transcript	547	304	369	480	122	1089	334	133	757	234	332	589	421	798	1026	1642	1450	1013	462	298	842	1241	960	329	884	545	714	204	1102	315	972	811	954	557	557	766	1145	1747	1800	834	1024	721	1217	1729	980	717	1610
[truncated: 18,012 more rows]
[truncated: 45 more columns]
