# Supplementary material for: Genome-wide analysis of lncRNAs, miRNAs, and mRNAs forming a prognostic scoring system in esophageal squamous cell carcinoma
Source: PeerJ. 2020 Feb 10;8:e8368. doi: 10.7717/peerj.8368 (PMC7017795; doi:10.7717/peerj.8368)
Supplement: Table S11 [file peerj-08-8368-s012.zip › miRNAexprset.txt]

mirbase21_ID	TCGA-IG-A3I8-11	TCGA-L5-A4OM-11	TCGA-L5-A4OR-11	TCGA-L5-A4OO-11	TCGA-L5-A4OJ-11	TCGA-V5-A7RE-11	TCGA-L5-A4OG-11	TCGA-L5-A4OQ-11	TCGA-V5-AASX-11	TCGA-L5-A4OF-11	TCGA-L5-A43C-11	TCGA-IC-A6RF-11	TCGA-IC-A6RE-11	TCGA-L5-A88W-01	TCGA-LN-A49M-01	TCGA-VR-AA4G-01	TCGA-L5-A88S-01	TCGA-IG-A97H-01	TCGA-JY-A6FE-01	TCGA-L5-A4OM-01	TCGA-L7-A56G-01	TCGA-LN-A7HW-01	TCGA-LN-A49R-01	TCGA-LN-A4MQ-01	TCGA-IG-A51D-01	TCGA-IG-A8O2-01	TCGA-IG-A3YA-01	TCGA-VR-AA7I-01	TCGA-LN-A4A4-01	TCGA-XP-A8T8-01	TCGA-Z6-AAPN-01	TCGA-LN-A5U5-01	TCGA-VR-AA7D-01	TCGA-LN-A5U7-01	TCGA-L5-A8NK-01	TCGA-VR-A8EY-01	TCGA-IG-A50L-01	TCGA-L5-A8NQ-01	TCGA-LN-A7HX-01	TCGA-LN-A4A9-01	TCGA-LN-A49L-01	TCGA-VR-A8ER-01	TCGA-LN-A4A8-01	TCGA-VR-A8ET-01	TCGA-VR-AA7B-01	TCGA-LN-A9FO-01	TCGA-IG-A3YC-01	TCGA-LN-A9FP-01	TCGA-Z6-A8JD-01
hsa-miR-518f-5p	0	1	0	0	1	0	0	0	0	0	0	0	0	0	0	0	2	0	1	1	0	0	1	0	0	0	0	0	0	0	1	0	1	0	0	0	0	0	0	0	1	2	0	0	0	0	0	1	0
hsa-miR-523-3p	0	0	0	0	0	0	0	0	0	0	0	0	0	1	0	0	2	0	1	0	0	0	2	0	0	0	0	0	1	0	1	0	1	0	0	1	0	0	0	0	1	0	0	1	1	0	0	1	0
hsa-miR-5191	0	0	0	0	0	0	0	0	0	0	0	0	0	0	0	0	0	0	0	0	0	0	0	0	0	0	0	0	0	0	0	0	0	0	0	0	0	0	0	0	0	0	0	0	0	0	0	0	0
hsa-miR-5192	0	0	0	0	0	0	0	0	0	0	0	0	0	0	0	0	0	0	0	0	0	0	0	0	0	0	0	0	0	0	0	0	0	0	0	0	0	0	0	0	0	0	0	0	0	0	0	0	0
hsa-miR-5189-5p	0	0	0	0	0	0	0	0	0	0	0	0	0	0	0	0	0	0	0	0	0	0	0	0	0	0	0	0	0	0	0	0	0	0	0	0	0	0	0	0	0	0	0	0	0	0	0	0	0
hsa-miR-5190	0	0	0	0	0	0	0	0	0	0	0	0	0	0	0	0	0	0	0	0	0	0	0	0	0	0	0	0	0	0	0	0	0	0	0	0	0	0	0	0	0	0	0	0	0	0	1	0	0
hsa-miR-5195-5p	0	0	0	0	0	0	0	0	0	0	0	0	0	0	0	0	0	0	0	0	0	0	0	0	0	0	0	0	0	0	0	0	0	0	0	0	0	0	0	0	0	0	0	0	0	0	0	0	0
hsa-miR-524-5p	0	0	0	0	0	0	0	0	0	0	0	0	0	0	0	0	0	0	0	0	0	0	0	0	0	0	1	0	0	0	0	0	0	0	0	0	0	0	0	0	0	0	0	0	0	0	0	0	1
hsa-miR-518c-3p	0	0	0	0	0	0	0	0	0	0	0	0	0	1	1	0	2	0	2	0	0	0	0	0	0	0	2	2	1	0	3	0	0	0	1	0	0	0	1	0	0	0	0	2	0	0	1	2	0
hsa-miR-5195-3p	0	0	0	0	0	0	0	0	0	0	0	0	0	0	0	0	0	0	0	0	0	0	0	0	0	0	0	0	0	0	0	0	0	0	0	0	0	0	0	0	0	0	0	0	0	0	0	0	0
hsa-miR-518c-5p	0	0	0	0	1	0	0	0	1	0	0	0	0	0	2	0	0	1	1	0	0	1	5	0	0	0	4	4	2	1	4	0	0	1	0	0	0	0	0	0	3	0	0	8	1	0	1	1	0
hsa-miR-5193	0	0	1	1	1	1	1	0	0	0	0	0	0	0	0	0	0	2	0	0	0	0	0	0	0	0	0	0	0	0	0	1	0	0	0	1	0	0	0	0	0	0	0	0	0	0	0	0	1
hsa-miR-520c-3p	0	0	0	0	1	0	0	0	0	0	0	0	0	0	0	0	0	1	3	0	0	0	0	2	2	0	0	0	0	0	1	0	0	0	0	0	0	0	0	0	0	1	0	1	0	0	0	1	0
hsa-miR-5194	0	0	0	0	0	0	0	0	0	0	0	0	0	0	0	0	0	0	0	0	0	0	0	0	0	0	0	0	0	0	0	0	0	0	0	0	0	0	0	0	0	0	0	0	0	0	0	0	0
hsa-miR-518b	0	0	0	0	2	0	0	0	4	0	0	0	0	2	1	0	3	0	11	0	1	0	7	0	0	2	2	2	3	3	3	0	1	1	0	0	0	2	1	1	1	1	0	6	1	1	0	7	2
hsa-miR-520b-3p	0	0	0	0	1	0	0	0	0	0	0	0	0	0	0	0	0	1	3	0	0	0	0	2	2	0	0	0	0	0	1	0	0	0	0	0	0	0	0	0	0	1	0	1	0	0	0	1	0
hsa-miR-518f-3p	0	0	0	0	0	0	0	0	1	0	0	0	0	0	1	0	1	0	0	0	0	0	0	0	0	0	0	0	0	0	0	0	0	0	0	0	0	0	0	0	0	0	0	0	0	0	0	0	1
hsa-miR-5196-3p	0	0	0	0	0	0	0	0	0	0	0	0	0	0	0	0	0	0	0	0	0	0	0	0	0	0	0	0	0	0	0	0	0	0	0	0	0	0	0	0	0	0	0	0	0	0	0	0	0
hsa-miR-517a-3p	0	0	0	0	0	0	1	0	7	0	0	0	0	0	1	0	0	0	4	1	0	0	7	1	1	0	5	11	6	0	11	0	6	1	0	0	0	0	0	0	2	0	0	11	2	0	1	13	4
hsa-miR-517-5p	0	0	0	0	0	0	0	0	0	0	0	0	0	0	0	0	0	0	0	0	0	0	0	0	0	0	0	0	0	3	3	0	3	0	0	0	0	0	0	0	0	0	0	3	0	0	0	0	0
hsa-miR-524-3p	0	0	0	0	0	0	0	0	0	0	0	0	0	0	0	0	0	0	0	0	0	0	0	0	0	0	0	0	0	0	0	0	0	0	0	0	0	0	0	0	0	0	0	0	0	0	0	0	0
hsa-miR-516b-5p	0	0	0	0	0	0	0	0	3	0	0	0	0	0	0	0	2	1	4	0	0	0	2	0	1	0	2	5	2	3	1	0	0	1	0	0	0	0	1	0	0	0	0	3	4	0	0	7	1
hsa-miR-520g-3p	0	0	0	0	0	0	0	0	0	0	0	0	0	0	0	0	2	0	0	1	0	0	1	0	0	1	0	1	1	1	0	0	1	0	0	0	0	1	0	0	0	1	0	1	0	0	0	1	2
hsa-miR-517b-3p	0	0	0	0	0	0	1	0	7	0	0	0	0	0	1	0	0	0	4	1	0	0	7	1	1	0	5	11	6	0	11	0	6	1	0	0	0	0	0	0	2	0	0	11	2	0	1	13	4
hsa-miR-520d-3p	0	0	0	0	0	0	0	0	0	0	0	0	0	0	1	0	0	0	0	0	0	0	1	0	1	0	1	1	0	1	0	0	3	1	0	0	0	2	0	0	0	0	0	1	0	0	0	0	0
hsa-miR-5188	0	0	0	0	0	1	0	0	0	0	0	1	0	0	0	0	0	0	0	0	0	0	0	0	0	1	0	0	0	0	0	1	0	0	0	0	0	1	0	0	0	0	0	0	1	0	0	0	0
hsa-miR-520d-5p	0	0	0	0	0	0	0	0	0	0	0	0	0	0	0	0	0	0	0	0	0	0	0	0	0	0	0	2	0	0	0	0	0	0	0	0	0	0	0	1	0	0	0	0	0	0	0	0	0
hsa-miR-5187-5p	4	0	0	0	0	0	1	4	0	0	0	1	4	2	0	0	5	2	1	1	0	0	1	2	0	1	1	3	2	1	0	0	5	0	0	0	0	1	0	0	0	1	0	2	2	3	1	3	0
hsa-miR-521	0	0	0	0	0	0	0	0	0	0	0	0	0	0	0	0	1	0	1	0	0	0	0	0	0	0	0	0	0	0	0	0	0	0	0	0	0	0	0	0	0	0	0	0	4	0	0	1	0
hsa-miR-519d-3p	0	0	0	0	0	0	0	0	2	0	0	0	0	0	1	1	0	0	4	0	0	0	1	0	0	1	0	0	1	0	1	0	0	0	0	0	0	0	0	0	1	1	0	3	2	0	0	3	1
hsa-miR-5187-3p	0	0	0	0	0	0	0	0	0	0	0	0	0	0	0	0	0	0	0	0	0	0	0	0	0	0	0	0	0	3	0	0	0	0	0	0	0	0	0	0	0	1	0	0	0	0	0	0	0
hsa-miR-2278	0	0	0	0	0	0	0	1	0	0	0	0	0	0	0	1	0	2	2	0	0	2	1	0	0	0	2	0	0	0	0	0	0	0	0	0	0	0	0	1	0	1	0	0	0	0	1	0	0
hsa-miR-2276-3p	0	0	0	0	0	0	0	0	1	0	0	0	0	0	0	0	0	0	0	0	0	0	0	0	0	0	0	0	0	0	0	0	0	0	0	1	0	0	0	0	0	0	0	1	0	0	0	0	1
hsa-miR-2277-3p	0	1	0	0	0	0	0	0	0	0	0	0	0	2	1	1	0	1	1	1	1	0	0	0	0	2	0	1	1	2	0	1	2	1	0	2	1	2	2	1	0	2	0	1	4	1	0	2	2
hsa-miR-1976	12	39	12	17	15	41	20	10	63	15	11	18	17	28	15	20	28	33	30	29	18	17	23	29	18	48	50	55	26	36	37	28	26	19	42	10	17	41	42	10	12	14	17	79	47	22	23	24	42
hsa-miR-519e-3p	0	0	0	0	0	0	0	0	0	0	0	0	0	0	0	0	0	0	0	0	0	0	1	0	0	0	1	0	0	0	0	0	0	0	0	0	0	0	0	0	0	0	0	0	0	0	0	0	0
hsa-miR-519e-5p	0	0	0	0	0	0	0	0	0	0	0	0	0	0	0	0	1	0	0	0	0	0	0	0	0	0	0	0	0	0	0	0	0	0	0	0	0	0	0	0	0	0	0	0	0	0	0	0	0
hsa-miR-515-3p	0	0	0	0	0	0	0	0	1	0	0	0	0	0	0	0	0	0	2	0	0	0	1	0	0	0	0	0	0	0	1	0	1	0	0	0	0	0	0	0	0	0	0	1	0	0	0	0	2
hsa-miR-515-5p	0	0	0	1	0	0	0	0	1	0	0	0	0	0	0	0	5	0	0	0	0	0	0	0	0	0	0	1	2	0	0	0	0	0	0	0	0	0	0	0	1	0	0	3	0	0	0	2	0
hsa-miR-6132	0	0	0	0	0	0	0	0	0	0	0	0	0	0	0	0	0	0	0	0	0	0	0	0	0	0	0	0	0	0	0	0	0	0	0	0	0	0	0	0	0	0	0	0	0	0	0	0	0
hsa-miR-155-5p	237	1319	808	422	551	1628	1114	338	937	284	597	1033	1246	214	700	848	692	812	1872	1012	692	330	1160	1307	1920	2611	5105	3021	746	1086	3215	2070	1753	1219	1441	449	2137	2429	782	1401	1501	1042	952	4422	1428	2389	4199	3868	3365
hsa-miR-520e-3p	0	0	0	0	0	0	0	0	0	0	0	0	0	0	0	0	0	0	0	0	0	0	0	0	0	0	0	0	0	0	0	0	0	0	0	0	0	0	0	0	0	0	0	0	0	1	0	0	0
hsa-miR-498-5p	0	0	0	0	0	0	0	0	0	0	0	0	0	0	0	0	1	0	0	0	0	0	0	0	1	0	0	0	0	1	1	0	0	0	1	0	0	0	0	0	0	0	0	0	0	0	0	0	2
hsa-miR-512-3p	0	0	0	1	0	0	0	0	3	0	0	0	0	0	2	1	10	0	7	1	2	0	5	0	0	2	1	3	3	3	2	1	4	1	0	0	0	0	1	0	1	0	0	1	0	1	0	3	2
hsa-miR-512-5p	0	0	0	0	0	0	0	0	0	0	0	0	0	0	0	0	1	0	0	0	0	0	0	0	1	0	1	0	0	0	1	0	0	0	0	1	0	0	1	0	0	0	0	0	0	0	0	0	0
hsa-miR-181d-5p	174	35	15	143	31	32	21	133	27	15	13	52	65	9	41	23	81	129	126	119	45	42	21	56	41	155	83	108	99	69	317	49	69	19	54	18	34	55	15	31	177	29	44	340	277	81	73	306	99
hsa-miR-6129	0	0	0	0	0	0	0	0	0	0	0	0	0	0	0	0	0	0	0	0	0	0	0	0	0	0	0	0	0	0	0	0	0	0	0	0	0	0	0	0	0	0	0	0	0	0	0	0	0
hsa-miR-497-5p	99	110	32	190	82	43	67	102	44	79	49	101	67	6	24	30	166	78	16	108	29	25	17	62	43	91	131	71	34	26	23	37	18	10	82	17	68	91	19	23	8	45	16	144	101	18	28	365	64
hsa-miR-520f-3p	0	0	0	0	1	0	0	0	0	0	0	0	0	1	0	0	6	0	3	0	0	2	2	0	0	0	0	0	0	5	2	1	1	0	0	0	0	5	0	0	0	1	0	2	0	0	0	1	5
hsa-miR-525-3p	0	0	0	0	0	0	0	0	0	0	0	0	0	0	0	0	0	0	2	0	0	0	1	0	0	0	0	0	0	0	1	0	0	0	0	0	0	1	0	0	1	0	0	1	0	0	0	0	0
hsa-miR-525-5p	0	0	0	0	0	0	0	0	2	0	0	0	0	1	0	0	0	0	0	0	1	0	1	0	1	0	1	0	0	0	4	0	2	0	0	1	0	0	2	0	0	0	0	3	0	0	0	0	1
hsa-miR-519b-3p	0	0	0	0	0	0	0	0	0	0	0	0	0	0	0	1	0	0	0	0	0	0	0	0	0	0	1	1	0	0	0	0	0	1	0	0	0	1	0	0	0	0	0	1	0	0	0	0	2
hsa-miR-526b-3p	0	0	0	0	0	0	0	0	0	0	0	0	0	0	0	0	0	1	0	0	0	0	0	1	0	0	0	0	0	0	0	0	0	0	0	0	0	0	0	0	1	0	0	0	0	0	0	1	0
hsa-miR-526b-5p	0	0	0	1	1	0	0	0	7	0	0	0	0	2	1	2	5	2	3	0	0	0	11	1	4	0	13	17	2	1	13	1	10	0	0	0	1	0	2	0	2	1	1	17	10	0	1	11	5
hsa-miR-520a-3p	1	0	0	0	1	0	0	1	2	1	0	0	0	0	0	0	4	0	4	0	0	0	3	0	0	0	3	5	1	2	0	1	5	0	0	0	1	0	1	0	0	1	0	4	1	1	2	7	3
hsa-miR-520a-5p	0	0	0	0	0	0	0	0	2	0	0	0	0	0	0	1	3	0	4	0	0	0	0	0	0	0	1	1	1	0	4	0	1	0	0	0	0	0	0	0	0	0	0	2	0	0	0	1	0
hsa-miR-519c-3p	0	0	0	0	0	0	0	0	0	0	0	0	0	0	0	0	0	0	1	0	0	0	0	0	0	0	0	0	1	1	0	0	0	0	0	0	0	0	0	0	0	0	0	1	0	0	0	0	1
hsa-miR-146b-5p	585	2138	488	577	733	3089	1402	2520	912	1705	765	2531	1388	1093	1934	3041	1886	12776	6589	3248	1051	1176	1597	2834	8154	4296	6321	3724	2861	2667	6507	3563	2080	2943	2589	1207	7141	5573	2035	2192	4004	4356	3288	5336	3749	2106	7371	7690	5235
hsa-miR-511-5p	13	46	14	8	18	19	35	36	14	14	9	26	24	29	16	7	54	184	245	8	5	12	7	25	33	42	140	53	26	44	46	22	10	29	11	50	51	62	35	53	17	33	5	48	54	14	50	88	58
hsa-miR-491-5p	11	10	7	4	7	0	9	7	11	4	2	2	8	3	1	6	10	1	5	2	2	1	5	1	3	3	8	6	2	2	1	2	5	3	8	1	3	7	2	3	0	2	1	10	12	0	1	16	1
hsa-miR-490-3p	303	11	7	987	16	0	16	237	1	30	6	12	3	0	3	0	39	0	0	2	0	0	2	3	6	59	18	21	28	0	0	1	0	0	34	0	9	2	3	3	1	0	0	2	26	0	1	36	0
hsa-miR-489-3p	0	0	2	0	2	0	0	0	0	1	1	0	1	1	0	1	2	0	0	1	0	0	0	0	0	1	0	4	1	1	2	0	0	0	0	0	0	1	0	3	0	0	2	4	3	0	0	1	0
hsa-miR-488-5p	3	0	0	1	1	0	0	1	0	0	0	0	0	0	0	0	0	0	0	2	0	0	0	0	0	1	3	0	0	0	0	0	0	0	2	0	0	0	0	0	0	0	0	1	5	0	0	6	0
hsa-miR-3942-3p	0	0	0	0	1	0	0	0	0	0	0	0	0	0	0	0	0	0	0	0	0	0	0	0	0	0	1	0	0	0	2	0	1	0	0	0	0	0	0	0	0	0	0	0	0	0	0	1	0
hsa-miR-3944-5p	0	0	0	0	0	0	0	0	0	0	0	0	0	0	0	0	1	0	0	0	0	1	0	0	0	0	0	0	0	0	0	0	0	0	0	0	0	0	0	1	0	0	0	0	1	0	0	0	0
hsa-miR-4423-5p	1	1	1	0	2	1	0	0	0	0	0	0	0	0	0	0	0	0	2	0	0	0	1	0	0	0	0	1	0	0	0	0	0	0	0	0	0	0	1	1	0	0	0	0	5	0	0	0	0
hsa-miR-4446-5p	0	0	0	0	0	0	0	0	0	0	0	0	0	0	0	0	0	0	0	0	0	0	0	0	0	0	0	0	0	0	0	0	0	0	0	0	0	0	0	0	0	0	0	0	0	0	0	0	0
hsa-miR-4474-5p	0	0	0	0	0	0	0	0	0	0	0	0	0	0	0	0	0	0	0	0	0	0	0	0	0	0	0	0	0	0	0	0	0	0	0	0	0	0	0	0	0	0	0	0	0	0	0	0	0
hsa-miR-4520-5p	0	0	0	0	0	0	0	0	0	0	0	1	0	0	0	0	0	0	0	0	0	0	1	0	0	0	0	0	0	0	0	0	0	0	0	0	0	0	0	0	0	0	0	0	0	0	0	0	0
hsa-miR-4529-5p	0	0	0	0	0	0	0	0	0	0	0	0	0	0	0	0	0	0	0	0	0	0	0	0	0	0	1	0	0	0	0	0	0	0	0	0	0	0	0	0	0	0	0	0	0	0	0	0	0
hsa-miR-193b-3p	328	172	110	595	206	139	157	248	78	145	163	460	340	380	954	384	400	2809	408	240	121	516	390	427	414	449	276	1255	484	416	1691	536	541	444	368	368	1003	531	889	643	373	442	164	2202	842	415	168	642	1215
hsa-miR-7705	0	9	1	3	5	1	2	1	0	1	2	1	1	1	5	1	2	12	3	1	13	3	14	3	3	13	9	16	5	6	13	10	19	2	3	1	4	3	4	6	13	3	11	11	10	8	5	5	7
hsa-miR-496	7	6	1	3	0	3	1	6	2	10	0	5	4	9	6	16	15	3	1	1	4	16	0	5	8	5	3	11	13	6	0	2	2	0	3	1	9	11	9	4	0	11	4	21	25	1	2	33	29
hsa-miR-7706	14	7	0	3	1	6	2	4	6	1	1	7	5	4	6	4	5	1	16	12	5	7	27	6	7	9	9	4	10	3	2	3	29	1	9	4	2	4	40	3	15	4	8	13	20	4	3	10	8
hsa-miR-495-3p	32	104	31	29	32	12	40	85	12	35	9	47	61	19	24	26	66	25	8	22	11	48	6	31	25	33	37	31	29	32	41	12	9	4	21	17	32	85	25	12	5	28	18	80	96	8	31	86	98
hsa-miR-494-3p	8	17	4	2	12	4	1	11	0	5	1	3	6	2	10	22	39	2	0	5	2	10	1	19	5	13	8	13	13	14	2	7	2	1	3	4	16	31	9	2	1	10	8	45	21	1	6	28	37
hsa-miR-432-3p	0	0	0	0	0	0	0	0	0	0	0	0	0	0	0	0	0	0	0	0	0	0	0	0	0	0	0	0	0	0	0	0	0	0	0	0	0	0	0	0	0	0	0	0	0	0	0	0	0
hsa-miR-432-5p	35	46	10	15	3	13	12	96	12	14	9	18	27	15	21	24	84	24	2	17	10	32	2	26	13	20	39	50	38	9	28	14	12	8	30	9	21	64	21	12	4	16	11	98	88	16	21	185	120
hsa-miR-493-5p	7	34	16	5	11	7	17	15	7	22	14	33	24	27	10	77	69	61	10	17	10	113	12	13	26	16	20	62	64	46	24	17	10	13	14	11	38	38	36	17	6	47	23	222	144	8	26	144	119
hsa-miR-492	0	1	1	0	0	0	0	0	0	0	0	0	0	0	0	0	0	0	0	0	0	0	0	0	0	1	0	0	1	0	0	0	0	0	0	0	0	0	0	0	2	0	0	0	0	0	0	0	0
hsa-miR-202-3p	0	0	1	0	0	0	0	0	0	0	0	0	5	0	0	0	2	0	0	0	0	0	0	0	0	0	0	0	0	0	0	1	0	0	0	0	0	0	0	0	0	0	0	0	0	0	0	3	1
hsa-miR-202-5p	0	1	10	6	10	0	4	3	0	18	25	3	8	0	1	0	1	1	1	2	0	0	0	0	2	1	0	0	0	0	0	2	0	1	0	0	0	2	1	0	0	0	0	1	2	1	1	6	3
hsa-miR-3664-3p	1	1	2	0	0	0	0	0	0	0	0	0	0	0	0	0	0	0	2	0	0	0	0	0	0	0	0	0	0	0	0	0	1	0	1	3	0	1	4	0	0	0	0	0	1	0	0	0	0
hsa-miR-3677-5p	5	3	1	1	0	1	0	0	2	0	0	3	1	3	1	1	6	3	5	1	0	1	2	0	4	3	2	6	1	4	0	0	7	0	2	2	1	1	16	1	0	4	0	5	2	4	0	7	4
hsa-miR-3682-5p	0	0	0	0	0	1	0	0	0	0	0	0	0	0	0	0	0	0	0	0	0	0	0	0	0	0	0	0	0	0	0	0	1	0	0	0	0	0	0	0	0	0	0	0	0	0	0	0	0
hsa-miR-3691-3p	0	0	0	0	0	0	0	0	0	0	0	0	0	0	0	0	0	0	0	0	0	0	0	0	0	1	0	0	0	0	0	0	1	0	0	0	0	0	1	0	0	0	0	0	0	0	0	0	0
hsa-miR-3913-3p	1	0	0	0	0	2	0	0	0	1	0	0	0	0	0	1	0	0	2	1	0	0	1	0	0	0	0	3	0	0	0	0	0	1	0	0	1	1	1	1	1	0	0	5	1	0	0	1	2
hsa-miR-3150b-5p	0	0	0	0	0	0	0	0	0	0	0	0	1	0	0	0	1	0	0	0	0	0	0	1	0	0	0	1	0	0	0	0	0	0	0	0	0	0	0	0	0	1	0	0	0	0	0	0	0
hsa-miR-3922-5p	0	0	0	1	0	0	0	0	0	0	0	0	0	0	0	0	0	0	0	0	0	0	0	0	0	0	0	2	0	0	0	0	1	0	0	1	0	1	0	0	0	1	0	2	0	0	0	0	0
hsa-miR-3925-3p	0	0	0	0	0	0	0	0	0	0	0	0	0	0	0	0	0	0	1	0	0	0	0	0	0	0	0	0	0	0	0	0	0	0	0	0	0	0	0	0	0	0	1	2	0	0	0	0	0
hsa-miR-3940-5p	0	0	0	0	0	1	0	1	1	1	0	2	0	4	2	0	0	3	1	0	0	3	2	0	0	0	4	4	0	2	0	1	30	3	0	0	0	3	4	2	1	0	1	7	14	1	0	0	2
hsa-miR-7702	10	2	1	4	1	4	0	3	1	0	0	0	4	1	1	2	3	1	12	3	0	0	3	7	8	8	4	18	0	2	31	6	10	5	2	0	2	10	1	1	4	1	0	1	3	2	6	2	10
hsa-miR-7703	0	0	0	0	0	0	0	0	0	0	0	0	0	0	0	0	0	1	0	0	0	0	0	0	0	0	0	1	0	0	0	0	0	0	0	0	0	0	0	0	0	0	0	0	0	2	0	0	0
hsa-miR-3944-3p	0	2	0	0	0	4	0	0	4	0	1	2	0	2	2	2	0	0	1	1	0	0	0	0	5	2	2	1	0	0	0	0	2	0	1	0	0	0	2	1	0	2	2	0	4	0	0	0	0
hsa-miR-4634	0	0	0	0	0	0	1	0	0	0	0	0	0	0	0	0	0	0	0	0	0	0	0	0	0	0	0	0	0	0	0	0	0	0	0	0	0	0	0	0	0	0	0	0	0	0	0	0	0
hsa-miR-4635	0	0	0	0	0	0	0	0	0	0	0	0	0	0	0	0	0	0	0	0	0	0	0	0	0	0	0	0	0	0	1	0	0	0	0	1	0	0	0	0	0	0	0	0	0	0	0	0	0
hsa-miR-376c-5p	0	2	3	2	0	0	1	2	0	2	0	4	2	1	0	2	8	2	0	1	2	3	2	4	4	4	3	5	3	7	4	2	4	0	0	3	3	8	2	2	1	2	4	13	1	0	1	4	2
hsa-miR-4636	1	1	0	1	1	2	0	1	2	0	0	2	1	0	0	1	4	1	1	1	1	0	0	2	1	2	3	1	2	1	1	0	0	0	0	0	0	0	2	1	3	2	0	5	2	0	1	5	1
hsa-miR-3157-3p	0	0	0	2	1	0	1	0	1	1	2	1	1	0	0	0	4	0	2	0	1	0	0	1	0	1	2	2	1	1	1	0	0	0	2	0	0	0	2	0	0	3	0	2	0	1	1	0	0
hsa-miR-4637	0	0	0	0	0	0	0	0	0	0	0	0	0	0	0	0	0	0	1	0	0	0	0	0	0	0	0	0	0	0	0	0	0	0	0	0	0	0	0	0	0	0	0	1	0	0	0	0	0
hsa-miR-3158-5p	0	0	1	0	0	0	0	0	0	0	0	2	1	0	0	0	4	0	1	2	1	0	1	0	0	0	0	0	0	0	0	0	0	1	0	1	0	0	0	0	0	1	5	3	1	0	0	0	0
hsa-miR-4638-5p	0	0	0	0	0	0	0	1	0	0	0	0	0	0	0	0	0	0	0	0	0	0	0	0	0	1	0	0	0	0	0	0	0	0	0	1	1	0	0	0	0	0	0	1	5	1	1	0	0
hsa-miR-4638-3p	1	0	0	0	0	2	1	0	2	1	0	0	1	1	0	0	0	2	1	0	3	1	4	1	3	1	1	6	4	2	2	3	8	2	3	3	0	3	2	2	0	3	0	4	12	2	1	2	5
hsa-miR-3160-5p	0	1	0	0	0	0	0	0	0	0	0	0	0	0	0	0	1	0	0	0	0	0	0	0	0	0	0	0	0	0	0	0	0	0	0	0	0	0	0	0	0	0	0	0	0	0	0	0	0
hsa-miR-3162-3p	0	0	0	0	0	0	0	0	0	0	0	0	0	0	0	0	0	0	0	0	0	0	0	0	0	0	0	0	0	0	1	0	1	0	0	0	0	0	1	0	0	0	0	0	0	0	0	0	0
hsa-miR-4639-5p	0	0	0	0	0	0	0	0	0	0	0	0	0	0	0	0	0	0	0	0	0	0	0	0	0	0	0	0	0	0	0	0	0	0	0	0	0	0	0	0	0	0	0	0	0	0	0	0	0
hsa-miR-3173-5p	3	1	1	1	1	4	0	3	2	1	1	0	0	3	0	0	7	3	1	7	1	1	0	1	1	2	1	3	1	3	1	2	3	1	6	2	2	2	14	2	0	0	2	2	4	1	0	3	3
hsa-miR-4639-3p	0	0	0	0	0	0	0	0	0	0	0	0	0	0	0	0	0	0	0	0	0	0	0	0	0	0	0	0	0	0	0	0	0	0	0	0	0	0	0	0	0	0	0	0	0	0	0	0	0
hsa-miR-4640-5p	0	0	0	0	0	1	0	0	1	0	0	0	2	1	0	3	0	3	0	1	0	1	3	0	1	1	0	6	1	1	1	0	4	2	0	1	0	1	3	1	1	1	1	2	6	1	2	1	0
hsa-miR-3177-5p	0	0	0	0	0	0	0	0	0	0	0	0	0	0	0	0	0	0	0	0	0	0	1	0	0	0	0	0	0	0	0	0	0	0	0	0	0	0	0	0	0	0	0	0	0	0	0	0	0
hsa-miR-3187-5p	0	0	0	0	0	0	0	1	1	0	0	1	0	0	0	0	1	1	0	0	0	1	0	0	0	0	1	1	0	0	0	0	2	1	0	0	0	1	0	0	0	0	1	0	1	0	0	0	2
hsa-miR-3189-5p	0	0	0	0	0	0	0	0	0	0	0	0	0	0	0	0	0	0	0	0	0	0	0	0	0	0	0	0	0	0	0	0	0	0	0	0	0	0	0	0	0	0	0	0	0	0	0	0	0
hsa-miR-3194-3p	0	0	1	0	0	0	0	0	0	0	0	0	2	0	0	0	0	1	0	0	0	0	0	0	1	0	0	3	0	0	0	1	1	0	1	0	0	0	0	0	0	1	0	2	1	0	0	0	0
hsa-miR-3619-3p	0	0	2	0	0	0	0	0	2	0	0	0	0	1	0	0	0	6	0	1	1	0	1	0	1	2	0	1	0	0	0	1	3	0	1	0	1	0	0	0	0	0	0	1	0	3	0	2	3
hsa-miR-200c-3p	281	64764	43650	21873	65291	135898	52335	293	81160	46246	45853	44755	34704	40103	11959	13536	23214	57809	193	45205	65058	22005	64911	33048	20080	129717	26650	33972	87334	102567	43232	91843	29622	37980	35713	24441	18837	42842	51788	19159	21565	58610	97073	57239	37242	52669	18911	12523	41977
hsa-miR-381-5p	0	6	2	0	3	2	2	2	0	5	0	3	0	1	1	0	10	0	1	3	2	0	0	1	2	2	3	3	4	0	2	1	0	0	1	2	2	5	8	1	0	4	0	7	6	0	1	7	4
hsa-miR-205-5p	106	522	45	56	1277	88	46	125	17	73	24	19478	33741	59995	34621	30203	60539	46270	6123	102595	37528	65630	45770	38729	31227	154846	27329	52185	20864	94065	65876	55655	31460	33795	85557	49815	62544	39164	91812	56490	18807	32585	36405	70215	66042	94792	31176	4944	47277
hsa-miR-1197	0	0	0	0	0	0	0	0	0	0	0	0	0	0	0	0	0	1	0	0	0	1	0	0	0	0	0	0	0	0	0	0	0	0	1	0	0	0	1	0	0	1	0	0	0	1	0	1	0
hsa-miR-210-3p	375	1008	688	144	696	868	403	215	2054	328	477	630	1137	5157	2092	1557	1339	6662	6770	1728	1676	2717	3982	1673	4234	801	2354	4178	6483	5726	4182	5219	2717	5629	739	718	1946	611	12952	6281	437	1387	2166	5729	6140	1073	1562	275	2458
hsa-miR-203a-3p	1454	85722	19238	10807	21383	61664	40605	824	122009	26267	13474	584537	1281380	499581	414734	42581	32033	74731	595	69468	207659	519681	354344	204159	246636	22059	80340	626803	776942	371490	132613	27866	84537	301276	346741	207144	100923	379814	815132	127113	78489	126549	57402	637653	114341	34714	105185	41127	122475
hsa-miR-204-5p	52	37	360	207	294	3	205	125	2	149	325	23	12	0	0	2	9	0	1	11	13	1	1	6	8	18	29	2	5	5	4	101	2	2	7	36	5	25	1	0	0	63	3	8	20	2	2	66	6
hsa-miR-187-3p	647	7	4	3	7	16	1	276	0	0	0	18	102	305	108	67	845	2	6	124	55	149	74	28	21	377	185	1742	251	1391	13	62	60	174	279	803	45	40	137	327	20	1	2	20	1454	11	18	635	228
hsa-miR-199b-5p	669	674	294	794	411	223	359	1053	302	459	248	535	355	297	280	1064	1017	925	35	684	243	876	161	757	435	613	1397	823	1066	673	882	316	173	168	543	210	886	672	352	244	91	885	352	3772	1812	321	866	3560	1037
hsa-miR-182-3p	0	0	0	0	0	1	1	0	0	0	0	0	0	0	0	0	2	2	0	0	0	0	0	0	0	3	1	1	1	1	0	0	0	0	0	0	0	0	0	0	0	0	1	0	0	0	0	0	0
hsa-miR-183-5p	1731	11062	9429	3262	13224	12143	7705	620	5667	12166	6192	34959	13249	28557	33455	3427	5679	25690	54726	22737	27926	132141	50059	29239	5715	83126	16358	26476	51873	63725	6469	56346	4304	22870	12125	90352	19275	15175	35092	13975	38166	33407	91201	14086	25696	13237	4403	5689	9778
hsa-miR-1306-3p	5	4	1	4	6	2	5	4	3	2	0	1	4	6	4	5	4	13	9	1	2	4	5	2	2	9	3	7	9	5	2	2	23	6	2	3	4	3	29	5	9	7	1	9	35	3	1	7	9
hsa-miR-1307-3p	5118	2792	1186	1780	2176	5067	1679	2750	5263	2382	911	2180	2895	6566	3210	3073	2668	3243	5128	4782	4351	4551	7016	4982	7003	7119	7363	4325	4270	6402	6639	7669	8484	5381	5449	4491	2312	3357	10699	2512	1798	6571	5070	4814	11543	5213	3016	3730	6232
hsa-miR-211-5p	0	0	0	0	0	0	0	0	0	0	1	0	1	1	0	0	0	0	0	2	0	0	0	0	4	8	0	0	0	0	0	0	0	0	24	0	0	1	0	0	0	0	4	0	0	0	0	0	0
hsa-miR-1322	0	0	0	0	0	0	0	0	0	0	0	0	0	0	0	0	0	0	1	0	0	0	0	0	0	0	0	0	0	0	0	0	0	0	0	0	0	0	0	0	0	0	0	0	0	0	0	0	0
hsa-miR-212-3p	12	16	6	9	6	20	6	9	22	11	4	23	15	10	11	20	41	14	54	11	4	17	3	17	14	28	31	45	16	23	38	17	10	1	22	7	18	46	18	7	6	10	5	68	22	12	13	47	59
hsa-miR-221-3p	422	964	292	416	529	2175	425	373	1332	513	292	1127	1376	653	1246	717	901	2464	3966	925	878	535	573	1171	441	1656	983	1200	836	1258	2265	977	2346	373	2495	1359	898	2155	1268	3181	456	1155	351	4559	3505	791	610	1741	2010
hsa-miR-632	0	0	0	0	0	1	1	0	4	0	1	0	0	1	0	0	1	0	0	1	1	0	0	0	1	2	0	1	1	1	0	1	1	0	0	0	0	2	0	0	1	0	1	5	1	1	0	0	0
hsa-miR-218-5p	1179	125	57	365	122	28	109	487	6	81	71	295	160	68	72	72	592	100	72	112	99	82	57	174	115	278	412	228	163	34	115	107	34	50	203	59	182	177	71	100	51	267	57	349	380	61	111	1695	98
hsa-miR-33b-5p	0	5	8	0	2	4	0	0	0	2	4	5	2	2	6	4	7	2	2	6	1	9	30	11	1	12	6	7	8	14	8	21	20	4	4	5	3	8	46	2	5	7	3	8	19	9	0	5	2
hsa-miR-219a-5p	2	12	2	4	4	5	0	1	1	7	4	6	7	5	3	2	2	16	2	17	3	4	1	10	3	21	3	7	12	6	2	8	3	4	5	6	1	4	5	3	7	10	3	7	10	4	3	7	12
hsa-miR-216a-5p	0	2	0	2	3	0	3	3	4	3	0	0	7	0	0	0	4	0	0	2	0	0	0	1	1	13	6	0	2	0	2	2	2	0	4	1	0	6	1	1	0	1	0	2	3	0	0	30	4
hsa-miR-217-5p	57	91	54	172	212	96	72	151	412	151	18	61	59	3	23	26	347	5	59	169	9	19	5	178	166	174	204	58	145	42	46	301	9	18	90	9	132	302	36	34	14	93	32	49	127	14	53	774	205
hsa-miR-214-3p	31	26	4	28	11	16	6	45	8	10	1	23	8	14	11	58	127	49	3	12	16	34	9	38	7	63	80	76	76	99	25	11	6	7	43	15	64	46	31	15	9	42	18	211	69	5	32	212	83
hsa-miR-215-5p	16	537	547	111	456	50098	233	33	8801	234	107	20	55	13	18	20	22	14	39	6	32	40	32	1	7	20	6	9	26	13	9	14	20	8	17	12	22	17	18	11	22	12	7	356	13	4	11	26	28
hsa-miR-181a-3p	209	449	77	139	83	508	98	266	217	64	34	418	356	405	266	625	777	702	2879	695	249	725	138	466	332	452	718	1240	628	393	1396	584	551	328	562	270	356	1010	433	259	203	783	316	2191	1845	287	501	990	1208
hsa-miR-639	0	0	0	0	1	0	0	1	1	0	0	2	1	0	1	1	0	0	0	1	1	4	2	0	1	1	2	0	0	0	0	3	2	2	0	0	1	1	0	0	5	0	0	1	0	3	0	0	0
hsa-miR-637	0	0	0	0	0	0	0	0	0	0	0	0	0	0	0	0	0	0	0	0	0	0	0	0	0	0	0	0	0	0	0	0	0	0	0	0	0	0	0	0	0	0	0	0	0	0	0	0	0
hsa-miR-636	0	0	0	0	0	0	0	0	0	0	0	0	0	2	1	0	0	2	0	0	3	0	3	2	0	0	1	0	1	0	1	1	1	2	2	3	1	1	1	0	0	2	0	2	5	0	2	3	0
hsa-miR-222-3p	109	325	109	90	141	560	118	93	432	190	91	237	264	139	412	149	195	668	1153	314	310	150	178	341	142	383	295	355	272	414	704	296	407	150	459	288	227	546	249	1347	204	235	140	794	748	204	242	257	395
hsa-miR-125a-3p	13	4	2	20	6	1	4	8	12	1	6	12	6	6	8	8	104	23	10	15	7	10	2	6	6	32	24	10	7	14	29	6	20	9	47	17	7	21	33	11	1	22	7	41	63	43	9	39	43
hsa-miR-1277-3p	1	4	8	0	4	2	3	0	0	9	3	2	2	2	10	3	12	2	8	9	4	1	9	2	5	7	5	10	4	6	6	4	6	2	1	4	6	3	14	3	2	2	3	7	11	1	4	2	3
hsa-miR-30c-5p	10378	3998	5882	7629	7746	2718	4079	5335	2715	5279	3708	2240	2634	724	1162	879	4125	2669	1267	4148	2994	899	1647	3411	1436	3739	5613	1743	1955	1685	1571	3052	529	1051	2970	769	1884	3322	939	3670	1904	976	2385	2274	3592	1754	2434	7708	1971
hsa-miR-125b-2-3p	46	27	4	147	17	10	19	107	19	18	6	214	165	50	23	77	35	15	2	28	9	47	9	33	23	51	69	39	23	151	16	21	13	8	122	2	12	106	9	21	6	46	276	179	37	96	41	261	153
hsa-miR-30d-5p	47612	26428	18885	45476	39038	31214	23266	40747	34771	32404	20894	33416	27794	6515	8256	8746	15907	12691	17341	13131	11299	13442	29689	17786	8230	43139	17717	20844	36126	18847	11733	10913	13255	7724	15821	7729	7701	24096	12806	10720	7022	19624	6896	33605	35186	12253	8926	57325	18669
hsa-miR-127-5p	133	514	267	112	228	168	180	254	177	333	90	297	384	274	250	486	872	298	97	335	137	1216	203	222	460	383	603	1056	558	491	533	274	363	180	267	242	545	771	608	285	80	751	342	2536	1129	245	364	876	688
hsa-miR-129-5p	160	41	52	118	109	4	87	123	3	65	48	11	13	2	1	1	15	11	3	5	4	32	0	22	4	47	16	5	7	42	4	13	1	4	4	7	28	1	5	1	5	27	2	6	41	3	2	66	14
hsa-miR-148a-3p	26369	252768	643355	294769	1088925	112381	735994	44350	590020	696294	683590	70099	65220	35863	21637	65697	39477	84348	56786	70832	36816	46716	38172	47781	79845	60428	62390	89030	91498	77940	119148	44792	64044	38387	45769	17550	77601	126861	35720	22937	16370	101873	54205	268816	72733	37233	65255	113096	203262
hsa-miR-129-2-3p	2	8	8	9	3	0	9	4	0	9	4	2	2	0	0	0	0	0	2	1	0	2	0	2	0	8	1	0	0	2	1	1	0	0	0	1	0	0	0	0	0	0	0	0	2	0	0	4	2
hsa-miR-1278	0	0	0	0	1	1	0	0	0	0	0	0	0	0	1	1	0	0	0	1	0	0	0	0	0	0	0	0	0	0	0	0	0	0	0	1	0	0	0	0	0	0	0	0	0	0	0	1	1
hsa-miR-136-3p	31	113	31	43	44	16	45	53	11	52	30	62	86	32	19	43	110	35	8	32	6	70	9	34	28	44	20	49	48	33	31	23	12	12	36	15	44	81	42	24	7	46	15	279	77	17	43	122	97
hsa-miR-138-1-3p	0	0	0	1	0	0	0	0	0	0	0	5	1	0	0	0	0	0	3	0	0	0	0	0	0	3	0	0	2	0	1	0	0	3	0	1	1	1	0	0	0	0	0	0	3	0	1	0	1
hsa-miR-146a-3p	0	4	0	0	0	0	0	0	4	0	0	0	1	0	0	7	0	7	0	4	15	0	0	2	0	1	0	7	1	0	0	4	3	2	0	4	2	0	0	0	4	6	3	0	0	3	7	2	0
hsa-miR-1281	0	0	0	0	0	0	0	0	0	0	0	0	0	0	0	0	0	0	0	0	0	0	0	0	0	0	0	0	0	0	0	0	0	0	0	0	0	0	0	0	0	0	0	0	0	0	0	0	0
hsa-miR-149-3p	1	0	0	0	0	0	0	0	0	0	0	6	3	2	0	2	0	11	3	3	1	6	3	0	3	1	1	1	1	22	2	0	3	1	2	2	0	2	4	1	0	9	1	0	6	1	0	1	1
hsa-miR-1276	0	0	1	0	2	2	0	0	0	1	0	0	3	0	1	0	1	0	1	1	0	0	0	0	0	2	0	1	1	2	0	0	0	2	0	1	0	3	6	2	0	2	0	0	1	0	0	0	1
hsa-miR-144-5p	1860	1009	187	685	400	691	321	1645	30	267	383	1102	503	2355	56	1243	227	488	1594	143	1037	87	470	424	153	78	153	183	149	1240	92	104	600	332	133	2254	1839	681	372	83	43	949	141	6043	602	248	19	2992	2777
hsa-miR-145-3p	2365	448	80	2738	196	86	185	2179	61	239	97	1065	1229	37	146	87	1712	66	91	117	40	105	22	641	306	791	921	722	538	73	102	205	12	22	286	56	322	813	161	247	84	142	117	310	682	34	109	2913	414
hsa-miR-188-3p	0	1	1	0	2	0	0	1	2	1	0	0	1	3	1	1	4	2	2	2	1	0	2	1	1	5	2	2	1	1	4	2	2	1	0	0	1	4	4	1	0	5	0	0	2	2	0	2	2
hsa-miR-34a-5p	413	871	220	366	317	786	193	375	808	323	142	469	340	331	284	344	463	1237	284	361	203	260	254	486	287	1111	587	674	367	419	819	390	270	243	505	268	490	518	320	246	215	475	510	2425	834	224	391	821	651
hsa-miR-1252-5p	0	0	0	0	0	0	0	0	0	0	0	0	0	0	0	0	0	0	0	0	0	0	0	0	0	0	0	0	0	0	0	0	0	0	0	0	0	0	1	0	0	0	0	0	0	0	0	0	0
hsa-miR-181a-5p	3043	4045	721	1984	1911	5375	1261	2938	2154	1315	983	2564	2455	1704	1851	3927	3347	10944	18234	6972	2177	3569	2151	2848	2705	4299	4825	10106	6683	3766	12866	3538	8891	1711	2963	1811	3651	5428	2131	2720	2031	4198	2864	49813	10280	2690	4043	9645	5493
hsa-miR-193a-5p	1566	334	189	1621	542	297	363	1537	906	370	458	808	1232	538	857	388	1106	1826	443	579	480	731	419	234	701	977	494	2182	598	579	780	161	1132	255	886	323	415	905	944	714	548	574	685	4238	2150	564	516	3131	1147
hsa-miR-10a-5p	367416	136154	27816	388856	64016	141028	68798	304087	116199	70696	36803	53378	94588	14184	19519	19000	96089	30892	46649	28248	12874	74766	10889	49682	52239	79110	64993	145354	109805	32326	38397	30538	19235	21826	34606	14750	75261	69311	35976	31891	12569	71159	53138	161523	155761	12287	62956	132206	46341
hsa-miR-195-3p	56	25	5	84	11	2	10	50	4	7	8	19	24	1	5	3	20	10	2	15	7	4	1	12	8	17	17	9	8	8	1	3	6	4	8	2	8	12	5	5	1	5	4	19	13	4	5	71	12
hsa-miR-10b-5p	160104	60829	26989	94826	42691	22597	57712	178635	22597	51825	22887	191536	145412	50267	50967	20640	105700	26321	68875	86635	35371	75787	35990	115878	67192	46753	55594	70839	63717	134312	96047	91213	77162	65696	59408	43544	45893	132495	61286	62071	14604	155667	40404	129582	50816	32719	68578	94038	136986
hsa-miR-664a-5p	15	8	7	11	11	10	7	10	22	3	8	7	6	0	2	9	15	8	9	8	2	4	4	8	0	15	12	12	7	3	6	5	1	6	21	3	5	6	1	3	9	4	5	11	12	2	8	32	4
hsa-miR-147a	0	0	0	0	0	0	0	0	0	0	0	0	0	0	0	0	0	0	0	0	0	0	0	0	0	0	0	0	0	0	0	0	0	0	0	0	0	0	0	0	0	0	0	0	0	0	0	0	0
hsa-miR-664a-3p	185	132	182	431	215	118	180	177	156	130	169	147	164	53	42	31	356	90	77	142	46	81	67	154	58	250	121	169	73	92	97	107	36	71	236	18	140	175	123	37	70	81	69	198	173	104	113	317	109
hsa-miR-7-5p	4	25	16	9	29	29	12	0	19	13	19	1	1	5	4	34	5	225	10	7	2	2	11	28	7	41	4	6	4	10	17	11	99	19	18	2	5	10	11	19	5	9	5	23	14	5	3	16	33
hsa-miR-139-5p	645	431	183	2695	464	188	301	770	202	395	180	970	728	69	49	64	302	125	101	180	43	43	54	343	151	215	347	142	81	109	133	176	102	44	426	34	69	722	82	97	29	80	52	272	434	61	100	1435	244
hsa-miR-182-5p	10179	51166	52331	18437	63681	40265	42897	4503	24877	51721	35959	92947	33391	51321	63044	10214	11593	83895	144478	62108	65825	194171	114552	65091	12477	193607	38997	67531	124459	125515	13311	203482	12220	66681	30282	121303	61509	26331	49576	50680	121735	63182	247582	37690	31190	30635	17290	12002	21122
hsa-miR-1284	0	3	0	0	1	0	1	0	0	0	0	1	0	3	0	0	2	0	1	5	3	0	0	1	0	2	0	0	1	1	0	0	1	0	0	0	1	4	3	0	0	0	2	1	2	0	1	3	3
hsa-miR-150-3p	1	1	0	2	1	6	2	2	14	0	4	4	15	0	1	1	2	0	0	1	2	0	0	1	0	5	9	7	1	1	11	3	2	1	4	1	0	16	2	0	2	2	1	7	3	6	1	6	8
hsa-miR-1288-3p	1	0	0	1	0	4	0	0	1	2	0	0	0	2	0	0	0	0	2	1	2	1	2	1	1	1	0	1	0	0	2	1	2	0	1	1	0	5	0	0	0	0	2	1	4	1	1	4	4
hsa-miR-181b-5p	657	904	170	367	359	1316	258	765	458	267	176	511	545	246	730	755	994	2563	7899	1193	567	721	513	712	675	1185	968	2197	988	812	3228	1459	3222	542	869	462	751	1420	616	974	662	1267	778	7150	3517	696	801	1341	1711
hsa-miR-185-3p	1	11	5	3	7	8	4	6	11	12	6	5	8	13	14	6	10	45	29	11	3	18	8	8	6	19	15	15	10	21	17	7	27	12	4	11	3	17	77	10	3	20	2	64	68	14	4	21	34
hsa-miR-1292-5p	3	0	1	1	0	3	3	0	1	0	2	3	1	2	2	2	6	4	10	1	5	2	2	5	0	3	2	4	3	2	4	2	4	4	1	2	3	1	3	3	1	1	2	2	10	4	1	2	0
hsa-miR-181c-5p	191	133	50	276	80	103	58	161	79	71	31	143	169	25	39	134	146	143	142	213	47	51	40	123	79	321	138	261	137	107	400	85	151	44	125	17	79	181	25	63	129	56	72	918	283	95	97	551	178
hsa-miR-186-3p	2	0	2	0	2	0	0	1	0	0	1	0	0	1	0	1	1	0	0	1	0	0	1	0	0	1	1	0	1	1	0	0	2	0	1	1	0	1	0	0	2	0	2	2	0	0	0	1	0
hsa-miR-192-5p	923	85411	50067	16353	43483	394379	47039	682	418427	32405	29824	707	1343	838	712	929	429	1585	1681	814	472	759	2157	635	493	865	446	1257	3029	1425	3608	1922	1767	715	531	668	683	1272	508	517	977	1362	957	27760	3237	719	490	1059	1411
hsa-miR-1260a	0	0	0	0	0	0	0	0	0	0	0	0	0	0	0	0	0	0	0	0	0	0	0	0	0	0	0	0	0	0	0	0	0	0	0	0	0	0	0	0	0	0	0	0	0	0	0	0	0
hsa-miR-5700	0	0	0	0	0	0	0	0	0	0	0	0	0	0	0	0	0	0	0	0	0	0	0	0	0	0	0	0	0	0	0	0	0	0	0	0	0	0	0	0	0	0	0	0	0	0	0	0	0
hsa-miR-514a-3p	5	2	5	5	10	1	3	2	0	9	0	49	5	5	2	2	8	0	0	16	2	11	1	495	5	3	5	0	2	0	6	4	2	6	8	0	12	5	1	1	12	0	17	15	2	2	8	21	1
hsa-miR-5699-3p	1	0	1	0	0	0	0	0	0	0	0	0	0	0	0	2	5	0	3	1	2	1	2	0	0	3	0	1	1	0	0	1	0	0	1	0	2	4	6	1	0	4	0	12	3	1	1	4	4
hsa-miR-1262	23	7	1	8	4	1	4	20	5	3	1	10	4	3	0	3	11	7	1	9	6	3	0	3	1	6	8	6	3	7	9	2	14	2	1	1	5	6	7	1	0	0	0	2	7	1	1	22	7
hsa-miR-5698	26	1	0	0	1	1	1	0	3	1	0	2	0	1	0	0	14	4	0	2	0	0	7	0	2	2	0	0	0	0	0	1	3	1	2	0	0	17	2	2	0	1	0	0	0	0	0	2	2
hsa-miR-510-5p	0	0	0	0	0	0	0	0	0	0	0	0	0	0	0	0	0	0	0	0	0	0	0	1	0	0	0	0	0	0	0	0	0	0	0	0	0	0	0	0	0	0	0	0	0	0	0	0	0
hsa-miR-509-3p	7	0	3	1	2	40	1	5	3	2	1	14	3	1	2	5	9	1	1	10	3	9	1	350	2	1	7	2	0	1	5	4	3	3	9	2	19	3	1	0	4	1	9	5	1	1	9	9	4
hsa-miR-5704	0	0	0	0	0	0	0	0	0	0	0	0	0	0	0	0	0	0	0	0	0	0	0	0	0	0	0	0	0	0	0	0	0	0	0	0	0	0	0	0	0	0	0	0	0	0	0	0	0
hsa-miR-508-3p	40	3	5	9	13	33	8	4	6	16	3	40	8	9	2	10	43	1	4	20	14	40	8	758	19	5	20	4	9	3	11	14	1	10	11	3	19	7	5	2	12	6	28	9	6	3	20	23	8
hsa-miR-548n	0	1	0	0	0	0	0	0	0	0	0	0	1	0	0	0	0	0	0	0	0	0	1	1	0	1	0	0	1	0	0	0	0	0	0	0	0	1	0	0	0	0	0	0	1	1	1	0	0
hsa-miR-5703	0	0	0	0	0	0	0	0	0	0	0	0	0	0	0	1	1	1	1	0	0	1	0	0	0	3	0	0	0	1	0	2	4	4	0	0	1	1	1	0	1	2	1	1	0	0	2	0	1
hsa-miR-5702	0	0	0	0	0	0	0	0	0	0	0	0	0	0	0	0	0	0	0	0	0	0	0	0	0	0	0	1	1	0	0	0	0	0	0	0	0	0	0	1	0	0	0	0	1	1	0	0	0
hsa-miR-1265	0	0	0	0	0	0	0	0	0	0	0	1	0	0	0	0	0	0	0	0	0	0	0	0	0	0	0	0	0	0	0	0	0	0	0	0	0	0	0	0	0	0	0	0	0	0	0	0	0
hsa-miR-548o-3p	0	0	1	1	5	6	0	1	0	1	0	1	2	1	0	3	3	2	3	2	1	1	2	1	0	3	2	3	2	3	0	1	1	0	1	1	0	11	5	0	0	2	1	6	5	1	1	0	4
hsa-miR-5697	0	0	0	1	0	1	0	0	0	0	0	0	0	0	0	0	0	0	0	1	0	0	0	0	0	0	0	0	0	0	0	0	0	0	0	0	0	0	0	0	0	1	0	1	0	1	0	1	0
hsa-miR-198	0	0	0	0	0	0	0	0	0	0	0	0	0	0	0	1	0	0	4	0	0	0	0	0	0	0	0	0	0	0	0	0	0	0	0	0	0	0	0	1	0	0	0	0	0	0	0	0	0
hsa-miR-196a-5p	2	6	0	6	18	2472	4	2	82	3	1	9	46	274	21	150	74	723	624	666	316	64	195	20	214	110	359	623	207	48	416	376	1678	267	177	214	9	200	482	464	82	87	207	381	1307	718	106	6	1004
hsa-miR-197-3p	888	730	369	894	591	1315	406	814	967	383	351	608	834	1216	579	884	1260	1753	3841	1846	656	1206	950	1395	721	1856	1180	1212	821	1144	1668	835	814	595	1320	790	621	1190	2501	394	430	1367	719	1569	2279	1180	440	1462	1141
hsa-miR-532-5p	2422	2949	1775	2809	4583	3515	2253	2836	6518	2995	2105	1892	2174	1918	1701	1537	1851	2581	2519	1638	630	1122	1627	1969	1265	2147	3002	2116	2239	1381	4208	1364	1972	775	1921	1214	1870	2471	3085	1527	2181	3372	799	4387	6426	1529	1076	7759	1930
hsa-miR-5691	0	0	0	0	0	0	2	1	1	0	0	0	0	0	0	0	0	0	0	0	0	0	0	0	1	0	0	0	0	0	0	0	0	0	0	0	0	0	1	0	0	0	0	0	0	0	0	1	0
hsa-miR-1269a	0	1	0	0	175	0	0	2	1	1	0	86	12	1	10	1	1	175	1303	1412	2	3126	25	277	1944	34	1212	410	323	1971	1074	1559	2	2	1155	35	60	64	8	223	242	477	252	10	2456	0	41	35	44
hsa-miR-5690	0	0	1	0	0	0	0	0	0	1	2	1	0	1	0	1	0	0	1	0	1	0	1	0	0	1	1	1	1	0	1	1	1	1	1	0	0	3	2	0	0	0	0	0	2	1	2	3	2
hsa-miR-199a-5p	4054	2027	509	3886	1022	483	948	5089	698	1189	717	1620	1334	1043	1196	4131	3241	3177	235	1698	929	4683	820	2201	1928	1909	4196	5045	6974	2882	2538	1226	881	808	2194	857	3852	1672	1532	1240	566	4083	1699	12018	9694	1256	3302	13880	3171
hsa-miR-1270	1	3	5	1	2	1	4	1	3	7	1	5	3	0	0	1	2	5	0	1	0	0	0	3	2	5	7	5	5	3	12	2	4	1	11	2	1	1	4	5	23	3	3	11	20	0	0	12	17
hsa-miR-5689	0	0	0	0	0	0	0	0	0	0	0	0	0	0	0	0	0	0	0	0	0	0	0	0	0	0	0	0	0	0	0	0	0	0	0	0	0	0	0	0	0	0	0	0	0	0	0	0	0
hsa-miR-199a-3p	4599	4490	1467	6109	2286	2990	2136	6972	1993	2533	1559	4743	4498	3018	3172	12818	11788	15940	1509	4830	1808	11032	3000	4624	6051	7233	8830	16271	13182	10061	13532	2445	8559	2376	5666	2711	10183	6930	5878	2794	1448	9375	3574	79751	19724	2899	7544	28940	12479
hsa-miR-1272	0	0	0	0	0	0	0	0	0	0	0	0	0	0	0	0	0	0	1	0	0	0	0	0	0	0	0	0	0	0	0	0	0	0	0	0	0	0	0	0	0	0	0	0	0	0	0	0	0
hsa-miR-5681b	0	0	0	0	0	0	0	0	0	0	0	0	0	0	0	0	0	0	0	1	0	0	0	0	0	0	0	0	0	0	0	0	0	0	0	0	0	0	0	0	0	0	0	0	1	0	0	0	0
hsa-miR-5694	0	0	0	0	0	0	1	0	0	0	0	0	0	0	0	0	0	0	0	0	0	0	0	0	0	0	0	0	0	0	0	0	0	0	0	0	0	0	0	0	0	0	0	0	0	0	0	0	0
hsa-miR-18a-3p	2	4	1	2	1	7	3	3	7	3	2	2	1	11	12	2	12	18	11	13	11	7	16	5	5	12	4	5	9	7	14	13	25	16	15	2	4	8	12	2	14	4	10	12	19	13	6	9	28
hsa-miR-5693	0	0	0	0	0	0	0	1	0	0	0	0	0	0	0	0	0	0	1	0	0	0	0	0	0	0	0	0	0	0	0	0	0	0	0	0	0	0	0	0	0	0	0	0	0	0	0	0	0
hsa-miR-299-5p	5	22	6	11	12	5	5	21	4	8	12	38	16	15	30	11	50	30	7	3	5	26	8	4	8	9	9	64	121	22	13	5	20	5	10	11	18	16	26	11	1	20	9	212	30	6	14	38	42
hsa-miR-4666b	0	0	0	0	0	0	0	0	0	0	0	0	0	0	0	0	0	0	0	0	0	0	0	0	0	0	0	0	0	0	0	0	0	0	0	0	0	0	0	0	0	0	0	0	0	0	0	0	0
hsa-miR-1275	0	0	0	0	1	1	0	0	1	1	1	1	0	0	0	0	0	0	0	0	1	0	0	0	0	3	0	0	1	0	1	0	0	1	1	0	0	1	0	0	0	0	0	1	0	0	1	1	0
hsa-miR-5696	0	0	0	0	0	0	0	0	0	0	1	0	1	0	0	0	0	0	0	0	0	1	0	0	0	1	1	1	1	0	0	0	2	0	0	1	1	0	1	0	1	1	0	0	1	0	0	1	0
hsa-miR-5695	0	0	0	0	0	0	0	0	0	0	0	0	0	0	1	0	0	0	1	0	0	0	0	1	0	0	0	0	1	2	0	0	0	0	0	0	2	0	0	1	0	1	0	0	0	0	0	1	0
hsa-miR-1266-5p	3	123	48	13	44	44	49	10	55	17	20	12	8	1	9	1	15	0	2	20	9	2	8	22	4	34	14	1	15	9	2	31	3	0	9	9	2	15	10	0	3	23	31	23	29	8	4	12	13
hsa-miR-1267	0	0	0	0	0	0	0	0	0	0	0	0	0	0	0	0	0	0	0	0	0	0	0	0	0	0	0	0	0	0	0	0	0	0	0	0	0	0	0	0	0	0	0	0	0	0	0	0	0
hsa-miR-5683	145	4	1	52	5	5	5	42	0	0	4	3	8	3	0	3	9	1	0	5	5	6	3	24	21	4	39	39	0	0	0	6	2	1	22	0	9	179	18	0	2	4	10	7	87	2	12	15	25
hsa-miR-518a-3p	0	0	0	0	0	0	0	0	0	0	0	0	0	0	1	0	0	0	0	0	0	1	2	0	0	0	0	3	0	0	2	0	1	0	0	0	0	0	0	0	0	0	0	0	0	0	0	0	0
hsa-miR-302a-3p	0	0	0	0	0	0	0	0	0	0	0	0	0	0	0	0	0	0	0	0	0	0	0	0	0	0	0	0	0	0	0	0	0	0	0	0	0	0	0	0	0	0	0	0	0	0	0	0	0
hsa-miR-34b-5p	0	2	0	0	0	23	2	0	0	0	0	1	0	1	0	1	5	1	4	2	4	0	6	2	0	5	15	24	7	44	13	2	2	1	1	1	3	7	3	2	1	6	1	3	20	1	3	0	3
hsa-miR-548aw	0	1	0	1	1	0	0	0	0	0	0	0	1	2	0	0	1	0	0	0	0	0	0	0	0	0	0	1	0	3	3	0	0	0	1	0	1	0	0	1	0	1	0	1	0	0	0	0	0
hsa-miR-527	0	0	0	0	0	0	0	0	0	0	0	0	0	0	0	0	4	1	2	0	0	0	1	0	0	0	0	0	0	0	2	1	1	0	0	0	0	0	0	0	0	0	0	2	3	0	0	0	2
hsa-miR-448	0	0	0	0	0	0	0	0	0	0	0	0	0	0	0	0	0	0	0	0	0	0	0	0	0	0	0	0	0	0	0	0	0	0	7	0	0	0	1	0	0	0	0	0	1	0	0	0	0
hsa-miR-200a-3p	16	6970	5742	2167	6679	4934	4369	22	6022	4654	3862	552	529	451	2093	398	206	1452	4	2093	1300	807	2112	2231	665	5616	1293	1169	2688	2153	723	1914	1513	1068	718	1025	384	846	1260	787	1002	766	1342	1667	3584	1142	956	164	771
hsa-miR-518e-3p	0	0	0	0	0	0	0	0	0	0	0	0	0	0	0	1	5	0	2	0	0	2	0	0	0	0	0	1	0	0	1	0	0	1	0	0	0	0	0	0	0	0	0	4	0	0	0	0	1
hsa-miR-5682	0	0	0	1	0	0	0	0	0	0	0	0	0	0	0	0	0	0	0	0	0	0	0	1	0	0	0	0	0	0	0	1	0	0	0	0	0	0	0	0	0	0	0	0	0	0	0	0	0
hsa-miR-302a-5p	0	0	0	0	0	0	0	1	0	0	0	0	0	0	0	0	0	0	0	0	0	0	0	0	0	0	0	1	0	0	0	0	0	0	0	0	0	0	0	0	0	0	0	0	0	0	0	1	0
hsa-miR-106b-5p	350	705	352	526	486	1492	382	340	454	431	219	816	769	726	546	1672	1015	1527	2715	3665	1719	1330	1716	1455	719	3296	1170	876	675	2430	1131	1065	2041	1131	1059	1262	632	1352	1609	541	815	1516	1161	2128	1786	1173	943	2540	2364
hsa-miR-5692c	0	0	0	0	0	0	0	0	0	0	0	0	0	0	0	0	0	0	0	0	0	0	0	0	0	0	0	0	0	1	0	0	0	0	0	0	0	0	0	0	0	0	0	0	0	0	0	0	0
hsa-miR-29c-3p	7436	20754	17556	26501	27195	8511	21166	9540	7123	15904	15561	13328	13858	1055	960	4825	19167	2792	4380	3773	982	896	1292	9389	3082	7271	13331	8004	2202	4087	4883	3508	3165	644	8154	858	5217	13881	2564	2237	1334	4170	1770	55170	5964	1926	3886	28242	32050
hsa-miR-548ax	0	0	0	0	0	0	0	0	0	0	0	0	0	0	0	0	0	0	0	0	0	0	0	0	0	0	0	0	0	0	0	0	0	0	0	0	0	0	0	0	0	0	0	0	0	0	0	0	0
hsa-miR-5684	0	1	2	0	3	2	5	0	0	2	0	0	1	0	0	2	1	3	0	1	0	2	0	0	0	2	0	3	3	2	2	1	2	1	0	0	1	0	4	0	0	2	1	4	1	0	3	1	0
hsa-miR-2682-5p	0	0	0	0	0	0	0	0	0	0	0	0	0	0	1	0	0	0	7	0	0	0	0	0	0	0	0	0	0	0	0	0	0	0	1	0	0	0	0	2	0	0	0	0	0	1	0	0	0
hsa-miR-2681-3p	0	0	0	0	0	0	0	0	0	0	0	0	0	0	0	0	0	0	0	0	0	0	0	0	0	0	0	0	0	0	0	0	0	0	0	0	0	0	0	0	0	1	0	0	0	0	0	0	0
hsa-miR-2682-3p	0	0	0	0	0	0	0	0	0	0	0	0	0	0	0	0	0	0	2	0	0	0	0	0	0	0	0	0	0	0	0	0	0	0	1	0	0	0	0	1	0	0	0	0	0	0	0	0	0
hsa-miR-2681-5p	0	0	0	0	0	0	0	0	0	0	0	0	0	0	0	0	0	0	0	0	0	0	0	0	0	0	0	0	0	0	0	0	0	0	0	0	0	1	0	0	0	1	0	0	0	0	0	1	0
hsa-miR-5688	0	0	0	0	0	0	0	0	0	0	0	0	0	0	0	0	0	0	0	0	0	0	0	0	0	0	0	0	0	0	0	0	0	0	0	0	0	0	0	0	0	0	0	0	0	0	0	0	0
hsa-miR-519a-3p	0	0	0	0	0	0	0	0	1	0	0	0	0	0	0	0	0	0	2	0	0	0	0	0	0	0	1	0	3	0	3	0	2	0	0	0	0	2	0	0	4	0	0	1	5	0	0	3	0
hsa-miR-5687	0	0	0	0	0	0	0	0	0	0	0	0	0	0	0	0	0	0	0	0	0	0	0	0	0	0	0	0	0	0	0	0	0	0	0	0	0	0	0	0	0	0	0	0	0	0	0	0	0
hsa-miR-522-3p	0	0	0	0	0	0	0	0	1	0	0	0	0	0	0	0	0	0	1	0	0	0	2	0	0	0	0	0	1	0	2	0	0	0	0	0	0	0	0	1	0	0	0	0	8	0	0	0	1
hsa-miR-301a-3p	34	39	13	20	19	22	10	13	10	15	6	12	9	13	42	14	46	23	55	41	73	29	72	85	68	89	59	42	49	60	35	61	29	33	45	56	19	24	146	50	29	33	24	53	144	46	43	54	50
hsa-miR-520h	0	0	0	0	0	0	0	0	0	0	0	0	0	0	0	0	0	0	0	0	0	0	1	0	0	1	0	1	0	0	1	0	1	0	0	0	0	0	0	0	0	1	0	1	0	0	0	1	1
hsa-miR-429	3	1766	1326	256	1335	2071	1019	4	1606	1030	702	242	246	288	800	154	156	382	7	803	579	492	754	939	252	2487	689	296	971	974	299	668	325	237	364	443	146	298	909	245	202	474	561	323	1950	371	247	74	556
hsa-miR-99b-5p	162096	40643	23837	110644	34482	19739	24872	101890	44697	32365	13423	84441	70081	16559	21756	21630	85397	52687	58514	38183	31864	84391	26231	34745	46309	71826	72367	64419	72264	39585	52742	28130	24402	33037	57640	33887	34244	74129	58572	45380	13727	64810	23976	68035	147862	57200	25889	172572	56530
hsa-miR-517c-3p	0	0	0	0	0	0	0	0	1	0	0	0	0	0	0	0	0	0	0	0	0	0	3	0	0	0	2	2	0	0	1	0	1	0	0	0	0	0	0	1	0	0	0	0	0	0	0	0	0
hsa-miR-34c-5p	8	10	2	6	2	74	2	12	0	2	4	12	10	13	28	14	118	29	92	16	15	19	41	9	10	105	94	118	125	836	82	11	5	16	33	13	13	25	52	16	7	79	22	33	155	10	42	73	90
hsa-miR-299-3p	0	5	2	1	1	2	0	3	2	4	2	3	4	1	3	2	6	0	0	1	1	2	0	5	2	5	2	5	5	8	4	4	2	1	0	0	2	3	6	3	0	4	1	19	5	2	6	5	7
hsa-miR-518d-3p	0	0	0	0	0	0	0	0	0	0	0	0	0	0	0	0	0	0	0	0	0	0	0	0	0	0	0	0	0	0	0	0	0	0	0	0	0	1	0	0	0	0	0	0	0	0	0	0	0
hsa-miR-1248	0	0	0	0	0	0	1	0	3	1	2	0	0	1	0	6	0	7	4	1	10	3	3	5	1	9	3	3	1	1	9	0	0	2	1	3	2	2	0	5	17	3	0	25	3	0	1	1	3
hsa-miR-503-5p	3	17	19	5	20	36	15	6	17	31	9	2	2	17	42	64	19	76	27	26	17	82	27	6	28	64	38	81	41	53	40	24	56	81	15	19	10	9	32	21	12	21	10	30	50	30	17	51	62
hsa-miR-1249-3p	5	5	0	7	3	5	0	5	8	1	0	10	5	8	14	8	6	34	5	7	1	28	5	34	5	2	19	6	8	8	18	5	19	1	11	4	4	7	14	1	1	21	3	15	19	4	2	6	15
hsa-miR-502-5p	8	8	6	9	12	3	11	12	8	8	9	4	3	2	3	1	2	6	2	2	0	2	2	16	5	3	10	3	7	3	4	6	4	3	6	6	7	7	4	6	5	5	2	12	9	1	9	10	8
hsa-miR-30e-3p	49933	14156	19023	23572	23991	17462	18506	24593	14954	21667	10945	25610	29585	6620	4208	5136	23348	6844	10687	14163	4326	12492	6888	11896	8563	18770	23768	12394	18203	14293	9893	12274	6913	5839	11986	6919	6071	22516	10103	14198	6957	9491	10887	13596	17410	6805	8559	34527	13370
hsa-miR-501-5p	9	24	20	7	34	14	14	14	7	17	19	4	7	4	15	5	14	9	13	12	4	3	6	17	9	18	12	14	16	11	23	7	12	2	10	5	12	17	21	10	13	7	3	35	32	4	5	28	11
hsa-miR-1250-5p	1	0	0	0	0	0	0	0	0	0	0	1	0	0	0	1	0	0	1	0	0	0	0	0	0	0	0	0	0	1	0	0	1	0	0	0	0	0	0	0	0	0	0	0	0	0	0	2	0
hsa-miR-449a	0	0	0	0	0	8	1	0	0	1	1	0	0	1	0	0	2	0	1	1	0	0	0	0	0	0	0	0	0	5	0	0	0	0	0	0	1	0	0	0	0	0	0	1	1	0	0	0	1
hsa-miR-500a-3p	951	1658	765	576	1416	949	977	1135	809	1113	646	512	926	769	827	368	982	500	972	739	333	575	338	1258	552	641	1089	505	1024	545	1048	834	287	479	461	578	738	1104	1116	644	761	1063	546	650	1373	390	683	872	620
hsa-miR-1251-5p	0	3	4	0	0	0	0	0	0	3	1	7	2	0	0	0	1	0	0	0	0	0	0	0	0	1	2	8	0	0	0	2	0	0	0	0	0	0	0	1	0	0	0	1	2	0	0	0	0
hsa-miR-130b-3p	15	61	42	27	63	100	46	11	28	35	98	35	24	34	34	66	91	81	185	159	55	68	91	108	26	180	184	66	79	175	72	55	48	85	49	121	50	78	257	58	25	109	69	146	308	97	20	106	218
hsa-miR-499a-5p	1	1	0	0	1	3	1	1	1	0	0	2	0	0	0	0	3	0	0	0	0	0	0	1	0	3	1	1	0	1	3	0	0	0	1	0	2	1	0	0	0	0	0	5	3	0	0	3	0
hsa-miR-1253	0	0	0	0	0	0	0	0	0	0	0	0	0	0	0	0	0	0	0	0	0	0	0	0	0	0	0	0	0	0	0	0	0	0	0	0	0	0	0	0	0	0	0	0	0	0	0	0	0
hsa-miR-30e-5p	29207	22751	41657	26471	47905	20815	21301	16832	17791	37919	28291	15435	20136	6076	9115	10344	16532	15111	13019	32319	12473	9231	13791	17970	14948	25715	26433	15151	13080	13395	12682	26189	10110	11259	11279	6643	12681	18552	10988	35179	18830	10651	16913	33989	19119	13503	13030	35871	22616
hsa-miR-1255a	0	0	0	0	0	1	0	0	0	0	0	2	0	0	0	1	2	0	0	0	0	0	0	0	0	0	0	1	0	1	0	0	0	0	2	0	0	0	0	0	0	0	0	2	0	0	0	0	0
hsa-miR-296-5p	2	4	2	3	7	2	1	5	4	4	4	9	9	3	4	9	14	8	1	2	13	46	0	25	15	18	6	26	4	9	2	3	11	11	6	3	1	13	13	2	7	7	8	30	115	22	7	10	10
hsa-miR-1256	0	0	0	0	0	0	1	0	0	0	0	0	0	0	0	0	1	0	0	0	1	0	0	0	0	0	0	0	0	0	0	0	0	1	0	0	0	1	0	0	0	1	0	0	0	0	0	0	0
hsa-miR-1257	0	0	0	0	0	0	0	0	0	0	0	0	0	0	0	0	0	0	0	0	0	0	0	0	0	0	0	0	0	0	0	0	0	0	1	1	1	0	0	0	0	1	0	0	0	1	0	0	0
hsa-miR-1258	23	12	0	6	2	4	5	20	0	3	1	10	7	0	0	0	14	1	0	0	2	3	1	4	8	5	6	7	3	1	3	1	1	0	3	0	1	5	1	10	2	1	0	1	3	0	5	27	2
hsa-miR-5681a	0	0	0	0	0	0	0	0	0	0	0	0	0	0	0	0	0	0	0	0	0	0	0	0	0	0	0	0	0	0	0	0	0	0	0	0	0	0	0	0	0	0	0	0	0	0	0	0	0
hsa-miR-5680	5	0	0	13	1	0	0	5	0	0	0	2	6	0	0	0	1	1	0	0	0	0	0	1	0	1	3	1	0	1	0	0	0	0	0	0	0	3	0	0	0	1	1	2	0	0	1	6	0
hsa-miR-507	0	0	0	0	0	0	0	0	0	0	0	0	0	0	0	0	0	0	0	0	0	0	1	2	0	0	0	0	0	0	1	0	0	0	0	0	0	0	0	0	0	0	0	0	0	0	0	0	0
hsa-miR-506-3p	0	0	0	0	0	2	0	0	0	0	0	0	0	0	0	0	1	0	0	0	0	0	0	12	0	0	0	0	0	0	0	0	0	0	0	0	0	0	0	0	0	0	0	0	0	0	0	0	0
hsa-miR-513a-5p	0	0	0	0	0	11	0	0	0	0	0	0	0	0	0	0	0	0	0	0	0	0	0	2	0	0	0	0	0	0	0	0	0	0	0	0	0	0	0	0	0	0	0	0	0	0	0	0	0
hsa-miR-505-3p	102	84	63	103	71	166	56	87	85	55	59	55	57	98	110	38	212	93	304	184	118	61	107	98	69	264	286	138	125	99	157	91	65	73	190	85	103	126	270	57	66	85	188	109	377	153	66	140	195
hsa-miR-450a-5p	12	25	40	15	47	33	23	7	8	33	34	4	6	22	47	33	29	31	42	40	16	51	12	40	17	50	67	133	76	38	45	50	36	37	34	37	27	34	33	30	6	25	15	91	59	7	26	37	40
hsa-miR-504-5p	12	6	0	3	1	3	6	6	0	3	3	13	0	1	0	0	22	0	0	1	2	2	1	3	2	9	5	2	2	0	1	2	0	1	8	3	0	10	1	0	1	0	0	3	4	0	1	32	4
hsa-miR-590-5p	22	46	31	27	30	23	27	12	27	24	25	26	44	65	43	43	67	79	90	79	48	44	37	74	36	93	80	42	66	61	81	69	62	39	41	48	45	71	145	42	10	80	32	117	107	77	41	56	108
hsa-miR-550a-3p	3	1	2	4	1	9	1	2	7	0	4	4	0	6	5	9	6	10	17	10	6	6	11	2	2	16	9	7	8	6	10	3	17	5	5	7	9	8	16	7	2	9	3	24	12	6	5	4	10
hsa-miR-589-3p	9	6	4	10	6	1	6	7	5	4	3	1	2	4	4	5	7	12	16	9	9	5	11	6	10	7	10	7	12	5	9	4	18	12	5	7	4	5	14	4	4	23	4	9	14	6	9	6	7
hsa-miR-588	0	0	0	0	0	0	0	0	0	0	0	0	0	0	0	0	0	0	0	0	0	0	0	0	0	0	0	0	0	0	0	0	0	0	0	0	0	0	0	0	0	0	0	0	0	0	0	0	0
hsa-miR-548b-3p	12	5	0	14	6	3	1	4	0	0	1	2	2	0	1	1	22	1	0	7	1	0	0	10	10	12	13	4	2	0	4	6	0	0	10	0	4	6	0	2	0	1	2	2	7	0	2	31	2
hsa-miR-587	0	0	0	0	0	0	0	0	0	0	0	0	0	0	0	0	0	0	0	0	0	0	0	0	0	0	0	0	0	0	0	0	0	0	0	0	0	0	0	0	0	0	0	0	0	0	0	0	1
hsa-miR-586	0	0	0	0	0	0	0	0	0	0	0	0	0	0	0	0	0	0	0	0	0	0	0	0	0	0	0	0	0	0	0	0	0	0	0	0	0	0	0	0	0	0	0	0	0	0	0	0	0
hsa-miR-585-3p	0	3	1	0	1	0	2	6	0	0	0	4	2	0	0	0	7	0	0	0	1	2	0	1	0	1	2	1	3	0	0	4	1	7	2	3	1	2	1	1	1	0	0	2	4	0	1	7	2
hsa-let-7g-3p	17	55	83	24	73	73	53	6	102	55	56	21	42	41	25	39	75	56	115	54	33	48	49	32	42	115	65	134	40	65	104	40	49	38	33	29	47	50	62	36	26	50	41	155	84	53	30	29	68
hsa-let-7i-3p	129	156	186	133	113	100	123	90	111	74	106	102	101	137	70	221	581	320	519	297	111	178	144	158	169	213	347	370	100	304	565	195	343	109	169	148	301	249	225	114	45	253	134	1495	291	110	123	200	381
hsa-miR-320d	1	0	1	0	1	3	1	0	12	0	0	1	2	1	0	2	3	2	1	0	2	1	1	2	1	10	0	0	0	3	0	0	2	0	0	0	1	4	1	0	1	0	0	1	2	1	1	2	2
hsa-miR-15b-3p	47	56	27	34	36	103	24	42	60	48	20	57	38	84	86	66	71	122	241	101	84	70	148	149	92	183	141	105	112	296	92	213	316	197	77	237	80	89	198	85	58	450	111	149	257	113	51	99	193
hsa-miR-23b-5p	4	2	3	4	1	2	1	1	12	4	1	7	3	0	0	6	4	3	5	1	3	1	0	5	4	8	8	6	8	12	2	4	7	1	4	2	1	8	1	5	2	4	2	14	5	2	4	6	4
hsa-miR-27b-5p	240	58	21	119	41	72	27	109	81	43	22	296	200	72	110	123	139	115	82	86	50	51	70	144	103	216	140	96	200	273	70	250	420	380	209	43	46	212	96	50	26	103	186	125	189	119	110	385	103
hsa-miR-1825	0	0	0	0	0	0	0	0	0	0	0	0	0	0	0	0	0	0	1	0	0	0	0	0	0	0	0	0	0	0	0	0	0	0	0	0	0	0	0	0	0	0	0	0	0	0	0	0	0
hsa-miR-30b-3p	15	7	2	13	9	18	6	11	22	9	3	17	8	4	1	1	8	2	6	7	2	6	2	9	8	14	9	1	11	11	7	3	3	4	2	5	4	14	6	1	1	19	6	6	10	7	8	12	6
hsa-miR-601	0	0	0	0	0	0	0	0	0	0	0	0	0	0	0	0	0	0	0	0	0	0	0	0	0	0	0	0	0	0	0	0	0	0	0	0	0	0	0	0	0	0	0	0	0	0	0	0	0
hsa-miR-600	0	0	0	0	0	0	0	0	0	0	0	0	0	0	0	0	0	0	0	0	0	0	0	0	0	0	0	0	0	0	0	0	1	0	0	0	0	0	0	0	0	0	0	0	0	0	0	0	0
hsa-miR-598-3p	212	131	65	167	126	77	77	154	124	81	88	83	85	14	22	20	203	151	182	74	93	79	102	69	27	332	95	78	94	27	124	206	39	73	99	24	90	82	25	32	62	35	61	201	74	189	68	365	76
hsa-miR-597-5p	0	0	0	0	0	0	0	0	0	0	0	0	0	0	0	0	0	0	0	0	0	0	0	0	0	0	0	0	0	0	0	0	1	0	0	0	0	0	0	1	0	0	0	1	0	0	0	0	0
hsa-miR-596	0	0	0	0	0	0	0	0	0	0	0	0	0	0	0	0	1	0	0	0	0	0	0	0	0	0	0	0	0	0	0	0	0	0	0	0	0	0	0	0	0	0	0	0	0	0	0	0	0
hsa-miR-6895-3p	0	0	0	0	0	0	0	0	0	0	0	0	0	0	0	0	0	0	0	0	0	0	0	0	0	0	0	1	0	1	0	0	0	0	0	0	0	0	0	0	0	0	0	0	4	0	1	0	0
hsa-miR-6895-5p	0	0	0	0	0	0	0	0	0	0	0	0	0	0	0	1	0	0	0	0	0	0	0	0	0	0	0	0	0	0	0	0	0	0	0	0	0	0	0	0	0	0	0	0	0	0	0	0	3
hsa-miR-592	0	10	12	5	36	19	17	2	5	20	18	2	1	4	4	2	5	0	8	12	24	13	2	17	1	64	5	14	2	44	10	7	5	5	1	13	4	3	2	2	4	0	0	7	12	3	4	1	2
hsa-miR-196b-5p	11	16	6	7	92	1754	8	11	2231	3	1	255	163	292	238	456	158	1986	1512	2178	1120	901	980	458	146	2832	331	553	2495	746	617	1160	1371	764	268	424	219	185	965	461	37	177	289	432	2443	1377	188	35	548
hsa-miR-122-3p	0	0	0	0	0	0	0	0	0	0	0	0	0	0	0	0	0	0	0	0	0	0	0	0	0	0	0	0	0	0	0	0	0	0	0	0	0	0	0	0	0	0	0	0	0	0	0	0	0
hsa-miR-124-5p	1	0	0	0	0	0	0	0	0	0	0	0	0	0	0	0	0	0	0	0	0	0	0	0	0	0	0	0	0	0	0	0	0	0	0	0	0	0	0	0	0	0	0	0	0	0	0	0	0
hsa-miR-125b-1-3p	8	3	0	8	0	2	0	7	1	1	0	2	5	1	1	2	8	5	18	0	0	0	1	1	2	9	4	2	2	0	3	0	4	0	6	4	4	6	4	1	0	1	0	16	5	2	0	22	6
hsa-miR-130a-5p	1	2	0	2	0	0	0	2	1	0	0	2	3	1	5	1	2	4	3	3	3	1	1	0	4	3	4	7	0	10	10	5	8	15	5	1	1	4	1	3	3	0	3	7	12	6	1	5	9
hsa-miR-132-5p	7	9	5	7	6	10	2	3	3	12	3	8	11	8	6	7	14	10	19	4	2	19	2	10	1	19	9	24	5	11	10	6	3	1	5	1	11	15	5	3	3	9	2	31	8	10	3	21	20
hsa-miR-135a-3p	2	0	0	0	0	0	0	0	0	0	0	0	0	0	0	0	0	0	0	0	0	0	0	0	0	2	0	0	0	0	1	0	0	0	0	0	0	0	0	0	0	0	0	0	0	0	0	0	0
hsa-miR-138-2-3p	0	0	0	0	0	0	0	0	0	0	0	0	0	0	0	0	0	0	0	0	0	0	0	0	1	0	0	0	0	0	0	0	0	0	0	0	0	0	0	0	0	0	0	0	0	0	0	0	0
hsa-miR-140-3p	12626	3978	1454	8409	3354	4926	3021	10628	3088	2877	2038	6457	5230	1446	939	2570	4659	3134	6108	2515	906	3075	1048	3244	2292	4605	4806	3530	1933	2651	3255	2661	2418	1099	2924	1354	2107	7095	2654	1051	932	2948	1906	14174	6326	1627	1969	26054	7617
hsa-miR-141-5p	10	1263	1008	460	1544	5119	1374	7	2916	1414	947	2454	1086	1502	426	675	1084	1878	10	1488	1449	666	2952	1185	1201	3659	1262	2114	1706	5701	3487	4834	5437	4668	1840	461	800	2265	1880	438	1261	1955	4281	4196	3934	2745	770	1593	1949
hsa-miR-143-5p	1345	368	123	870	197	90	64	436	163	186	57	481	617	60	184	114	1943	106	96	170	70	149	57	367	429	823	1650	1088	723	105	178	307	72	53	367	81	384	839	232	332	129	143	127	348	943	63	108	2019	285
hsa-miR-222-5p	4	10	5	6	4	36	2	3	14	9	3	54	18	31	33	17	14	21	41	24	29	13	14	12	17	27	22	18	7	23	28	13	53	18	15	25	6	52	19	63	20	30	9	34	70	27	14	16	47
hsa-miR-6894-5p	0	1	0	0	1	1	0	0	0	0	0	0	0	1	0	0	0	0	1	0	1	1	0	0	0	0	1	0	0	0	0	0	0	0	0	0	0	1	0	0	0	1	0	0	0	0	0	0	1
hsa-miR-572	0	0	0	0	0	1	0	0	0	0	0	0	0	0	0	0	0	0	0	0	0	0	1	0	0	0	0	0	0	0	0	0	0	1	0	0	0	0	0	0	0	0	0	0	1	0	0	0	0
hsa-miR-6893-3p	0	0	0	0	0	0	0	0	0	0	0	0	0	0	0	0	0	0	0	0	0	0	0	0	0	0	0	0	0	0	0	0	0	0	0	0	0	0	0	0	0	0	0	0	1	0	0	0	0
hsa-miR-570-3p	1	0	0	1	1	7	1	1	0	1	0	1	3	2	2	3	6	0	5	8	2	7	3	13	1	4	3	2	0	1	3	4	2	5	0	5	2	1	19	1	4	3	1	3	7	2	0	1	5
hsa-miR-6894-3p	0	0	0	0	0	0	0	1	0	0	0	0	0	0	0	1	0	0	2	1	0	1	0	0	0	0	0	0	0	0	0	0	0	0	0	0	1	0	0	0	0	0	0	0	0	0	0	0	0
hsa-miR-6892-5p	24	7	2	12	0	6	1	12	4	1	3	9	3	10	2	1	21	2	22	2	5	7	7	2	4	4	13	5	3	9	6	6	2	2	3	1	3	9	3	11	2	1	5	5	7	1	4	8	7
hsa-miR-551b-3p	0	7	11	3	13	5	0	2	3	3	3	2	0	0	0	0	9	0	0	3	0	4	3	2	0	1	7	1	10	1	2	1	2	19	0	5	3	4	0	1	0	1	52	8	7	1	1	1	1
hsa-miR-6891-3p	0	0	0	0	0	0	0	0	0	0	0	0	0	0	0	0	0	0	0	0	0	0	1	0	0	1	0	0	0	0	1	0	0	0	0	0	0	0	0	0	0	0	0	1	0	0	0	0	0
hsa-miR-6893-5p	0	0	0	0	0	0	0	0	0	0	0	0	0	0	0	0	0	0	0	0	0	0	0	0	0	0	0	0	0	0	0	0	0	0	0	0	0	0	0	0	0	0	0	0	0	0	0	0	0
hsa-miR-6892-3p	0	0	0	0	0	0	0	0	0	0	0	0	0	0	0	0	0	0	0	0	0	0	0	0	0	0	0	0	0	0	0	0	0	0	0	0	0	0	0	0	0	0	0	0	0	0	0	0	0
hsa-miR-6890-5p	0	0	0	0	0	0	0	0	0	0	0	0	0	0	0	0	0	0	0	0	1	0	0	0	0	0	0	0	0	0	0	0	0	0	0	0	0	0	0	0	0	0	0	0	0	0	0	0	0
hsa-miR-6891-5p	0	0	0	0	0	0	0	0	0	0	0	0	0	1	1	0	2	3	3	0	0	2	8	0	0	2	0	1	2	6	1	0	0	0	0	0	0	2	3	2	1	1	1	5	0	1	0	1	2
hsa-miR-183-3p	0	2	2	1	4	1	1	0	1	2	0	2	2	5	5	1	0	10	7	1	2	6	4	4	2	3	3	6	6	6	1	5	2	3	1	12	2	1	4	0	4	3	4	2	6	4	0	1	2
hsa-miR-1303	0	0	0	0	0	0	0	0	0	0	0	0	0	0	0	0	0	0	0	0	0	0	0	0	0	0	0	0	0	0	0	0	0	0	0	0	0	0	0	0	0	0	0	0	0	0	0	0	0
hsa-miR-1304-5p	1	0	0	2	0	4	1	0	8	0	0	0	0	3	0	5	3	10	8	2	0	0	0	1	0	6	0	1	4	1	1	0	5	1	10	5	0	1	18	1	0	1	0	5	7	1	0	4	1
hsa-miR-187-5p	1	1	0	0	0	0	0	1	0	0	0	0	0	1	0	0	2	0	0	0	0	0	0	0	0	1	1	4	0	4	0	0	1	0	1	1	0	0	0	0	0	0	0	0	2	0	0	3	0
hsa-miR-1305	1	2	0	1	1	1	1	2	1	0	0	0	0	5	5	5	2	3	11	0	5	1	0	1	5	0	0	3	0	0	3	0	13	8	0	6	0	0	3	1	1	0	3	4	7	2	4	0	1
hsa-miR-196a-3p	0	0	0	0	0	0	0	0	0	0	0	0	0	0	0	0	0	0	0	0	0	0	0	0	0	0	2	0	1	0	0	0	4	0	0	0	0	0	0	0	0	0	0	0	2	0	0	0	1
hsa-miR-199b-3p	4490	4456	1458	6020	2262	2980	2115	6875	1992	2514	1533	4719	4483	3003	3136	12771	11760	15892	1505	4791	1783	10991	2992	4578	6014	7212	8771	16243	13069	10036	13501	2424	8549	2361	5642	2701	10092	6904	5858	2770	1431	9326	3530	79631	19653	2889	7415	28875	12435
hsa-miR-1243	3	0	0	0	0	0	0	1	0	0	0	0	1	0	0	0	0	0	0	0	0	0	0	0	0	0	1	0	0	0	1	0	1	0	1	0	0	0	0	1	0	1	0	0	0	0	0	5	1
hsa-miR-214-5p	73	50	12	65	14	26	11	62	19	14	16	28	21	28	41	108	201	79	3	54	25	98	24	56	54	76	90	166	145	106	78	36	27	39	90	49	168	42	77	35	26	114	54	315	245	36	91	225	133
hsa-miR-548f-3p	0	0	0	0	0	0	0	0	0	0	0	3	0	1	0	0	0	1	5	8	0	1	2	2	0	3	0	0	0	1	6	5	0	1	16	17	3	0	0	1	0	4	17	0	8	0	2	0	10
hsa-miR-218-1-3p	3	0	0	2	0	0	1	3	1	2	0	2	0	0	0	0	9	1	0	1	1	0	1	0	1	4	8	6	1	0	0	1	0	0	2	0	3	4	2	2	1	3	0	2	5	0	2	23	0
hsa-miR-1245a	1	1	0	0	0	0	0	0	0	0	0	1	0	0	1	1	2	0	0	0	0	1	1	0	0	0	1	0	0	0	2	0	0	0	1	1	0	1	0	0	0	1	0	1	0	0	0	1	2
hsa-miR-218-2-3p	0	0	0	0	0	0	0	0	0	0	0	0	1	0	0	1	0	0	0	0	0	0	0	0	0	0	0	0	0	0	0	0	0	0	0	0	0	0	0	0	0	0	0	0	0	0	0	0	0
hsa-miR-219a-1-3p	4	6	1	7	4	4	2	3	8	5	7	17	9	11	8	6	11	20	4	22	8	7	14	14	9	51	9	14	21	31	8	14	13	14	8	4	4	8	19	5	17	20	6	8	27	7	3	6	12
hsa-miR-574-3p	315	332	280	454	285	393	303	248	1016	206	279	274	193	136	70	147	773	640	606	313	133	336	169	272	128	515	313	221	309	314	338	214	88	102	228	158	278	371	292	115	67	305	146	663	478	80	191	545	245
hsa-miR-1246	0	0	0	0	0	0	0	0	0	0	0	0	0	0	0	0	0	1	1	0	0	0	0	0	0	0	0	0	1	0	0	0	0	2	1	0	0	0	1	0	0	2	0	0	0	0	0	0	0
hsa-miR-1247-5p	21	15	3	17	8	2	7	8	7	6	7	58	24	17	31	12	44	3	0	2	3	19	6	6	0	8	8	93	50	0	2	10	177	0	56	0	7	117	54	144	1	4	2	38	85	58	8	53	136
hsa-miR-573	0	1	0	0	0	0	0	0	0	1	0	0	0	2	0	1	2	4	2	2	1	0	2	5	2	1	2	0	0	0	4	3	28	8	0	0	0	0	2	0	0	2	0	1	7	0	0	0	0
hsa-miR-221-5p	3	1	1	1	4	6	1	1	4	1	0	2	2	0	8	5	5	6	8	5	4	1	2	5	0	5	3	6	3	2	11	6	7	6	4	4	3	4	0	3	1	3	0	10	9	1	4	10	13
hsa-miR-6888-3p	0	0	0	0	0	0	0	0	0	0	0	0	0	0	0	0	0	0	0	0	0	0	0	0	1	0	0	1	0	0	0	1	0	0	0	0	0	0	0	0	0	0	1	1	0	0	0	0	0
hsa-miR-582-5p	47	87	88	56	180	48	70	28	15	114	92	55	49	104	42	39	108	68	26	48	7	25	22	59	10	130	71	40	51	43	68	157	78	61	30	28	54	89	80	29	12	78	27	102	107	4	30	82	112
hsa-miR-6888-5p	0	0	0	0	0	0	0	0	0	0	0	0	0	0	0	0	0	0	0	0	0	0	0	0	0	0	0	0	0	0	0	0	0	0	0	0	0	0	0	0	0	0	0	0	0	0	0	0	0
hsa-miR-581	0	0	0	0	1	1	0	0	0	0	0	3	0	2	1	1	1	1	1	2	1	4	0	0	0	0	0	1	0	3	0	1	0	2	0	0	1	0	3	0	0	1	0	1	9	1	0	3	2
hsa-miR-6889-3p	0	0	0	0	0	0	0	0	0	0	0	0	0	1	0	0	0	0	0	0	0	0	0	0	0	0	0	0	0	0	0	0	0	0	0	0	0	0	0	0	0	0	0	0	0	0	0	0	0
hsa-miR-580-3p	1	1	3	3	0	2	3	1	3	1	0	2	0	1	1	1	1	0	6	4	2	2	1	2	2	4	1	2	0	2	1	4	3	1	1	1	1	5	6	1	0	0	0	3	0	1	2	1	2
hsa-miR-6889-5p	0	0	0	0	0	0	0	0	0	0	0	1	0	0	0	0	0	0	0	0	0	0	0	0	0	0	1	0	0	0	0	0	0	1	0	0	0	0	0	0	0	0	0	0	0	0	0	0	0
hsa-miR-579-3p	0	1	1	0	2	0	0	0	0	0	1	1	0	0	0	0	2	0	1	4	0	1	4	1	3	2	0	2	0	0	0	0	0	1	0	1	1	2	3	0	0	0	0	1	0	0	0	1	0
hsa-miR-6886-3p	0	0	0	0	0	0	0	0	0	0	0	0	0	0	1	0	0	0	0	0	0	0	1	0	0	0	0	0	0	0	0	0	1	0	0	0	0	0	0	0	0	0	0	0	0	0	0	0	0
hsa-miR-578	0	0	0	0	0	0	1	0	0	0	0	0	0	1	0	0	0	0	1	0	0	0	0	0	0	0	0	0	0	2	0	0	0	0	0	0	0	0	0	0	0	0	1	0	0	0	0	0	0
hsa-miR-6886-5p	0	0	0	0	0	0	0	0	0	0	0	0	0	0	0	0	0	0	0	0	0	0	0	2	0	0	0	0	0	0	0	0	0	0	0	0	0	0	0	0	0	0	0	0	0	0	0	0	0
hsa-miR-577	1	123	147	11	53	97	87	1	58	138	39	1	13	0	0	94	2	2	0	123	29	15	33	6	68	18	25	1	40	44	3	4	21	25	2	24	10	4	5	1	12	93	34	9	38	34	3	4	37
hsa-miR-6887-3p	0	0	0	0	0	0	0	0	0	0	0	1	0	0	0	0	0	2	0	0	0	0	0	1	0	1	0	3	1	0	0	0	0	1	0	2	0	0	0	0	1	0	0	1	0	0	0	0	0
hsa-miR-576-5p	41	60	28	33	37	70	30	24	32	22	26	31	40	44	16	39	25	40	75	135	86	26	24	34	78	73	35	42	36	42	54	25	63	49	38	21	34	46	124	99	19	42	79	67	62	33	35	28	57
hsa-miR-6887-5p	0	0	0	0	0	0	0	0	0	0	0	0	0	0	0	0	0	0	0	0	0	0	0	0	0	0	0	0	0	0	0	0	0	0	1	0	0	0	0	0	1	1	0	0	0	0	0	0	0
hsa-miR-6885-3p	1	0	0	0	0	0	1	1	0	0	0	0	0	1	3	0	0	0	1	1	0	0	1	0	0	0	0	0	0	0	0	0	1	0	0	0	0	0	0	0	0	1	0	0	0	1	0	0	0
hsa-miR-6885-5p	0	0	1	0	0	0	0	0	0	0	0	0	1	0	0	0	0	0	0	0	0	0	0	0	0	0	0	0	1	0	0	0	0	1	0	0	0	0	0	0	0	0	0	0	0	0	0	0	0
hsa-miR-223-5p	40	10	3	5	7	16	10	20	15	3	3	4	9	8	3	31	25	35	16	17	6	1	3	30	12	16	48	7	1	17	17	21	24	9	22	8	17	32	9	12	3	8	5	41	19	15	13	51	20
hsa-miR-200b-5p	0	136	132	32	126	400	83	0	459	94	89	60	58	75	59	40	40	119	2	102	47	60	76	77	20	378	85	60	89	214	66	117	99	48	59	58	33	67	132	15	44	84	68	118	264	58	17	16	49
hsa-miR-584-5p	317	134	38	70	78	319	40	196	88	61	40	429	408	936	316	248	392	676	1455	488	340	421	1106	105	269	264	124	97	59	436	1451	206	659	694	314	1963	281	447	4402	171	56	176	48	726	1578	165	146	467	551
hsa-miR-1287-5p	207	47	29	104	53	88	27	143	164	24	15	74	71	8	18	39	98	67	60	78	39	63	50	51	76	223	113	88	50	40	61	32	57	12	78	31	28	96	33	26	8	13	66	225	187	53	26	294	86
hsa-miR-552-3p	0	0	0	0	0	6	0	2	23	0	0	0	0	0	0	0	0	0	0	0	0	0	0	0	0	0	0	0	0	0	1	2	1	0	1	0	0	0	0	0	0	1	0	1	6	0	0	2	1
hsa-miR-6515-3p	0	0	0	0	0	0	0	0	0	0	0	0	0	0	0	0	0	0	0	0	0	0	0	0	1	0	0	0	0	1	0	0	0	0	0	0	0	0	0	0	0	0	0	1	0	0	0	0	0
hsa-miR-551a	0	1	0	0	1	0	0	0	0	0	0	0	1	1	1	0	1	0	1	1	1	0	0	1	0	5	2	0	1	1	0	2	3	0	2	0	0	0	1	0	1	2	0	1	5	0	1	0	0
hsa-miR-129-1-3p	1	2	7	2	13	2	2	1	0	10	3	0	0	0	0	0	1	0	0	0	0	0	0	0	0	1	1	0	0	1	0	0	0	0	1	0	0	0	0	1	0	2	0	0	0	0	0	4	1
hsa-miR-6882-3p	0	0	0	0	1	1	0	0	2	0	0	1	0	0	0	0	0	0	1	0	0	0	0	0	1	0	1	0	3	1	0	0	0	0	1	0	0	0	2	0	0	0	0	0	0	0	0	0	0
hsa-miR-1289	0	0	0	0	0	0	0	0	0	0	0	0	0	0	0	0	0	0	0	0	0	0	0	0	0	0	0	0	0	0	0	0	0	0	0	0	0	0	0	0	0	0	0	0	0	0	0	0	0
hsa-miR-148a-5p	16	223	242	240	557	225	364	41	773	314	314	153	120	60	26	73	66	180	89	53	45	53	34	54	70	116	50	98	86	148	167	40	143	44	66	22	62	201	36	9	10	150	36	619	114	57	52	220	387
hsa-miR-6884-5p	0	1	0	0	1	0	0	0	0	0	1	1	0	0	0	0	0	0	0	0	0	0	0	0	0	0	0	1	0	0	0	0	1	0	0	0	1	1	0	0	2	0	1	1	0	0	0	0	0
hsa-miR-6883-3p	1	1	0	1	1	0	1	1	0	0	0	0	0	0	0	0	1	0	0	0	0	0	0	0	0	0	0	0	0	0	0	0	0	0	0	0	0	0	0	0	0	0	1	0	1	0	1	0	2
hsa-miR-6513-3p	0	0	0	1	2	1	0	1	1	0	0	1	0	0	0	0	0	0	0	0	0	0	0	0	0	0	0	1	1	0	0	0	0	0	0	0	1	2	1	0	0	0	0	0	0	0	0	0	2
hsa-miR-6881-5p	0	0	0	0	0	0	0	0	0	0	0	0	0	0	0	0	0	0	0	0	0	0	0	0	0	0	0	0	1	0	0	0	0	0	0	0	0	0	1	0	0	0	0	0	0	0	0	0	0
hsa-miR-6514-5p	0	0	1	1	0	1	0	1	0	0	0	0	1	3	2	1	0	2	0	2	0	0	2	2	2	3	1	3	0	2	0	1	1	1	2	0	0	1	0	1	2	1	0	5	2	0	2	7	7
hsa-miR-6880-3p	0	1	0	0	0	0	0	0	0	0	0	0	0	0	0	1	0	0	0	0	0	0	0	0	0	0	0	0	0	0	0	0	0	0	0	0	0	0	0	0	0	0	0	0	0	0	0	0	0
hsa-miR-6882-5p	0	0	0	0	0	0	0	0	0	0	0	0	0	0	0	1	0	0	0	0	0	0	0	0	0	0	0	0	1	0	0	0	0	0	0	0	0	1	1	0	0	0	0	2	0	0	0	1	1
hsa-miR-6514-3p	0	0	0	0	1	0	0	0	1	0	0	0	0	0	0	0	1	0	1	0	1	0	1	1	0	2	0	1	0	1	1	0	0	0	0	0	1	0	1	0	0	0	0	0	1	0	0	2	1
hsa-miR-6515-5p	0	1	0	0	0	0	1	2	0	0	0	1	0	0	0	1	0	0	1	0	0	1	0	0	0	1	0	0	0	0	0	0	2	0	0	0	0	0	2	3	1	0	2	1	2	0	1	0	0
hsa-miR-6881-3p	0	0	0	0	0	0	0	0	0	0	0	0	0	0	0	0	0	0	0	1	0	0	0	0	0	0	0	0	0	0	0	0	0	0	1	0	1	0	0	0	0	0	1	0	2	0	0	0	0
hsa-miR-6512-5p	0	0	0	0	0	0	0	0	0	0	0	5	3	0	0	1	0	1	0	0	0	2	3	2	0	1	0	2	6	6	0	0	0	1	1	0	0	1	0	0	0	2	1	1	0	0	0	1	0
hsa-miR-6512-3p	0	0	0	0	0	0	0	0	0	0	0	2	2	0	0	0	0	1	0	2	1	0	4	0	0	2	0	0	4	9	0	0	0	3	0	0	0	0	0	1	0	2	3	1	0	0	0	0	0
hsa-miR-6880-5p	0	0	0	0	0	0	0	0	0	0	0	0	0	0	0	0	0	0	0	0	0	0	0	0	0	0	0	0	0	0	0	0	0	0	0	0	0	0	0	0	0	0	0	0	0	0	0	0	0
hsa-miR-6513-5p	0	1	0	0	0	0	0	0	0	1	0	1	0	0	0	0	1	0	0	0	0	0	0	1	0	0	0	0	0	1	0	1	0	0	0	1	0	0	0	0	0	1	0	0	1	0	0	0	0
hsa-miR-192-3p	3	319	172	43	132	1190	199	1	908	90	96	1	5	1	3	1	1	3	1	2	1	0	14	3	3	3	0	4	6	3	11	4	8	2	3	2	5	4	4	1	4	5	3	70	11	4	1	0	4
hsa-miR-548e-3p	1	0	1	1	1	2	1	0	3	2	0	0	0	0	1	5	2	5	5	2	3	0	2	2	2	2	1	2	0	4	2	1	1	3	2	1	1	3	11	1	0	1	2	4	5	1	0	13	5
hsa-miR-555	0	0	0	0	0	0	0	0	0	0	0	0	0	0	0	0	0	0	0	0	0	0	0	0	0	0	0	0	0	0	0	0	0	0	0	0	0	0	0	0	0	0	0	0	0	0	0	0	0
hsa-miR-548j-5p	4	0	1	0	1	3	2	0	0	1	0	1	1	1	3	1	0	3	2	0	4	0	1	1	2	3	1	3	0	1	8	2	6	1	1	2	2	7	8	0	1	4	1	6	10	1	0	0	4
hsa-miR-6884-3p	0	0	0	0	0	0	0	0	0	0	0	0	0	1	0	0	0	0	0	0	0	0	0	0	0	0	0	0	0	1	0	0	0	0	0	0	0	0	0	0	0	0	0	0	0	0	0	0	0
hsa-miR-92b-3p	348	178	51	384	100	484	69	688	408	93	49	206	138	128	224	634	888	666	1711	194	234	754	532	511	227	570	389	239	354	846	350	222	360	192	325	231	350	359	447	170	210	158	67	376	807	213	79	1829	615
hsa-miR-1285-3p	0	0	0	0	0	0	0	0	0	0	0	1	0	0	0	0	0	1	0	0	0	0	1	0	0	0	0	0	0	0	0	1	1	2	0	0	0	0	1	0	0	0	0	0	0	0	0	0	1
hsa-miR-1286	0	0	0	0	0	0	0	0	0	0	0	0	0	0	0	0	0	0	0	0	0	0	0	0	0	0	0	0	0	0	0	1	0	0	0	0	0	0	1	0	0	0	0	0	1	0	0	0	1
hsa-miR-181a-2-3p	3079	1031	513	882	842	876	690	2876	733	611	351	1002	1594	731	1437	1185	3939	2713	10665	2952	1004	3045	993	2627	1353	2783	2127	3538	2430	2721	3250	3375	2568	1812	1767	1704	1351	2521	1341	1791	1196	5581	4895	4898	3473	809	989	2620	2965
hsa-miR-548l	1	0	0	0	0	0	0	0	0	0	0	0	0	2	1	1	0	0	1	0	1	0	0	0	0	0	0	0	0	0	0	0	2	0	0	1	0	0	2	0	0	0	0	2	4	0	0	0	1
hsa-miR-6510-5p	0	0	0	0	0	0	0	0	0	0	0	0	0	0	0	0	0	0	0	0	1	0	0	0	0	0	0	0	0	0	0	0	0	0	0	0	0	0	0	0	0	0	0	0	0	0	0	0	0
hsa-miR-6877-3p	0	0	0	0	0	0	0	0	0	0	0	0	0	0	0	0	0	0	0	0	0	0	0	0	0	0	0	0	0	0	0	0	0	0	0	0	0	0	0	0	0	0	0	0	0	0	0	0	0
hsa-miR-181c-3p	186	62	20	127	31	62	30	141	52	30	17	99	131	33	45	105	98	147	333	202	76	169	37	102	38	220	140	193	118	156	461	56	68	46	115	51	51	131	44	31	162	120	112	425	482	178	41	437	178
hsa-miR-6510-3p	0	2	1	2	4	0	0	1	0	0	0	65	397	1	9	4	1	2	0	17	20	15	38	54	2	489	25	25	15	15	4	13	16	3	177	20	1	93	14	2	19	6	46	6	14	69	22	3	7
hsa-miR-6877-5p	1	0	0	0	0	3	0	1	0	0	2	0	0	0	0	0	1	2	4	0	0	1	1	0	3	1	1	0	3	1	1	1	6	1	1	2	1	2	1	0	1	2	0	3	3	4	1	3	0
hsa-miR-561-3p	0	0	0	0	0	0	0	0	0	0	0	0	0	0	0	0	0	0	0	0	0	1	0	0	0	0	0	0	0	0	0	0	0	0	0	0	0	0	0	0	0	2	0	0	0	0	0	0	1
hsa-miR-6878-3p	0	0	0	0	0	0	0	0	0	0	0	0	0	0	0	0	0	0	0	0	0	0	0	0	0	0	0	0	0	0	0	0	0	0	0	0	0	0	0	0	0	0	0	0	0	0	0	0	0
hsa-miR-6878-5p	0	0	0	0	0	0	0	0	0	0	0	0	0	2	0	0	1	1	0	0	0	0	0	0	0	1	0	0	0	0	0	0	0	0	0	0	0	0	0	0	0	2	0	0	0	0	0	0	0
hsa-miR-559	0	0	0	0	0	0	0	0	0	1	0	0	0	0	1	0	0	0	0	0	0	0	0	0	0	0	0	0	0	0	0	0	0	0	0	0	0	0	0	0	0	0	0	0	0	0	0	0	0
hsa-miR-6875-3p	0	0	0	0	0	0	0	0	0	0	0	0	0	0	0	0	0	0	0	0	0	0	0	0	0	0	0	0	1	1	0	0	0	0	0	0	0	0	1	1	0	0	0	0	0	0	0	0	0
hsa-miR-6508-5p	0	0	0	0	0	0	0	0	1	0	0	0	0	0	0	0	0	0	0	0	0	0	0	0	0	1	0	0	0	0	0	0	1	0	0	0	0	0	0	0	0	1	0	0	0	0	0	0	0
hsa-miR-6875-5p	2	0	0	0	0	1	0	0	0	0	0	3	0	1	0	0	0	1	0	1	0	4	1	0	0	2	0	1	1	3	0	0	2	0	1	0	0	4	0	1	0	0	0	1	1	0	0	3	2
hsa-miR-6508-3p	1	0	0	0	0	0	0	1	0	0	0	1	0	0	0	0	0	0	0	0	0	0	0	0	0	0	0	0	0	0	0	0	0	0	0	0	0	0	0	0	0	0	0	0	0	0	0	2	0
hsa-miR-6509-5p	3	5	0	0	2	2	0	2	1	0	0	11	8	10	8	4	3	4	8	2	6	9	1	6	3	3	4	14	3	7	5	1	2	1	4	4	0	14	22	3	1	1	8	6	6	5	0	4	3
hsa-miR-556-5p	0	2	1	2	1	2	0	0	0	2	0	0	0	0	0	0	1	0	0	2	0	0	0	1	0	2	0	0	0	4	1	1	0	0	1	0	0	1	3	0	0	3	0	0	0	0	0	1	1
hsa-miR-6876-3p	0	0	0	0	0	0	0	0	0	0	0	0	0	0	0	0	0	0	0	0	0	0	0	0	0	0	0	0	0	0	0	0	0	0	0	0	0	0	0	0	0	0	0	0	0	0	0	0	0
hsa-miR-6509-3p	0	0	0	0	0	0	0	0	0	0	0	0	0	0	0	0	0	1	0	0	0	0	0	0	0	0	0	0	0	0	0	0	0	0	1	0	0	0	0	0	0	0	0	0	0	0	0	0	0
hsa-miR-6876-5p	0	0	0	0	0	0	0	0	0	0	0	0	0	0	0	0	0	0	0	0	0	0	0	0	0	0	0	0	0	0	0	0	0	0	0	0	0	0	0	0	0	0	0	0	0	0	0	0	0
hsa-miR-6507-5p	26	1	0	9	0	0	0	19	0	0	0	11	18	0	1	0	12	0	0	5	1	0	1	4	2	1	14	2	2	0	0	2	0	0	1	0	1	8	0	3	0	0	7	2	8	0	1	57	0
hsa-miR-6507-3p	4	1	0	0	0	0	0	1	0	0	0	0	1	0	0	0	2	0	0	2	0	0	0	1	1	0	2	0	1	0	0	0	0	0	0	0	0	0	0	0	0	0	0	0	1	0	0	3	0
hsa-miR-1290	0	0	0	0	0	0	0	0	0	0	0	0	0	0	0	0	0	0	0	0	0	0	0	0	0	0	0	0	0	0	0	0	0	0	0	0	0	0	0	0	1	0	0	0	0	0	0	0	0
hsa-miR-1291	3	2	0	1	0	3	0	0	2	0	0	0	0	1	1	1	1	0	0	4	7	0	2	0	0	3	1	4	2	1	5	1	1	1	0	0	2	0	0	0	6	0	3	5	4	1	1	1	0
hsa-miR-30c-2-3p	746	119	70	285	188	74	71	557	88	102	48	233	265	25	23	40	296	90	132	89	201	33	33	71	43	89	159	110	100	94	39	73	13	9	178	26	50	285	43	17	20	44	148	97	428	25	48	781	98
hsa-miR-30d-3p	23	34	18	35	41	11	20	17	14	24	38	14	14	9	6	5	18	10	13	9	9	6	8	20	3	26	19	7	14	15	15	17	14	11	18	7	6	14	6	6	5	18	11	25	21	19	11	41	21
hsa-miR-548k	1	0	0	1	0	2	0	0	0	1	1	0	0	1	1	3	0	0	5	0	6	2	1	0	0	5	1	1	4	9	0	0	9	3	0	0	0	9	22	0	0	2	1	0	7	4	2	2	0
hsa-miR-1293	0	0	0	0	0	1	0	0	0	0	0	4	9	43	7	3	4	16	1	5	4	0	9	2	12	6	2	6	32	18	26	11	83	11	10	6	10	12	7	1	1	15	1	10	21	7	3	2	9
hsa-miR-139-3p	105	29	15	281	41	64	37	132	81	40	24	210	166	14	13	28	84	36	33	21	5	7	13	54	18	41	54	21	14	26	22	29	25	6	150	6	8	142	15	9	11	15	6	107	90	21	11	558	78
hsa-miR-7-1-3p	36	86	56	36	79	98	86	28	267	49	64	37	56	40	16	41	27	121	82	67	27	43	42	60	30	117	68	45	29	86	76	76	137	64	70	34	19	70	48	39	11	110	42	58	50	60	24	53	46
hsa-miR-1294	1	1	0	1	2	1	1	0	5	1	0	0	0	0	0	1	1	0	2	2	0	1	1	0	1	0	0	0	0	0	1	0	2	0	1	0	1	2	0	0	0	0	0	5	0	0	0	3	3
hsa-miR-1295a	0	0	2	1	3	2	4	0	5	0	3	0	2	2	0	4	2	6	1	10	2	5	3	5	1	1	4	3	3	8	5	0	0	0	1	1	1	3	1	1	0	7	2	36	5	1	3	7	5
hsa-miR-6879-3p	0	0	0	0	1	0	0	0	1	0	0	0	0	0	0	0	0	0	1	0	0	0	0	0	0	1	1	1	0	1	1	0	1	0	1	1	0	0	0	0	0	0	0	0	3	0	0	0	0
hsa-miR-7-2-3p	0	1	1	0	1	0	0	0	0	1	0	0	0	0	0	0	0	0	0	0	0	0	0	0	0	0	0	1	0	0	0	0	0	0	0	0	0	0	0	0	0	0	0	0	0	0	0	1	0
hsa-miR-10a-3p	7	11	3	38	6	14	12	18	15	12	6	2	2	0	3	2	18	8	3	4	2	6	2	6	4	6	5	14	16	1	4	7	4	1	1	2	15	7	2	3	1	11	3	26	20	6	7	25	6
hsa-miR-10b-3p	19	11	4	21	13	9	9	23	18	4	4	61	39	16	17	17	46	38	25	17	14	21	14	26	16	20	11	38	14	55	54	14	63	15	37	18	9	50	17	11	4	75	10	149	26	19	11	100	102
hsa-miR-564	0	0	0	0	0	0	0	0	0	0	0	0	0	0	0	0	0	0	0	0	0	0	0	0	0	0	0	0	0	0	0	0	0	0	0	0	0	0	0	0	0	0	0	0	0	0	0	0	0
hsa-miR-34a-3p	2	4	1	1	0	2	0	1	1	2	0	2	1	5	5	3	4	8	0	2	1	0	1	2	4	3	7	4	3	3	4	3	2	2	3	4	5	2	1	0	5	0	2	9	6	1	3	0	8
hsa-miR-6872-5p	0	1	0	0	0	0	0	0	1	0	0	0	0	0	0	0	0	0	0	0	0	0	0	0	0	0	0	0	0	0	0	0	0	0	0	0	0	0	0	0	0	0	0	0	0	0	0	0	0
hsa-miR-6871-3p	0	0	0	0	0	0	0	0	0	0	0	0	0	0	0	0	0	0	0	0	0	0	0	0	0	0	0	0	0	0	0	0	0	0	0	0	0	0	0	0	0	0	0	0	1	0	0	0	0
hsa-miR-6505-5p	0	0	0	0	0	0	0	1	0	0	0	0	0	0	0	0	0	0	0	0	0	0	0	0	0	0	0	0	0	0	0	0	0	0	0	0	0	0	0	0	0	0	0	0	0	0	0	0	0
hsa-miR-6505-3p	0	0	0	0	0	0	0	0	0	0	0	0	0	0	0	0	0	0	0	0	0	0	1	0	0	0	0	0	0	0	0	0	0	0	0	0	0	0	0	0	0	0	0	0	1	0	0	0	0
hsa-miR-6873-5p	0	0	0	0	0	0	0	0	0	0	0	0	0	0	0	0	0	0	0	0	0	0	0	0	0	0	0	0	0	0	0	0	0	0	0	0	0	0	0	0	0	0	0	0	0	0	0	0	0
hsa-miR-6506-5p	0	0	0	0	0	1	0	0	0	0	0	0	0	0	0	1	0	0	0	0	1	0	0	0	0	2	0	0	0	0	0	0	1	0	0	0	0	0	0	0	0	0	0	1	1	0	1	1	0
hsa-miR-6870-5p	0	0	0	0	0	0	0	0	0	0	0	0	0	0	0	0	0	0	0	0	0	0	0	0	0	0	0	0	0	0	0	0	0	0	0	0	0	0	0	0	0	0	0	0	0	0	0	0	0
hsa-miR-6502-3p	0	0	0	0	0	0	0	0	0	0	0	0	0	0	0	0	0	0	0	0	0	0	0	0	0	0	0	0	0	0	0	0	0	0	0	0	0	0	0	0	0	0	0	0	0	0	0	0	0
hsa-miR-6503-5p	0	0	0	0	1	0	0	0	0	2	0	1	0	0	0	0	0	1	4	1	0	0	0	0	0	3	5	1	1	0	1	0	0	0	0	1	1	4	0	0	0	1	1	2	2	1	0	3	0
hsa-miR-6503-3p	0	0	0	0	0	1	0	1	0	0	0	0	1	0	0	1	2	0	1	0	2	0	0	0	1	0	1	1	0	0	2	0	0	0	0	0	0	1	1	0	0	1	0	1	2	1	1	1	0
hsa-miR-6871-5p	0	0	0	0	0	0	0	0	0	0	0	1	0	0	0	0	0	0	0	0	0	0	0	0	0	0	0	0	0	0	1	0	0	0	0	0	0	1	0	0	1	0	0	0	0	0	0	0	0
hsa-miR-6870-3p	0	0	0	0	0	0	0	0	0	1	0	0	0	0	1	1	0	0	1	0	0	0	0	1	0	0	0	0	1	1	2	0	0	0	0	0	0	0	1	0	0	0	0	2	4	0	0	0	0
hsa-miR-6504-5p	0	0	0	0	0	0	0	0	0	0	0	0	0	0	0	0	1	0	0	0	0	0	0	1	0	1	0	1	0	0	0	0	0	0	0	0	0	0	0	0	0	0	0	0	0	0	0	2	1
hsa-miR-6502-5p	1	0	0	2	0	0	0	0	0	1	0	2	1	2	0	2	2	2	2	0	0	1	1	0	1	0	1	1	1	0	1	2	0	1	0	1	2	2	1	0	0	0	0	6	2	0	0	3	2
hsa-miR-6874-5p	0	0	0	0	0	1	0	0	0	0	0	0	0	0	0	0	0	0	1	0	0	0	0	0	0	0	0	0	0	0	1	0	0	0	1	0	0	0	0	0	1	0	0	1	0	0	0	0	0
hsa-miR-6506-3p	0	0	0	0	0	0	0	0	0	0	0	0	0	0	0	0	0	0	0	0	0	0	0	0	0	0	0	0	0	0	0	0	0	0	0	0	0	0	0	0	0	0	0	1	0	0	0	0	0
hsa-miR-6873-3p	0	0	0	0	0	0	0	0	0	0	0	0	0	0	0	0	1	0	0	0	0	0	1	0	0	0	1	0	0	0	0	0	0	0	0	0	0	0	0	0	0	0	0	0	1	1	0	0	0
hsa-miR-6874-3p	8	2	2	7	3	0	1	2	1	1	1	0	1	0	0	0	1	1	1	1	0	0	0	1	0	2	1	0	1	1	1	0	0	1	2	1	1	2	0	0	1	0	0	1	1	0	1	0	0
hsa-miR-6500-5p	0	0	0	0	0	0	0	0	0	0	0	0	0	0	0	0	0	0	0	0	0	0	0	0	0	0	0	0	0	0	0	0	0	0	0	0	0	0	0	0	0	0	0	0	0	0	0	0	1
hsa-miR-6866-3p	0	0	0	0	0	0	0	0	0	0	0	0	0	0	0	0	0	0	0	0	0	0	0	0	0	0	0	0	0	0	0	0	0	0	0	0	0	0	0	0	0	0	0	0	0	0	0	0	0
hsa-miR-6866-5p	0	0	0	0	0	0	0	0	0	0	0	0	0	0	0	0	0	0	0	0	0	0	0	0	0	0	0	0	0	0	0	0	0	0	0	0	0	0	0	0	0	0	0	0	0	0	0	1	0
hsa-miR-1204	0	0	0	0	0	0	0	0	0	0	0	0	0	0	0	0	0	0	0	0	0	0	0	0	0	0	0	0	0	0	0	0	0	0	0	0	0	0	0	0	0	0	0	0	0	0	0	0	0
hsa-miR-548az-5p	0	0	0	0	0	0	0	0	0	0	0	0	0	0	0	0	0	0	0	0	0	0	0	0	0	0	0	0	0	0	0	0	0	0	1	0	0	1	0	0	0	0	0	0	0	0	0	0	0
hsa-miR-6867-3p	0	0	0	0	0	0	0	0	0	0	0	0	0	0	0	0	0	0	0	0	0	0	0	0	0	0	0	0	0	0	0	0	0	0	0	0	0	0	0	0	2	1	0	0	0	0	0	0	0
hsa-miR-1205	0	0	0	0	0	0	0	0	0	0	0	0	0	0	0	0	0	0	0	0	0	0	0	0	0	0	0	0	0	0	0	0	0	0	0	0	0	0	0	0	0	0	0	0	0	0	0	0	0
hsa-miR-6867-5p	0	0	0	0	0	0	0	0	0	0	0	0	0	0	0	0	0	0	0	0	0	0	0	0	0	0	0	0	0	1	0	0	0	0	0	0	0	0	0	0	0	1	0	0	0	0	0	1	0
hsa-miR-6499-5p	0	0	0	0	0	0	0	0	0	0	0	24	12	14	12	10	2	26	4	0	9	4	12	10	13	7	0	24	8	31	18	13	31	8	18	20	2	10	23	9	2	2	5	47	92	8	1	1	11
hsa-miR-6499-3p	0	3	0	0	0	0	0	0	0	0	0	4	0	7	3	5	8	8	0	25	9	1	19	4	19	2	38	5	19	19	2	15	7	12	7	17	5	1	19	10	4	0	5	4	35	9	2	0	0
hsa-miR-6865-3p	0	0	0	0	0	0	0	0	0	0	0	0	0	0	0	0	0	0	0	0	0	0	0	0	0	0	0	0	0	0	0	0	0	0	0	0	0	0	0	0	0	0	0	0	0	0	0	0	0
hsa-miR-548ay-3p	0	0	0	0	0	0	0	0	0	0	0	0	0	0	0	0	0	1	0	0	0	0	0	0	0	0	0	0	0	0	0	0	0	0	0	0	0	0	0	0	0	1	0	1	0	0	0	0	0
hsa-miR-6865-5p	0	0	0	0	0	2	0	0	1	0	0	0	0	0	0	0	0	0	0	0	0	0	0	0	0	0	0	0	0	0	0	0	0	0	0	0	0	0	0	0	0	0	0	0	0	0	0	0	0
hsa-miR-6868-3p	2	0	1	2	1	1	0	2	0	1	0	0	1	2	0	0	0	1	5	0	1	0	0	0	0	5	0	0	1	0	1	1	2	1	0	1	0	0	1	0	0	1	0	0	2	0	2	0	4
hsa-miR-6501-5p	0	1	0	1	0	0	0	0	0	0	0	1	1	0	1	0	0	2	1	0	0	1	5	0	1	0	1	1	0	1	1	0	0	0	1	0	0	2	0	0	0	1	0	2	1	1	0	2	0
hsa-miR-6501-3p	0	1	0	0	0	1	0	0	0	0	0	0	0	1	0	0	0	0	0	0	0	0	0	0	0	0	0	0	1	0	0	0	0	0	0	0	0	0	1	0	0	0	1	0	0	0	0	0	0
hsa-miR-6868-5p	0	0	0	0	0	0	0	0	0	0	0	0	0	0	0	0	0	0	0	0	0	0	0	0	0	0	0	0	0	0	0	0	0	0	0	1	0	0	0	0	0	0	0	0	0	0	0	0	0
hsa-miR-6869-3p	0	0	0	0	0	0	0	0	0	0	0	0	0	0	0	0	0	1	0	0	0	1	0	0	0	0	0	0	0	0	0	0	0	0	0	0	0	0	0	0	0	0	0	0	0	0	0	0	0
hsa-miR-6869-5p	0	0	0	0	0	0	0	0	0	0	0	0	0	0	0	0	0	0	0	0	0	0	0	0	0	0	0	0	0	0	0	0	0	0	0	1	0	0	1	0	0	0	0	1	0	0	0	1	0
hsa-miR-3935	0	0	0	0	0	0	0	0	0	0	0	0	0	0	0	0	0	1	0	0	0	0	0	0	0	0	0	0	0	0	0	0	0	0	0	0	0	0	0	0	0	0	0	0	0	0	0	0	0
hsa-miR-3936	0	0	0	0	0	0	0	0	1	0	0	0	0	0	0	0	0	0	0	0	0	0	0	0	0	0	0	0	0	0	0	0	0	0	0	0	0	0	0	0	0	0	0	0	0	0	0	0	0
hsa-miR-3937	0	0	0	0	0	0	0	0	0	0	0	0	0	0	0	0	0	0	0	0	0	0	0	0	0	0	0	0	0	0	0	0	0	0	0	0	0	0	0	0	0	0	0	0	0	0	0	0	0
hsa-miR-3124-3p	1	0	0	0	0	0	0	0	0	0	0	1	0	0	0	0	0	0	0	0	0	0	0	0	0	1	0	0	0	0	0	0	0	0	0	0	0	0	0	0	0	0	0	2	0	0	0	0	0
hsa-miR-3938	0	0	0	0	0	0	0	0	0	0	0	0	0	0	0	0	0	0	0	0	0	0	0	0	0	0	0	0	0	1	0	0	0	0	0	0	0	0	0	0	0	0	0	0	0	0	0	0	0
hsa-miR-3127-3p	0	1	0	0	1	2	0	0	2	0	0	0	0	2	0	0	1	0	1	0	0	1	0	0	0	0	0	2	0	0	0	1	2	0	1	0	0	2	4	0	0	1	0	0	2	1	0	1	1
hsa-miR-548y	0	0	0	0	0	0	0	0	0	0	0	0	0	0	0	0	0	0	0	9	0	2	0	0	1	1	0	0	1	0	0	0	0	0	1	0	0	0	0	4	0	0	0	0	0	0	0	0	0
hsa-miR-3129-3p	0	0	0	1	0	0	1	0	0	0	0	3	2	2	4	2	4	0	4	0	0	1	0	1	2	0	1	3	2	0	0	0	0	2	1	0	0	2	2	2	2	3	3	9	1	0	0	2	3
hsa-miR-3939	0	0	0	0	0	1	0	0	0	0	0	0	0	0	0	0	0	1	0	0	0	0	0	0	0	0	1	1	0	0	0	0	2	0	0	0	0	1	0	0	0	1	0	0	0	1	0	0	0
hsa-miR-3940-3p	2	0	0	0	1	1	0	1	1	2	1	0	0	3	1	1	1	1	0	2	0	3	0	0	4	1	5	1	0	2	1	0	9	2	3	0	0	9	0	0	1	1	0	9	1	0	0	4	1
hsa-miR-3136-3p	0	0	0	0	0	0	0	0	0	0	0	0	0	0	0	0	0	0	0	0	0	0	0	0	0	0	0	0	0	0	0	0	0	0	0	0	0	0	0	0	0	0	0	0	0	0	0	0	0
hsa-miR-4632-3p	0	1	0	0	1	3	0	1	0	0	0	0	0	0	0	0	2	1	0	0	0	0	2	1	0	0	2	3	1	1	2	1	1	0	1	0	0	2	0	0	0	0	1	0	2	1	1	1	1
hsa-miR-3941	0	0	0	0	0	0	0	0	0	0	0	0	0	0	0	0	0	0	0	0	0	0	0	0	0	0	0	0	0	0	1	0	0	0	0	0	0	0	0	0	0	0	0	0	0	0	0	0	0
hsa-miR-3140-5p	0	0	0	0	0	0	0	0	0	0	0	0	0	0	0	0	0	0	0	0	0	0	0	0	0	0	0	0	0	0	0	0	0	0	0	0	0	1	0	0	0	0	0	0	0	0	0	0	0
hsa-miR-3145-5p	0	0	0	0	0	1	0	0	0	0	0	0	1	1	0	0	1	0	0	0	0	0	0	0	0	1	0	0	0	0	0	1	0	0	0	0	0	0	2	0	0	0	2	0	1	0	0	0	1
hsa-miR-3942-5p	0	1	0	0	1	7	0	2	1	0	0	1	1	0	0	0	0	1	0	0	1	0	1	0	0	1	2	0	1	1	1	0	4	0	1	3	0	1	9	0	1	1	1	2	5	2	0	1	0
hsa-miR-3943	0	0	0	0	0	0	0	0	0	0	0	1	0	0	0	0	0	1	0	0	0	0	1	0	0	0	0	1	0	1	0	0	0	0	0	0	2	0	1	0	0	0	0	1	1	0	1	0	0
hsa-miR-3150a-5p	0	0	0	0	0	0	0	0	0	0	0	0	0	0	0	0	0	0	0	0	0	0	0	0	1	0	0	0	0	1	0	0	0	1	1	1	0	0	1	0	1	2	0	0	1	0	0	2	0
hsa-miR-3152-5p	3	0	1	1	1	0	3	6	0	0	1	1	1	0	0	0	0	0	0	0	0	0	0	0	0	0	2	2	0	0	0	0	0	0	0	0	0	0	0	0	0	0	1	0	1	0	0	10	0
hsa-miR-3074-5p	4	10	9	5	5	10	14	0	7	2	4	9	2	9	2	3	13	2	49	21	3	7	9	83	12	16	21	6	3	7	17	20	24	24	6	15	6	14	11	5	17	18	15	18	10	3	4	7	16
hsa-miR-6084	0	0	0	0	0	0	0	0	0	0	0	0	0	0	0	1	0	0	0	0	0	0	0	0	0	0	0	0	0	0	0	0	0	0	0	0	0	0	0	0	1	0	0	0	0	0	0	0	0
hsa-miR-6081	0	0	0	0	0	0	0	0	0	0	0	0	0	0	0	0	0	0	0	0	0	0	0	0	0	0	0	0	0	0	0	0	0	0	0	0	0	0	0	0	0	0	0	0	0	0	0	0	0
hsa-miR-802	0	0	0	0	0	5	0	0	0	0	0	0	0	0	0	0	0	0	0	0	0	0	0	0	0	0	0	0	0	0	0	2	0	0	0	0	0	0	0	0	0	0	0	0	0	0	0	0	0
hsa-miR-6076	0	0	0	0	0	0	0	0	0	0	0	0	0	0	0	0	0	0	0	0	0	0	0	0	0	0	0	0	0	0	0	0	0	0	0	0	0	0	0	0	0	0	0	0	0	0	0	0	0
hsa-miR-3934-5p	4	12	5	2	5	9	3	3	19	10	4	8	2	18	12	14	3	33	5	3	15	6	18	7	2	7	2	8	4	15	3	6	28	7	4	6	0	13	19	3	1	12	3	23	20	4	4	7	9
hsa-miR-98-3p	1	3	0	4	2	7	2	0	2	2	2	6	2	2	5	0	8	4	10	6	2	2	3	4	0	3	5	4	5	5	3	3	1	2	4	4	3	4	9	6	6	5	2	6	3	6	0	5	3
hsa-miR-216a-3p	0	0	0	0	1	0	0	1	0	0	0	0	0	0	0	0	0	0	1	0	0	0	0	1	0	0	1	0	0	0	0	0	0	0	0	0	0	2	0	0	0	0	0	0	2	0	0	0	0
hsa-miR-3190-3p	0	0	0	0	0	0	0	0	1	0	0	0	0	0	1	0	0	0	0	0	2	0	0	0	0	0	0	0	0	0	1	0	0	0	0	0	0	0	0	0	0	0	0	0	0	0	0	0	0
hsa-miR-1185-1-3p	1	1	0	0	1	1	0	1	0	1	0	0	1	0	0	0	1	2	0	0	1	4	1	0	1	0	2	2	2	0	0	0	0	0	0	1	1	0	2	1	0	0	1	2	3	0	0	4	12
hsa-miR-365b-3p	688	190	157	1256	206	66	231	594	38	147	145	337	476	204	344	111	442	468	124	116	92	312	131	265	241	307	227	369	186	187	419	190	153	120	168	136	289	420	426	283	158	214	119	508	302	53	120	640	534
hsa-miR-365b-5p	6	1	0	0	1	0	0	3	0	0	0	3	0	1	1	0	3	2	0	0	3	2	0	1	2	3	2	2	1	0	1	0	2	0	2	0	0	2	3	1	1	1	9	3	8	1	4	3	3
hsa-miR-7114-5p	0	0	0	0	0	1	0	0	0	0	0	0	0	1	0	0	0	0	0	0	0	0	0	0	0	0	0	0	0	0	0	0	0	0	1	0	0	0	1	1	0	0	0	0	0	0	0	0	0
hsa-miR-7114-3p	0	0	0	0	0	0	0	0	0	0	0	0	0	0	1	0	0	0	0	0	0	0	0	0	2	0	0	0	0	1	0	0	0	0	0	0	0	0	0	0	0	1	0	0	0	0	0	0	0
hsa-miR-7113-5p	0	0	0	0	0	0	1	0	0	0	0	0	1	0	0	0	0	0	0	0	0	0	0	0	0	0	0	0	0	0	1	0	0	0	1	1	0	0	0	0	1	0	0	0	1	0	0	0	2
hsa-miR-7113-3p	0	0	0	0	0	0	0	0	0	0	0	0	0	0	0	0	0	0	0	0	0	0	0	0	0	0	0	0	0	0	0	0	0	0	0	0	0	0	0	0	0	0	0	0	0	0	0	0	0
hsa-miR-7112-3p	1	0	0	0	0	0	0	0	0	0	0	1	0	2	0	0	0	1	1	1	1	2	3	0	3	2	0	0	3	0	1	0	3	0	0	1	0	1	1	2	0	0	0	1	2	1	0	1	0
hsa-miR-7111-3p	0	0	0	0	0	0	0	0	0	0	0	0	0	0	0	0	0	0	0	0	0	0	0	0	0	0	0	0	0	0	0	0	1	0	0	0	0	0	0	0	0	0	0	0	0	0	0	0	0
hsa-miR-7110-3p	1	0	1	1	0	0	1	0	0	0	0	0	0	0	0	0	0	1	0	0	0	0	0	0	0	0	1	0	0	0	0	0	0	0	0	1	0	0	1	0	1	2	0	3	2	0	1	1	1
hsa-miR-7111-5p	0	0	0	0	0	0	0	0	0	0	0	0	1	0	0	0	0	0	0	0	0	0	0	0	0	0	0	0	0	0	0	0	0	1	0	0	0	0	0	0	0	0	0	0	0	0	0	0	0
hsa-miR-7109-3p	0	0	0	0	0	0	0	0	0	0	0	0	0	0	0	0	0	0	0	0	0	0	0	0	1	0	0	0	0	0	0	0	0	0	0	0	0	0	0	0	0	0	0	0	0	0	0	0	0
hsa-miR-7110-5p	0	0	0	0	0	0	0	0	0	0	0	0	1	0	0	0	0	0	0	0	0	0	0	0	0	0	0	0	0	0	0	0	0	0	0	0	0	0	0	0	0	0	0	0	0	0	0	0	0
hsa-miR-630	0	0	0	0	0	0	0	0	0	0	0	0	0	0	0	0	0	0	0	0	0	0	0	0	0	0	0	0	0	0	0	0	0	0	0	0	0	0	0	0	0	0	0	0	0	0	0	0	0
hsa-miR-7108-3p	0	0	0	0	0	0	0	0	0	0	0	0	0	0	0	0	0	0	0	0	0	0	0	0	0	0	0	0	0	0	0	0	0	0	0	0	0	0	0	0	0	0	0	0	0	0	0	0	0
hsa-miR-629-3p	1	5	9	6	6	11	5	1	12	8	9	2	7	6	19	10	10	18	14	14	12	7	9	7	8	12	7	29	8	8	25	16	48	8	5	4	3	9	39	5	4	13	11	40	44	27	5	6	26
hsa-miR-7109-5p	0	0	0	0	0	0	0	0	0	0	0	0	0	0	0	0	0	0	0	0	0	0	0	0	0	0	0	0	0	0	0	0	0	0	0	0	0	0	0	0	0	0	0	0	0	0	0	0	0
hsa-miR-628-3p	2	19	58	7	17	20	12	6	17	11	33	6	12	6	1	9	57	0	6	10	4	1	1	7	6	22	18	10	9	8	7	14	2	0	8	2	20	28	26	6	2	6	7	18	10	4	1	21	34
hsa-miR-7107-3p	0	0	0	0	0	0	0	0	0	0	0	0	0	0	0	0	0	0	0	0	0	0	0	0	0	0	0	0	0	0	0	0	0	0	0	0	0	0	0	0	0	0	0	0	0	0	0	0	0
hsa-miR-627-5p	1	7	2	4	5	14	3	2	0	7	2	1	6	11	3	1	15	5	9	11	3	6	0	5	1	15	15	7	6	5	3	3	3	2	6	4	4	6	30	5	0	4	4	9	9	1	5	4	5
hsa-miR-7108-5p	0	0	0	0	0	0	0	0	0	0	0	0	0	0	0	0	0	0	0	0	0	0	0	0	0	0	0	0	0	0	0	0	0	0	0	0	0	0	0	0	0	0	0	1	1	0	0	0	0
hsa-miR-7106-3p	0	0	0	0	0	0	0	0	0	0	0	0	0	0	0	0	0	0	0	0	0	0	0	0	0	0	0	0	0	0	0	0	0	0	0	0	0	0	0	0	0	0	0	0	0	0	0	0	0
hsa-miR-7855-5p	0	0	0	0	0	0	0	0	0	0	0	0	0	0	0	0	0	0	0	0	0	0	0	0	0	0	0	0	0	0	0	0	0	0	0	0	0	0	0	0	0	0	0	0	0	0	0	0	0
hsa-miR-625-5p	3	24	10	6	13	35	19	2	55	17	10	4	5	4	7	3	6	8	12	7	2	8	2	8	2	11	5	18	6	7	21	5	11	3	9	8	8	11	8	6	1	10	3	32	32	2	6	7	7
hsa-miR-7856-5p	0	0	0	0	0	0	0	0	0	0	0	0	0	0	0	0	0	0	0	0	0	0	0	0	0	0	0	0	0	0	0	0	0	0	0	0	0	0	0	0	0	0	0	0	0	0	0	0	0
hsa-miR-624-5p	8	6	3	7	7	7	0	2	6	1	1	7	5	21	6	1	16	11	9	6	1	6	4	9	3	7	10	19	4	14	10	1	8	4	8	8	3	7	18	6	1	12	4	31	23	6	3	14	14
hsa-miR-622	0	0	0	0	0	0	0	0	0	0	0	0	0	0	0	0	0	0	0	0	0	0	1	0	0	0	0	0	0	1	0	1	0	0	0	0	0	0	0	0	0	0	0	0	0	0	0	0	0
hsa-miR-7853-5p	0	0	0	0	0	0	0	0	0	0	0	0	0	0	0	0	0	0	0	0	0	0	0	0	0	0	0	0	0	0	0	0	0	0	0	0	0	0	0	0	0	0	0	0	0	0	0	0	0
hsa-miR-7854-3p	0	0	0	0	0	3	0	0	0	2	1	0	0	1	0	0	1	5	3	3	2	1	5	1	2	1	1	0	0	4	3	6	2	1	1	1	0	1	0	0	0	0	1	0	0	0	0	0	3
hsa-miR-7845-5p	0	0	0	0	0	0	0	1	1	0	0	0	0	0	0	0	0	1	1	1	0	0	0	0	2	1	0	1	0	0	0	0	2	1	0	0	0	0	0	0	1	0	1	1	1	1	0	0	1
hsa-miR-7846-3p	0	0	0	0	0	0	0	0	0	0	0	0	0	0	0	0	0	0	0	0	0	0	0	0	0	0	0	0	0	0	1	2	0	3	0	0	0	0	0	0	0	0	2	0	0	1	0	1	1
hsa-miR-7847-3p	0	0	0	0	0	0	0	0	0	0	0	0	0	0	0	0	0	0	0	0	0	0	0	0	0	0	0	0	0	0	0	0	0	0	0	0	0	0	0	0	0	0	0	0	0	0	0	0	0
hsa-miR-7848-3p	0	0	0	0	0	0	0	0	0	0	0	0	0	0	0	0	0	0	0	0	0	0	0	0	0	0	0	0	0	0	0	0	0	0	0	0	0	0	0	0	0	1	0	0	0	0	1	0	0
hsa-miR-7850-5p	0	0	0	0	0	0	0	0	0	1	0	0	0	0	1	0	1	0	1	0	0	0	0	0	0	0	0	1	1	0	1	0	5	0	0	0	1	0	0	0	0	0	0	1	2	0	0	0	1
hsa-miR-7851-3p	0	0	0	0	0	0	0	0	0	0	0	0	0	0	0	0	0	0	0	0	0	0	0	0	0	0	0	0	1	0	0	0	0	0	0	0	0	0	2	0	0	0	0	0	1	0	0	0	0
hsa-miR-7106-5p	0	0	0	0	0	0	0	0	0	0	0	0	0	0	0	0	0	0	0	0	0	0	0	0	0	0	0	0	0	0	0	0	0	0	0	1	0	0	0	0	0	0	0	0	0	0	0	0	0
hsa-miR-1273h-3p	0	1	0	0	0	0	0	0	0	0	0	0	0	0	0	0	0	0	0	1	0	2	0	1	0	0	1	0	0	0	0	0	0	0	0	0	0	0	0	1	0	0	0	0	0	0	0	0	0
hsa-miR-6516-5p	0	1	0	1	1	1	0	0	1	1	1	2	0	1	1	1	0	0	0	0	2	1	0	0	3	2	0	3	0	1	2	0	0	0	0	1	2	4	2	0	0	0	0	2	1	1	0	1	3
hsa-miR-6516-3p	0	0	0	0	0	1	0	0	0	2	0	1	0	0	0	1	0	0	0	0	0	0	0	2	1	1	0	0	1	0	1	3	0	1	2	0	3	1	0	0	5	1	0	1	1	0	1	1	0
hsa-miR-611	0	0	0	0	0	0	0	0	0	0	0	0	0	0	0	0	0	0	0	0	0	0	0	0	0	0	0	0	0	0	0	0	0	0	0	0	0	0	0	0	0	0	0	0	0	0	0	0	0
hsa-miR-7844-5p	0	0	0	0	0	1	0	0	1	0	0	0	0	1	0	0	0	0	1	0	0	0	0	0	6	0	0	1	1	0	1	0	2	1	0	1	0	0	3	0	0	0	0	1	0	0	0	0	0
hsa-miR-610	0	0	0	0	0	0	0	0	0	0	0	0	0	0	0	0	0	0	0	0	0	0	0	0	0	0	0	0	0	0	0	0	0	0	0	0	0	0	0	0	0	0	0	0	0	0	0	0	0
hsa-miR-609	0	0	0	0	0	0	0	0	0	0	0	0	0	0	0	0	0	0	0	0	0	0	0	0	0	0	0	0	0	0	0	0	0	0	0	0	0	0	0	1	0	0	0	0	0	0	0	0	0
hsa-miR-607	2	0	0	0	0	0	0	0	0	0	1	0	0	2	0	0	0	0	1	0	0	0	0	0	0	0	2	0	0	0	1	1	1	0	1	0	1	0	2	0	0	0	0	3	0	0	0	1	0
hsa-miR-606	0	0	0	0	0	0	0	0	0	0	0	0	0	0	0	0	0	0	0	0	0	0	0	0	0	0	0	0	0	0	0	2	0	0	0	0	0	0	0	0	0	0	0	0	0	0	0	0	0
hsa-miR-605-5p	3	0	0	3	2	0	3	7	0	0	0	3	0	1	1	0	3	0	0	0	0	2	0	1	0	1	1	3	1	0	1	0	0	0	1	1	2	1	2	1	0	1	0	0	1	0	0	2	0
hsa-miR-604	0	0	0	0	0	0	0	0	0	0	0	0	0	0	0	0	0	0	0	0	0	0	0	0	0	0	0	0	0	0	0	0	0	0	0	0	0	0	0	0	0	0	0	0	0	0	0	0	0
hsa-miR-603	0	0	0	0	0	0	0	0	0	0	0	0	0	0	0	0	0	0	1	1	0	0	0	0	0	0	0	0	0	0	0	0	0	0	0	0	0	0	0	0	0	0	0	0	0	0	0	0	0
hsa-miR-7843-3p	0	0	0	0	0	0	0	0	0	0	0	0	0	0	0	0	0	0	0	1	0	0	0	0	0	0	0	0	0	0	0	0	0	0	0	0	0	0	0	0	0	0	0	0	0	0	0	0	0
hsa-miR-4433b-5p	0	0	0	0	0	1	0	1	0	0	0	0	0	0	0	1	0	0	1	1	3	0	0	1	0	0	0	0	0	1	0	0	2	0	0	2	2	0	0	1	0	0	0	4	0	0	0	0	2
hsa-miR-4433b-3p	2	1	0	0	0	0	0	0	0	0	0	0	0	0	0	0	0	0	0	0	1	0	0	0	0	0	0	0	0	2	0	0	0	0	0	2	0	1	0	0	0	1	0	2	0	0	0	0	0
hsa-miR-519a-5p	0	0	0	0	0	0	0	1	1	0	0	0	0	1	0	0	3	1	10	0	0	1	2	0	1	1	1	2	4	1	18	0	2	0	0	0	0	1	0	2	22	0	0	1	25	0	0	4	2
hsa-miR-518a-5p	0	0	0	0	0	0	0	0	0	0	0	0	0	0	0	0	4	1	2	0	0	0	1	0	0	0	0	0	0	0	2	1	1	0	0	0	0	0	0	0	0	0	0	2	3	0	0	0	2
hsa-miR-1224-5p	0	7	5	4	14	14	7	0	2	8	8	0	0	0	0	0	0	0	1	0	0	2	0	4	1	3	0	2	2	2	0	1	0	0	0	0	3	0	1	0	0	2	0	0	59	0	0	0	1
hsa-miR-1468-5p	42	32	41	54	98	33	51	39	66	86	44	21	23	6	1	7	9	4	6	11	58	8	4	11	5	16	14	6	13	5	26	1	4	1	9	3	6	17	6	2	8	6	14	17	12	9	11	32	10
hsa-miR-1224-3p	0	0	0	0	0	0	0	0	0	0	0	0	0	0	0	0	0	0	0	0	0	0	0	0	0	0	0	0	0	0	0	0	0	0	0	0	0	0	0	0	0	0	0	0	0	0	0	0	0
hsa-miR-619-3p	0	0	0	0	0	0	0	0	0	0	0	0	0	0	0	0	0	0	0	0	0	0	0	0	0	0	0	0	0	0	0	0	0	0	0	0	0	0	0	0	0	0	0	0	0	0	0	0	0
hsa-miR-618	10	1	0	2	1	0	1	2	0	0	0	0	0	5	0	3	4	0	6	1	0	2	1	3	0	0	5	1	0	6	5	0	2	2	0	2	11	1	3	1	0	6	2	14	4	0	0	12	8
hsa-miR-616-5p	2	4	4	1	11	8	2	2	2	6	3	2	4	7	3	3	5	2	8	14	6	4	2	5	4	13	3	7	14	3	4	4	15	12	0	6	3	1	14	1	4	8	5	7	14	7	4	0	7
hsa-miR-615-3p	1	0	1	1	0	18	1	0	3	0	1	1	0	7	1	4	11	6	13	12	8	8	7	1	4	3	13	3	9	10	15	3	8	6	6	3	2	12	58	13	1	3	14	6	19	16	3	1	21
hsa-miR-614	0	0	0	0	0	0	0	0	0	0	0	0	0	0	0	0	0	0	0	0	0	0	0	0	0	0	0	0	0	0	0	0	0	0	0	0	0	0	0	0	0	0	0	0	0	0	0	0	0
hsa-miR-613	0	0	0	0	0	0	0	0	0	0	0	0	0	0	0	0	0	0	0	0	1	0	0	0	0	0	0	0	0	0	0	0	0	0	0	0	0	0	0	0	0	0	0	0	0	0	0	0	0
hsa-miR-612	0	0	0	0	0	0	0	0	0	0	0	0	0	0	0	2	0	0	0	0	0	0	0	0	0	0	0	0	0	0	0	0	0	1	0	0	0	0	0	0	2	0	0	0	1	0	0	0	0
hsa-miR-675-3p	71	3	3	32	4	1	5	25	4	4	3	185	20	77	14	4	434	3	296	17	23	22	24	16	31	224	136	75	57	15	499	96	12	14	236	13	15	21	26	201	4	43	17	26	120	896	12	166	172
hsa-miR-3652	0	0	0	0	0	0	0	0	0	0	0	0	0	0	0	0	0	0	3	0	0	0	0	0	0	0	0	1	1	2	0	0	0	1	3	0	0	0	1	0	2	3	0	0	1	0	0	0	0
hsa-miR-323b-5p	0	0	0	0	0	0	0	0	0	0	0	0	0	0	0	0	0	0	0	0	0	0	0	0	0	0	0	0	0	0	0	0	0	0	0	0	0	1	0	0	0	0	0	0	0	0	0	0	0
hsa-miR-451a	7889	4161	1098	3290	1632	3183	1131	4265	257	1242	2867	2882	1325	6790	272	5126	1483	1951	5735	1111	4234	193	1520	3160	684	587	1385	852	672	4093	829	773	2437	1594	1052	13846	15585	3028	1365	483	195	3045	519	38763	3040	1860	134	10990	13433
hsa-miR-3654	0	0	0	0	0	0	0	0	0	0	0	0	0	0	0	1	0	0	2	0	1	0	6	0	0	1	0	1	1	0	1	1	0	1	0	1	0	0	0	1	0	1	0	1	0	0	1	0	1
hsa-miR-3655	0	1	0	0	0	0	0	0	0	0	0	0	0	0	0	0	0	0	0	0	2	0	0	0	0	2	1	0	0	0	1	0	1	0	0	0	0	2	0	0	0	0	0	0	0	0	1	1	0
hsa-miR-3657	0	0	0	0	0	0	0	0	0	0	1	0	0	0	0	0	0	0	0	0	0	0	0	0	0	0	0	0	0	0	0	0	0	0	0	0	0	0	0	0	0	0	0	0	0	0	0	0	0
hsa-miR-3658	0	0	0	0	0	0	0	0	0	0	0	0	0	0	0	0	0	0	0	0	0	0	0	0	0	0	0	0	0	0	0	0	0	0	0	0	0	0	0	0	0	0	0	0	0	0	0	0	0
hsa-miR-409-5p	21	31	7	8	16	18	3	14	14	19	6	12	9	15	17	34	64	22	2	31	15	59	9	22	24	52	41	46	48	32	25	19	9	15	9	18	42	45	10	18	6	29	26	111	48	9	27	30	63
hsa-miR-409-3p	53	105	14	38	32	26	18	131	26	27	13	30	49	43	61	79	164	74	7	36	23	171	13	67	53	59	69	107	181	65	80	48	20	29	48	30	82	99	85	22	12	75	54	337	228	25	60	264	161
hsa-miR-452-3p	0	6	4	2	3	3	2	1	1	3	0	6	23	51	94	24	33	54	11	72	9	80	71	53	49	291	34	64	13	139	25	39	41	30	47	52	14	52	215	27	12	78	8	12	32	75	18	9	54
hsa-miR-452-5p	66	131	19	88	37	53	42	139	34	48	27	377	738	1075	1740	760	660	1508	80	1205	174	1485	1270	984	649	4176	537	1588	244	2380	451	752	1233	797	1168	542	187	875	3311	325	159	1567	223	512	761	1297	291	618	994
hsa-miR-3659	0	0	0	0	0	0	0	0	0	0	0	1	0	0	1	0	2	1	0	0	0	0	0	0	0	0	0	3	0	0	0	0	1	0	1	0	1	0	1	2	0	0	1	0	0	0	0	0	0
hsa-miR-3660	0	0	0	0	0	2	0	0	0	0	0	0	0	0	0	2	0	0	0	1	1	0	0	0	0	1	0	1	5	0	3	0	0	0	2	0	0	0	1	0	0	1	1	0	2	0	0	0	3
hsa-miR-3661	0	0	0	0	0	0	0	0	0	0	0	1	0	0	0	0	0	0	0	0	0	0	0	0	0	0	0	0	0	0	0	0	0	0	1	1	0	0	0	0	0	1	0	0	0	0	0	0	1
hsa-miR-3646	0	0	0	0	0	0	1	0	1	0	0	0	0	1	1	0	0	0	0	0	0	0	1	0	2	0	0	0	0	0	0	1	0	0	1	0	1	0	0	0	0	0	0	1	6	0	0	0	0
hsa-miR-3649	0	0	0	0	0	0	0	0	0	0	0	0	0	0	0	0	0	0	0	0	0	0	0	0	0	0	0	0	0	0	0	0	0	0	0	0	0	0	0	0	0	0	0	0	0	0	0	0	0
hsa-miR-200b-3p	23	12944	8990	4154	12531	19140	10411	36	19915	8750	7938	2176	2475	1654	4243	1415	837	4449	24	5508	2819	2475	4260	5103	1713	17493	3379	1533	6266	6215	1249	4698	2642	2169	2373	3530	1260	2952	4364	1782	2102	3206	3764	2265	7859	3277	2112	1224	2676
hsa-miR-2276-5p	0	0	0	0	0	0	0	0	0	0	0	1	0	0	0	0	0	0	0	0	0	0	0	0	0	0	0	0	0	0	0	1	0	0	0	0	0	0	0	0	0	1	1	0	0	0	1	0	0
hsa-miR-3650	0	0	0	0	0	0	0	0	0	0	0	0	0	0	0	0	0	0	0	0	0	0	0	0	0	0	0	0	0	0	0	1	0	0	0	0	0	0	0	0	0	0	0	0	0	1	0	0	0
hsa-miR-3651	0	2	5	1	5	4	2	0	6	5	5	0	2	2	4	13	2	11	13	13	19	2	17	21	5	6	7	3	6	7	14	6	9	12	8	4	38	3	2	18	189	6	4	29	5	3	4	1	2
hsa-miR-324-5p	56	75	34	80	39	61	31	26	57	33	29	58	53	30	81	23	122	63	207	133	78	93	270	120	100	166	155	169	174	97	110	143	116	47	143	137	77	104	205	86	27	61	66	143	224	107	50	82	99
hsa-miR-324-3p	65	34	10	47	26	48	15	43	27	27	7	70	86	46	59	28	60	80	207	68	60	131	229	63	89	125	55	78	132	87	67	66	75	39	70	122	30	79	142	27	32	77	57	82	166	69	12	178	71
hsa-miR-331-3p	31	28	17	26	15	42	18	22	31	18	8	29	36	50	39	14	73	19	45	49	17	59	55	39	43	86	80	89	52	59	67	43	71	52	34	45	29	70	111	57	10	50	62	81	87	43	6	84	61
hsa-miR-191-3p	4	2	1	1	1	6	0	2	3	2	0	2	2	5	1	0	3	2	10	4	4	1	0	1	3	7	4	0	4	6	2	0	2	0	1	4	0	5	4	0	4	6	0	0	5	3	0	4	8
hsa-miR-1537-3p	0	0	0	0	0	2	0	1	0	0	0	1	0	0	1	0	0	0	0	1	0	1	0	0	0	0	1	0	0	1	0	0	1	0	0	0	1	0	0	0	0	0	0	0	1	0	0	0	1
hsa-miR-1910-3p	0	0	0	0	0	0	0	0	0	0	0	0	0	1	0	0	0	0	1	0	0	1	1	2	0	1	0	0	1	2	0	1	0	0	1	0	1	0	1	0	0	2	0	0	1	0	0	0	0
hsa-miR-1908-3p	0	0	0	0	0	0	0	0	0	0	0	0	0	0	0	0	0	0	0	0	0	1	2	0	0	0	0	0	0	0	0	0	0	1	0	0	0	0	2	0	0	0	0	0	2	0	0	0	0
hsa-miR-335-5p	3	15	7	2	13	56	5	7	24	11	7	15	23	8	13	17	23	51	53	44	15	6	7	16	13	68	35	34	19	29	21	24	11	3	26	13	7	39	12	5	16	24	14	27	44	22	8	31	23
hsa-miR-338-3p	13133	7649	2437	8428	5175	11166	3534	6597	12115	5582	3577	3325	5654	1073	576	940	3202	4011	2335	801	553	375	673	2552	1634	2437	3993	1931	619	1536	4265	1679	1810	1082	2342	776	1372	4333	682	717	490	966	561	7723	2816	880	1136	15153	2995
hsa-miR-339-5p	54	161	164	106	130	149	101	38	252	72	133	39	76	77	35	61	365	297	186	271	53	74	67	156	108	252	231	113	206	242	222	364	100	147	161	70	122	131	213	122	24	157	49	376	248	157	111	122	126
hsa-miR-345-5p	8	30	17	10	11	26	14	9	53	7	6	23	11	15	19	22	81	82	128	103	34	33	24	51	17	64	119	60	48	160	42	55	22	18	50	34	22	67	181	12	19	53	65	70	180	28	12	37	82
hsa-miR-200a-5p	17	6218	3180	1286	4227	6404	3479	24	8053	3343	1771	2117	1469	1630	2675	777	662	1770	19	2778	1614	2195	3055	3103	1270	6785	2342	2071	2409	6113	2152	3144	3418	2395	1234	1643	471	1979	3134	812	1679	1741	2895	1912	9828	1942	1145	742	1618
hsa-miR-346	2	1	0	0	0	0	0	0	0	0	0	0	0	0	0	0	1	0	2	0	0	1	0	1	1	0	0	1	0	2	0	2	0	0	0	1	0	0	0	1	0	1	1	0	3	0	0	0	0
hsa-miR-133b	286	21	5	168	8	7	9	72	3	6	7	133	136	0	5	3	294	1	2	3	0	2	1	36	17	70	107	68	26	1	0	12	0	2	48	0	17	94	11	11	1	2	2	6	85	0	3	463	35
hsa-miR-329-3p	3	6	0	1	1	1	1	9	0	3	0	2	8	4	2	5	5	5	2	2	0	5	0	1	1	4	1	4	3	3	4	7	1	0	5	1	0	11	2	0	0	5	2	29	7	2	1	8	15
hsa-miR-8085	0	0	0	0	0	0	0	0	0	0	0	0	0	0	0	0	0	0	0	0	0	0	0	0	0	0	0	0	0	0	0	0	0	0	0	0	0	0	0	0	0	0	0	0	0	0	0	0	0
hsa-miR-433-3p	1	2	1	5	4	2	0	7	3	11	0	4	3	2	2	3	5	2	2	4	0	7	3	1	0	5	0	2	1	3	3	4	1	0	3	3	3	8	3	1	1	3	0	16	11	2	3	14	12
hsa-miR-431-5p	0	3	1	0	0	1	0	4	1	0	0	2	0	12	2	12	15	3	0	2	2	14	0	4	3	1	3	10	6	7	5	4	1	0	5	7	4	4	7	5	0	6	3	25	43	3	2	23	34
hsa-miR-369-5p	14	49	14	18	10	7	3	23	4	18	7	20	21	13	3	45	53	23	6	7	3	30	6	11	5	18	28	29	30	19	26	5	3	3	19	2	34	45	12	5	3	17	11	109	31	3	27	88	56
hsa-miR-8077	0	0	0	0	0	0	0	0	0	0	0	0	0	0	0	0	0	0	0	0	0	0	0	0	0	0	0	0	0	0	0	0	0	0	0	0	0	0	0	0	0	0	0	0	0	0	0	0	0
hsa-miR-340-3p	55	19	30	45	23	13	19	29	5	25	14	19	12	13	12	13	35	20	28	28	16	13	13	17	17	32	27	29	45	20	14	19	16	14	21	12	21	28	25	11	8	32	13	19	41	13	31	54	26
hsa-miR-330-3p	4	5	5	6	9	14	5	4	12	3	5	14	18	5	7	7	11	19	17	5	7	11	7	8	4	27	15	15	7	12	7	5	12	3	20	4	6	16	14	4	4	10	1	30	36	17	6	29	15
hsa-miR-718	0	0	0	0	0	0	0	0	0	0	0	0	0	0	0	0	0	0	0	0	0	0	0	0	0	0	0	0	0	1	0	0	0	0	0	0	0	0	0	0	0	0	0	0	0	0	0	0	0
hsa-miR-711	0	0	0	0	0	0	0	0	0	0	0	0	0	0	0	0	0	0	0	0	0	0	0	0	0	0	0	0	0	0	0	0	0	0	0	0	0	0	0	0	1	0	0	0	0	0	0	0	0
hsa-miR-135b-5p	0	120	20	5	14	270	5	2	127	4	27	16	33	179	115	99	88	106	4	502	644	106	61	59	44	131	46	524	127	150	227	82	105	54	134	183	61	215	327	119	40	71	366	473	613	119	145	40	242
hsa-miR-148b-3p	270	488	452	326	557	435	333	241	341	377	298	276	213	233	135	360	284	390	420	336	163	291	395	234	260	824	330	672	269	312	543	345	766	153	346	198	227	390	455	330	130	295	193	1368	754	301	173	1283	547
hsa-miR-326	8	9	7	24	16	15	12	13	10	7	2	12	6	1	1	3	14	5	27	4	3	3	3	7	5	6	11	14	1	5	8	2	2	5	10	1	3	9	3	1	2	5	1	10	18	2	4	19	7
hsa-miR-151a-3p	5579	3812	1989	5729	3022	10819	2696	5215	11926	2935	2066	7693	6319	4556	3666	4942	5039	10093	17982	5025	2907	8624	7222	4374	2947	14276	4626	6618	7729	8217	5935	3702	11501	3642	5519	5787	2649	7170	13684	4198	2063	12158	4300	10402	14670	5307	2507	19878	10951
hsa-miR-337-3p	64	237	108	68	81	22	91	147	32	89	26	122	180	73	37	93	240	32	7	60	37	272	17	51	35	59	92	114	135	60	45	57	12	9	48	44	114	120	89	49	9	126	54	188	207	40	64	181	173
hsa-miR-323a-3p	6	24	11	4	7	3	4	5	3	6	4	3	5	12	8	15	25	6	2	6	5	16	2	5	5	25	13	19	4	18	11	10	9	3	10	4	9	36	15	4	1	15	7	68	48	4	3	20	44
hsa-miR-328-3p	173	52	21	131	83	21	41	83	47	35	28	71	69	19	19	11	108	42	211	89	38	81	75	40	75	126	102	59	59	115	55	34	24	18	51	51	14	48	38	30	14	45	39	38	114	58	42	132	61
hsa-miR-342-3p	417	453	352	670	347	517	389	299	171	239	294	236	577	182	231	384	1409	521	528	651	234	191	206	816	411	633	1471	1220	700	420	1000	683	502	295	1056	146	529	1017	618	404	300	442	345	1848	964	444	791	1156	986
hsa-miR-376a-3p	1	9	2	1	2	0	1	2	0	3	0	0	2	3	3	3	14	3	0	1	3	5	0	2	1	7	2	6	2	6	5	1	0	1	1	6	2	10	11	2	0	3	0	15	20	0	1	7	33
hsa-miR-374a-5p	300	161	89	361	149	173	131	296	53	167	84	210	172	82	144	115	191	150	96	253	126	108	69	302	142	358	204	171	194	104	132	168	126	57	101	54	145	173	248	101	62	127	177	438	140	124	141	739	336
hsa-miR-375-3p	365	222590	260184	142275	457895	301337	366963	965	404116	282092	313168	9690	71810	1398	2043	1290	259	218	139	2548	9581	217	658	2436	1118	11777	294	661	20544	791	269	4403	665	163	17870	207	681	69174	3645	493	1213	485	829	2952	7059	386	5189	537	583
hsa-miR-373-5p	0	0	0	0	0	0	0	0	0	0	0	0	0	0	0	0	0	0	0	0	0	0	0	0	0	0	0	0	0	0	0	0	0	0	0	0	0	0	0	0	0	0	0	0	1	0	0	0	0
hsa-miR-373-3p	0	0	0	0	0	0	0	0	0	0	0	0	0	0	0	0	0	0	0	0	2	1	0	0	0	0	0	0	0	0	1	0	0	0	0	0	0	1	1	0	0	0	0	0	30	0	0	0	1
hsa-miR-371a-3p	0	0	0	0	0	0	0	0	0	0	0	0	0	0	0	0	1	0	0	0	0	0	0	0	0	0	0	0	0	0	0	0	0	1	0	0	0	0	0	0	0	0	0	0	0	0	0	1	0
hsa-miR-372-3p	0	0	0	0	0	0	0	1	0	0	0	0	1	0	1	0	2	0	1	1	1	0	2	1	1	0	1	2	1	1	0	0	3	0	1	0	0	2	1	1	2	1	0	4	3	1	0	4	0
hsa-miR-369-3p	13	51	17	3	20	15	25	28	3	19	5	41	32	19	31	31	57	17	8	19	17	42	7	33	23	30	13	59	59	27	39	22	22	6	14	15	29	77	27	19	3	34	22	180	50	7	28	47	95
hsa-miR-370-3p	3	24	0	7	5	4	14	25	5	5	1	11	8	9	12	17	32	18	4	5	4	53	7	8	8	2	13	41	29	19	14	6	16	8	16	10	9	34	25	14	4	27	11	78	78	11	8	66	58
hsa-miR-376c-3p	9	39	20	20	28	15	25	22	8	28	3	35	21	12	10	34	92	11	5	14	11	39	4	26	11	33	23	51	31	35	28	5	8	5	15	14	40	82	21	13	2	20	10	214	85	9	24	90	84
hsa-miR-23c	0	2	0	3	1	0	1	1	21	0	0	2	0	0	0	0	0	6	0	0	0	0	0	1	0	0	2	0	2	0	1	0	0	0	0	0	1	1	0	1	0	1	0	1	0	1	0	72	0
hsa-miR-3620-3p	0	0	0	0	0	0	0	0	0	1	0	0	0	0	0	0	0	2	0	0	1	0	1	0	0	0	0	0	0	0	0	0	0	1	0	0	0	0	1	0	0	0	0	1	0	0	0	0	0
hsa-miR-3622a-5p	0	1	0	0	0	0	0	0	0	0	0	0	1	0	0	0	0	0	0	0	0	0	0	0	0	0	0	0	0	1	3	0	0	0	0	0	0	0	0	0	0	0	0	0	0	0	1	0	0
hsa-miR-3622a-3p	4	2	0	7	0	0	0	1	0	0	0	2	3	0	0	0	0	0	0	0	0	1	0	0	1	3	2	0	2	0	0	0	0	0	0	0	0	3	3	1	0	1	0	1	4	0	0	2	2
hsa-miR-3622b-3p	0	0	0	0	0	0	0	0	0	0	0	1	0	0	0	0	0	0	0	0	0	0	0	0	0	0	0	0	0	0	0	0	0	0	0	0	0	0	0	0	0	1	0	0	0	0	0	0	0
hsa-miR-383-5p	10	6	2	28	14	2	6	6	1	0	5	2	2	0	0	0	0	0	0	0	1	1	0	11	0	0	2	0	0	0	0	1	0	0	2	0	0	0	0	0	0	0	0	0	0	0	1	14	2
hsa-miR-381-3p	113	387	98	137	196	95	155	330	66	178	52	484	549	87	82	291	264	269	61	71	27	401	53	101	78	168	127	364	110	220	290	98	198	60	122	64	136	449	183	48	14	222	62	2193	594	56	71	627	383
hsa-miR-5708	0	0	0	0	0	0	0	0	0	0	0	0	0	0	0	0	0	0	0	0	0	0	0	0	0	0	0	0	0	0	0	0	0	0	0	0	0	1	0	0	0	0	0	0	0	0	0	1	0
hsa-miR-382-5p	38	40	16	38	23	21	26	74	26	39	16	50	55	45	41	97	127	74	12	24	21	167	15	25	41	49	48	147	118	52	78	20	56	10	61	28	75	112	88	30	9	81	41	583	194	19	46	302	168
hsa-miR-5707	0	1	0	0	0	0	0	0	0	0	0	0	0	0	0	0	0	0	0	0	0	0	0	0	0	0	0	0	0	0	0	0	0	0	0	0	0	0	0	0	0	0	0	0	0	0	0	0	0
hsa-miR-380-5p	3	8	1	1	0	2	1	1	0	0	0	5	6	3	1	9	4	5	3	1	0	13	0	4	1	6	3	2	5	5	1	2	2	1	3	1	5	5	9	2	0	2	1	17	5	1	0	23	15
hsa-miR-5706	1	0	1	0	0	1	0	2	1	1	0	0	1	1	0	1	0	1	2	0	0	1	0	1	0	1	1	2	1	1	0	0	0	2	0	1	0	2	1	0	0	2	0	2	0	0	0	1	1
hsa-miR-5089-3p	0	0	0	0	0	0	0	0	0	0	0	1	0	0	0	0	0	0	0	0	0	0	0	0	0	0	0	0	0	0	0	0	0	0	0	0	0	0	0	0	0	0	0	0	0	0	0	0	0
hsa-miR-380-3p	0	1	0	0	0	0	0	2	0	1	0	1	0	1	0	0	3	1	0	0	0	3	0	1	0	0	1	1	3	1	2	0	2	0	0	1	0	1	0	0	0	0	0	4	4	0	0	1	4
hsa-miR-378a-3p	7478	3351	2018	7756	4235	11566	2228	2585	5770	3727	1920	10783	11068	5258	921	5782	4064	3671	2598	2221	1951	3650	2655	2137	1115	8443	3982	1847	3367	12570	1976	1037	2802	2589	4648	6484	1475	5518	7042	984	881	14938	1481	5183	4036	1485	851	24184	5229
hsa-miR-379-5p	1819	2566	772	1450	1149	903	1172	4305	651	1246	463	4668	4871	2236	1492	3594	7252	1895	724	915	482	8884	634	1239	1427	2461	1836	5239	3559	3009	2032	881	1439	730	1531	1365	2272	5797	4311	1289	349	4601	1470	10786	5796	707	1702	7729	6884
hsa-miR-377-3p	1	5	5	3	4	2	4	8	0	4	1	3	8	5	1	14	13	3	1	9	4	13	2	4	3	6	9	12	6	7	11	5	0	1	6	1	9	18	6	1	2	4	3	57	7	2	4	25	17
hsa-miR-378a-5p	931	625	451	909	741	1187	471	243	774	772	293	737	850	390	134	435	388	333	260	418	260	265	545	315	176	762	664	329	349	1129	326	169	548	261	349	461	200	493	612	137	106	1019	221	717	578	189	119	1565	468
hsa-miR-423-5p	452	185	81	234	147	261	143	322	899	108	111	172	150	114	138	332	254	698	227	200	137	134	217	277	127	483	385	196	267	282	152	201	217	143	436	129	165	242	177	147	107	242	249	393	213	237	158	1503	263
hsa-miR-424-3p	3	3	3	4	10	14	8	2	2	8	7	0	1	9	5	9	6	16	13	5	4	25	3	6	5	21	11	37	16	8	26	4	16	13	9	11	7	17	8	5	0	9	1	15	15	5	2	19	18
hsa-miR-205-3p	0	0	0	0	0	0	0	0	0	0	0	7	9	15	9	13	17	34	2	30	21	13	14	12	11	77	14	53	4	36	23	45	79	39	28	10	20	18	23	37	47	25	16	27	28	23	43	2	29
hsa-miR-224-3p	2	5	0	3	3	0	1	2	3	5	2	4	8	11	10	11	9	33	0	19	4	27	24	10	6	73	16	32	8	48	12	18	2	16	21	5	6	12	18	2	5	21	6	15	9	30	16	4	8
hsa-miR-103a-2-5p	8	20	8	10	10	8	3	2	4	7	8	5	3	5	10	5	15	10	22	21	15	4	14	22	30	16	14	9	20	11	14	20	5	22	7	15	19	9	18	11	3	18	9	14	20	10	8	6	17
hsa-miR-365a-5p	3	0	1	2	1	0	0	3	2	0	2	5	3	3	13	1	7	15	1	3	0	5	2	2	2	1	3	4	2	2	4	5	9	2	1	1	4	2	3	0	6	6	4	11	4	9	2	3	11
hsa-miR-431-3p	68	74	10	26	14	5	16	72	12	25	8	33	34	15	12	17	77	12	1	21	14	57	3	37	14	15	39	32	48	20	14	25	13	12	30	14	44	46	34	25	5	24	20	61	157	17	32	68	139
hsa-let-7a-2-3p	17	13	1	21	1	3	4	16	3	6	2	11	10	8	0	12	20	4	132	4	2	11	1	5	15	15	35	6	19	5	31	7	1	1	21	11	16	22	11	6	3	11	9	10	30	5	7	21	8
hsa-miR-18b-3p	0	0	0	0	0	0	0	0	0	1	0	0	0	0	0	0	0	0	0	0	0	0	1	0	0	0	0	1	0	1	0	0	0	1	0	0	0	0	0	0	1	0	0	3	2	0	0	0	0
hsa-miR-20b-3p	0	0	5	1	9	0	5	3	0	4	0	0	0	1	0	3	0	0	0	5	0	1	3	1	0	1	7	2	3	11	10	6	0	0	9	0	2	3	0	1	2	1	1	6	19	7	1	8	3
hsa-miR-758-3p	11	49	6	13	6	11	13	39	7	22	3	22	21	31	36	43	92	29	2	13	13	101	11	22	14	41	41	81	75	30	21	15	17	9	19	16	65	39	49	27	8	62	22	84	134	12	26	87	161
hsa-miR-769-5p	48	38	9	60	35	30	16	28	65	22	15	58	55	44	37	52	59	94	86	75	59	100	82	45	32	154	74	107	103	70	58	51	42	23	89	32	38	69	50	39	30	125	33	113	295	71	29	170	77
hsa-miR-454-3p	42	40	23	31	31	43	20	33	12	35	18	23	24	8	39	11	23	39	45	33	47	28	46	49	67	70	60	56	50	40	23	86	40	71	18	30	37	31	34	29	28	38	36	89	32	49	29	51	36
hsa-miR-454-5p	2	1	1	1	0	1	1	5	0	1	1	1	3	2	3	5	3	0	2	4	2	3	5	4	2	3	5	6	6	7	8	2	6	5	2	6	1	6	14	2	2	8	0	4	6	5	5	6	6
hsa-miR-767-3p	0	0	0	0	0	0	0	0	0	0	0	0	0	0	4	1	15	0	0	25	0	7	3	1	10	40	0	1	0	0	15	0	0	5	18	2	1	8	7	7	3	0	4	0	24	0	1	0	8
hsa-miR-767-5p	1	0	1	3	0	1	0	4	0	0	1	0	1	24	531	27	181	12	2	1199	2	587	31	20	792	1644	18	5	1	0	620	17	0	372	1313	425	184	257	328	261	497	0	143	0	1773	1	56	64	635
hsa-miR-668-3p	0	0	0	0	0	0	0	1	0	0	0	1	0	0	0	0	0	0	0	1	0	0	0	0	0	0	0	0	0	0	1	1	0	0	0	0	0	1	0	0	0	0	0	2	2	0	0	0	0
hsa-miR-671-5p	15	15	18	10	15	8	5	16	5	18	10	6	11	12	37	11	18	27	23	11	22	24	27	29	32	29	23	24	35	38	41	90	44	39	11	23	14	17	19	26	7	32	39	43	53	37	15	21	29
hsa-miR-128-2-5p	0	0	0	0	0	0	0	1	0	0	0	0	0	0	0	0	0	0	0	0	0	0	0	0	0	0	0	0	0	0	0	0	0	0	0	0	0	0	0	0	0	0	0	0	0	0	0	0	0
hsa-miR-766-3p	43	12	13	26	15	24	13	16	15	3	2	32	30	29	6	14	44	31	48	12	4	15	9	24	18	39	53	42	22	9	38	19	16	10	26	12	11	45	23	13	13	32	13	51	46	20	12	51	46
hsa-miR-769-3p	5	3	1	2	5	6	1	4	10	3	0	3	3	4	4	3	8	4	8	10	4	14	13	7	4	11	8	21	11	6	6	9	9	2	16	4	3	8	5	6	1	3	1	4	36	5	4	6	2
hsa-miR-338-5p	73	35	32	76	24	82	23	53	115	30	15	26	44	9	7	8	29	23	25	1	2	3	6	7	8	28	16	20	6	5	27	6	22	5	14	6	6	25	6	5	3	8	1	107	25	4	1	177	20
hsa-miR-339-3p	36	22	15	37	19	49	7	23	50	13	16	17	20	10	5	18	40	68	61	30	19	30	30	16	18	49	28	42	48	63	27	18	21	14	16	11	14	29	35	18	6	62	19	79	27	24	9	68	29
hsa-miR-335-3p	49	86	45	14	61	392	61	83	289	80	37	162	126	120	89	111	130	652	1091	276	162	105	110	106	162	554	130	206	269	242	176	263	85	266	396	465	72	154	175	181	819	559	373	145	883	767	137	140	347
hsa-miR-3125	1	0	0	0	0	0	0	1	0	0	0	0	0	0	1	1	0	0	0	0	0	0	0	0	0	0	0	0	0	0	0	0	0	0	0	0	0	0	0	0	0	0	0	0	0	0	0	3	1
hsa-miR-3126-5p	0	0	0	0	0	0	0	0	0	0	0	0	0	1	1	0	0	0	0	0	0	0	0	0	0	0	0	0	0	0	0	0	0	0	0	0	0	0	0	0	0	0	0	0	0	0	0	2	0
hsa-miR-3124-5p	0	0	0	0	0	0	0	0	0	0	0	0	0	0	0	0	0	0	0	0	0	0	0	0	0	0	0	0	0	0	1	0	0	0	0	0	0	0	0	0	0	0	0	0	0	0	0	0	0
hsa-miR-548s	0	2	0	1	0	5	0	0	0	0	1	0	0	0	0	1	0	0	1	1	1	0	0	2	1	1	1	0	1	1	1	0	0	2	0	2	0	0	1	0	2	0	1	0	2	2	0	1	2
hsa-miR-3122	0	0	0	0	0	0	0	0	0	0	0	0	0	0	0	0	0	0	0	0	0	0	0	0	0	0	0	0	0	0	0	0	0	0	0	0	0	0	1	0	0	0	0	0	0	0	0	0	0
hsa-miR-3120-3p	0	0	0	0	0	0	0	0	0	0	0	0	0	0	0	0	0	0	0	0	0	0	0	0	0	0	0	0	0	0	0	0	0	0	0	0	0	0	0	0	0	0	0	0	0	0	0	0	0
hsa-miR-3121-3p	0	0	0	0	0	1	0	0	0	0	0	0	0	0	0	0	0	0	0	0	0	0	0	0	0	0	0	0	0	0	0	0	0	0	0	0	0	0	0	0	0	0	0	0	0	0	0	1	0
hsa-miR-331-5p	14	6	3	9	7	11	4	12	9	3	3	6	6	13	11	8	24	4	5	9	6	16	17	11	7	11	22	12	11	11	13	18	28	19	16	7	15	11	23	20	5	13	24	31	20	14	9	26	18
hsa-miR-378b	0	0	0	0	0	1	0	0	0	0	0	0	0	0	0	0	0	0	0	0	0	0	0	0	0	0	0	0	0	0	0	0	0	0	0	0	0	0	0	0	0	0	0	0	0	0	0	0	0
hsa-miR-3132	0	0	0	0	0	0	0	0	0	0	0	0	0	0	0	0	0	0	0	0	0	0	0	0	0	0	0	0	0	0	0	0	0	0	0	0	0	0	0	0	0	0	0	0	0	0	0	0	0
hsa-miR-3133	0	0	0	1	1	0	1	0	0	0	0	0	0	0	0	0	0	0	0	0	0	0	0	0	0	0	0	0	1	0	1	1	1	0	0	0	0	0	0	0	0	1	0	0	0	0	0	0	0
hsa-miR-3130-5p	2	13	8	4	6	27	7	3	31	10	1	12	9	6	0	4	3	7	20	12	4	13	6	3	11	7	4	20	8	18	10	0	31	7	2	10	0	0	8	0	0	0	7	20	24	2	5	3	0
hsa-miR-3131	1	3	1	0	6	26	0	0	13	1	0	0	0	0	0	0	0	0	0	0	0	0	0	0	0	0	0	0	0	0	0	0	0	0	0	0	0	0	0	0	0	0	0	0	2	0	0	0	0
hsa-miR-450a-2-3p	0	0	0	0	0	1	0	0	0	0	0	0	0	0	1	0	0	0	1	1	1	0	0	0	0	0	0	3	0	0	0	1	0	0	0	0	0	0	0	0	0	0	0	1	1	0	0	0	0
hsa-miR-3130-3p	0	0	0	0	2	2	0	0	2	0	0	1	1	2	0	0	2	0	0	2	3	0	3	1	0	2	0	1	0	0	1	2	1	0	1	0	2	5	3	1	1	3	0	2	1	0	0	0	6
hsa-miR-3128	0	1	0	0	0	1	0	0	0	1	0	0	0	0	0	0	0	0	1	0	0	0	1	0	0	0	0	0	1	0	0	0	0	1	0	0	0	0	0	0	0	0	0	0	0	0	0	0	0
hsa-miR-3129-5p	0	0	0	0	0	0	0	0	0	0	0	0	0	1	0	1	2	1	2	1	0	0	0	0	1	0	0	1	0	0	1	0	0	0	0	0	1	0	0	1	0	0	0	2	0	0	0	4	4
hsa-miR-3127-5p	18	18	7	13	5	24	11	11	10	7	8	5	10	10	10	3	8	14	45	25	20	13	22	23	10	20	19	3	16	17	14	18	16	9	7	13	11	17	51	0	2	34	13	12	41	8	13	4	13
hsa-miR-3675-5p	0	0	0	0	0	0	0	0	0	0	0	0	0	0	0	0	0	0	0	0	0	0	0	0	0	0	0	0	0	0	0	0	0	0	0	0	0	0	0	0	0	0	0	0	0	0	0	0	0
hsa-miR-3662	0	1	0	1	0	4	2	1	1	1	0	2	5	8	6	2	2	3	0	20	24	4	9	7	17	2	2	1	3	8	5	12	10	21	2	11	5	2	2	0	2	26	7	1	18	12	0	0	3
hsa-miR-3663-5p	0	0	0	0	0	0	0	0	0	0	0	0	0	0	0	0	0	0	0	0	0	0	0	0	0	0	0	0	0	0	0	0	0	0	0	0	0	0	0	0	0	0	0	0	0	0	0	0	0
hsa-miR-3663-3p	0	0	0	0	0	0	0	0	0	0	0	0	0	0	0	0	0	0	0	0	0	0	0	0	0	0	0	0	0	0	0	0	0	0	0	0	1	0	0	0	0	0	0	0	0	0	0	0	2
hsa-miR-3664-5p	0	1	0	1	1	0	0	0	4	0	2	1	1	0	0	1	0	0	1	1	0	1	1	0	0	1	0	1	0	0	0	0	11	0	1	2	0	3	17	1	0	1	0	1	9	0	0	0	0
hsa-miR-3667-5p	0	0	0	0	0	0	0	0	0	0	0	0	0	1	0	1	0	1	0	1	0	0	0	0	0	1	0	2	1	0	1	0	0	0	0	0	0	0	4	1	0	0	0	0	4	0	0	0	0
hsa-miR-3117-3p	0	0	0	2	0	2	2	1	1	0	2	1	3	2	1	8	1	10	5	1	0	6	0	1	3	0	3	6	7	1	7	0	2	0	1	2	3	4	1	0	1	3	1	8	4	0	1	13	0
hsa-miR-3115	0	0	0	0	0	0	1	0	0	0	0	0	0	0	0	0	0	0	0	0	0	0	0	0	1	1	0	0	1	0	0	0	2	0	0	0	0	0	0	0	0	0	0	1	0	0	0	0	0
hsa-miR-3116	0	0	0	0	0	0	0	0	0	0	0	0	0	0	0	0	0	0	0	1	0	0	0	0	0	0	0	0	0	0	0	0	0	0	0	0	0	0	0	0	0	0	0	0	0	0	0	0	0
hsa-miR-2110	2	4	2	4	5	8	4	10	26	1	5	2	4	4	1	14	5	15	4	2	3	3	0	0	2	6	3	2	3	3	2	3	9	1	14	1	1	4	7	1	0	4	4	13	9	7	1	37	5
hsa-miR-3667-3p	0	1	0	0	0	1	0	0	0	0	0	0	0	0	0	0	0	0	0	0	1	0	0	1	1	0	0	0	0	0	1	1	0	0	0	2	0	0	2	0	0	0	0	0	2	1	0	0	0
hsa-miR-8072	0	0	0	0	0	1	0	0	1	0	0	0	0	0	0	0	0	0	1	0	0	1	0	1	0	0	0	0	0	0	0	0	0	0	0	0	0	0	0	0	0	0	1	0	0	0	0	0	0
hsa-miR-6720-5p	0	0	0	1	0	0	0	0	1	0	0	0	0	0	0	0	2	0	0	1	0	0	3	2	0	2	0	0	1	3	0	0	4	0	1	0	0	0	3	0	0	0	0	0	3	1	0	1	1
hsa-miR-4654	0	0	0	0	0	0	0	0	1	0	0	1	0	0	0	0	0	0	0	0	1	0	0	1	1	0	1	0	0	0	0	0	0	0	0	0	0	0	0	0	0	0	0	0	0	0	0	0	0
hsa-miR-4655-3p	0	0	0	0	0	0	0	0	0	0	0	0	0	0	0	0	0	0	0	0	0	0	1	0	0	0	0	0	0	0	0	0	0	0	0	0	0	0	0	0	0	0	0	0	1	0	0	0	0
hsa-miR-4657	0	0	0	0	0	0	0	0	0	0	0	0	0	0	0	0	0	0	0	0	1	1	1	0	0	1	2	1	0	2	0	0	1	0	0	0	0	0	0	0	0	2	1	3	1	0	0	0	0
hsa-miR-4658	1	0	0	0	0	0	0	0	0	1	0	0	0	0	7	0	0	10	3	1	1	0	1	0	8	0	0	0	1	3	3	1	26	0	1	0	2	3	2	1	0	0	1	3	5	0	2	1	5
hsa-miR-8070	0	0	0	0	0	0	0	0	0	0	0	0	0	0	0	0	0	0	0	0	0	0	0	0	0	0	0	0	0	0	0	0	0	0	0	0	0	0	0	0	0	0	0	0	2	0	0	0	0
hsa-miR-4659a-5p	0	0	0	0	0	1	0	0	0	0	0	0	0	0	0	0	0	0	0	0	0	0	0	0	0	0	0	0	0	0	0	1	0	0	0	1	1	0	0	0	0	0	0	0	0	0	1	0	0
hsa-miR-4659a-3p	0	0	0	0	0	0	0	0	0	0	0	0	0	1	0	0	0	0	0	0	0	0	0	0	0	0	1	0	0	0	0	0	0	0	0	0	0	0	1	0	0	0	0	0	0	1	0	0	0
hsa-miR-4660	3	0	0	3	0	2	0	0	0	1	1	2	0	1	3	2	3	2	5	1	0	2	3	2	2	3	3	3	1	3	3	3	1	0	0	1	1	1	6	2	2	0	1	6	2	0	2	1	3
hsa-miR-4661-5p	7	4	3	3	1	33	5	8	21	2	2	12	2	14	9	3	21	6	8	26	9	18	21	17	21	20	17	11	21	14	15	17	4	2	10	12	6	25	36	21	12	8	12	8	64	5	8	12	26
hsa-miR-542-3p	640	463	440	224	866	702	537	625	107	544	304	141	284	592	908	1404	687	669	1248	773	280	1645	448	684	353	1475	962	3088	1350	797	1017	649	827	491	753	506	462	742	680	597	115	489	235	2456	1783	344	423	2067	1186
hsa-miR-383-3p	0	0	0	0	0	0	0	0	0	0	0	0	0	0	0	0	0	0	0	0	0	0	0	0	0	0	0	0	0	0	0	0	0	0	0	0	0	0	0	0	0	0	0	0	0	0	0	0	0
hsa-miR-376a-5p	2	10	8	3	7	3	1	2	3	3	0	1	6	3	1	10	24	5	0	1	2	7	1	3	1	2	11	5	2	7	2	2	1	2	2	1	7	7	3	5	2	4	2	12	5	3	4	7	12
hsa-miR-372-5p	0	0	0	0	0	0	0	0	0	0	0	0	0	0	0	0	0	0	0	0	0	0	0	0	0	0	0	0	0	0	0	0	0	0	0	0	0	0	0	0	0	0	0	0	0	0	0	0	0
hsa-miR-363-5p	0	0	0	0	0	0	0	0	0	0	0	0	0	0	0	0	0	0	0	2	0	0	0	0	0	0	0	0	0	0	1	0	0	0	0	0	0	0	0	0	0	0	0	0	1	2	0	0	0
hsa-miR-328-5p	0	0	0	1	0	0	0	0	1	0	0	0	0	0	0	0	0	0	0	0	0	0	0	0	0	1	0	0	0	0	0	0	0	0	0	0	0	0	0	0	0	0	0	0	0	0	0	0	0
hsa-miR-134-3p	1	2	2	2	0	0	0	1	2	0	0	0	1	3	2	1	3	0	0	1	1	8	0	1	0	2	2	6	2	0	1	0	0	1	6	1	1	0	4	0	0	0	0	7	3	0	3	4	5
hsa-miR-153-5p	1	196	353	24	295	159	187	0	67	221	292	15	24	9	6	8	21	14	10	6	5	18	11	14	6	20	31	27	11	26	43	25	11	0	6	1	12	45	9	8	6	23	8	73	28	3	7	4	24
hsa-miR-370-5p	24	20	1	7	4	1	10	31	0	6	0	24	16	6	4	13	12	8	1	4	2	19	0	1	4	4	7	17	19	7	11	5	6	4	7	3	4	27	5	4	4	9	3	35	38	2	6	38	31
hsa-miR-4648	0	1	0	0	0	0	0	0	0	0	0	0	0	0	0	0	0	1	0	0	0	0	1	0	0	0	0	0	0	1	0	0	0	0	0	0	0	0	0	0	0	0	0	0	0	0	0	0	0
hsa-miR-190a-3p	1	2	0	0	0	3	2	0	2	1	0	0	1	0	0	0	0	0	0	5	0	0	0	2	1	0	1	2	1	0	1	2	0	0	0	0	0	0	0	0	0	1	0	1	2	0	0	1	2
hsa-miR-4649-5p	0	0	0	0	0	0	0	0	0	0	0	0	0	0	0	0	0	1	0	0	0	1	0	0	0	1	0	0	1	0	0	0	1	0	0	0	0	0	0	0	0	0	0	0	1	0	0	0	0
hsa-miR-4649-3p	0	0	0	0	0	0	0	1	0	0	0	0	0	0	0	0	1	1	0	0	0	1	0	0	0	0	0	1	1	0	0	0	0	1	0	1	2	0	2	0	0	0	0	4	4	0	1	2	0
hsa-miR-4650-5p	0	0	0	0	0	0	0	0	0	0	1	0	0	0	0	0	0	0	0	0	0	0	0	0	0	0	0	0	0	0	0	0	0	0	0	0	0	0	0	0	0	0	0	0	0	0	0	0	0
hsa-miR-8058	0	0	0	0	0	0	0	0	0	0	0	0	0	0	0	0	0	0	0	0	0	0	0	0	0	0	0	0	0	0	0	0	0	0	0	0	0	0	0	0	0	0	0	0	0	0	0	0	0
hsa-miR-8059	0	0	0	0	0	0	0	0	0	0	0	0	0	0	0	0	0	0	0	0	0	0	0	0	0	0	0	0	0	0	0	0	0	0	0	0	0	0	0	0	0	0	0	0	0	0	0	0	0
hsa-miR-4651	0	0	0	0	0	0	0	0	0	0	0	0	0	0	0	0	0	1	0	0	0	1	0	0	0	1	0	0	0	0	0	0	0	0	0	0	0	0	0	0	0	0	0	0	0	0	0	0	0
hsa-miR-4652-5p	0	1	0	1	0	0	0	0	0	0	0	8	0	29	9	19	8	11	10	36	7	35	18	10	20	50	4	8	9	17	6	20	46	17	11	12	5	10	96	10	2	22	21	0	27	8	4	2	13
hsa-miR-4652-3p	0	0	0	0	0	0	0	0	0	0	0	0	0	0	0	0	0	0	1	0	0	0	0	0	1	1	0	0	0	0	0	0	1	0	0	1	0	0	2	0	0	0	1	0	0	1	0	0	0
hsa-miR-4653-5p	0	0	0	0	0	0	0	0	0	0	0	0	0	0	0	0	0	0	0	0	0	0	0	0	0	0	0	0	0	0	0	0	0	0	0	0	0	0	0	0	0	1	0	0	0	0	0	0	0
hsa-miR-4653-3p	0	0	0	0	0	0	0	0	0	0	0	0	0	0	0	0	0	0	0	0	0	0	1	0	0	0	1	0	0	0	0	0	0	0	0	0	0	0	0	0	0	0	0	0	0	0	0	0	0
hsa-miR-133a-5p	29	5	2	15	0	0	3	15	0	2	1	5	6	0	0	0	11	0	0	0	0	0	0	2	2	4	6	1	2	0	0	0	0	0	0	0	0	6	0	2	2	0	0	0	2	0	0	24	1
hsa-miR-128-1-5p	34	23	7	15	16	29	16	17	24	5	5	18	8	7	19	12	20	20	5	37	25	19	15	24	14	14	19	4	10	17	6	21	17	47	14	6	5	30	12	8	13	24	14	10	29	16	8	25	20
hsa-miR-152-5p	3	2	0	5	0	1	0	5	4	1	2	8	2	2	3	3	3	11	0	5	1	0	4	2	6	2	7	1	3	6	3	2	8	21	6	3	3	2	3	1	1	17	5	10	12	2	6	8	3
hsa-miR-95-5p	0	0	0	0	0	0	0	0	0	0	0	0	0	0	0	0	0	0	0	0	0	0	0	0	0	0	0	0	1	0	0	0	0	0	0	0	0	0	1	0	0	0	0	0	0	0	0	0	0
hsa-miR-215-3p	0	4	0	0	0	318	0	0	51	1	0	0	1	0	0	0	0	0	1	0	0	0	0	0	1	0	0	0	0	0	0	0	0	0	0	0	1	0	0	0	0	1	0	0	0	0	0	0	0
hsa-miR-210-5p	4	2	2	0	0	0	0	3	2	0	1	6	2	0	3	1	5	12	10	4	2	2	1	6	3	2	2	6	4	8	3	8	3	3	1	0	2	2	8	4	0	1	1	5	2	3	2	4	7
hsa-let-7c-3p	16	24	10	19	11	8	14	40	13	19	1	52	59	34	41	16	40	5	1	45	12	22	2	41	32	16	80	13	20	55	4	25	4	6	65	0	23	53	7	13	11	23	291	19	11	66	25	22	39
hsa-miR-4640-3p	0	1	0	0	0	1	0	0	0	0	1	0	1	1	1	0	0	1	1	1	1	0	0	1	2	0	0	2	1	4	1	2	0	3	2	0	0	1	0	0	1	0	0	1	4	0	0	2	0
hsa-miR-4641	0	1	0	0	0	0	0	0	0	0	0	0	0	0	0	0	0	0	0	0	0	0	0	0	0	0	0	0	0	0	1	0	0	0	0	0	0	0	0	0	0	0	0	0	0	0	0	0	0
hsa-miR-4642	0	0	0	0	0	0	0	0	0	0	0	0	0	0	1	0	1	0	0	0	0	0	0	0	0	0	0	0	0	0	0	0	0	0	0	0	0	0	0	0	1	0	0	0	0	0	0	0	0
hsa-miR-4643	0	0	0	0	0	5	0	0	0	0	0	0	0	0	0	0	0	0	0	1	0	0	0	0	0	0	0	0	0	0	0	0	0	0	0	0	0	0	0	0	0	0	0	0	0	0	0	0	0
hsa-miR-4644	0	0	0	0	0	0	0	0	0	0	0	0	0	0	0	0	0	0	0	0	0	0	0	0	0	0	0	0	0	0	0	0	0	1	0	0	0	0	0	0	0	0	0	0	0	0	0	0	0
hsa-miR-3619-5p	0	1	0	0	0	0	0	0	0	0	0	0	0	0	1	0	1	2	1	0	0	0	2	0	1	0	0	1	1	1	0	0	0	0	0	0	0	1	2	0	0	0	0	1	0	0	0	0	1
hsa-miR-4645-5p	0	0	0	0	0	0	0	0	0	0	0	0	0	0	0	0	0	0	0	0	0	0	0	0	0	0	0	0	0	0	0	0	0	0	0	0	1	0	0	0	0	0	0	1	0	0	0	0	0
hsa-miR-4645-3p	0	0	0	0	0	0	0	0	1	0	0	1	0	0	2	0	0	4	5	1	0	0	0	1	0	2	1	0	0	3	2	0	5	1	0	1	0	0	0	1	0	1	0	3	0	1	0	0	1
hsa-miR-3618	0	0	0	0	0	0	0	0	0	0	0	0	0	0	0	0	0	0	0	0	0	0	0	0	0	0	0	0	0	0	0	1	0	0	0	0	0	0	0	0	0	0	0	0	0	0	0	0	0
hsa-miR-4646-5p	0	0	0	0	0	0	0	0	0	0	0	0	0	0	0	0	0	0	1	0	1	0	1	0	0	0	1	0	0	0	0	0	0	0	0	0	0	0	0	0	0	0	0	0	0	0	0	1	0
hsa-miR-3617-5p	0	0	0	0	0	0	0	0	0	0	0	0	0	0	0	0	0	0	0	0	0	0	0	0	0	1	0	0	0	0	0	0	0	0	0	0	0	0	0	0	0	0	0	0	0	0	0	0	0
hsa-miR-3616-3p	0	0	0	0	0	0	0	0	0	0	1	0	0	0	0	1	0	0	0	1	0	0	0	1	0	0	0	0	1	0	0	0	0	0	0	0	0	0	6	0	0	2	1	1	1	1	0	0	0
hsa-miR-4646-3p	0	0	0	0	0	0	0	0	0	0	0	0	0	0	0	0	0	0	0	0	0	0	0	0	0	0	0	0	0	0	0	0	2	0	1	0	0	0	0	0	0	0	0	0	1	0	0	0	0
hsa-miR-4647	0	0	0	1	0	1	0	0	3	0	0	0	0	2	0	1	0	1	1	0	0	0	0	0	1	0	0	0	1	0	0	0	0	0	1	0	0	0	0	0	0	0	0	0	2	0	0	0	1
hsa-miR-3616-5p	0	0	0	0	0	0	0	0	0	0	0	0	0	0	0	0	0	0	0	0	0	0	0	0	0	0	0	0	0	0	0	0	0	0	0	0	0	1	1	0	0	0	0	0	0	0	0	0	0
hsa-miR-3615	9	11	5	4	7	23	3	11	4	9	8	29	32	46	10	16	11	19	46	19	22	18	23	17	21	77	27	18	7	52	19	18	23	48	28	27	19	14	35	12	15	31	32	60	36	17	8	34	26
hsa-miR-130b-5p	10	42	37	19	46	43	33	7	31	49	87	15	16	7	32	15	46	38	55	101	13	36	37	70	20	48	95	59	49	59	41	35	31	66	26	51	21	23	109	34	11	74	44	60	193	50	12	20	65
hsa-miR-3614-3p	2	3	1	3	5	7	2	4	2	2	3	5	3	3	1	2	2	17	4	1	1	2	8	1	2	5	10	6	0	9	11	5	12	8	2	1	1	6	2	0	2	3	1	36	5	7	4	12	8
hsa-miR-26a-2-3p	9	12	4	19	6	25	5	20	6	7	3	18	13	8	11	4	38	3	6	21	8	5	4	28	9	34	31	10	9	16	18	18	12	5	18	7	12	24	13	0	8	22	10	35	20	8	9	25	45
hsa-miR-3614-5p	14	19	3	4	6	26	6	5	4	2	5	4	7	9	5	7	12	24	23	3	2	7	24	1	15	8	13	11	1	21	10	6	69	6	3	3	4	40	19	2	2	10	1	104	11	4	4	19	17
hsa-miR-361-3p	766	1120	510	1026	857	906	728	614	896	714	500	610	555	204	273	351	325	828	753	691	234	286	377	591	584	713	619	1479	407	497	990	556	874	449	389	166	350	838	379	403	246	362	409	2042	536	454	578	1398	1074
hsa-miR-3613-3p	0	2	0	3	0	4	2	5	1	2	0	3	3	4	1	3	11	0	9	2	2	4	1	4	3	3	6	4	4	5	5	3	0	3	4	0	2	6	2	0	0	6	1	12	3	0	2	10	1
hsa-miR-3613-5p	11	29	19	6	16	42	15	16	14	23	25	25	23	36	20	53	53	32	170	45	61	40	13	53	21	44	60	52	25	89	39	20	31	19	27	30	39	32	36	37	15	63	36	97	38	6	34	49	83
hsa-miR-362-3p	9	33	11	9	25	15	18	6	11	19	13	5	15	18	9	9	21	16	9	9	2	8	0	15	7	13	13	16	8	4	14	9	10	3	7	3	9	12	11	7	6	6	5	31	16	5	9	26	14
hsa-miR-371a-5p	0	0	0	0	0	0	0	0	0	0	0	0	0	0	0	0	0	0	0	0	0	0	0	0	0	0	0	0	0	0	0	0	0	0	0	0	0	0	0	0	0	0	0	0	0	0	0	1	0
hsa-miR-374a-3p	3994	2722	1091	3523	2325	1998	2148	4101	448	2243	1074	5462	5054	1786	1602	1437	4268	1572	3856	3317	1731	4590	2037	5060	2467	5334	4512	4521	2163	3000	3078	4602	3005	1698	1331	1400	1902	4841	5140	1407	798	3429	3152	2835	3600	1791	1922	3835	4758
hsa-miR-377-5p	7	15	5	6	2	4	3	11	3	2	2	4	9	5	4	14	60	7	0	4	3	14	1	11	3	14	22	14	9	5	5	1	1	2	14	2	16	22	17	8	0	11	3	36	27	2	5	48	29
hsa-miR-379-3p	0	5	3	3	5	0	0	9	2	0	2	4	1	2	2	0	10	2	0	0	0	1	0	2	1	2	2	5	2	2	3	4	3	0	5	1	2	1	0	2	0	1	1	9	12	0	2	8	8
hsa-miR-340-5p	96	53	38	90	108	41	52	98	9	76	44	106	107	32	23	190	100	153	67	48	52	47	21	63	37	136	53	68	57	68	46	37	32	14	88	36	33	128	59	19	44	126	18	146	116	30	51	553	172
hsa-miR-330-5p	50	155	37	42	45	69	81	52	56	46	24	80	75	47	59	34	57	56	58	66	28	52	62	59	66	96	111	158	53	53	119	88	253	31	126	29	32	108	127	107	18	51	48	170	397	62	51	117	81
hsa-miR-342-5p	8	16	3	9	11	27	7	4	20	9	13	9	26	6	5	5	30	25	25	28	18	9	6	9	15	27	64	49	36	25	50	13	22	14	18	4	5	27	13	10	19	20	16	55	31	25	32	34	36
hsa-miR-337-5p	0	0	0	0	0	1	0	0	0	0	1	1	0	0	0	0	1	1	0	0	0	1	0	0	1	0	2	0	0	2	1	0	0	0	0	1	1	0	1	0	0	0	0	3	2	1	0	0	0
hsa-miR-323a-5p	0	0	0	0	0	0	0	0	1	0	0	0	0	0	0	0	0	0	0	0	0	0	0	1	0	1	0	0	0	0	0	0	0	0	0	0	1	0	0	0	0	0	0	0	0	0	0	0	0
hsa-miR-151a-5p	196	219	137	191	161	414	114	158	482	138	108	148	124	197	150	163	205	540	804	418	187	412	362	263	169	520	250	369	376	368	390	297	777	355	160	321	168	249	539	240	114	629	254	468	858	256	145	460	481
hsa-miR-135b-3p	0	2	0	1	0	12	0	0	6	0	0	4	0	4	6	2	7	5	0	19	24	2	1	2	5	2	5	8	8	3	1	4	11	1	0	1	1	16	11	0	1	3	22	12	33	3	3	4	17
hsa-miR-148b-5p	6	3	7	3	8	10	2	4	4	10	8	3	2	4	2	4	6	9	10	9	16	2	10	11	8	16	11	10	10	6	6	21	7	4	7	2	15	9	7	7	12	3	10	17	14	7	2	17	11
hsa-miR-658	0	0	0	1	0	1	0	0	1	0	0	0	1	2	0	1	1	1	1	1	0	1	0	0	2	0	0	0	1	1	0	0	0	1	0	0	0	0	1	1	0	1	0	0	0	1	0	1	1
hsa-miR-657	0	0	0	0	0	0	0	0	0	0	0	0	0	0	0	0	0	0	0	0	0	0	0	0	0	0	0	0	0	0	0	0	0	0	0	0	0	0	0	0	0	0	0	0	0	0	0	0	0
hsa-miR-549a-3p	0	0	0	0	0	1	0	0	1	0	0	2	0	0	0	0	3	0	0	0	0	0	0	0	0	3	0	0	0	1	0	1	0	1	1	0	0	0	3	0	0	0	0	4	4	0	1	0	1
hsa-miR-656-3p	0	8	1	2	3	2	1	4	1	2	0	3	5	1	2	4	7	5	1	0	1	8	0	4	2	4	3	10	2	2	11	2	0	0	4	0	5	6	6	2	1	4	1	33	10	2	1	14	8
hsa-miR-655-3p	9	16	4	5	6	3	10	12	2	7	5	11	19	7	9	15	40	15	5	6	1	24	5	15	7	10	13	15	17	12	13	6	4	2	7	2	13	29	10	14	1	10	3	70	32	2	13	24	57
hsa-miR-654-5p	3	3	1	2	1	0	2	8	5	1	1	6	6	4	1	11	5	10	3	0	1	21	3	1	1	5	0	7	6	4	6	3	3	2	0	1	5	10	2	1	2	9	3	42	17	0	4	17	24
hsa-miR-421	12	6	1	13	2	15	1	5	6	4	6	4	7	10	14	15	20	13	18	7	14	11	13	19	5	28	9	20	9	11	10	12	21	3	8	8	5	14	46	12	9	18	3	21	12	9	3	59	38
hsa-miR-660-5p	175	433	242	273	609	252	280	223	331	417	302	126	164	107	160	190	254	267	108	143	68	50	84	246	88	177	290	217	237	101	262	130	116	50	208	79	239	212	195	131	217	204	72	631	410	115	137	802	211
hsa-miR-659-3p	0	0	0	0	0	0	0	0	0	0	0	0	0	0	0	0	0	0	0	0	0	0	0	0	0	0	0	0	0	0	0	0	0	0	0	0	0	0	0	0	0	0	0	0	0	0	0	0	0
hsa-miR-296-3p	1	0	0	0	0	0	0	0	1	0	0	3	2	2	1	1	1	1	0	3	5	6	0	7	5	5	2	7	1	1	0	0	5	2	0	0	0	0	3	0	4	0	2	1	54	6	0	3	0
hsa-miR-542-5p	3	1	5	4	10	6	3	0	2	5	1	2	1	5	5	3	5	6	5	3	1	9	1	4	1	7	6	21	15	7	3	2	6	5	11	4	3	5	1	2	0	4	1	19	9	3	3	14	5
hsa-miR-3611	0	0	0	0	0	0	0	0	0	0	0	0	0	2	0	0	0	0	1	1	0	0	0	0	0	0	0	0	0	0	0	0	0	0	0	0	0	1	0	0	0	0	0	0	0	0	0	0	0
hsa-miR-3610	0	3	2	1	2	0	1	0	0	0	1	0	3	0	1	1	1	1	4	4	3	1	3	4	0	1	8	1	5	2	2	2	4	0	3	0	0	3	0	0	7	5	2	2	2	3	1	1	1
hsa-miR-3609	0	1	0	1	0	0	0	1	0	0	1	0	1	0	0	1	0	1	2	2	0	1	3	2	1	0	1	0	1	0	0	2	0	3	2	0	1	0	0	1	3	2	2	0	2	1	0	0	1
hsa-miR-3606-5p	0	0	0	1	0	0	0	0	0	0	0	0	0	0	0	0	1	0	0	0	0	0	0	0	1	0	0	0	0	0	0	0	0	0	0	0	1	0	0	0	0	0	0	4	0	0	0	1	0
hsa-miR-3605-3p	5	0	7	3	12	4	1	1	6	2	0	3	2	0	2	0	4	3	7	2	3	1	1	0	1	9	4	4	4	4	4	2	3	0	4	2	2	2	2	1	4	0	3	7	11	0	1	10	3
hsa-miR-3605-5p	0	0	0	0	5	0	0	0	2	1	0	0	0	0	2	1	0	1	1	1	0	1	0	0	0	2	0	1	1	0	1	2	0	0	0	0	0	0	0	0	0	1	0	2	1	0	0	7	0
hsa-miR-194-3p	3	565	120	84	173	2580	208	5	1708	210	95	3	3	12	4	1	6	3	8	6	1	2	2	6	4	6	2	2	9	5	18	6	11	4	7	2	3	11	1	1	4	6	7	30	11	5	2	3	10
hsa-miR-106b-3p	436	420	134	421	329	916	268	391	557	256	134	844	654	589	429	1502	514	1555	2500	2619	601	1424	1270	772	1170	1341	770	961	678	1298	1404	654	2307	1239	1171	696	420	1050	1774	512	740	1091	1133	1763	3958	948	929	1275	1314
hsa-miR-29c-5p	168	105	124	222	159	82	79	110	154	111	134	60	69	16	11	19	107	35	30	39	11	20	12	42	49	80	142	64	32	28	48	58	24	24	50	12	47	74	23	27	28	29	33	67	71	24	39	183	77
hsa-miR-30c-1-3p	5	2	1	3	4	5	1	3	2	5	0	2	5	2	3	4	4	7	1	5	2	0	1	2	0	3	6	0	3	7	1	2	0	1	3	2	2	0	2	1	0	5	5	4	2	0	0	5	4
hsa-miR-219a-2-3p	0	0	0	1	0	0	0	0	1	0	0	0	1	0	0	0	0	2	0	0	0	0	0	1	0	0	0	0	0	0	1	0	0	0	0	0	0	1	0	0	0	0	0	0	0	0	0	1	0
hsa-miR-34b-3p	0	5	0	0	1	21	1	0	0	0	0	5	3	7	6	2	13	6	24	5	1	5	12	2	2	9	10	16	32	112	20	2	1	7	6	7	5	6	9	4	4	27	3	1	36	0	7	2	11
hsa-miR-34c-3p	5	3	2	3	1	84	6	2	1	1	1	5	6	6	8	7	49	28	49	2	1	6	27	2	5	36	29	168	72	347	71	4	12	6	7	3	4	9	28	14	4	49	7	39	208	1	17	29	44
hsa-miR-99b-3p	362	107	45	267	97	48	65	314	168	89	28	182	150	25	127	100	245	315	150	139	183	220	133	93	209	164	212	260	265	165	229	47	209	71	250	68	76	244	228	107	49	233	55	405	916	286	78	613	251
hsa-miR-643	0	0	1	0	0	3	0	1	2	0	0	0	1	0	0	0	0	3	0	0	1	1	0	1	1	0	1	1	0	0	0	0	1	0	1	1	0	3	2	1	0	1	0	5	3	1	2	1	2
hsa-miR-642a-5p	1	14	26	3	46	26	10	0	7	19	18	3	3	1	10	0	1	3	4	2	2	0	2	6	3	11	8	14	13	9	4	4	0	12	2	10	1	4	11	5	0	8	3	10	12	7	12	1	5
hsa-miR-641	0	0	0	0	0	1	0	0	0	0	0	0	1	0	0	1	0	1	0	1	0	0	0	0	0	3	1	0	0	0	0	0	1	0	2	0	0	0	0	1	0	0	0	0	1	0	1	1	1
hsa-miR-223-3p	4154	1201	148	413	281	892	708	1243	360	336	352	1244	797	2134	368	3647	2411	2962	4353	1410	426	275	311	1958	568	1117	2380	779	324	2922	2726	1199	1928	998	970	1003	2397	3407	612	386	301	896	420	6990	2371	530	621	4159	4433
hsa-miR-224-5p	35	67	4	35	19	20	14	60	15	23	11	125	239	595	1353	276	232	1302	20	970	188	814	1535	713	936	1358	337	1089	409	1753	472	582	629	1821	861	591	434	392	1515	368	451	1219	270	119	615	1719	735	215	528
hsa-miR-2355-3p	13	9	9	18	5	15	9	10	2	10	3	6	2	50	11	11	51	33	33	13	6	12	5	21	31	27	17	29	21	14	23	21	75	32	85	36	33	21	275	47	1	15	8	22	81	15	8	20	46
hsa-miR-647	0	0	0	0	0	0	0	0	0	0	0	0	0	0	0	0	0	0	0	0	0	0	0	0	0	0	0	0	0	0	1	0	0	0	0	0	0	0	0	0	0	0	0	0	0	0	0	0	0
hsa-miR-646	0	0	0	0	0	0	0	0	0	0	0	0	0	0	0	0	0	0	0	0	0	0	0	0	0	0	0	0	0	0	0	0	0	0	0	0	0	0	0	0	0	0	0	0	0	0	0	0	0
hsa-miR-645	0	0	0	0	0	0	0	0	0	0	0	0	0	0	0	0	0	0	0	0	0	0	0	0	0	0	0	0	0	0	0	0	0	0	0	0	0	0	0	0	0	0	0	0	0	0	0	0	0
hsa-miR-200c-5p	0	74	36	16	61	380	46	0	185	69	49	218	50	93	60	18	85	118	1	91	147	39	131	70	61	172	107	87	300	137	140	190	223	129	94	28	28	174	140	16	47	125	295	111	135	187	24	77	128
hsa-miR-662	0	0	0	0	0	0	0	0	0	0	0	0	0	0	0	0	0	0	0	0	0	0	0	0	0	0	0	0	0	0	0	0	0	0	0	0	0	0	0	0	0	0	0	0	0	0	0	0	0
hsa-miR-155-3p	0	0	0	0	1	3	0	0	0	0	2	1	0	0	0	0	2	1	1	1	0	0	0	1	3	4	6	0	0	3	3	2	7	9	0	0	0	1	0	0	0	1	1	0	3	2	0	0	4
hsa-miR-548d-3p	0	1	0	0	0	0	0	0	0	0	0	0	0	2	0	0	2	6	4	3	2	0	0	1	3	2	0	0	0	0	3	2	0	1	2	1	0	1	7	0	1	1	3	2	5	4	3	2	3
hsa-miR-652-3p	30	95	40	38	56	179	35	25	208	44	38	75	56	71	49	47	67	96	127	83	71	63	60	56	33	159	98	121	61	73	123	27	138	41	74	78	28	85	187	31	40	77	26	324	194	99	33	160	108
hsa-miR-651-5p	6	12	7	4	7	8	6	3	7	5	9	11	9	8	5	10	11	12	28	54	12	5	12	10	5	22	9	8	10	16	16	7	22	2	22	5	3	22	20	7	5	10	17	18	9	8	15	18	22
hsa-miR-650	0	0	0	0	0	0	0	0	0	0	0	0	0	0	0	0	0	0	0	0	1	0	0	0	0	0	0	0	0	0	0	0	0	0	0	0	0	0	0	0	0	0	0	0	0	0	0	0	0
hsa-miR-411-5p	12	39	8	17	17	23	15	37	9	15	12	55	57	23	11	57	82	57	4	5	8	68	4	6	7	39	17	61	37	44	21	12	12	2	24	16	20	48	35	15	5	57	5	189	72	10	10	204	95
hsa-miR-653-5p	7	22	7	10	32	6	9	20	1	10	2	15	8	3	8	2	8	6	5	6	3	8	4	16	11	10	6	36	88	7	15	3	4	8	22	4	8	18	4	7	6	5	12	24	82	2	9	38	6
hsa-miR-449b-5p	0	0	0	0	0	0	0	0	0	0	0	0	0	0	0	0	0	0	1	0	0	0	0	0	0	0	0	0	0	1	0	0	0	0	0	0	0	0	0	0	0	0	0	0	0	0	0	0	0
hsa-miR-663a	0	0	0	0	0	0	0	0	0	0	0	0	0	0	0	0	0	0	0	0	0	0	0	0	0	0	0	0	0	0	0	0	0	0	0	0	0	0	0	0	1	0	0	0	0	0	0	0	0
hsa-miR-363-3p	38	46	92	60	146	18	52	53	2	145	45	17	29	17	5	36	13	24	32	48	18	6	36	18	6	20	49	22	32	101	30	26	16	11	72	37	29	34	6	2	35	24	17	174	156	47	8	110	79
hsa-miR-362-5p	88	89	96	72	160	58	69	60	64	115	75	13	14	18	30	7	13	46	28	28	12	9	11	68	17	22	53	16	31	8	47	58	9	18	31	24	35	42	22	34	39	34	22	46	53	16	32	65	18
hsa-miR-361-5p	2144	752	244	1651	570	1297	407	1520	967	394	272	1443	1141	612	461	653	1440	1467	1794	1614	550	1259	701	892	806	1993	1007	876	1055	1198	982	577	642	271	914	904	710	1144	1284	528	591	935	630	1676	1158	1131	643	3390	1433
hsa-miR-3934-3p	4	11	6	5	8	8	3	2	33	4	3	8	2	11	10	16	7	23	6	6	23	10	15	9	8	12	11	12	0	17	1	9	28	4	13	7	2	6	13	4	3	8	7	13	23	6	4	10	8
hsa-miR-4750-3p	0	0	0	0	0	0	0	0	0	0	0	0	0	0	0	0	0	0	0	0	0	0	0	0	0	1	0	0	0	0	0	0	0	0	0	0	0	0	0	0	0	0	0	0	0	1	0	0	0
hsa-miR-4743-3p	0	0	0	0	0	0	0	0	0	0	0	0	0	0	0	0	0	0	0	0	0	0	0	0	0	0	0	0	0	0	0	0	0	0	0	0	0	0	0	0	0	0	0	0	0	0	0	0	0
hsa-miR-4632-5p	0	0	0	0	0	0	0	0	0	0	0	0	0	0	0	0	0	0	0	0	0	0	0	0	0	0	0	0	0	0	0	0	0	0	1	0	0	0	0	0	0	0	0	0	0	0	0	0	0
hsa-miR-4697-3p	0	0	0	0	0	0	0	0	0	0	0	1	0	0	0	0	0	0	0	0	0	0	0	0	0	0	0	0	0	0	0	0	0	0	1	0	0	0	0	0	0	0	0	3	2	0	0	0	0
hsa-miR-4698	0	0	0	0	0	0	0	0	0	0	0	0	0	0	0	0	0	0	0	0	0	0	0	0	0	0	0	0	0	0	0	0	0	0	0	0	0	0	0	0	0	0	0	0	0	0	0	0	0
hsa-miR-4699-3p	0	0	0	0	0	0	0	0	0	0	0	0	0	0	0	0	0	0	0	0	0	0	0	0	0	0	0	0	0	0	0	0	0	0	0	0	0	0	0	0	0	0	1	0	0	0	0	0	0
hsa-miR-4700-5p	0	0	0	0	0	0	0	0	0	1	0	0	0	1	0	0	0	0	0	0	0	0	0	0	0	0	0	0	0	0	0	1	2	0	0	0	1	0	0	0	0	0	0	1	0	1	0	0	0
hsa-miR-4700-3p	0	0	0	0	0	0	0	0	0	0	0	0	0	0	0	0	0	0	0	0	0	0	1	0	0	0	0	0	0	0	0	2	0	0	0	0	0	0	0	0	0	0	0	0	1	0	0	1	0
hsa-miR-4701-5p	0	0	0	0	0	0	1	0	0	0	0	0	1	0	0	0	1	0	0	0	0	0	0	0	0	0	0	0	0	0	0	0	0	0	0	0	0	0	0	0	0	0	0	0	0	0	0	0	0
hsa-miR-4701-3p	0	0	0	0	0	0	0	0	0	0	0	0	0	0	0	0	0	0	0	0	0	0	0	0	0	0	1	0	0	0	0	0	0	0	0	0	0	0	0	0	0	0	0	0	0	0	0	0	0
hsa-miR-302d-3p	0	0	0	0	0	0	0	0	0	0	0	0	0	0	0	0	0	0	0	0	0	0	0	0	0	0	0	0	0	0	0	0	0	0	0	0	0	0	0	0	0	0	0	0	0	0	0	1	0
hsa-miR-367-3p	0	0	0	0	0	0	0	0	0	0	0	0	0	0	0	0	0	0	0	0	0	0	0	0	0	0	0	0	0	0	0	0	0	0	0	0	0	0	0	0	0	0	0	0	0	0	0	0	0
hsa-miR-302c-3p	0	0	0	0	0	0	0	0	0	0	0	0	0	0	0	0	0	0	0	0	0	0	0	0	0	1	0	0	0	0	0	0	0	0	0	0	0	0	0	0	0	0	0	0	0	0	0	0	0
hsa-miR-302b-3p	0	0	0	0	0	0	0	1	0	0	0	0	0	0	0	0	0	0	0	0	0	0	0	0	0	0	1	0	0	0	0	1	0	0	0	0	0	0	0	0	0	0	0	1	0	0	0	1	0
hsa-miR-4520-2-3p	0	0	0	0	0	0	0	0	0	0	0	0	0	0	0	0	0	0	0	1	0	0	0	0	0	0	0	0	0	0	1	0	0	0	0	0	0	2	0	0	0	0	0	0	0	0	0	0	0
hsa-miR-365a-3p	688	190	157	1256	206	66	231	594	38	147	145	337	476	204	344	111	442	468	124	116	92	312	131	264	241	307	227	369	186	187	419	190	153	120	167	136	289	419	426	283	158	214	119	508	302	53	120	640	534
hsa-miR-3620-5p	1	0	0	0	0	0	0	0	0	0	0	0	1	0	0	0	0	0	1	0	0	0	0	0	0	0	1	0	0	0	4	0	0	0	1	0	1	0	3	1	0	0	0	0	1	0	0	0	1
hsa-miR-3617-3p	1	1	0	1	0	0	0	0	1	1	0	0	1	0	0	1	0	0	2	0	0	0	0	1	0	2	0	0	0	0	0	0	0	0	0	0	0	0	0	0	0	0	0	0	0	0	0	0	0
hsa-miR-4690-3p	0	0	0	0	1	0	0	0	0	0	0	0	0	0	0	0	0	1	0	0	1	0	2	0	0	0	0	0	0	0	1	0	0	0	0	0	1	0	0	0	0	0	0	1	0	0	0	0	0
hsa-miR-4691-5p	0	0	0	0	0	0	0	0	0	0	0	0	0	0	0	1	0	0	0	0	0	0	0	0	0	0	0	0	0	0	0	0	0	0	0	0	0	0	0	0	0	0	0	0	0	0	0	0	0
hsa-miR-4691-3p	1	0	0	0	0	0	0	0	0	0	0	2	0	0	2	0	0	0	0	0	4	1	1	0	0	2	2	1	0	1	0	0	1	0	0	0	0	0	1	0	0	0	2	1	2	0	0	0	1
hsa-miR-4695-5p	0	0	0	0	0	0	0	0	0	0	0	0	0	0	0	0	0	0	0	0	0	0	0	0	0	0	0	0	0	0	0	0	0	0	0	0	0	0	0	0	0	0	0	0	0	0	0	0	0
hsa-miR-4695-3p	0	0	0	0	0	0	0	0	0	0	0	0	0	0	0	0	0	1	0	0	0	0	0	0	0	0	0	0	0	0	0	0	0	0	0	0	0	0	0	0	0	0	0	0	0	0	0	0	0
hsa-miR-675-5p	1	0	0	2	0	0	0	0	0	0	0	0	0	1	0	0	1	0	5	1	0	0	0	1	0	1	1	0	0	0	3	2	0	0	3	1	0	0	0	1	0	1	0	1	1	4	0	1	2
hsa-miR-4684-3p	0	0	0	0	0	1	0	0	1	0	0	0	0	0	0	0	0	0	0	2	0	0	0	0	0	0	0	0	0	0	0	0	0	0	0	0	0	0	2	0	0	0	0	0	1	0	0	1	0
hsa-miR-6749-5p	0	0	0	0	0	0	0	0	0	0	0	0	0	0	0	0	0	0	0	0	0	0	0	0	0	0	0	0	0	0	0	0	0	0	0	0	0	0	0	0	0	0	0	0	0	0	0	0	0
hsa-miR-4685-5p	0	0	0	0	0	0	0	0	0	0	0	0	0	0	0	0	0	0	0	0	0	0	0	0	0	0	0	0	0	0	0	0	0	0	0	0	0	0	0	0	0	0	0	0	1	0	0	0	0
hsa-miR-6748-3p	0	0	0	0	0	0	0	0	0	0	0	0	0	0	0	0	0	0	0	0	0	0	0	0	0	0	0	0	0	0	0	0	0	0	0	0	0	0	0	0	0	0	0	0	0	0	0	0	0
hsa-miR-4685-3p	0	1	0	0	0	2	0	0	1	0	0	0	0	1	0	1	2	1	0	4	0	1	1	1	0	0	2	2	0	1	1	0	0	0	2	1	0	0	2	0	1	0	0	1	5	0	1	0	1
hsa-miR-6749-3p	0	0	1	0	0	0	0	0	0	0	0	0	0	0	0	0	1	0	0	0	0	0	0	0	0	0	0	1	0	0	0	0	0	0	0	0	0	0	0	0	0	0	0	0	0	0	0	0	0
hsa-miR-4686	0	0	0	0	0	0	0	0	0	0	0	0	0	0	0	0	0	0	0	0	0	0	0	0	0	0	0	0	0	0	0	0	0	0	0	0	0	0	0	0	0	0	0	0	0	0	0	0	0
hsa-miR-374c-5p	1	0	0	0	0	0	0	0	0	0	0	0	0	0	0	0	0	0	0	0	0	0	0	0	0	1	0	0	0	0	0	0	0	0	0	0	0	0	0	0	0	0	0	0	0	0	0	1	0
hsa-miR-4687-5p	1	0	0	0	0	0	0	0	0	0	0	0	0	0	0	0	0	0	0	0	1	0	0	0	0	0	1	1	1	0	0	1	0	1	0	0	0	0	0	1	0	0	0	1	0	0	0	0	0
hsa-miR-6747-5p	0	0	0	0	0	0	0	0	0	0	0	0	0	0	0	0	0	0	0	0	0	0	0	0	0	0	0	0	0	0	0	0	0	0	0	0	0	0	0	0	0	0	0	0	0	0	0	0	0
hsa-miR-181b-2-3p	1	0	1	4	3	1	1	2	1	0	1	3	2	0	2	0	1	6	23	9	1	5	1	6	3	6	3	2	5	1	4	2	10	7	0	6	2	1	5	0	0	14	9	9	8	2	4	4	4
hsa-miR-6746-3p	0	1	0	0	0	0	0	0	0	0	0	0	0	0	0	0	0	1	0	0	0	2	0	0	0	0	0	0	0	0	0	0	0	1	0	0	0	0	0	0	0	0	0	0	0	0	0	0	0
hsa-miR-4687-3p	0	0	0	0	0	0	0	0	0	0	0	0	0	0	0	0	0	0	0	0	0	1	0	1	0	0	1	0	3	2	1	0	0	0	1	0	0	1	1	0	1	2	0	0	1	0	0	0	0
hsa-miR-642b-3p	0	0	0	0	0	0	0	0	0	0	0	0	0	0	0	0	0	0	0	0	0	0	0	0	0	1	0	0	0	0	0	0	0	0	0	0	0	0	0	0	0	0	0	0	0	0	0	0	0
hsa-miR-1343-3p	1	1	0	1	2	2	3	1	0	0	1	0	0	1	0	0	3	1	10	3	2	3	0	3	1	2	3	1	2	0	5	5	2	2	6	0	1	4	1	0	0	6	2	1	7	4	0	1	2
hsa-miR-6748-5p	1	0	0	0	0	0	0	0	0	0	0	0	0	0	0	0	0	1	0	0	0	0	0	0	0	0	0	1	1	2	0	0	0	0	0	0	0	0	0	0	0	1	1	1	2	0	0	0	0
hsa-miR-550b-3p	0	0	0	0	0	0	0	0	0	0	0	0	0	0	0	0	0	0	0	0	0	0	0	0	0	0	0	0	0	0	0	0	0	0	0	0	0	1	0	0	0	0	0	0	0	0	0	0	0
hsa-miR-4688	0	0	0	0	0	0	0	0	0	0	0	0	0	0	0	0	0	0	0	0	0	0	0	0	0	0	0	0	0	0	0	0	0	0	0	0	0	0	0	0	0	0	0	1	0	0	0	0	0
hsa-miR-6747-3p	0	0	0	0	0	0	1	0	0	0	0	1	0	0	0	0	0	0	1	0	0	0	2	0	1	0	0	1	0	0	2	0	0	0	0	1	0	1	1	0	0	0	0	0	0	0	1	0	1
hsa-miR-4689	0	0	0	0	0	0	0	0	0	0	0	0	0	1	1	0	0	2	0	0	0	0	0	0	1	0	0	0	0	0	0	0	0	0	0	0	0	0	0	0	0	0	0	0	4	0	0	0	0
hsa-miR-6744-3p	0	0	0	0	0	0	0	0	0	0	0	0	0	0	0	0	0	0	0	0	0	0	0	0	0	0	0	0	0	0	0	0	0	0	0	0	0	1	0	0	0	0	0	0	0	0	2	0	0
hsa-miR-4690-5p	0	0	0	0	0	0	0	0	0	0	0	0	0	0	0	0	0	0	0	0	0	0	0	0	2	0	0	0	0	0	0	0	1	0	1	0	0	1	0	0	0	1	0	0	0	0	0	0	0
hsa-miR-6746-5p	0	0	0	0	0	0	0	0	0	0	0	0	0	0	0	0	0	0	1	0	0	0	0	0	0	0	0	0	0	0	0	0	0	0	0	0	0	0	0	1	0	0	0	0	0	0	0	0	0
hsa-miR-6745	0	0	0	0	0	0	0	0	0	0	0	0	0	0	0	0	0	0	0	0	0	0	0	0	0	0	0	0	0	0	0	0	0	0	0	0	0	0	0	0	0	0	0	0	0	0	0	0	0
hsa-miR-1292-3p	0	0	0	0	0	0	0	0	0	0	0	0	0	0	0	0	0	0	0	0	0	0	0	0	0	0	0	0	0	0	0	0	1	0	0	0	0	0	1	0	0	0	0	0	1	0	0	0	0
hsa-miR-203a-5p	0	12	3	1	2	9	3	0	11	1	1	46	64	33	40	8	1	14	0	12	29	17	30	22	14	1	18	80	45	33	9	2	5	19	30	21	7	45	51	9	7	10	4	68	15	4	9	5	21
hsa-miR-1-5p	10	2	0	5	1	0	4	8	0	1	0	2	1	0	0	2	7	0	0	2	0	0	0	1	0	0	2	1	3	0	0	0	0	0	0	0	0	2	0	0	0	0	0	0	2	0	0	10	0
hsa-miR-1229-5p	0	0	0	1	0	0	0	0	0	0	0	0	0	0	0	0	0	0	0	0	0	0	0	0	0	0	0	0	1	0	0	0	0	0	0	0	0	0	0	0	1	0	0	0	0	0	0	0	0
hsa-miR-1237-5p	0	0	0	0	0	0	0	0	0	0	0	0	0	1	0	0	0	0	0	0	0	0	0	0	0	0	0	0	0	0	0	0	0	0	0	0	0	0	0	0	0	0	0	0	1	0	0	0	0
hsa-miR-1236-5p	0	0	0	0	0	0	0	0	0	0	0	0	0	0	0	0	0	0	0	0	0	0	1	0	0	0	0	0	0	0	0	0	0	1	0	0	0	0	0	0	0	0	0	0	0	0	0	0	0
hsa-miR-4677-5p	0	0	1	0	0	0	0	0	0	0	0	0	0	3	0	0	0	0	2	7	1	0	0	1	1	5	0	1	0	2	0	7	2	1	1	0	3	0	2	0	1	1	0	0	1	0	0	1	3
hsa-miR-6742-3p	0	0	0	0	1	0	0	0	0	0	0	0	1	0	1	0	0	0	0	0	0	0	0	0	0	0	0	0	0	1	0	0	0	0	0	0	0	0	0	0	0	0	0	0	0	0	0	0	1
hsa-miR-4677-3p	8	15	8	15	20	21	7	23	10	13	7	20	21	29	25	13	15	29	43	67	12	27	8	26	20	61	33	58	6	24	42	36	30	31	18	10	16	19	47	18	3	29	24	43	69	19	10	28	41
hsa-miR-6744-5p	0	1	0	0	0	0	0	0	0	0	0	0	0	0	0	0	0	0	0	0	0	0	0	0	0	0	0	0	0	0	0	0	0	0	0	0	0	1	0	0	0	0	0	2	0	0	0	0	0
hsa-miR-7161-3p	0	0	0	0	0	0	0	0	0	0	0	0	0	0	0	0	0	0	0	0	0	0	0	0	0	0	0	0	0	0	0	0	2	0	0	0	0	0	0	0	2	0	0	0	0	0	0	0	0
hsa-miR-4678	0	0	0	0	0	0	0	1	0	0	0	0	0	1	0	1	1	0	0	0	0	0	0	0	0	0	0	0	0	0	0	0	0	0	0	2	1	0	0	0	0	1	0	0	1	0	0	0	0
hsa-miR-6743-3p	0	0	0	1	0	0	0	0	0	0	0	0	0	0	0	1	0	1	1	0	0	0	0	0	0	0	0	0	0	1	0	0	0	0	0	0	0	0	1	0	0	0	0	0	0	1	0	0	0
hsa-miR-4679	0	0	1	0	0	0	0	0	0	0	0	0	0	0	0	0	1	0	0	0	0	0	0	0	0	0	0	0	0	0	0	0	0	0	0	0	0	0	0	0	0	0	0	0	0	0	0	0	0
hsa-miR-6741-5p	0	0	0	0	0	0	0	0	0	0	0	0	0	0	0	0	0	0	0	0	0	0	0	0	0	0	0	0	0	0	0	0	1	0	0	0	0	0	0	0	0	0	0	0	0	0	0	0	0
hsa-miR-7161-5p	0	0	0	0	0	0	0	0	0	0	0	0	0	0	0	1	0	0	0	0	0	0	0	0	0	0	0	0	0	0	0	0	0	0	0	0	0	0	0	0	1	0	0	0	0	0	0	0	0
hsa-miR-4680-5p	0	0	0	0	0	0	0	1	0	1	1	0	0	0	0	0	0	0	0	0	0	0	0	1	0	0	0	0	0	0	0	0	0	0	0	1	0	0	0	0	1	0	0	2	0	0	0	0	0
hsa-miR-6740-3p	0	0	0	0	0	0	0	0	0	0	0	0	1	0	0	0	0	0	0	0	0	0	0	0	0	1	0	0	0	0	0	0	0	0	0	0	0	0	0	0	0	0	0	0	0	0	0	0	0
hsa-miR-4680-3p	0	0	0	0	1	0	0	0	0	0	0	0	2	0	0	0	0	1	0	1	0	0	0	0	0	0	0	0	0	0	0	0	0	0	0	1	0	0	0	0	0	0	0	1	0	0	1	0	0
hsa-miR-6741-3p	1	0	0	0	0	0	0	0	0	0	1	0	0	0	0	0	0	0	1	0	0	2	1	0	0	0	0	0	0	1	1	0	0	0	0	0	0	0	0	0	0	1	0	2	1	0	0	0	0
hsa-miR-4681	0	0	0	0	0	0	0	0	0	0	0	0	0	0	0	0	0	0	0	0	0	0	0	0	0	0	0	0	0	0	0	0	0	0	0	0	0	0	0	0	0	0	0	0	0	0	0	0	0
hsa-miR-4682	0	0	0	0	0	0	0	0	1	0	0	0	0	0	0	0	0	0	0	0	0	0	0	0	0	0	0	0	0	0	0	0	0	0	1	0	0	0	0	0	0	0	0	0	0	0	0	0	0
hsa-miR-4683	0	0	2	1	0	1	1	0	0	0	0	0	0	0	0	0	0	0	1	0	1	0	0	0	0	2	0	0	0	1	0	0	1	0	0	0	0	0	0	0	1	0	0	1	1	1	0	0	0
hsa-miR-6740-5p	0	0	0	0	0	0	0	0	0	0	1	0	0	0	0	0	0	1	0	0	0	0	0	0	0	0	1	1	0	0	0	0	0	0	0	0	0	0	0	0	0	0	0	0	0	0	0	0	0
hsa-miR-4684-5p	0	0	0	0	0	1	0	0	1	0	0	0	0	0	0	0	0	0	0	0	0	0	0	0	0	0	0	0	0	0	0	0	0	0	0	0	0	0	1	0	0	0	1	0	1	0	0	0	0
hsa-miR-6739-3p	1	1	0	0	0	0	0	0	0	0	0	0	0	0	0	0	1	0	1	1	0	0	0	0	0	2	0	0	0	0	0	0	0	0	0	0	0	1	0	0	0	0	0	2	0	0	0	0	1
hsa-miR-939-3p	0	0	0	0	0	0	0	0	0	0	0	0	0	0	0	0	0	0	0	0	0	0	0	0	0	0	0	0	0	0	0	0	0	0	0	0	0	0	0	0	0	0	0	2	0	0	0	0	0
hsa-miR-937-5p	0	0	0	0	1	0	0	0	0	0	0	0	0	0	0	0	0	1	0	0	0	0	1	0	1	0	0	1	0	0	0	0	3	0	0	0	0	0	0	0	0	1	0	1	0	0	0	0	0
hsa-miR-1236-3p	0	0	0	0	0	0	0	0	0	0	0	0	0	0	0	0	0	1	0	0	0	0	0	0	0	0	0	0	0	0	0	0	0	0	0	0	0	0	0	0	0	0	0	0	0	0	0	0	0
hsa-miR-1237-3p	0	0	0	0	0	1	0	0	2	0	0	0	0	0	0	0	0	0	0	0	0	0	0	0	0	0	0	0	0	0	0	0	5	1	0	1	0	0	2	0	0	0	0	0	0	0	0	0	1
hsa-miR-1238-3p	0	0	0	0	0	0	0	0	0	0	0	0	0	0	0	0	0	1	0	0	0	0	1	0	0	0	0	0	0	0	0	0	0	0	0	0	0	1	0	0	0	0	0	0	2	0	0	0	0
hsa-miR-6739-5p	0	0	0	0	0	0	0	0	0	0	0	0	0	0	0	0	0	0	0	0	0	0	0	0	0	0	0	0	0	0	0	0	0	0	0	0	0	0	0	0	0	0	0	0	0	0	0	0	0
hsa-miR-7158-3p	0	0	0	0	0	0	0	0	0	0	0	0	0	0	0	0	0	0	0	0	0	0	0	0	0	0	0	0	0	0	0	0	0	0	0	0	0	0	0	0	0	0	0	0	0	0	0	0	0
hsa-miR-6737-3p	0	1	0	0	0	0	0	0	0	0	0	0	0	0	0	0	0	0	0	0	0	0	0	0	0	0	0	0	0	0	0	0	0	0	0	0	0	0	0	0	0	0	0	0	1	0	0	1	0
hsa-miR-7157-5p	0	0	0	0	0	0	0	0	0	0	0	0	0	0	0	0	0	0	0	0	0	0	0	0	0	0	0	0	0	0	0	0	0	0	0	0	0	0	0	0	0	0	0	0	0	0	0	0	0
hsa-miR-6737-5p	0	2	0	0	1	0	0	0	1	0	0	0	0	1	1	0	0	0	0	0	2	0	0	0	1	1	1	0	0	0	0	1	0	0	0	0	0	2	2	1	0	1	0	2	0	1	0	1	1
hsa-miR-7156-5p	7	9	1	3	2	1	0	4	0	0	0	2	1	0	2	1	1	0	0	6	3	0	2	2	2	1	2	1	6	1	0	2	0	0	1	0	3	4	4	4	0	1	3	9	3	0	2	3	4
hsa-miR-6738-3p	0	0	0	0	0	0	0	0	0	1	0	0	0	0	0	0	0	0	0	0	0	0	0	0	0	0	0	0	0	0	0	1	0	0	0	0	0	0	0	0	0	0	0	0	0	1	0	0	0
hsa-miR-4670-5p	0	0	0	0	0	0	0	0	0	0	0	0	0	0	0	0	0	0	0	0	0	0	0	0	0	0	0	0	0	0	0	0	0	0	0	0	0	0	0	0	0	0	0	0	0	0	0	0	0
hsa-miR-4670-3p	0	0	0	0	0	0	0	0	0	0	0	0	0	0	0	0	0	0	1	0	0	0	0	0	0	0	0	0	1	0	0	0	0	0	0	0	0	0	0	0	0	0	0	0	0	0	0	1	0
hsa-miR-7156-3p	0	0	0	0	0	0	0	0	0	0	0	0	0	0	0	0	0	0	0	0	0	0	0	0	0	0	0	0	0	0	0	0	0	0	0	0	0	0	0	0	0	0	0	1	1	0	0	0	0
hsa-miR-6738-5p	0	0	0	0	0	0	0	0	0	0	0	0	0	0	0	0	0	0	0	0	0	0	0	0	0	0	0	0	0	0	0	0	0	0	0	0	0	0	0	0	0	0	0	0	0	0	0	0	0
hsa-miR-7155-5p	1	1	0	0	0	0	0	0	0	1	0	0	0	0	1	0	1	1	0	0	0	0	0	0	0	0	0	0	0	0	0	0	0	0	4	0	0	0	2	0	0	0	1	0	4	1	0	0	0
hsa-miR-6735-3p	0	0	0	0	0	0	0	0	0	0	0	0	0	0	0	0	1	0	0	0	0	0	0	0	0	0	0	0	0	0	0	0	0	0	0	0	0	0	0	0	0	1	0	0	0	0	0	0	0
hsa-miR-4671-5p	0	0	0	0	0	0	0	0	0	0	0	0	0	0	0	0	0	0	0	0	0	0	0	0	0	0	0	0	0	0	0	0	0	0	0	0	0	0	0	0	0	0	0	0	0	0	0	0	0
hsa-miR-6735-5p	0	0	0	1	0	0	0	0	0	0	0	0	0	1	0	0	0	0	1	0	1	0	1	0	0	1	1	0	2	0	1	1	2	1	0	0	0	0	0	1	0	0	0	0	2	0	1	0	1
hsa-miR-7155-3p	0	0	0	1	0	0	0	0	0	0	0	2	0	0	0	2	0	0	0	0	0	0	1	0	0	0	0	0	0	1	1	0	1	1	0	0	0	0	0	0	0	0	0	1	1	1	0	1	0
hsa-miR-4671-3p	0	0	0	0	0	0	0	0	0	2	0	0	0	0	0	0	0	0	0	1	0	0	0	0	0	0	0	0	0	0	0	0	0	0	0	0	0	0	0	0	0	0	0	0	0	0	0	0	0
hsa-miR-4672	1	0	0	0	0	0	0	0	0	0	0	0	0	0	0	0	0	0	0	0	0	0	0	0	0	0	0	0	0	0	0	0	0	0	0	0	0	0	0	0	0	0	0	0	0	0	0	0	0
hsa-miR-6736-3p	0	1	0	0	0	0	0	0	0	0	0	0	0	0	0	0	0	0	0	0	0	0	0	0	0	1	0	0	0	0	0	0	0	0	0	0	0	0	0	0	0	0	0	0	0	0	0	0	0
hsa-miR-6736-5p	0	0	0	0	0	0	0	0	0	0	0	0	0	0	0	0	0	0	1	0	0	0	0	0	0	0	0	0	0	0	0	0	0	0	0	0	0	0	0	0	0	0	0	0	0	0	0	0	1
hsa-miR-4673	0	0	0	0	0	0	0	1	0	0	0	0	2	0	0	0	0	0	0	0	0	1	0	0	0	0	1	0	0	0	1	0	0	0	0	0	0	0	0	1	0	0	0	0	0	0	1	0	0
hsa-miR-4674	1	0	0	0	0	0	0	1	0	0	0	0	0	2	1	0	1	0	0	1	0	2	0	0	0	0	1	0	0	0	1	0	0	0	0	0	0	0	0	1	1	0	0	2	2	1	0	0	0
hsa-miR-4675	0	0	0	0	0	0	0	0	0	0	0	0	0	0	0	0	0	0	0	0	0	0	1	0	0	0	0	0	0	0	0	0	0	0	0	0	0	0	0	0	0	0	0	0	0	0	0	0	0
hsa-miR-4676-5p	2	4	2	1	2	6	2	3	5	1	1	1	0	3	0	4	0	2	8	0	1	1	2	0	0	2	0	0	2	3	3	0	4	1	0	2	4	0	6	0	0	10	1	3	4	1	2	2	4
hsa-miR-6734-3p	0	0	1	0	0	0	0	0	1	0	0	0	0	0	0	0	0	0	0	0	0	0	0	0	0	0	0	0	0	0	0	0	0	0	0	0	0	0	0	0	0	0	0	0	0	0	0	0	0
hsa-miR-4676-3p	0	0	0	0	0	1	0	0	0	0	0	0	0	0	0	1	0	1	0	0	1	0	0	0	0	0	0	2	0	0	1	0	0	0	0	0	0	1	0	0	0	0	0	0	1	0	0	0	0
hsa-miR-376a-2-5p	0	1	0	0	1	0	1	1	0	0	0	0	1	3	0	2	12	2	0	2	0	1	0	0	2	4	3	4	3	1	1	1	1	0	2	2	2	3	0	1	1	1	0	7	4	0	1	0	2
hsa-miR-503-3p	0	0	1	0	1	5	0	0	2	0	1	0	0	0	3	3	1	1	3	5	0	3	0	3	1	1	5	8	2	3	5	4	4	5	1	1	1	1	2	0	0	6	1	7	4	0	1	0	6
hsa-miR-758-5p	21	24	6	11	7	7	11	37	2	12	6	33	23	24	10	24	82	10	2	9	1	66	4	10	13	23	17	33	26	29	7	17	8	9	25	16	13	64	42	22	1	46	11	72	52	8	15	79	77
hsa-miR-495-5p	0	0	0	1	0	1	0	2	0	0	0	0	1	0	0	1	3	1	0	0	0	0	0	1	1	1	0	1	0	1	0	0	0	0	1	0	0	5	0	1	0	1	0	1	1	0	0	2	1
hsa-miR-376b-5p	0	2	3	2	0	0	1	2	0	2	0	4	2	1	0	2	8	2	0	1	2	3	2	3	4	4	3	5	1	7	4	2	4	0	0	3	2	7	2	2	1	2	4	13	1	0	1	2	2
hsa-miR-6734-5p	1	1	0	0	2	1	0	0	2	0	0	0	0	0	1	1	1	2	0	0	0	0	0	1	2	1	2	1	1	0	0	0	0	1	0	1	0	1	1	1	0	1	0	1	1	0	0	0	1
hsa-miR-6733-3p	0	1	1	2	1	2	1	0	1	0	0	1	0	0	0	1	1	2	0	3	0	0	0	1	1	1	0	1	0	1	0	1	2	1	3	1	0	0	1	0	0	0	0	1	1	2	1	0	0
hsa-miR-7152-3p	0	1	0	0	0	0	0	0	0	0	0	0	0	0	0	0	0	0	0	0	0	0	0	0	0	2	0	0	0	0	0	0	0	0	0	0	0	0	0	0	0	0	0	2	0	0	0	1	0
hsa-miR-7151-3p	0	0	0	0	0	0	0	0	0	0	0	0	0	0	0	0	0	0	0	0	0	0	0	0	0	0	1	0	0	0	0	0	1	0	0	0	0	0	0	0	0	0	0	0	1	0	0	3	0
hsa-miR-6732-5p	0	0	0	0	0	0	0	0	0	0	0	0	0	0	0	0	0	0	0	0	0	0	0	0	0	0	0	0	0	0	0	0	0	0	0	0	0	0	0	0	0	0	0	0	0	0	0	0	0
hsa-miR-7152-5p	1	0	0	0	0	0	0	1	0	0	0	0	0	0	0	0	0	0	0	0	0	0	0	0	0	0	0	0	0	0	0	0	0	0	0	0	0	0	1	0	0	0	0	0	0	0	0	1	0
hsa-miR-6731-3p	0	0	0	0	0	0	0	0	0	0	0	0	0	0	0	0	0	0	0	0	0	0	0	0	0	0	0	2	0	0	0	0	0	0	0	0	0	0	1	0	0	0	0	2	0	0	0	0	0
hsa-miR-6733-5p	0	0	0	0	0	0	0	0	0	0	0	0	0	0	0	0	0	0	0	0	0	0	0	0	0	0	0	0	0	0	0	0	0	0	0	0	0	0	0	0	0	0	0	0	0	0	0	0	0
hsa-miR-6732-3p	0	0	0	0	0	0	0	0	0	0	0	0	0	2	0	0	0	1	0	0	0	0	0	0	0	0	0	0	0	0	0	1	0	0	0	0	1	1	0	0	0	0	0	0	0	0	0	0	0
hsa-miR-7151-5p	3	0	0	1	0	0	0	1	0	0	0	0	0	0	0	0	2	0	0	0	0	0	0	1	0	0	0	0	3	0	0	0	0	0	0	0	0	0	0	0	0	0	0	0	0	0	0	4	0
hsa-miR-4666a-5p	0	0	0	0	0	0	0	0	0	0	0	0	0	0	0	0	0	0	0	0	0	0	0	0	0	0	0	0	0	0	1	0	0	0	0	0	0	0	0	1	0	0	0	0	0	0	0	0	0
hsa-miR-6730-5p	0	0	0	1	0	0	0	0	0	0	0	1	1	0	0	0	1	0	0	0	0	0	0	2	0	2	0	1	2	1	0	0	0	0	2	0	0	1	0	0	0	0	0	0	1	1	0	2	0
hsa-miR-425-5p	730	1290	643	547	616	1261	479	325	1468	591	321	413	555	722	604	1626	1080	1104	2108	796	649	454	2038	1185	353	1812	1356	801	1020	1642	1182	1237	405	535	875	285	944	785	781	963	1803	514	512	4080	1234	803	487	1155	2249
hsa-miR-6729-3p	0	0	0	0	0	0	0	0	0	0	0	0	0	0	0	0	1	1	0	0	0	0	0	0	0	0	0	0	0	0	1	0	0	0	0	0	0	0	0	0	0	0	0	0	0	0	0	0	0
hsa-miR-6731-5p	0	0	0	0	0	1	0	0	0	0	0	0	0	0	0	3	0	1	1	0	1	1	1	0	0	1	0	0	0	0	1	0	0	1	1	0	0	1	1	0	0	0	0	0	2	0	2	1	2
hsa-miR-4667-5p	0	0	0	0	0	1	0	0	0	0	0	0	0	0	0	0	0	0	0	0	0	0	0	0	0	0	1	0	0	0	0	0	0	0	0	0	0	0	0	0	0	0	0	0	0	0	0	0	0
hsa-miR-6730-3p	0	1	0	0	0	0	0	0	1	1	0	0	0	0	0	0	0	0	0	0	0	0	0	0	0	0	0	0	0	0	0	0	0	1	1	0	1	0	0	0	0	0	0	0	2	0	0	0	0
hsa-miR-4667-3p	0	0	0	0	0	0	0	0	0	0	0	0	0	0	0	0	0	0	0	0	0	0	0	1	0	0	0	0	0	0	0	0	0	0	0	0	0	0	0	0	0	0	0	0	1	0	0	0	1
hsa-miR-4668-3p	1	6	5	3	13	6	8	4	2	10	6	3	0	3	4	2	8	9	19	1	4	11	7	7	9	7	16	8	2	12	7	27	8	3	2	5	12	8	2	1	7	7	9	16	10	2	1	11	7
hsa-miR-219b-5p	0	0	0	1	0	0	1	1	0	0	1	0	0	0	0	0	0	0	0	0	0	0	0	0	2	1	0	0	0	0	1	0	1	0	1	1	0	0	1	1	0	0	1	0	1	1	0	2	2
hsa-miR-219b-3p	0	2	0	2	1	0	0	0	0	0	1	1	0	1	1	0	2	0	6	0	1	2	2	3	3	1	2	5	0	2	4	2	6	3	3	2	1	0	11	1	1	1	2	0	1	0	1	3	6
hsa-miR-4669	0	0	0	0	0	0	0	0	0	0	0	0	0	0	0	0	0	2	0	0	0	0	0	0	0	0	0	2	1	2	0	1	0	0	0	0	0	0	0	0	0	0	0	0	0	0	0	0	0
hsa-miR-3065-3p	116	725	269	200	573	79	277	78	69	484	251	302	238	100	152	135	41	541	82	68	99	207	449	85	178	77	66	40	2132	808	256	150	89	197	294	50	43	314	104	38	16	73	19	707	688	17	114	82	86
hsa-miR-3126-3p	1	0	0	0	0	0	0	0	0	0	0	0	0	0	0	3	0	1	0	2	0	0	0	0	0	0	0	0	0	0	0	1	0	0	0	1	0	0	1	0	0	2	0	1	0	0	0	1	0
hsa-miR-1225-5p	0	0	0	0	0	0	0	0	0	0	0	0	0	0	0	0	0	0	0	0	0	0	1	0	0	0	0	0	0	0	0	0	0	1	0	0	0	0	0	0	0	0	0	0	0	0	0	0	0
hsa-miR-1225-3p	2	0	1	0	2	0	0	1	0	1	0	0	0	0	0	0	0	0	0	0	1	0	0	1	0	0	0	0	1	0	0	1	0	0	1	0	0	0	0	0	0	0	0	0	0	0	0	0	0
hsa-miR-1226-5p	0	0	0	0	0	0	0	0	0	0	0	0	1	0	1	0	0	0	1	1	0	0	0	0	1	0	0	1	0	0	0	0	0	0	0	0	0	1	0	0	0	0	0	0	0	0	0	0	0
hsa-miR-1226-3p	4	7	2	0	0	1	1	2	1	0	0	5	2	2	4	1	4	1	8	1	3	6	3	2	2	9	4	3	2	1	0	5	0	1	10	1	4	0	2	1	1	2	0	2	17	3	3	7	1
hsa-miR-6728-3p	0	0	0	0	0	0	0	0	0	0	0	0	0	0	0	0	0	0	0	0	0	0	0	0	0	1	0	0	0	0	0	0	0	0	0	0	0	0	0	0	0	0	0	0	0	0	0	0	0
hsa-miR-6728-5p	0	0	0	0	0	0	0	0	0	0	0	0	0	1	5	0	0	1	2	1	2	2	1	0	0	0	0	2	0	2	1	1	2	1	1	1	1	0	4	1	0	0	0	1	8	0	0	0	3
hsa-miR-6729-5p	0	0	0	0	0	0	0	0	0	0	0	0	0	1	0	0	0	0	0	0	0	0	0	0	0	0	0	0	0	0	0	0	0	0	0	0	0	1	0	0	0	0	0	0	0	0	0	0	0
hsa-miR-6726-3p	1	0	1	0	0	0	0	0	0	0	1	1	0	0	0	0	1	1	0	0	0	0	0	0	0	0	2	0	1	0	0	0	0	0	0	0	0	0	0	0	0	1	0	0	3	0	0	0	0
hsa-miR-6726-5p	0	0	0	0	0	0	0	0	0	0	0	0	0	0	0	0	0	0	0	0	0	0	0	0	1	0	2	0	0	0	1	0	0	0	0	0	0	0	0	0	0	0	0	0	0	0	0	0	0
hsa-miR-6727-3p	0	0	0	0	0	0	0	0	0	0	0	0	0	0	0	0	0	0	0	0	0	0	0	0	0	0	0	0	0	0	0	0	0	0	0	0	0	0	0	0	0	0	0	0	0	0	0	0	0
hsa-miR-6727-5p	0	0	0	0	0	0	0	0	1	0	0	0	0	0	0	0	0	0	1	0	1	1	0	0	0	0	0	0	0	0	0	1	0	0	0	0	0	0	0	0	0	0	0	0	0	0	1	0	0
hsa-miR-4661-3p	0	0	0	0	0	0	0	0	0	0	0	0	0	0	0	0	0	0	0	0	0	0	0	0	0	0	0	0	0	0	0	0	0	0	0	0	0	0	0	0	0	0	0	0	0	0	0	0	0
hsa-miR-4662a-5p	161	55	49	78	70	20	71	61	65	38	25	152	189	117	279	79	79	150	273	171	161	98	30	217	60	51	305	42	286	129	174	130	35	209	251	245	174	236	464	87	55	53	203	104	148	82	136	149	1935
hsa-miR-4662a-3p	0	0	0	0	0	0	0	0	0	0	0	0	0	0	0	1	0	0	0	1	0	0	0	0	0	0	0	0	0	0	0	0	0	0	0	0	0	0	0	0	0	0	0	0	0	0	0	0	0
hsa-miR-4659b-5p	0	0	0	0	0	0	0	0	0	0	0	1	0	0	0	0	0	0	0	0	0	0	0	0	0	0	0	0	0	0	0	0	0	0	0	0	0	0	0	0	0	0	0	0	0	0	0	0	0
hsa-miR-4659b-3p	0	0	0	0	0	0	0	0	0	0	0	0	0	0	0	0	0	0	0	0	0	0	0	0	0	0	0	0	0	0	0	0	0	0	0	0	0	0	0	0	0	0	0	0	0	0	0	0	0
hsa-miR-4662b	0	0	0	0	0	0	1	0	0	0	0	0	0	0	0	0	0	0	0	0	0	0	0	0	0	0	0	0	0	0	0	0	0	0	0	0	0	0	0	0	0	0	0	0	0	0	0	1	0
hsa-miR-4664-5p	0	1	0	0	0	0	0	0	0	0	0	0	0	0	1	0	0	0	0	0	2	2	0	2	1	0	0	1	0	0	1	0	2	0	1	1	0	0	2	2	0	3	0	0	1	0	0	0	3
hsa-miR-4664-3p	0	0	0	0	0	0	0	0	0	0	0	0	0	1	3	0	0	5	1	3	1	1	5	3	3	1	2	2	3	2	2	3	8	0	3	1	0	0	9	2	0	8	0	0	15	2	0	0	3
hsa-miR-4665-5p	2	0	0	0	0	0	0	0	1	0	0	1	0	3	0	0	0	0	1	1	0	0	0	0	1	0	3	0	1	0	1	0	0	2	2	4	0	1	4	0	1	2	0	0	1	0	0	0	0
hsa-miR-1227-3p	0	0	0	1	0	0	0	1	0	0	0	0	0	1	0	1	0	0	0	0	0	1	0	0	0	1	1	0	0	1	0	0	1	0	0	0	0	0	1	0	0	0	0	1	2	0	0	0	0
hsa-miR-1228-5p	0	0	0	0	0	2	0	2	2	0	0	1	3	0	7	0	3	3	1	1	0	2	5	1	1	3	3	3	0	3	3	0	2	4	3	1	3	1	18	0	2	1	0	1	2	0	1	1	2
hsa-miR-1228-3p	2	1	0	1	0	0	0	1	1	0	0	0	1	1	1	2	6	1	1	0	0	3	3	0	4	2	4	5	1	3	2	2	1	3	10	0	1	2	38	2	4	0	0	6	6	4	5	2	6
hsa-miR-1229-3p	1	5	2	0	0	2	0	0	1	0	0	0	0	0	0	0	1	1	3	0	2	7	3	3	1	4	1	1	4	5	3	1	1	1	2	0	1	0	1	0	0	0	2	2	9	2	0	3	0
hsa-miR-1231	0	0	0	0	0	0	0	0	0	0	0	0	0	0	0	0	0	0	0	0	0	0	0	0	0	0	0	0	0	1	0	0	0	0	0	0	0	0	0	0	0	0	0	0	0	0	0	1	0
hsa-miR-1234-3p	0	0	2	3	0	1	0	0	1	0	0	1	0	0	0	0	0	0	0	1	0	1	0	0	0	0	0	0	1	0	0	0	0	0	0	0	0	0	0	1	0	0	0	0	1	1	1	1	1
hsa-miR-181b-3p	3	16	4	0	4	18	10	3	7	3	1	8	12	29	17	15	20	21	224	42	19	52	16	12	23	14	34	33	15	24	61	32	33	34	13	22	19	42	11	7	14	48	16	63	71	12	18	16	33
hsa-miR-30b-5p	2020	2194	2362	2853	3431	2614	2252	1368	2517	2955	1805	1639	1871	583	566	529	3197	1225	1134	1139	799	601	1261	2022	462	3622	3153	1272	1352	2148	1227	1376	463	581	1948	787	1101	2713	1039	972	341	1668	574	2608	2581	1053	1282	4332	1931
hsa-miR-3919	1	0	0	0	0	0	0	0	0	0	0	0	0	0	0	0	0	0	0	0	0	0	0	0	0	0	0	0	0	0	0	0	0	0	0	0	0	0	1	0	0	1	0	1	5	0	0	0	0
hsa-miR-4504	0	0	0	0	0	0	0	0	0	0	0	0	0	0	0	0	0	0	0	0	0	0	0	0	0	0	0	0	0	0	0	0	0	1	1	0	0	0	1	0	0	0	0	0	0	0	0	0	0
hsa-miR-3150b-3p	0	0	0	0	1	6	1	0	0	0	0	4	5	5	2	1	6	6	1	2	0	1	1	7	0	16	4	4	1	1	6	7	4	1	6	1	1	0	3	0	6	1	3	4	0	11	9	1	18
hsa-miR-122-5p	3	12	6	1	2	1	0	3	0	5	1	2	1	0	1	0	2	1	2	3	2	0	0	2	0	0	3	0	1	2	0	10	3	0	0	3	0	0	1	0	0	5	0	28	0	0	0	1	8
hsa-miR-197-5p	0	0	0	0	0	1	0	0	0	0	0	0	0	0	0	0	0	2	0	1	1	0	0	1	0	1	0	0	0	0	0	0	2	0	1	0	0	0	0	0	1	0	0	1	1	0	0	0	0
hsa-miR-4505	0	1	0	0	0	0	0	0	0	0	1	0	0	0	0	0	0	0	0	1	0	0	0	0	0	0	1	0	0	0	0	0	0	0	0	0	0	0	0	0	0	0	1	1	0	0	0	0	0
hsa-miR-3920	2	3	0	0	0	1	1	0	0	0	0	1	3	0	0	2	0	0	1	0	0	0	0	1	0	2	2	1	1	1	1	0	1	0	3	1	1	0	1	0	0	0	0	0	1	1	0	1	4
hsa-miR-4506	2	0	0	0	0	0	0	1	0	0	0	0	0	0	0	0	0	0	0	0	0	0	0	0	0	0	0	0	0	0	0	0	0	0	0	0	0	0	0	0	0	0	0	0	0	0	0	0	0
hsa-miR-3921	0	0	1	1	1	0	0	0	0	0	0	0	0	0	0	0	0	0	1	0	0	0	0	0	0	0	0	0	0	0	0	0	0	0	0	0	0	0	0	0	0	1	0	1	0	0	0	0	0
hsa-miR-301a-5p	4	3	6	0	1	4	3	0	5	7	1	4	1	19	13	1	9	7	14	10	14	10	31	21	12	13	24	20	20	25	22	12	20	12	16	18	4	7	55	5	7	14	8	11	73	19	5	8	32
hsa-miR-3922-3p	0	1	1	1	0	3	4	1	3	1	1	4	2	3	4	2	8	5	6	15	10	2	4	4	4	3	9	11	4	4	5	5	10	8	6	4	4	7	23	3	2	7	1	6	11	4	4	4	8
hsa-miR-4507	0	0	0	0	0	0	0	0	0	0	0	0	1	0	0	0	0	0	0	0	0	0	0	0	0	0	0	0	0	0	0	0	0	0	0	0	0	0	0	0	0	0	0	0	0	0	0	0	1
hsa-miR-212-5p	2	1	0	0	2	1	1	0	2	0	0	2	0	0	3	3	5	0	0	2	1	5	1	1	1	0	3	1	0	1	4	0	0	2	0	0	1	1	2	1	1	2	0	5	1	0	0	7	2
hsa-miR-3923	0	0	0	0	0	0	0	0	0	0	0	0	0	0	0	0	0	0	0	15	23	0	0	0	0	0	1	0	0	0	0	0	0	0	1	0	0	0	0	0	0	0	1	0	0	0	0	0	0
hsa-miR-4510	0	0	0	5	0	0	0	2	0	0	0	0	0	0	0	0	0	0	0	0	0	0	0	1	0	0	0	0	0	0	0	0	0	0	0	0	0	0	0	0	0	0	0	0	0	0	0	0	0
hsa-miR-204-3p	0	0	2	3	2	0	0	1	0	1	4	0	0	0	0	0	0	0	0	0	0	0	0	0	0	0	0	0	0	0	0	1	0	0	0	0	0	0	0	0	0	1	0	0	0	0	0	0	0
hsa-miR-4511	0	0	0	0	0	1	0	1	0	0	1	0	0	1	0	0	0	0	0	0	0	0	0	0	0	0	0	0	1	0	0	0	0	0	0	1	0	0	0	0	0	0	0	0	2	0	0	0	0
hsa-miR-4512	0	0	0	0	0	0	0	0	0	0	0	0	0	0	0	0	0	0	0	0	0	0	0	0	0	0	0	0	0	0	0	0	0	0	0	0	0	0	0	0	0	1	0	0	0	0	0	0	0
hsa-miR-135a-5p	6	25	43	17	43	10	25	7	4	45	50	153	10	0	1	0	25	0	0	1	2	0	0	7	0	7	13	41	2	0	0	0	0	0	0	0	0	4	1	6	0	0	0	14	4	0	6	5	3
hsa-miR-137-3p	47	3	1	20	3	0	4	9	0	7	3	2	1	32	2	5	3	2	308	4	1	19	5	0	6	4	3	6	1	0	0	0	1	7	29	1	3	13	0	102	1	3	4	6	2	11	28	9	4
hsa-miR-132-3p	665	436	108	261	188	352	212	326	259	336	124	447	304	195	276	346	459	320	703	277	80	335	135	278	299	548	449	810	629	281	627	325	325	83	456	119	492	536	337	184	118	291	156	1247	623	203	341	1126	848
hsa-miR-345-3p	0	2	0	0	0	0	1	1	3	0	0	1	0	0	0	0	1	0	3	1	0	2	0	0	0	2	0	2	3	5	0	0	2	1	0	1	0	1	5	0	0	1	2	1	3	0	0	0	2
hsa-miR-133a-3p	6712	441	110	2898	158	58	181	1985	79	172	86	831	958	5	58	20	1529	5	10	67	3	6	11	558	220	748	1158	241	393	6	4	203	3	12	304	5	183	802	56	151	57	19	41	46	429	10	52	3394	133
hsa-miR-382-3p	1	8	6	4	6	5	6	8	2	2	0	8	4	4	3	25	21	16	0	3	0	21	2	6	6	7	8	20	14	6	21	5	13	1	10	3	8	15	14	3	2	11	0	100	30	0	6	66	23
hsa-miR-128-3p	328	193	91	432	210	620	110	362	404	169	101	373	310	267	282	301	395	680	533	591	284	541	351	397	232	822	364	626	319	469	597	174	692	242	255	123	164	398	374	155	169	457	165	1007	1414	343	100	1033	717
hsa-miR-130a-3p	431	303	136	586	243	108	136	387	97	214	111	262	200	150	156	199	498	733	615	494	302	204	145	366	347	405	650	640	354	565	798	355	442	471	299	240	440	394	200	335	237	236	121	1067	746	444	263	751	721
hsa-miR-124-3p	1	2	0	1	0	0	0	0	0	0	0	1	0	0	0	1	0	0	0	0	0	0	0	0	0	0	0	0	0	1	2	0	0	0	0	0	0	2	0	0	0	0	0	1	0	2	0	0	0
hsa-miR-125b-5p	5457	1922	341	7073	727	563	761	7827	802	932	454	3139	3640	735	581	1009	3666	1948	2703	1215	272	1084	188	2116	1310	3497	3049	2248	2307	1950	1854	1254	485	244	2073	378	2059	3506	730	738	295	1099	2891	5049	3481	1040	1842	10699	2592
hsa-miR-4513	0	0	0	0	0	0	0	0	0	0	0	0	0	0	0	0	0	0	0	0	0	0	0	0	0	0	0	0	0	0	0	0	0	0	0	0	0	0	0	0	0	0	0	0	0	0	0	0	0
hsa-miR-140-5p	175	123	83	131	132	172	82	142	76	130	69	99	125	57	49	115	306	123	268	110	32	103	44	125	85	210	272	196	85	115	170	129	91	47	94	48	105	261	93	48	33	110	98	501	257	79	101	581	294
hsa-miR-141-3p	27	5998	5865	1657	6895	8741	4582	30	6850	5643	4938	2750	2214	4066	1395	1696	1875	6918	22	5643	7638	1909	7001	4265	2288	9722	2925	3777	6053	11429	4654	14256	3062	6867	2970	2090	3246	3532	4990	2619	3064	6653	10894	9301	3174	7487	2054	864	4149
hsa-miR-3909	1	0	0	1	0	1	0	2	2	1	1	0	1	2	2	1	0	3	0	0	1	1	3	2	3	1	3	1	4	0	1	1	2	1	0	2	1	0	3	0	2	3	2	3	7	0	2	6	2
hsa-miR-3910	0	1	0	1	0	0	0	1	0	0	0	0	0	0	0	0	1	0	0	1	0	0	0	1	1	0	0	3	0	0	1	0	0	0	1	1	0	0	1	0	1	0	0	4	0	0	0	0	2
hsa-miR-4496	0	0	0	0	0	0	0	0	1	0	0	0	0	0	0	0	0	0	0	0	0	0	0	0	0	0	0	0	0	0	0	0	0	0	0	0	0	0	0	0	0	0	0	0	0	0	0	0	0
hsa-miR-3911	0	0	0	0	0	0	0	0	0	0	0	3	0	1	1	0	0	0	3	4	0	3	0	2	0	0	1	0	0	0	0	0	1	0	1	0	0	0	1	0	0	0	0	0	1	0	0	0	1
hsa-miR-138-5p	11	21	2	6	4	10	4	1	5	4	0	31	8	0	0	7	0	2	23	1	4	1	8	9	2	26	19	8	17	4	3	5	0	25	12	13	21	2	1	4	1	3	0	13	8	1	4	30	38
hsa-miR-3912-3p	3	0	2	5	2	1	0	3	2	0	0	5	6	0	0	3	4	8	2	2	1	3	0	3	1	4	0	4	1	4	0	0	2	0	0	0	0	2	1	3	1	1	0	6	4	4	2	37	1
hsa-miR-4498	0	0	0	0	0	0	0	0	0	0	0	0	0	0	0	0	0	0	0	0	0	0	0	0	0	0	0	0	0	0	0	0	0	0	1	0	0	0	1	0	0	0	0	0	0	0	0	0	0
hsa-miR-3913-5p	7	4	4	11	5	15	3	7	5	4	2	9	5	1	6	14	12	10	13	16	7	8	4	10	5	22	7	14	12	9	9	4	5	3	11	2	12	10	7	8	5	11	9	148	32	5	8	21	15
hsa-miR-3914	2	0	0	0	0	0	0	1	0	0	0	0	1	0	0	0	0	0	0	0	0	0	0	0	0	0	0	1	0	0	0	0	0	0	0	0	0	0	0	0	0	0	0	0	0	0	0	2	0
hsa-miR-3915	0	0	0	0	0	0	0	0	0	0	0	1	0	0	0	0	0	0	0	0	0	0	0	0	0	0	0	0	0	0	0	0	0	0	0	0	0	0	0	0	0	0	0	0	0	0	0	0	0
hsa-miR-4501	0	0	1	0	1	0	1	1	0	1	1	0	0	0	0	0	0	0	0	0	0	1	0	1	0	0	0	0	0	0	0	1	0	0	0	0	0	1	0	0	0	1	0	0	0	0	0	2	0
hsa-miR-4502	0	0	0	0	0	0	0	0	0	0	0	0	0	0	0	0	0	0	1	1	0	0	1	0	0	0	0	0	0	0	0	0	1	0	0	0	0	0	0	0	0	0	0	0	1	0	0	0	0
hsa-miR-4503	0	0	0	0	0	0	0	0	0	0	0	0	0	0	0	0	0	0	0	1	0	0	0	0	0	0	0	0	0	0	0	0	0	0	0	0	0	0	0	0	0	0	0	0	0	0	0	0	0
hsa-miR-153-3p	3	43	55	2	64	8	41	0	5	37	54	2	6	1	3	4	11	0	0	2	1	4	1	6	4	4	7	3	0	4	5	4	0	0	2	2	4	6	5	2	0	2	1	8	8	0	1	3	7
hsa-miR-770-5p	0	0	0	0	0	0	0	0	0	0	0	0	0	0	0	0	3	0	0	0	0	0	0	0	0	0	0	0	0	0	0	1	0	0	2	0	1	2	0	0	0	1	1	0	0	0	0	0	1
hsa-miR-145-5p	208229	25177	5565	133729	11775	4119	9459	88428	5569	12268	5965	43169	46728	1797	8351	3353	125186	2901	4683	6564	1445	4054	1784	36422	19392	44916	93911	41182	45667	2982	5072	15254	1008	1468	16800	2070	20233	52536	7541	12102	4127	5097	5726	11962	37367	1640	6012	136780	16381
hsa-miR-152-3p	1095	423	149	865	305	260	252	1176	180	252	142	1825	883	532	427	1765	1658	1693	1616	474	122	2705	594	303	528	1369	799	2360	1659	1374	780	229	1386	619	1000	1079	477	1182	2381	779	113	3703	252	5063	3794	363	366	6612	1400
hsa-miR-143-3p	4104877	499600	81736	3412831	223937	282634	192608	3239321	341494	215709	88291	3284924	2984625	130625	254263	411618	4249522	264220	561011	150624	64335	342831	98116	671654	455329	1943226	1129781	2043655	908806	286620	200490	283034	129346	54521	1387419	161735	585908	2001769	443019	344679	182237	279003	171248	918654	1185960	104467	140472	13491410	1267022
hsa-miR-765	0	0	0	0	0	0	0	1	0	0	0	1	0	0	0	0	0	0	0	0	0	1	0	1	0	1	0	2	0	0	1	1	1	2	1	0	1	0	1	3	0	1	0	1	1	0	0	3	1
hsa-miR-144-3p	10	37	10	13	20	13	12	26	2	21	18	24	21	97	4	78	24	17	97	11	34	2	28	18	1	1	11	12	2	57	20	5	51	19	9	93	98	31	34	6	0	43	2	666	48	5	0	97	116
hsa-miR-3916	0	0	0	0	0	0	0	0	0	0	0	0	0	0	0	0	0	1	1	0	0	0	0	0	0	0	0	0	0	0	0	0	0	0	0	0	0	0	0	0	0	0	0	0	0	0	0	0	0
hsa-miR-142-5p	26	186	56	30	71	328	68	29	49	58	43	160	460	103	53	223	220	227	201	127	83	31	42	203	135	330	807	801	62	330	981	175	368	68	158	83	160	609	118	80	106	170	106	1650	284	157	217	535	1032
hsa-miR-3917	0	1	0	1	1	2	1	3	7	3	2	0	8	2	4	0	4	1	10	17	6	3	5	8	1	5	8	3	2	8	1	8	5	2	5	0	1	3	2	0	11	2	4	2	9	9	1	1	5
hsa-miR-142-3p	799	5409	2224	413	2102	4560	2185	452	1637	1738	2527	1710	5125	1860	1361	2784	2159	3222	4172	3498	2653	615	1572	1744	6414	4301	17182	10944	1402	3820	11796	4429	6043	2979	2664	2052	5706	6170	1677	2214	5978	3356	5734	10778	3666	5176	8659	3362	10282
hsa-miR-3918	0	0	0	0	0	0	0	0	0	0	0	0	0	0	0	0	0	0	0	0	0	0	0	0	0	0	0	0	0	0	0	0	0	0	0	0	0	0	0	0	0	0	0	0	0	0	0	0	0
hsa-miR-4487	0	0	0	1	0	0	0	0	0	0	0	0	0	0	0	0	0	0	0	0	0	0	0	0	0	0	0	1	0	0	0	0	0	0	0	0	0	0	1	0	0	0	0	0	0	0	0	0	0
hsa-miR-4488	0	0	0	0	0	0	0	0	0	0	0	0	0	0	0	0	0	0	0	0	0	0	0	0	0	0	0	0	0	0	0	0	0	1	0	0	0	0	0	0	0	0	0	0	0	0	0	0	0
hsa-miR-4489	0	0	0	0	0	0	0	0	0	0	0	0	0	0	0	0	0	0	0	0	0	0	0	0	0	1	0	0	0	1	0	0	0	0	0	0	0	0	0	0	0	0	0	1	0	0	0	0	0
hsa-miR-548al	0	0	0	0	0	0	0	0	0	0	0	0	0	0	0	0	1	0	0	0	0	0	0	0	0	0	0	0	0	1	0	0	0	0	0	0	0	0	0	0	0	0	0	0	0	0	0	0	0
hsa-miR-4491	0	0	1	0	1	3	3	0	1	1	2	1	5	0	0	3	2	2	12	1	0	0	2	2	5	1	3	0	0	2	3	12	1	1	1	0	3	0	1	0	1	10	15	9	0	1	2	1	3
hsa-miR-3907	0	0	0	0	0	0	0	0	0	0	0	0	0	0	0	0	0	0	0	0	0	0	0	0	0	0	0	0	0	0	0	0	0	0	0	0	0	0	0	0	0	0	0	0	0	0	0	0	0
hsa-miR-4492	0	0	0	0	0	0	0	0	0	1	0	0	0	0	0	0	0	0	0	0	0	0	0	0	0	0	0	0	0	0	0	0	0	0	0	0	0	0	0	0	1	0	0	0	0	0	0	1	0
hsa-miR-4493	0	0	0	0	0	0	0	0	0	0	0	0	0	0	0	0	0	0	0	0	0	0	0	0	0	0	0	0	0	0	0	0	0	0	0	0	0	0	0	0	0	0	0	0	0	0	0	0	0
hsa-miR-4494	0	0	0	0	0	0	0	0	0	0	0	0	0	0	0	1	0	0	2	0	0	0	0	0	0	0	2	1	0	0	0	1	0	0	0	0	0	0	0	0	0	0	1	0	0	0	0	0	0
hsa-miR-3689b-5p	0	0	0	0	0	0	0	0	0	0	0	0	0	0	0	0	0	0	0	0	0	0	0	0	0	0	0	0	0	0	0	0	0	0	0	0	0	0	0	0	0	0	0	0	1	0	0	0	0
hsa-miR-3689b-3p	0	0	0	0	0	0	0	0	0	0	0	0	0	0	0	0	0	0	0	0	0	0	0	0	0	0	0	0	0	0	0	0	0	0	0	0	0	0	0	0	0	0	0	0	0	0	0	0	0
hsa-miR-3689f	0	0	0	0	0	0	0	0	0	0	0	0	0	1	0	0	0	0	0	0	0	0	0	0	0	0	0	0	0	0	0	0	0	0	0	2	0	0	0	1	0	0	1	0	2	0	0	0	0
hsa-miR-4479	0	0	0	0	0	0	0	0	0	0	0	1	0	0	0	0	0	0	1	0	1	0	0	0	0	0	0	0	0	2	0	0	0	1	0	0	0	1	2	0	0	0	0	0	0	0	0	1	0
hsa-miR-548ak	0	0	0	0	0	0	0	0	0	0	0	0	0	0	0	0	0	0	0	0	0	0	0	0	0	0	0	0	0	0	0	0	0	0	0	0	0	0	0	0	0	0	0	0	0	0	0	1	0
hsa-miR-4482-5p	0	0	0	1	0	0	0	0	0	0	0	0	0	0	0	0	0	1	2	0	0	1	0	0	0	0	0	0	0	1	0	0	3	0	0	0	0	0	0	0	0	2	0	0	3	0	0	0	0
hsa-miR-4484	0	0	1	0	0	0	1	0	0	4	1	2	0	0	1	0	1	0	0	0	1	1	0	2	0	1	0	0	0	2	0	1	0	0	0	0	0	1	0	0	0	3	0	0	0	0	2	0	0
hsa-miR-151b	3	2	12	4	4	4	7	2	10	3	5	5	5	1	0	0	1	1	5	1	2	2	2	2	0	7	7	5	2	5	2	1	4	2	0	1	2	3	2	0	0	1	1	12	4	0	0	10	8
hsa-miR-27b-3p	12970	7593	3516	13840	4112	6038	2847	7488	7754	3857	2518	24207	19770	8345	4364	12815	31151	7582	9864	5244	2654	6974	5362	12676	3750	19598	12802	11563	18174	20369	6225	7291	5708	4937	17417	8668	7292	16967	12207	5883	984	9787	5261	20718	14486	6319	3093	36578	11805
hsa-miR-15b-5p	347	500	217	300	381	967	239	526	1190	298	155	755	710	658	325	1123	818	2124	1581	762	550	1258	923	1193	423	2549	851	964	599	2609	825	981	1393	1014	1059	1313	482	792	1063	606	486	2756	502	1746	1574	1856	352	1439	1107
hsa-miR-23b-3p	15225	4287	1468	12325	3099	3336	2309	8269	5492	2887	1632	14413	13220	2853	2528	4140	9244	5346	4339	2386	1865	3963	3530	5154	2815	9060	6257	7267	15030	7038	3638	4210	4304	2404	8087	3170	3263	8008	4296	2899	860	5299	3388	11865	9465	3191	2204	24792	4053
hsa-let-7i-5p	1972	1058	414	1421	687	984	797	1937	1106	542	913	1206	1369	737	911	3566	2225	6092	2570	1682	1856	1398	1133	1302	1754	2495	3002	1971	1628	1790	2698	1157	1666	695	2005	802	1991	2149	1305	763	795	1815	1164	8967	1978	1183	1757	10406	3524
hsa-miR-1-3p	4111	432	107	4074	222	61	224	2768	113	198	131	1393	2026	3	104	121	1829	25	18	78	8	3	8	693	288	973	922	817	511	21	8	212	9	12	739	0	180	1211	62	145	104	18	36	116	793	10	45	15904	357
hsa-let-7g-5p	2428	2056	1615	2933	2095	3944	1407	1967	8895	1555	2267	1989	2178	1180	772	4126	2304	7210	2357	1165	902	1125	1060	1063	1130	4360	2498	2281	1758	1662	1559	1041	1259	698	4561	936	1431	2420	1316	785	940	1701	862	4317	1628	2337	1266	38263	2915
hsa-miR-4473	1	1	0	1	1	0	1	0	1	1	0	1	2	0	0	0	0	1	0	2	1	0	0	0	1	0	0	1	1	0	1	1	1	0	0	0	0	1	0	1	1	2	2	0	1	0	1	1	1
hsa-miR-4474-3p	0	1	0	0	0	2	0	0	0	0	0	0	0	0	0	0	0	0	0	0	0	0	0	0	0	1	0	1	0	0	0	0	0	0	0	0	0	0	0	0	0	0	0	0	0	0	0	0	1
hsa-miR-4476	0	0	0	0	0	0	0	0	0	0	0	0	0	0	0	0	0	0	0	0	0	0	0	0	0	0	0	0	0	0	0	0	0	0	0	0	0	0	0	0	0	0	0	0	0	0	0	1	0
hsa-miR-4478	0	0	0	0	0	0	0	0	0	0	0	0	0	0	0	0	0	0	0	0	0	0	0	0	0	0	0	0	0	0	0	0	0	0	1	0	0	0	0	0	0	0	0	0	0	0	0	0	1
hsa-miR-3689c	0	0	0	0	0	0	0	0	0	0	0	0	0	0	0	0	0	0	0	0	0	0	0	0	0	0	0	0	0	0	0	0	0	0	0	0	0	0	0	0	0	0	0	0	0	0	0	0	0
hsa-miR-3689e	0	0	0	0	0	0	0	0	0	0	0	0	0	0	0	0	0	0	0	0	0	0	0	0	0	0	0	0	1	0	0	0	0	0	0	0	0	0	0	0	0	0	0	0	2	0	0	0	0
hsa-miR-1199-3p	0	0	0	0	0	0	0	0	0	0	0	0	0	0	0	0	0	0	0	0	0	0	0	0	0	0	0	0	0	0	0	0	0	0	0	0	0	0	0	0	0	0	0	0	0	0	0	0	0
hsa-miR-196b-3p	0	0	0	0	0	0	0	0	1	0	0	1	0	0	0	1	0	1	3	0	1	0	1	5	0	3	1	0	3	0	0	0	0	1	0	0	0	0	0	0	0	0	0	0	0	0	0	0	0
hsa-miR-2113	0	0	0	0	0	0	0	0	0	0	0	0	0	0	0	0	0	0	0	0	0	0	0	0	0	0	0	0	0	0	0	0	0	0	0	0	0	0	0	0	0	0	0	0	2	0	0	0	0
hsa-miR-449b-3p	0	0	0	0	0	0	0	1	0	0	0	0	0	0	0	0	0	0	0	0	0	0	0	0	0	0	0	0	0	0	0	0	0	0	0	0	0	0	0	0	0	0	0	0	0	0	0	0	0
hsa-miR-5189-3p	0	1	0	0	1	0	0	0	1	0	0	0	0	0	0	0	0	0	0	0	0	0	0	0	0	0	0	0	0	1	0	0	0	0	0	0	0	0	0	0	0	0	0	0	0	0	0	0	0
hsa-miR-3691-5p	0	1	0	0	1	1	0	0	0	1	0	0	1	3	0	0	0	2	2	0	4	2	0	2	2	2	0	5	1	3	1	1	5	0	3	3	0	1	4	0	0	0	1	0	4	2	1	0	3
hsa-miR-3692-5p	0	0	0	0	0	0	0	0	0	0	0	0	0	0	0	0	0	0	0	0	0	0	0	0	0	0	0	0	0	0	0	0	0	0	0	0	0	0	0	0	0	0	0	0	0	0	0	0	0
hsa-miR-3692-3p	0	0	0	0	0	0	0	0	0	0	0	0	0	1	0	0	0	0	0	0	0	0	0	0	0	0	0	0	0	0	0	0	1	0	0	0	0	0	0	0	1	0	0	0	0	0	0	0	0
hsa-miR-5588-3p	0	1	0	0	0	0	0	1	1	0	1	0	0	0	0	0	0	0	0	0	1	1	0	0	0	0	0	1	0	1	0	0	1	0	0	0	0	0	0	0	0	0	0	0	0	0	0	2	0
hsa-miR-6800-3p	0	0	0	0	0	0	0	0	0	0	0	0	0	0	0	0	0	0	1	0	0	0	0	0	0	0	0	0	0	0	0	0	1	0	1	0	0	0	0	0	0	0	0	0	1	0	0	0	0
hsa-miR-5588-5p	1	0	0	0	1	1	0	0	0	0	1	0	0	1	0	1	0	0	2	0	0	0	0	0	0	0	0	0	1	0	0	0	0	0	1	0	0	0	0	0	0	0	1	0	0	1	0	0	0
hsa-miR-6800-5p	0	0	0	0	0	0	0	0	0	0	0	0	0	0	0	0	0	0	0	0	0	0	0	0	0	0	0	0	0	0	0	0	0	0	0	0	0	0	0	0	0	0	0	0	0	0	0	0	1
hsa-miR-6801-3p	0	0	0	0	0	1	0	0	0	0	0	0	0	0	1	0	0	0	0	0	0	0	0	0	0	0	0	0	0	0	0	0	0	0	0	0	0	0	0	0	0	0	0	0	0	0	0	0	0
hsa-miR-1295b-3p	0	0	0	0	0	0	0	0	1	0	0	0	0	0	0	0	0	1	0	0	0	0	0	0	0	0	0	0	0	0	0	0	0	0	0	0	0	0	0	0	0	0	0	0	0	0	0	0	0
hsa-miR-1295b-5p	1	1	0	0	0	0	0	0	0	0	1	1	0	0	0	1	0	0	0	0	1	0	0	0	0	0	0	0	0	1	0	0	0	0	0	0	0	0	0	0	0	0	1	0	0	0	0	0	0
hsa-miR-6801-5p	0	0	0	0	0	0	0	0	0	0	0	0	0	0	0	0	0	0	0	0	0	0	0	0	0	0	0	0	1	0	0	0	0	0	0	0	0	0	0	0	0	0	0	0	0	0	0	2	0
hsa-miR-5589-3p	0	0	0	0	0	0	0	0	0	0	0	0	0	0	0	0	0	0	0	0	0	0	0	0	0	0	0	0	0	0	0	0	0	0	0	0	0	0	0	0	0	0	0	0	0	0	0	0	0
hsa-miR-5589-5p	0	0	0	0	0	0	0	0	0	0	0	0	0	0	0	0	0	0	0	0	0	0	0	0	0	0	0	0	0	0	0	0	0	0	0	0	0	0	0	0	0	0	0	0	0	0	0	0	0
hsa-miR-2115-5p	0	1	0	0	0	0	0	0	0	0	0	0	0	0	0	0	1	2	3	0	0	0	0	1	0	0	0	1	0	0	1	0	0	0	0	0	1	0	0	0	0	0	0	1	1	1	0	1	3
hsa-miR-548au-3p	0	0	0	0	1	0	0	0	1	1	1	0	0	0	2	1	1	1	1	0	1	0	1	0	0	2	1	0	1	0	0	1	2	1	1	1	0	1	3	3	0	3	1	2	0	1	0	0	1
hsa-miR-378c	54	52	62	190	109	157	76	32	90	89	71	90	98	12	5	15	41	25	22	12	14	16	20	22	17	115	25	59	24	20	22	11	53	5	34	9	11	68	24	16	3	24	8	93	36	14	12	292	38
hsa-miR-2115-3p	0	0	0	0	0	3	0	0	1	0	0	5	0	0	0	2	1	6	1	0	0	1	1	0	0	0	0	1	0	1	1	1	1	0	0	1	0	7	0	0	0	1	0	4	0	0	0	2	0
hsa-miR-5587-3p	0	0	0	0	0	0	0	0	0	0	0	0	0	0	0	0	0	0	0	0	0	0	0	0	0	0	0	0	0	0	0	0	0	0	0	0	0	0	0	0	1	0	0	0	0	0	0	0	0
hsa-miR-4296	0	0	0	0	0	0	0	0	0	0	0	0	0	0	0	0	0	0	0	0	0	0	0	0	0	0	0	0	0	0	0	0	0	0	0	0	0	0	0	0	0	0	0	0	0	0	0	0	0
hsa-miR-4295	0	0	0	0	0	0	0	0	0	0	0	0	0	0	0	0	0	0	0	0	0	0	0	0	0	0	0	0	0	0	0	0	0	0	0	0	0	0	0	0	0	0	0	0	0	0	0	0	0
hsa-miR-2114-5p	0	1	0	5	2	2	0	0	0	2	2	3	2	0	0	1	3	0	0	2	0	0	0	0	1	0	0	0	0	1	1	0	0	0	0	0	1	2	1	0	0	1	0	0	0	0	0	0	2
hsa-miR-2114-3p	0	0	0	0	1	0	0	0	0	0	1	0	0	0	0	0	1	0	0	3	0	0	0	0	0	0	0	0	1	1	0	1	0	0	0	0	0	0	0	0	1	1	0	0	0	0	0	0	0
hsa-miR-6804-3p	0	0	1	0	0	1	0	0	0	0	0	0	0	1	0	0	0	0	0	0	0	0	0	0	2	0	0	0	0	0	0	0	0	0	0	0	0	0	0	0	0	0	0	0	0	0	0	0	0
hsa-miR-6804-5p	0	0	0	0	0	0	0	0	0	0	0	1	0	0	0	0	0	0	0	0	0	0	0	0	0	0	0	0	0	0	0	0	0	0	0	0	0	0	0	0	0	0	0	0	0	0	0	1	0
hsa-miR-6802-3p	5	3	0	0	0	1	1	3	2	0	1	2	0	0	0	0	0	1	1	2	0	1	1	0	0	0	1	0	1	2	1	0	1	0	1	0	0	2	1	1	0	0	1	0	2	1	1	3	0
hsa-miR-6802-5p	0	0	0	0	0	0	0	0	0	0	0	0	0	0	0	0	0	0	1	0	0	0	0	0	1	0	0	0	0	0	0	0	0	0	0	0	0	0	0	0	0	0	0	0	1	0	0	0	0
hsa-miR-6803-3p	0	1	0	1	0	0	0	0	0	0	0	0	0	0	1	1	1	0	3	0	0	0	2	0	0	0	2	3	1	0	4	2	0	0	4	1	1	0	1	0	0	1	0	1	5	2	0	1	1
hsa-miR-6803-5p	0	0	0	0	0	0	0	0	0	0	0	0	0	0	0	0	0	0	0	0	0	0	0	0	0	0	0	0	0	0	0	0	0	0	0	0	0	0	0	0	0	0	0	0	0	0	0	0	0
hsa-miR-5585-5p	0	0	0	0	0	1	0	0	0	0	0	0	0	0	0	0	0	0	0	0	0	0	0	0	0	0	0	0	0	0	0	0	0	0	0	0	0	0	0	0	0	0	0	0	0	0	0	0	0
hsa-miR-5584-5p	0	0	0	0	2	0	0	0	0	0	0	0	0	0	0	0	0	0	1	0	0	1	0	0	0	0	0	0	0	0	0	1	0	2	0	0	0	0	0	0	0	1	0	0	1	0	0	0	0
hsa-miR-5583-3p	0	0	0	0	0	0	0	0	0	0	0	0	0	1	0	0	0	0	0	0	0	0	0	0	0	0	0	0	0	0	0	0	0	0	0	0	0	0	0	0	0	0	0	0	0	0	0	0	0
hsa-miR-5587-5p	0	0	0	0	0	0	0	0	0	0	0	0	0	0	0	0	0	0	0	0	0	0	0	0	0	0	0	0	0	0	0	0	0	0	0	0	0	0	0	0	0	0	0	0	0	0	0	0	0
hsa-miR-5586-3p	0	0	0	0	0	0	0	0	0	0	0	0	0	0	0	0	0	0	0	0	0	0	0	0	0	0	0	0	0	0	0	0	0	0	0	0	0	0	0	0	1	0	0	0	0	0	0	0	0
hsa-miR-5586-5p	6	1	0	2	5	11	10	5	0	2	3	4	14	5	6	0	9	6	7	7	2	1	3	3	7	13	32	10	8	8	18	11	5	4	4	3	11	22	7	5	8	7	5	13	6	3	8	12	8
hsa-miR-1298-3p	0	1	0	0	0	1	0	0	0	0	0	0	0	0	0	0	0	0	0	0	0	0	0	0	0	0	0	0	0	0	0	0	0	0	0	0	0	2	0	0	0	0	0	0	0	0	1	0	0
hsa-miR-670-3p	0	0	1	0	0	0	0	0	0	3	1	0	0	0	0	0	0	0	0	0	0	0	0	0	0	0	0	0	0	0	0	0	0	0	0	0	0	0	0	0	0	0	0	0	0	0	0	0	0
hsa-miR-5583-5p	0	0	0	0	0	0	0	0	0	0	0	0	0	0	0	0	0	0	0	0	0	0	0	0	0	0	0	0	0	0	0	0	0	0	0	0	0	0	0	0	0	0	0	0	0	0	0	0	0
hsa-miR-5582-3p	1	0	0	0	0	1	0	0	0	0	0	0	0	1	0	1	0	0	1	0	1	0	0	1	0	0	1	1	0	1	0	0	2	0	0	0	1	0	3	1	0	0	0	3	0	0	0	0	0
hsa-miR-4306	0	0	0	0	0	0	0	0	0	0	0	0	1	0	0	0	0	0	1	0	0	0	0	0	0	0	0	0	0	0	0	0	0	0	0	0	1	0	0	0	0	0	0	0	0	0	0	0	0
hsa-miR-2116-3p	1	0	1	1	0	3	1	0	6	0	0	0	2	0	0	1	1	1	1	2	1	1	1	0	0	1	0	0	0	0	2	0	5	0	1	1	0	3	3	0	0	2	0	1	2	1	0	1	1
hsa-miR-2117	0	0	0	0	0	0	0	0	0	0	0	0	0	0	0	0	0	0	0	0	0	0	0	0	0	0	0	0	0	0	0	0	0	0	0	0	0	0	0	0	0	0	1	0	0	0	0	0	0
hsa-miR-548q	1	0	0	0	1	1	0	0	0	2	1	1	0	0	0	0	2	0	2	0	0	1	0	1	1	0	0	0	0	1	1	1	0	0	2	0	0	1	0	0	0	0	0	1	0	0	1	0	0
hsa-miR-2116-5p	0	0	0	1	0	2	0	0	2	1	0	0	0	2	0	0	2	0	0	0	0	0	0	1	0	0	2	0	2	0	0	0	2	0	0	0	1	0	3	2	0	2	1	1	0	0	0	0	1
hsa-miR-5580-3p	0	0	0	0	1	0	0	0	0	0	0	0	0	0	0	0	0	0	1	0	0	0	0	0	0	0	0	1	0	0	0	0	1	0	0	0	0	0	0	0	0	0	0	1	0	0	0	0	0
hsa-miR-5580-5p	0	0	0	0	0	0	0	0	0	0	0	0	0	0	0	0	0	0	0	0	0	0	0	0	0	0	0	0	0	0	0	0	0	0	0	0	0	0	0	0	0	0	0	0	0	0	0	0	0
hsa-miR-664b-3p	22	11	17	35	11	13	18	13	28	9	15	20	24	9	4	5	30	6	33	14	10	7	13	10	4	23	24	11	11	15	19	10	1	11	19	6	10	27	7	2	78	10	5	29	18	8	6	28	7
hsa-miR-664b-5p	1	0	1	2	2	2	0	0	4	3	2	0	0	0	0	0	0	0	2	5	0	0	2	1	1	3	1	2	1	0	0	1	1	1	3	1	4	1	1	0	20	1	0	2	2	1	0	5	0
hsa-miR-548at-3p	0	0	0	0	0	0	0	0	0	0	0	0	0	0	0	0	0	0	0	0	0	0	0	0	0	0	0	0	0	0	0	0	0	0	0	0	0	0	0	0	0	0	0	0	0	0	0	0	0
hsa-miR-548at-5p	0	0	0	0	0	0	0	0	1	0	0	0	0	0	0	0	0	0	0	0	0	0	0	0	0	0	0	0	1	1	0	0	0	0	0	0	0	0	0	0	0	1	0	0	0	0	0	0	0
hsa-miR-5581-3p	1	2	0	0	0	0	0	0	1	0	0	0	0	0	0	0	0	2	6	1	0	1	0	0	2	0	0	0	0	2	2	0	0	0	0	1	0	1	1	1	0	0	1	1	1	2	0	1	2
hsa-miR-5581-5p	0	0	0	0	0	0	0	0	0	0	0	0	0	0	0	0	0	0	0	0	0	0	0	0	0	0	0	0	0	0	0	0	1	0	0	1	0	0	0	1	0	0	0	0	0	0	0	0	0
hsa-miR-5579-3p	0	0	1	1	0	0	0	0	0	0	0	2	4	8	2	3	0	3	0	1	0	4	1	6	0	0	0	2	4	0	1	1	1	3	1	3	2	1	60	0	0	9	0	0	16	0	1	1	6
hsa-miR-1301-5p	0	1	0	1	0	1	0	0	3	0	0	0	0	1	0	0	1	0	0	0	0	2	0	0	0	0	3	2	2	2	1	0	1	0	0	1	0	1	2	1	0	0	0	1	2	0	0	0	2
hsa-miR-422a	0	0	0	0	0	0	0	0	1	0	0	0	0	0	0	0	0	0	0	0	0	0	0	0	0	0	0	0	0	0	0	0	0	0	0	0	0	0	0	0	0	0	0	0	0	0	0	0	0
hsa-miR-1296-3p	0	0	0	0	0	1	0	0	0	0	0	0	0	0	0	0	0	0	0	0	0	0	0	0	0	0	1	0	0	0	0	0	0	0	0	0	0	0	0	0	0	0	0	0	0	0	0	0	1
hsa-miR-548aq-5p	0	0	0	0	1	0	0	0	0	0	0	0	0	1	0	0	0	0	1	0	0	0	0	0	1	0	1	0	0	0	0	0	0	0	0	0	0	0	0	0	0	0	0	0	0	0	0	0	0
hsa-miR-605-3p	0	0	0	0	0	0	0	0	0	0	0	0	0	0	0	0	0	0	0	0	0	0	0	0	0	0	0	0	0	0	0	0	0	0	0	0	0	0	0	0	0	0	0	0	0	0	0	0	0
hsa-miR-598-5p	0	1	0	0	0	0	0	0	0	0	0	0	0	0	0	0	0	0	0	0	0	0	0	0	0	0	0	0	0	0	0	0	0	0	0	0	0	0	0	0	1	0	0	0	0	0	0	0	0
hsa-miR-627-3p	0	0	0	0	0	2	0	0	0	0	0	0	1	0	0	0	4	3	0	0	0	0	0	2	0	2	1	1	2	6	1	0	1	1	1	1	1	1	3	0	0	1	1	1	1	0	0	0	5
hsa-miR-425-3p	23	16	11	38	18	38	20	10	40	16	7	18	20	15	4	10	51	33	51	14	7	10	15	14	11	63	30	18	11	28	37	21	6	5	27	8	9	18	31	8	6	9	3	56	46	21	6	72	22
hsa-miR-5572	0	0	0	0	0	0	0	0	0	0	0	0	0	0	0	0	0	0	0	0	0	0	0	0	0	0	0	0	0	0	0	0	0	0	0	0	0	0	0	0	0	0	0	0	0	0	0	0	0
hsa-miR-423-3p	394	368	255	335	335	534	251	282	952	294	275	224	250	322	514	258	436	618	434	607	330	420	573	411	491	657	681	520	1084	702	468	418	467	403	316	407	483	434	549	396	258	760	594	851	793	441	345	676	359
hsa-miR-424-5p	45	115	275	74	406	376	172	47	92	338	232	57	49	187	239	723	334	451	487	221	83	790	201	166	109	641	449	1186	255	530	784	171	293	287	172	250	193	212	250	169	53	204	77	1165	560	261	196	264	577
hsa-miR-548ar-3p	0	0	0	0	0	0	0	0	0	0	0	0	0	0	0	0	2	0	0	0	0	0	0	0	0	0	0	0	0	0	0	0	2	0	0	0	0	1	0	1	0	0	0	0	0	0	0	0	2
hsa-miR-5579-5p	0	0	0	0	0	0	0	0	0	0	0	1	0	0	1	0	0	0	0	0	0	1	0	2	0	0	0	1	1	0	0	0	0	0	0	0	0	1	3	0	0	0	0	3	2	0	0	0	1
hsa-miR-653-3p	1	1	0	0	5	0	0	1	0	1	0	2	0	0	0	0	0	0	0	1	0	0	1	2	0	3	0	1	4	1	2	0	1	0	2	0	0	1	0	1	0	0	0	3	3	0	2	5	0
hsa-miR-651-3p	0	0	0	0	0	0	0	0	0	0	0	0	0	0	0	0	0	0	0	0	0	0	0	0	0	0	0	0	0	0	0	0	0	0	0	0	0	0	0	0	0	0	0	0	0	0	0	0	0
hsa-miR-656-5p	0	0	0	0	0	0	0	1	0	0	0	0	0	0	0	0	1	0	0	0	0	0	0	0	0	0	0	0	0	0	0	0	0	0	0	0	0	1	1	0	0	0	0	0	0	0	0	0	0
hsa-miR-655-5p	0	0	0	0	0	0	1	0	0	0	0	0	0	0	0	0	0	0	0	0	0	1	0	0	0	1	0	0	0	0	0	0	0	0	0	0	0	0	0	0	0	1	0	1	1	0	0	0	0
hsa-miR-519d-5p	0	0	0	0	0	0	0	0	0	0	0	0	0	0	0	0	0	0	0	0	0	0	0	0	0	0	0	0	0	0	0	0	0	0	0	0	0	0	0	0	0	0	0	0	0	0	0	0	0
hsa-miR-206	30	4	3	1	7	1	2	1	2	6	5	14	29	5	0	0	0	1	5	6	1	0	1	1	0	7	0	2	0	11	4	3	1	5	0	0	0	5	0	2	0	42	2	35	4	0	1	7	2
hsa-miR-504-3p	0	0	0	0	0	0	0	0	0	0	0	0	0	0	0	0	0	0	0	0	0	1	0	0	0	0	0	0	0	0	0	0	0	0	0	0	0	0	0	0	0	0	0	0	0	0	0	1	0
hsa-miR-520g-5p	0	0	0	0	0	0	0	0	1	0	0	0	0	0	0	0	0	0	0	0	0	0	0	0	0	0	0	0	0	0	0	0	0	0	0	0	0	0	0	0	0	0	0	0	0	0	0	0	0
hsa-miR-194-5p	777	42809	19681	11487	23792	191582	25865	468	162124	18262	15015	468	726	274	275	469	222	1120	677	445	324	347	852	381	239	481	290	652	1095	489	1636	718	774	252	433	315	348	569	170	215	590	516	429	15236	1543	373	248	1054	655
hsa-miR-195-5p	215	172	69	390	141	121	92	307	62	103	64	295	272	13	23	83	449	153	47	144	50	42	19	120	51	280	229	177	81	76	52	42	37	9	100	28	94	295	42	54	25	103	28	321	136	32	42	917	166
hsa-miR-449c-3p	0	0	0	0	0	0	0	0	0	0	0	0	0	0	0	0	0	0	0	0	0	0	0	0	0	0	0	0	0	0	0	0	0	0	0	0	0	0	0	0	0	0	0	0	0	0	0	0	0
hsa-miR-585-5p	0	0	0	0	1	1	1	2	0	0	0	4	1	0	0	1	7	1	0	1	1	1	0	0	0	0	3	0	1	0	0	1	0	1	2	3	1	1	1	0	0	1	0	0	1	0	0	2	0
hsa-miR-580-5p	0	1	0	0	0	0	1	0	0	0	0	0	0	0	0	0	0	1	0	0	0	0	0	0	0	0	1	0	0	0	0	2	0	0	0	2	0	0	4	0	0	0	0	2	0	0	0	3	0
hsa-miR-5100	0	0	0	0	0	0	0	0	0	0	0	0	0	0	0	0	0	0	0	0	0	0	0	0	0	0	0	0	0	0	0	0	0	0	0	0	0	0	0	0	0	0	0	0	0	0	0	0	0
hsa-miR-5571-3p	0	0	0	0	0	2	0	0	0	0	0	0	0	0	0	1	0	1	1	0	0	0	0	1	0	0	0	1	0	0	1	0	0	0	0	0	0	0	2	0	0	3	2	5	1	0	0	3	9
hsa-miR-5571-5p	0	1	0	0	0	0	0	0	1	0	0	0	0	0	0	0	0	0	0	1	0	0	0	0	0	0	0	1	1	0	0	0	2	0	0	0	0	2	1	0	0	0	1	10	0	0	0	1	1
hsa-miR-597-3p	0	0	0	0	0	0	0	0	2	0	0	0	0	0	0	0	0	0	0	0	0	0	0	0	0	1	1	0	0	0	0	0	0	0	0	1	0	0	1	0	0	0	2	0	0	0	0	0	0
hsa-miR-487b-5p	1	2	0	2	0	0	1	0	0	1	0	1	0	0	0	0	0	0	0	0	0	0	0	1	0	0	0	0	0	0	0	0	0	0	0	0	0	0	0	0	0	0	0	0	0	1	0	0	1
hsa-miR-510-3p	0	0	0	0	0	0	0	0	0	0	0	0	0	0	0	0	0	0	0	0	0	0	0	0	0	0	0	0	0	0	0	0	0	0	0	0	0	0	0	0	0	0	0	0	0	0	0	0	0
hsa-miR-579-5p	1	2	0	0	0	2	1	0	1	0	0	1	0	2	0	0	2	5	6	2	3	2	3	1	3	2	4	4	0	1	0	0	4	1	2	2	1	1	16	2	0	1	2	2	1	1	0	1	4
hsa-miR-552-5p	0	0	0	1	0	9	0	2	54	0	0	1	0	0	0	0	1	0	1	0	0	0	0	0	0	1	0	0	0	0	2	19	1	1	1	0	0	0	0	0	0	0	1	6	5	0	0	1	0
hsa-miR-378i	0	0	1	1	1	4	0	0	0	0	0	0	1	0	0	3	1	0	0	0	0	0	0	1	0	4	0	0	0	3	0	2	0	1	1	0	0	1	0	0	3	2	0	0	0	0	0	2	0
hsa-miR-4536-5p	0	0	0	1	0	0	0	0	0	0	0	0	1	0	0	0	0	0	0	0	0	0	0	0	0	0	0	0	0	0	0	0	0	0	0	0	0	0	0	0	0	0	0	1	1	0	0	4	1
hsa-miR-494-5p	0	1	0	0	0	0	0	1	0	0	0	0	0	0	0	0	0	1	0	0	0	0	0	1	1	0	0	0	0	0	1	0	0	0	1	0	0	0	1	0	0	0	0	1	3	0	1	3	0
hsa-miR-511-3p	0	4	1	2	0	1	2	3	1	0	0	1	5	2	0	3	6	19	27	1	1	4	0	3	4	4	11	3	1	1	7	0	0	4	0	9	2	8	1	2	4	3	1	6	2	2	4	7	5
hsa-miR-520f-5p	0	0	0	0	0	0	0	0	0	0	0	0	0	0	0	0	0	0	0	0	0	0	0	0	0	0	0	0	0	0	0	0	0	0	0	0	0	0	0	0	0	0	0	0	0	0	0	0	0
hsa-miR-181d-3p	0	0	0	0	0	0	0	0	0	0	0	0	0	0	0	0	0	0	0	0	0	0	0	0	0	0	0	0	0	0	0	0	0	0	0	0	0	0	0	0	0	1	0	1	0	0	0	0	0
hsa-miR-4537	0	0	0	0	0	0	0	0	0	0	0	0	0	0	0	0	0	0	0	0	0	0	0	0	0	0	0	0	0	0	0	0	0	0	0	0	0	0	0	0	0	0	0	0	0	0	0	0	0
hsa-miR-4538	0	0	0	0	0	0	0	0	0	0	0	0	0	0	0	0	0	0	0	0	0	0	0	0	0	0	0	0	0	0	0	0	0	0	0	0	0	0	0	0	0	0	0	0	0	0	0	0	0
hsa-miR-489-5p	0	0	0	0	0	0	0	0	0	0	0	0	0	0	0	0	0	0	0	0	0	0	0	0	0	0	0	0	0	0	0	0	0	0	0	0	0	0	0	0	0	0	0	0	0	0	0	0	0
hsa-miR-4539	0	0	0	0	0	0	0	0	0	0	0	0	0	0	0	0	0	0	0	0	0	0	0	0	0	0	0	0	0	0	0	0	0	0	0	0	0	1	0	0	0	0	0	0	0	0	0	0	0
hsa-miR-550a-5p	3	6	1	4	4	23	2	4	18	3	2	4	1	11	0	5	8	2	24	9	14	11	6	6	3	21	21	13	10	9	15	6	11	7	11	15	5	10	18	9	0	10	4	8	22	16	2	2	10
hsa-miR-9-3p	35	2	4	12	3	1	3	18	1	2	2	20	10	0	2	2	15	5	26	8	0	3	9	39	1	94	4	2	32	41	6	24	3	7	12	0	19	9	11	6	4	12	3	4	63	8	2	37	25
hsa-miR-4524a-5p	0	0	0	0	0	0	0	0	0	0	0	0	0	0	0	0	0	0	0	0	0	0	0	0	0	0	0	0	0	0	0	0	0	0	0	0	0	1	0	0	1	0	0	0	0	0	0	0	1
hsa-miR-125a-5p	5791	2120	1259	6141	2290	669	1566	4890	1655	2055	1396	2226	2007	308	678	647	2037	2554	958	1596	994	1181	427	1693	1552	1806	1973	1968	2569	971	1977	964	783	1075	1322	459	1367	1981	701	1087	505	1310	713	3478	3509	1436	1608	5833	1383
hsa-miR-590-3p	3	19	13	3	18	8	8	3	3	23	12	9	13	26	13	22	25	16	43	20	15	16	9	27	12	33	20	21	24	16	27	18	35	17	13	11	14	25	40	26	5	28	14	58	20	8	13	24	51
hsa-miR-4524a-3p	0	1	0	0	0	1	0	2	0	0	0	0	1	0	0	0	1	0	1	0	0	0	0	0	0	0	0	0	0	0	0	1	0	0	0	0	1	0	1	0	0	0	0	0	0	0	0	2	1
hsa-miR-191-5p	999	1499	1002	971	1170	2924	782	702	4500	969	685	1036	933	884	510	588	1442	1606	2798	961	914	1023	1169	985	686	3171	2172	1516	1108	1778	1865	1670	648	773	975	680	961	1733	778	837	2052	1117	893	2432	1483	1701	997	2039	1840
hsa-miR-4525	0	1	0	0	0	0	0	0	0	0	0	0	0	0	0	0	0	0	0	0	0	0	0	0	0	0	0	0	0	0	0	0	0	0	0	0	0	0	0	0	0	1	0	1	0	0	0	0	0
hsa-miR-9-5p	24735	3327	1630	5480	2068	511	2984	9112	255	1878	1265	12511	3596	206	389	2105	6961	1793	6804	5221	508	6312	9626	36948	1534	31644	3898	1214	22500	45077	5667	41464	443	12098	9852	928	21801	3008	9568	6454	1642	9590	3817	800	37997	3834	2985	7404	6587
hsa-miR-4526	0	0	0	0	0	0	0	0	0	0	0	0	0	0	0	0	1	0	0	0	0	0	0	0	0	0	0	0	0	0	0	0	0	0	0	0	0	0	0	0	0	0	0	0	0	0	0	0	0
hsa-miR-548a-5p	0	0	0	0	0	0	0	0	0	0	0	0	0	0	0	0	0	0	0	1	0	0	0	1	1	0	1	0	0	0	0	0	0	0	0	0	1	0	2	0	0	1	0	0	0	0	0	0	2
hsa-miR-615-5p	0	0	0	0	0	0	0	0	0	0	0	0	0	0	0	0	0	0	0	0	0	0	0	1	0	0	0	0	0	0	0	0	0	0	0	0	0	0	1	0	0	0	1	0	0	1	0	0	0
hsa-miR-4527	0	0	0	0	0	0	0	0	0	0	0	0	0	0	0	0	0	0	0	0	0	0	0	0	0	0	0	0	0	0	0	0	0	0	0	0	0	0	0	0	0	0	0	0	0	0	0	0	0
hsa-miR-616-3p	1	3	1	3	3	8	2	0	2	0	1	0	3	2	1	0	4	2	4	2	2	2	2	1	2	1	3	3	3	3	1	3	3	1	1	2	3	3	8	3	2	1	5	1	11	1	0	1	2
hsa-miR-4528	0	0	0	0	0	1	0	0	0	0	0	0	0	0	0	0	0	0	0	0	0	0	0	5	0	0	0	0	0	0	1	0	0	0	0	0	0	0	0	0	0	0	0	0	0	0	0	0	0
hsa-miR-4529-3p	0	0	0	0	1	0	0	1	1	0	0	2	0	0	0	0	0	0	0	0	1	1	2	1	1	0	2	1	1	0	2	1	0	1	0	0	0	2	0	0	1	0	0	3	2	0	0	2	3
hsa-miR-4530	0	0	0	0	0	0	0	0	0	0	0	0	0	0	0	0	0	0	0	0	0	0	0	0	0	0	1	0	0	0	0	0	0	0	0	0	0	0	0	0	0	0	0	0	0	0	0	0	0
hsa-miR-624-3p	0	0	1	0	0	1	0	0	0	0	0	0	0	0	0	0	0	0	0	0	0	0	0	0	0	0	0	0	0	0	0	0	0	0	1	0	0	0	0	0	0	1	1	2	1	0	0	0	0
hsa-miR-625-3p	287	4663	1431	1325	2161	2678	2590	515	3133	2302	1625	611	863	245	350	577	491	422	1869	1227	359	630	185	885	450	722	770	751	1056	776	1000	583	787	426	430	387	627	1700	1069	384	214	657	595	1197	3620	540	467	841	1587
hsa-miR-628-5p	27	14	27	20	34	12	25	30	15	26	18	31	33	14	6	8	20	2	23	17	13	31	5	15	22	15	17	14	10	10	16	16	12	7	5	6	13	40	28	5	4	13	11	34	34	10	8	59	36
hsa-miR-7978	0	0	0	0	0	0	0	0	0	1	0	0	0	0	0	0	0	0	0	0	0	0	0	0	0	0	0	0	0	0	0	0	0	0	0	0	0	0	0	0	0	0	0	0	0	0	0	0	0
hsa-miR-136-5p	34	191	97	28	108	15	71	78	23	130	78	87	120	47	38	85	131	65	17	91	27	164	26	70	102	70	66	124	85	92	83	56	73	44	28	23	107	175	88	48	18	108	47	502	158	33	92	94	118
hsa-miR-146a-5p	149	632	89	146	137	2753	304	120	186	71	182	306	385	110	87	1675	358	1459	334	2419	1428	57	145	426	290	652	1473	656	227	577	1204	268	447	135	522	243	670	830	176	191	254	430	199	3512	661	257	1048	1284	1564
hsa-miR-127-3p	1169	2266	455	1427	942	823	946	3476	831	1039	484	2014	2424	898	759	2144	4948	2384	309	847	318	3869	452	1025	945	1964	1626	3716	2368	1898	2074	783	1171	332	2137	804	1942	4517	2364	842	237	2214	846	19268	5457	802	1336	11386	4881
hsa-miR-134-5p	362	800	230	293	307	264	330	1328	193	353	121	572	779	712	656	962	2671	402	85	305	244	2519	311	485	482	629	1014	1663	1228	887	719	523	557	318	539	444	862	1941	1708	599	108	1210	682	3026	1819	228	583	1734	2673
hsa-miR-126-5p	358	501	260	381	412	416	263	587	424	405	214	827	564	290	257	317	1247	426	361	383	293	204	147	658	486	595	691	470	325	606	724	477	381	140	651	293	348	1023	263	280	164	439	245	1909	535	209	299	2371	1006
hsa-miR-7977	0	0	0	0	0	0	0	0	0	0	0	0	0	0	0	0	0	0	0	0	0	0	0	0	0	0	0	0	0	0	0	0	0	0	0	0	0	0	0	0	0	0	0	0	0	0	0	0	0
hsa-miR-126-3p	4372	5805	4569	3419	4992	4712	2979	5180	5653	5165	2824	4831	4168	4657	4212	3150	15134	4104	6044	5012	3629	2860	3149	7644	5762	9568	10110	8775	5310	10427	10556	7925	7781	3677	4962	5239	4915	11232	4017	3034	3243	6357	4318	18888	8117	2982	3246	18650	13769
hsa-miR-4533	0	0	0	0	0	0	0	0	0	0	0	0	0	0	0	1	0	0	0	0	4	0	0	0	0	0	0	0	0	0	3	0	0	0	0	1	0	0	0	0	0	0	0	0	0	0	0	0	0
hsa-miR-154-3p	0	9	1	3	4	1	4	11	0	6	2	6	11	3	5	9	21	5	1	1	2	11	2	3	4	6	7	7	3	6	9	7	3	6	7	2	6	15	5	10	0	8	6	66	33	3	6	13	40
hsa-miR-33b-3p	1	0	0	0	1	1	0	0	0	0	0	1	2	1	0	0	1	0	0	2	0	0	2	2	0	1	1	0	1	2	1	4	12	0	0	2	3	1	8	0	0	2	0	0	5	1	1	1	0
hsa-miR-184	1	13	1	1	0	6	0	2	0	1	1	48	3	4	1	5	3	1	1	26	6	2	0	0	1	8	1	4	2	0	1	1	1	0	25	3	0	0	5	1	0	1	36	508	32	0	1	8	10
hsa-miR-4515	0	0	0	0	0	0	0	0	0	0	0	0	0	0	1	0	0	0	0	0	0	0	0	0	0	0	0	0	0	0	2	0	0	1	0	0	0	1	0	0	0	0	1	0	2	0	0	0	0
hsa-miR-548d-5p	0	0	0	0	0	0	0	0	0	0	0	0	0	0	0	0	0	0	0	0	0	0	0	0	0	0	0	0	0	0	0	0	0	0	0	0	0	0	0	0	0	1	0	0	0	0	0	1	0
hsa-miR-150-5p	606	2153	513	725	709	5243	1034	663	1471	533	574	1524	6025	225	74	659	799	235	245	870	316	18	115	1339	952	3296	9760	3429	300	617	3835	1163	1054	190	1898	287	470	5862	486	367	570	651	245	7814	1493	1274	1974	6288	7643
hsa-miR-411-3p	9	12	1	2	4	0	4	10	1	2	0	6	5	5	2	4	10	8	0	4	2	14	1	3	1	13	4	10	8	6	2	0	2	0	3	5	3	4	3	4	0	11	2	4	10	2	3	18	13
hsa-miR-4516	0	0	0	0	0	0	0	0	0	0	1	1	0	0	0	0	0	0	0	0	1	1	0	0	0	0	0	0	1	0	0	0	3	0	0	0	2	0	0	0	0	0	0	0	0	1	0	0	0
hsa-miR-154-5p	10	31	11	17	15	4	10	18	5	17	4	14	10	12	7	24	50	19	1	22	5	20	3	7	11	22	22	15	33	19	9	6	6	7	15	6	28	32	15	11	1	8	11	113	21	7	17	62	32
hsa-miR-654-3p	51	88	35	60	44	24	38	114	24	56	20	63	58	58	31	71	342	34	11	35	15	159	9	41	16	51	58	98	89	43	55	44	20	16	68	44	85	83	130	27	4	92	29	125	226	17	30	240	219
hsa-miR-4517	0	0	0	0	0	2	0	0	0	0	0	0	0	0	0	0	0	4	0	1	3	0	1	4	1	1	0	0	1	2	0	1	0	7	1	0	2	0	1	1	6	0	0	1	0	1	0	0	1
hsa-miR-4518	0	0	0	0	0	1	0	0	0	0	0	0	0	0	0	0	0	0	0	0	0	0	0	0	1	0	0	0	0	0	0	0	0	0	0	0	0	0	0	1	1	0	0	0	0	1	0	0	0
hsa-miR-149-5p	174	66	35	133	40	24	41	84	27	32	26	523	402	129	101	337	210	829	367	629	354	930	1489	811	297	723	591	91	1489	3188	254	591	115	592	1095	755	859	212	1371	129	51	485	501	269	991	157	82	268	230
hsa-miR-4519	0	0	0	0	0	0	0	0	0	0	0	0	0	0	0	0	0	0	0	1	0	0	0	0	0	0	0	0	0	0	0	0	0	1	0	0	0	0	0	0	0	0	0	0	0	0	0	0	0
hsa-miR-4520-3p	0	0	0	0	0	0	0	0	0	0	0	0	0	0	0	0	1	0	0	0	0	0	0	0	0	0	0	0	0	0	0	0	1	0	0	0	0	0	0	0	0	0	0	0	1	0	0	0	1
hsa-miR-4521	5	9	2	7	4	3	4	8	1	13	6	9	0	1	0	0	4	2	2	4	18	2	1	5	0	1	1	0	3	3	2	3	1	0	5	0	3	10	1	0	1	1	1	3	0	0	0	3	0
hsa-miR-1269b	1	0	0	1	0	370	0	0	0	0	0	0	2	77	0	38	8	0	0	460	76	0	76	2	0	27	1	1	0	0	1	6	1	109	0	0	49	0	4	0	70	0	71	1	2	58	20	25	0
hsa-miR-301b-5p	0	0	0	0	0	0	0	0	0	1	0	0	0	1	1	0	0	2	2	2	1	1	3	2	0	3	4	0	6	3	1	0	0	0	0	2	0	3	4	0	0	2	2	0	13	1	1	0	2
hsa-miR-671-3p	2	6	2	1	2	5	3	6	11	1	2	5	7	10	0	6	4	6	7	3	5	9	2	5	3	7	6	5	4	9	9	10	6	3	6	11	0	5	13	2	2	13	7	9	6	11	4	17	12
hsa-miR-7976	0	0	0	0	0	2	0	0	0	0	0	0	1	0	0	0	1	0	1	1	0	1	1	1	0	0	1	0	1	1	0	0	1	0	0	1	0	0	7	0	0	1	0	0	2	1	0	0	0
hsa-miR-1249-5p	0	2	0	0	0	0	0	0	0	0	0	0	0	0	0	0	0	0	0	1	0	0	0	0	0	0	1	0	2	1	0	0	4	0	0	0	0	1	0	0	0	0	0	0	1	0	0	0	1
hsa-miR-548ba	4	0	0	6	2	0	0	11	0	1	0	0	1	0	0	0	10	0	0	0	0	0	0	1	0	2	4	1	0	0	1	1	0	0	2	0	1	3	0	0	0	0	0	3	0	0	0	11	1
hsa-miR-7974	0	4	1	0	0	1	0	0	7	1	1	2	0	3	1	2	0	4	2	2	1	0	5	5	2	5	0	1	2	1	1	4	8	36	1	5	0	3	1	0	0	7	3	3	14	7	2	0	3
hsa-miR-449c-5p	0	0	0	0	0	2	0	0	0	0	0	0	0	0	0	0	0	0	1	0	0	0	0	1	0	0	0	0	0	0	0	0	1	0	0	0	0	0	0	0	0	0	0	0	0	0	1	0	0
hsa-miR-7973	0	0	0	0	0	0	0	1	0	0	0	0	0	0	0	0	0	0	0	0	0	0	0	1	0	0	0	0	0	0	0	0	0	0	0	0	0	1	0	0	0	0	0	0	0	0	0	0	0
hsa-miR-193a-3p	25	42	15	53	34	9	17	19	18	28	20	46	52	18	26	22	75	76	17	37	27	27	40	22	26	48	43	101	10	27	47	14	78	15	55	6	14	44	44	54	27	15	29	289	88	33	26	119	58
hsa-miR-188-5p	3	8	4	2	10	9	1	3	13	5	7	6	7	2	6	5	29	4	14	8	3	1	3	22	8	9	8	5	6	3	19	5	7	1	13	9	9	12	27	16	5	21	2	11	34	5	6	17	10
hsa-miR-190a-5p	13	57	24	27	29	52	30	15	16	27	20	23	27	14	2	17	8	12	15	9	23	6	4	8	16	8	9	7	14	7	9	13	6	5	2	9	14	23	4	4	1	46	7	69	17	3	10	27	25
hsa-miR-185-5p	231	187	98	177	142	288	130	205	390	164	144	212	203	338	234	351	308	1045	476	225	134	407	211	309	239	437	251	369	344	307	372	274	481	338	327	256	255	342	1160	213	155	391	149	1322	1219	280	153	845	838
hsa-miR-4522	0	0	0	0	0	1	0	0	1	0	0	0	0	1	0	0	0	0	0	0	0	0	0	0	0	0	0	0	0	0	0	0	0	0	0	0	0	0	0	0	0	1	2	1	0	0	0	0	0
hsa-miR-186-5p	1302	953	702	1316	914	1003	719	917	516	757	730	824	831	616	512	576	843	1553	1426	996	768	600	720	855	893	1576	1393	933	857	590	1224	911	1351	322	867	472	596	1146	1058	613	351	723	589	1725	1339	612	536	2132	1210
hsa-miR-4523	1	0	0	0	0	0	0	0	0	0	0	0	0	1	0	1	1	0	0	0	0	0	0	0	2	1	0	1	1	0	0	0	0	0	0	0	0	0	0	0	0	1	0	1	0	0	0	0	1
hsa-miR-629-5p	240	251	56	244	184	505	190	157	201	153	183	153	411	224	502	193	365	627	612	688	521	225	244	48	258	515	431	516	464	267	667	492	890	195	292	189	144	457	928	23	153	556	390	1433	1236	573	70	313	713
hsa-miR-6784-5p	0	0	0	0	0	0	0	0	0	0	0	0	0	0	0	0	0	0	0	0	0	0	0	0	0	0	0	0	0	0	0	0	0	0	0	0	0	0	0	0	0	0	0	0	0	0	0	0	0
hsa-miR-6783-3p	1	1	0	0	0	2	0	0	0	1	0	1	0	0	0	1	1	0	2	2	1	1	1	2	0	2	3	1	1	5	2	0	2	2	1	4	1	1	6	2	0	4	0	1	5	2	1	1	1
hsa-miR-6784-3p	1	0	0	0	0	0	0	0	1	0	0	0	0	0	0	0	1	0	0	0	0	0	1	0	0	0	0	1	1	0	0	0	0	0	1	1	0	0	1	0	0	0	0	0	0	0	0	1	0
hsa-miR-6782-5p	0	0	0	0	0	0	0	0	0	0	0	0	0	0	0	0	0	0	1	0	0	0	0	0	0	0	0	1	0	0	0	0	0	0	0	0	0	0	0	0	0	0	0	0	0	0	0	0	0
hsa-miR-6781-3p	0	0	0	0	0	0	0	0	0	0	0	0	1	1	0	0	0	0	1	0	1	2	3	2	2	1	1	0	1	2	0	0	0	0	5	1	1	1	0	0	0	3	1	1	0	0	1	0	1
hsa-miR-6783-5p	0	0	0	0	0	0	0	0	0	0	0	0	0	0	0	1	0	0	0	0	0	0	0	0	0	0	0	1	0	0	0	0	2	0	0	0	0	0	0	0	1	0	0	0	0	0	0	0	0
hsa-miR-6782-3p	0	0	0	1	0	0	0	1	0	0	0	0	0	0	0	0	0	0	0	1	0	0	0	0	0	0	0	0	0	0	0	0	0	0	0	0	0	0	1	0	0	0	0	0	0	0	0	0	1
hsa-miR-4465	0	0	0	0	0	0	0	0	0	0	0	0	0	0	0	0	0	0	0	0	0	0	0	0	0	0	0	0	0	0	0	0	0	0	0	0	0	0	0	0	0	0	0	0	0	0	0	0	0
hsa-miR-4466	0	0	0	0	0	0	0	0	0	0	0	0	0	0	0	0	0	0	0	0	0	0	0	0	0	0	0	0	0	0	0	1	0	0	0	0	0	0	0	0	0	0	0	0	0	0	0	0	1
hsa-miR-6780a-5p	0	0	0	0	0	0	0	0	0	0	0	0	0	0	0	0	0	0	0	0	0	0	0	0	0	0	0	0	0	0	0	0	0	0	0	0	0	0	0	0	0	0	0	0	0	0	0	0	0
hsa-miR-4724-5p	0	1	3	0	3	3	0	0	1	1	0	0	0	0	0	1	0	0	2	0	0	0	1	0	5	1	1	1	0	0	2	2	4	0	1	1	0	1	2	1	2	1	0	6	4	1	2	1	2
hsa-miR-4467	0	0	0	0	0	0	0	0	0	0	0	0	0	0	0	0	0	1	0	0	0	0	0	0	0	0	0	0	0	0	0	0	0	0	0	0	0	0	0	0	0	0	0	0	0	0	0	0	0
hsa-miR-6781-5p	0	0	0	0	0	0	0	0	0	0	0	0	0	0	1	0	0	0	0	0	0	0	0	0	0	0	0	0	0	0	0	0	0	0	0	0	0	0	0	0	0	0	0	0	0	0	0	0	0
hsa-miR-4724-3p	0	0	0	0	0	0	0	0	0	0	0	0	0	0	0	0	0	0	0	0	0	0	0	0	0	0	0	1	0	0	0	0	0	0	0	0	0	0	0	0	0	0	0	0	0	0	0	0	0
hsa-miR-4469	0	1	0	0	0	0	0	0	0	0	0	0	0	0	0	0	0	0	0	0	0	0	0	0	0	1	0	1	0	0	0	0	0	0	0	0	0	0	0	0	0	1	0	0	0	0	0	0	0
hsa-miR-4725-5p	0	0	0	0	0	0	0	0	0	0	0	0	0	0	0	0	0	0	0	0	0	0	0	0	0	0	0	0	0	0	0	0	0	0	0	0	0	0	0	0	0	0	0	0	0	0	0	0	0
hsa-miR-6780a-3p	0	0	0	0	0	0	0	0	0	0	0	0	0	0	0	0	0	0	0	0	0	0	0	0	0	0	0	0	0	0	0	0	0	0	0	0	0	0	0	0	0	0	0	0	0	0	0	0	0
hsa-miR-4470	0	0	0	0	0	0	0	0	0	0	1	0	0	0	0	0	0	0	0	0	0	0	0	0	0	0	0	0	1	0	0	0	0	1	1	0	0	0	0	0	0	1	0	0	0	0	0	0	0
hsa-miR-4725-3p	0	0	0	0	1	0	0	0	0	0	0	1	0	0	0	0	0	0	0	0	0	0	0	0	0	0	0	0	1	1	0	0	1	0	0	0	0	0	1	0	0	0	0	0	0	0	0	1	0
hsa-miR-4726-5p	0	0	1	0	2	0	0	0	0	0	0	0	1	0	0	1	2	0	0	1	0	1	1	1	1	2	0	0	2	1	0	0	1	0	0	0	0	0	1	0	0	0	0	1	0	1	2	2	0
hsa-miR-4471	0	0	0	0	0	0	0	0	0	0	0	0	0	0	0	0	0	0	0	0	0	0	0	0	0	0	0	0	0	0	0	0	0	0	0	0	0	0	0	0	0	0	0	0	0	0	0	0	0
hsa-miR-4726-3p	0	0	0	1	0	0	0	0	1	0	0	0	0	0	0	0	0	0	0	0	0	0	0	0	0	0	0	0	0	0	0	0	1	0	0	0	0	0	0	0	0	0	0	0	0	0	0	0	0
hsa-miR-4727-5p	0	1	1	1	0	0	0	0	0	0	0	0	0	0	0	0	0	1	0	0	0	0	1	0	1	1	1	1	1	2	2	0	0	0	0	1	0	0	0	0	0	1	0	2	1	0	1	2	0
hsa-miR-4727-3p	0	0	0	0	0	0	0	0	0	0	0	0	0	0	0	0	0	0	0	0	0	0	0	0	0	0	0	0	0	0	0	0	0	0	0	0	0	0	0	0	0	0	0	0	0	0	0	0	0
hsa-miR-4728-5p	0	0	0	0	1	2	0	0	0	1	0	1	0	0	0	0	0	1	0	0	0	0	0	0	0	0	0	1	0	0	0	0	0	0	0	0	0	0	0	0	0	0	0	0	3	0	0	0	0
hsa-miR-6778-3p	0	0	0	0	0	0	0	0	0	0	0	0	0	0	0	0	0	0	0	0	0	0	0	0	0	0	0	0	0	0	0	0	0	0	0	0	0	0	0	0	0	0	0	0	0	0	0	0	0
hsa-miR-6778-5p	0	0	0	0	0	0	0	0	0	0	0	0	0	0	0	0	0	0	0	0	0	0	0	0	0	0	0	0	0	0	0	0	0	0	0	0	0	0	0	0	0	0	0	0	0	0	0	0	0
hsa-miR-6779-3p	0	0	0	0	0	0	0	0	0	0	0	0	0	1	0	0	0	0	0	0	0	0	0	0	0	0	0	0	0	0	0	0	0	0	0	0	0	0	0	0	0	0	0	0	1	0	0	0	0
hsa-miR-487a-3p	0	3	0	1	0	0	1	1	1	3	0	0	0	0	0	1	3	4	0	0	0	2	0	1	0	1	6	7	0	2	3	1	0	0	3	0	0	4	1	1	2	2	1	15	15	2	0	6	23
hsa-miR-6779-5p	0	0	0	0	0	0	0	0	0	0	0	0	0	0	0	0	0	0	0	0	0	0	0	0	0	0	0	0	0	1	0	0	0	0	0	0	0	0	0	0	0	0	0	0	0	0	0	0	0
hsa-miR-486-5p	3336	673	224	777	310	1243	298	1714	162	199	425	686	360	1203	45	686	342	414	1103	217	536	49	298	367	145	113	218	156	191	812	154	158	461	217	334	3085	1652	656	550	125	27	566	83	8212	491	328	55	4159	1508
hsa-miR-6776-3p	0	0	0	0	0	0	0	0	0	0	0	0	0	0	0	0	0	0	0	0	0	0	0	0	0	0	0	0	0	0	0	0	0	0	0	0	0	0	0	0	0	0	0	0	0	0	0	0	0
hsa-miR-485-3p	13	18	7	4	10	9	10	18	5	6	6	6	6	7	14	12	28	11	0	11	2	29	2	6	8	9	20	16	17	17	21	5	5	3	8	6	16	24	15	4	3	32	11	61	50	8	10	28	78
hsa-miR-6776-5p	0	0	0	0	0	0	0	0	0	0	0	0	0	0	0	0	0	0	0	0	0	0	0	0	0	0	0	0	1	0	0	1	0	0	0	1	2	0	0	0	0	0	0	0	0	0	0	0	0
hsa-miR-485-5p	0	1	0	2	0	0	1	0	0	0	0	1	3	0	0	12	6	6	0	1	0	2	0	1	0	0	2	2	2	4	1	0	0	0	5	0	3	5	0	0	0	0	2	7	1	1	1	52	1
hsa-miR-6777-3p	0	0	0	0	0	0	0	0	0	0	0	0	0	0	0	0	0	0	0	0	0	0	0	0	0	0	0	0	0	0	0	0	0	0	0	0	0	0	0	0	0	1	0	0	0	0	0	0	0
hsa-miR-484	213	263	131	227	129	284	163	162	157	113	115	149	168	187	196	291	355	251	281	205	114	154	526	154	220	496	454	286	232	466	238	203	237	246	367	194	202	314	317	186	305	160	165	699	363	266	157	503	489
hsa-miR-6777-5p	0	0	0	0	1	0	0	0	0	0	0	1	0	0	0	0	2	0	2	0	1	4	2	0	0	2	0	1	2	6	0	0	3	1	2	0	0	2	3	0	2	0	0	0	4	0	0	1	1
hsa-miR-483-3p	2	3	1	4	0	1	1	6	0	1	0	0	0	4	11	16	32	24	27	0	1	21	1	28	2	4	4	2	4	11	11	49	2	6	2	7	0	4	10	0	0	16	3	28	7	6	5	19	8
hsa-miR-4460	0	0	0	0	0	0	0	0	0	0	0	0	0	0	0	0	0	0	0	0	0	0	0	0	0	0	0	0	0	0	0	0	0	0	0	0	0	0	0	0	0	0	0	0	0	0	0	0	0
hsa-miR-376b-3p	2	16	0	3	9	0	4	7	0	5	1	2	3	1	3	6	30	4	2	10	0	5	0	10	5	14	17	8	6	6	4	4	2	1	2	4	9	20	12	4	1	7	6	32	19	1	7	16	29
hsa-miR-4717-3p	0	0	1	0	0	0	1	1	0	0	0	1	0	0	1	0	0	0	1	0	0	0	0	0	0	0	0	0	0	1	2	0	1	0	0	0	0	0	0	0	0	0	0	1	0	0	0	2	2
hsa-miR-410-3p	34	70	12	25	10	15	15	51	17	29	9	74	79	30	13	53	106	33	6	18	5	77	5	16	8	54	35	74	30	28	30	15	15	2	37	22	11	93	38	22	4	46	15	297	272	12	8	294	206
hsa-miR-6775-3p	0	0	0	0	0	0	0	0	0	0	0	0	0	0	0	0	0	0	0	0	0	0	0	0	0	1	0	0	1	0	0	0	1	0	0	0	0	0	1	0	0	0	0	0	1	0	0	0	0
hsa-miR-4718	0	0	0	0	0	0	0	0	0	0	0	1	0	0	0	0	0	0	0	0	0	0	0	0	0	0	0	0	0	0	0	0	0	0	0	0	0	0	0	0	0	0	0	0	0	0	0	0	0
hsa-miR-412-3p	0	0	0	0	0	0	0	0	0	0	0	0	0	0	0	0	1	0	0	0	0	2	0	0	0	0	0	0	0	0	0	0	0	0	0	0	0	0	0	0	0	0	0	0	0	0	0	1	1
hsa-miR-6775-5p	0	0	0	0	0	0	0	0	0	0	0	0	0	0	0	0	0	0	0	0	0	0	0	0	0	0	0	0	0	0	0	0	0	0	0	0	0	0	0	0	0	0	0	0	0	0	0	0	1
hsa-miR-4719	0	0	0	0	0	0	0	0	0	0	0	0	0	0	0	0	0	0	0	0	0	0	0	0	0	0	0	0	0	0	0	0	0	0	0	0	0	0	0	0	0	0	0	0	0	0	0	0	0
hsa-miR-4720-5p	0	0	0	0	0	0	0	0	0	0	0	0	0	0	0	0	0	0	0	0	0	0	0	0	0	0	0	0	0	1	0	0	0	0	0	0	0	0	0	0	0	0	0	0	0	0	0	0	0
hsa-miR-4720-3p	0	0	0	0	0	0	0	0	0	0	0	0	0	0	0	0	0	0	0	0	0	0	0	0	0	0	0	0	0	0	0	0	0	0	0	0	0	0	0	0	0	0	0	0	0	0	0	0	0
hsa-miR-3140-3p	0	1	0	0	0	1	1	0	0	0	0	3	0	1	1	0	0	0	1	0	0	0	1	0	0	3	1	1	0	1	0	0	2	0	0	0	0	0	1	1	1	0	2	0	1	0	1	0	1
hsa-miR-4721	0	0	0	0	0	0	0	0	0	0	0	0	0	0	0	0	0	0	0	0	0	0	0	0	0	0	0	0	0	0	0	0	0	0	0	0	0	0	0	0	0	1	0	0	0	0	0	0	0
hsa-miR-4722-5p	0	0	0	0	0	0	0	0	0	0	0	0	0	1	0	0	0	0	0	0	0	0	0	0	0	0	0	0	0	0	0	0	0	0	0	0	0	0	0	0	0	0	0	0	0	0	0	0	0
hsa-miR-548ai	0	0	0	0	1	1	0	0	2	0	0	0	0	1	0	0	1	0	0	0	0	0	0	2	0	0	2	0	0	1	0	0	0	0	0	0	1	0	0	0	0	0	1	0	0	0	0	0	0
hsa-miR-548t-5p	0	2	0	0	0	4	0	0	3	0	0	1	2	0	0	0	0	0	2	0	0	0	0	0	0	1	0	0	0	1	2	0	1	0	0	0	0	1	0	0	0	1	0	0	2	0	0	1	0
hsa-miR-4722-3p	0	0	0	0	0	0	0	0	0	0	0	0	0	0	0	0	0	0	0	0	1	0	0	0	0	0	0	0	0	0	0	0	0	0	0	0	0	0	0	0	0	0	0	0	0	0	0	0	0
hsa-miR-3138	0	0	0	0	1	0	0	1	0	0	0	0	0	0	0	0	0	0	0	0	0	0	0	0	1	0	0	1	0	0	0	0	0	0	0	0	0	0	0	0	0	0	0	0	0	0	0	0	0
hsa-miR-3139	0	0	0	1	0	0	0	0	0	0	0	0	0	0	0	0	0	0	0	1	0	0	1	0	0	0	0	0	0	0	0	0	0	0	0	0	0	0	0	1	0	0	0	2	0	0	0	1	0
hsa-miR-4723-5p	0	0	0	0	0	0	0	0	0	0	0	0	0	0	0	0	0	0	0	0	0	0	0	0	0	0	0	0	0	0	0	0	0	0	0	0	0	0	0	0	0	0	0	0	0	0	0	0	0
hsa-miR-544b	0	0	0	0	0	0	0	0	0	0	0	0	0	1	0	0	0	0	0	1	0	0	0	0	0	0	0	0	0	0	0	0	0	0	0	0	0	0	0	0	0	0	0	0	1	0	0	0	0
hsa-miR-4723-3p	0	0	0	0	0	0	0	0	0	0	0	0	0	0	0	0	0	0	0	0	0	0	0	0	1	0	0	0	1	0	1	0	0	0	0	0	0	1	0	0	0	0	0	0	1	0	0	0	0
hsa-miR-3137	0	1	0	0	0	0	0	0	0	0	0	0	0	0	0	1	0	0	0	4	0	0	0	0	3	0	0	0	1	1	0	0	0	0	0	0	0	0	2	1	0	0	0	0	2	1	0	0	0
hsa-miR-466	0	0	0	0	0	0	0	0	0	0	0	0	1	0	0	0	0	0	0	0	0	0	0	0	0	0	0	0	1	0	0	0	0	0	0	0	0	0	1	0	0	0	0	0	1	0	0	0	0
hsa-miR-3136-5p	0	1	1	0	2	0	0	0	4	0	0	0	0	0	0	0	2	0	0	1	0	0	0	0	0	2	1	1	2	0	3	3	1	0	1	1	4	0	2	1	0	0	0	5	2	3	0	1	3
hsa-miR-3135a	0	0	0	0	0	0	0	0	0	0	0	0	0	0	0	0	0	0	0	0	0	0	0	0	0	0	0	0	0	0	0	1	0	0	0	0	0	0	0	0	0	0	0	1	0	0	1	0	0
hsa-miR-6773-5p	0	0	0	0	0	0	1	0	1	0	0	0	0	0	0	0	0	0	0	0	0	0	0	0	0	1	0	0	1	0	0	0	0	0	0	0	0	0	0	0	0	0	0	0	0	0	0	0	0
hsa-miR-6772-3p	0	0	0	1	0	1	0	0	0	0	0	0	0	0	0	0	0	1	0	0	0	0	0	0	0	0	1	0	1	0	0	0	0	0	0	0	0	0	1	0	0	0	1	0	0	0	0	0	0
hsa-miR-6774-5p	0	0	0	0	0	0	0	0	0	0	0	0	0	0	0	0	0	0	0	0	0	0	0	0	0	0	0	0	0	0	0	0	0	0	0	0	0	0	0	0	0	0	0	0	0	0	0	0	0
hsa-miR-6773-3p	0	0	0	0	0	0	0	0	0	0	0	0	0	0	0	0	0	0	0	0	0	0	0	0	0	0	1	0	0	0	0	0	0	0	0	0	0	0	0	0	0	1	0	0	0	0	0	0	0
hsa-miR-6771-5p	0	0	0	0	0	0	0	0	0	0	0	0	0	0	1	0	0	0	1	0	0	0	0	0	0	0	0	0	0	0	0	0	0	0	0	0	0	0	0	0	0	0	0	0	0	0	0	0	0
hsa-miR-6770-3p	0	0	0	0	1	0	0	0	0	0	0	0	0	0	0	0	0	0	0	0	0	0	0	0	0	0	0	0	0	0	0	0	0	0	0	0	0	0	0	0	0	0	0	0	0	0	0	0	0
hsa-miR-6772-5p	0	0	0	0	0	0	0	0	0	0	0	0	0	0	0	0	0	0	0	0	0	0	0	0	0	0	0	0	0	0	0	0	0	0	0	0	0	0	0	0	0	0	0	0	0	0	0	0	0
hsa-miR-6771-3p	0	0	0	0	0	0	0	0	0	0	0	0	0	0	0	0	0	0	0	0	0	0	0	0	0	0	0	0	0	0	0	0	0	0	0	0	0	0	0	0	0	0	0	0	0	0	0	0	0
hsa-miR-4450	0	0	0	0	0	0	0	0	0	0	0	0	0	0	0	0	0	0	0	0	0	0	0	0	0	0	0	0	0	0	0	0	0	0	0	0	0	0	0	0	0	0	0	0	0	0	0	0	0
hsa-miR-548ah-5p	0	0	0	0	0	0	0	0	0	0	0	0	0	0	0	0	0	0	0	0	0	0	0	0	0	0	0	0	0	0	0	0	0	0	0	0	0	0	0	0	0	0	0	0	0	0	0	2	0
hsa-miR-4713-5p	0	1	0	0	0	2	0	0	1	0	0	0	1	2	0	1	0	2	1	3	1	2	3	0	2	5	1	2	0	0	1	4	1	1	0	1	1	0	10	2	0	1	0	3	1	0	0	0	0
hsa-miR-4451	0	0	0	0	0	0	0	0	0	0	0	0	0	0	0	0	0	0	0	0	0	0	0	0	0	0	0	0	0	0	0	0	0	0	0	0	0	0	1	0	0	0	0	0	0	0	0	0	0
hsa-miR-4713-3p	0	0	0	0	0	0	0	0	0	0	0	1	0	1	0	0	2	0	0	0	0	0	1	0	0	1	0	0	1	0	0	1	2	0	0	0	0	0	2	0	0	0	0	1	0	0	0	1	0
hsa-miR-4714-5p	0	0	0	0	1	0	1	0	1	0	0	0	0	0	0	1	1	0	0	0	1	0	1	0	0	0	0	0	0	0	2	0	0	0	0	1	0	0	1	1	0	1	0	0	2	0	0	1	0
hsa-miR-4453	0	1	0	0	1	0	2	0	1	0	0	0	0	0	0	0	0	0	1	0	0	0	0	0	1	0	0	0	0	0	1	1	1	0	0	0	0	0	0	0	0	0	0	1	0	1	0	0	1
hsa-miR-4714-3p	0	0	1	0	0	0	0	0	0	1	1	0	1	0	0	1	1	1	2	1	0	0	0	2	0	3	0	0	0	0	1	0	4	1	0	1	0	1	4	0	0	0	1	0	3	0	0	1	0
hsa-miR-4454	0	0	0	1	0	0	0	0	1	1	0	0	0	0	2	0	1	0	0	0	0	0	0	0	0	0	0	0	0	0	0	0	0	0	1	0	0	0	1	0	0	0	0	0	0	0	0	0	0
hsa-miR-4715-5p	0	0	0	0	0	0	0	0	0	0	0	0	0	0	0	0	0	0	0	0	0	0	0	0	0	0	0	0	0	0	0	0	0	0	0	0	0	0	0	0	0	0	0	2	0	0	0	0	1
hsa-miR-4715-3p	0	0	0	0	0	0	0	0	1	0	0	0	0	0	0	0	0	0	0	0	0	0	0	0	0	0	0	0	0	0	0	0	0	0	0	0	0	0	0	0	0	0	0	0	0	0	0	0	0
hsa-miR-4457	0	0	0	0	0	0	0	0	0	0	0	0	0	0	0	0	0	0	0	0	0	0	0	0	0	0	0	0	0	0	0	0	0	0	0	0	0	0	0	0	0	0	0	0	0	0	0	0	0
hsa-miR-4716-5p	0	0	0	0	0	0	0	0	0	0	0	0	0	0	0	0	0	0	0	0	0	0	0	0	0	0	0	0	0	0	0	0	0	0	0	0	0	0	0	0	0	0	0	0	0	0	0	0	0
hsa-miR-4716-3p	0	0	0	0	0	0	0	0	0	0	0	0	0	0	0	0	0	0	0	0	0	0	0	0	0	0	0	1	0	0	0	0	0	0	0	0	0	0	0	0	0	0	0	0	0	0	0	0	1
hsa-miR-3529-5p	0	0	0	0	0	0	0	0	0	0	0	0	0	0	0	0	0	0	0	0	0	0	0	0	0	0	0	0	0	0	0	0	0	0	1	0	0	0	0	0	0	0	0	0	0	0	0	0	0
hsa-miR-4717-5p	0	0	0	0	0	0	0	0	0	0	0	0	0	0	0	0	0	0	0	0	0	0	0	0	0	0	0	0	0	0	0	0	1	0	0	0	0	0	0	0	0	0	0	0	0	0	0	0	0
hsa-miR-6774-3p	0	0	0	0	0	0	0	0	0	0	0	0	0	1	0	0	0	0	0	0	0	0	0	0	0	0	0	1	0	0	1	0	1	0	0	0	0	0	0	0	0	0	0	1	0	0	0	0	0
hsa-miR-6767-3p	0	0	0	0	0	0	0	0	0	0	0	0	0	0	0	0	0	0	0	0	0	1	0	0	0	0	0	0	0	0	0	0	0	0	0	0	0	0	0	0	0	0	0	0	0	0	0	0	0
hsa-miR-6767-5p	0	0	0	0	0	0	0	0	0	0	0	1	0	0	0	0	0	0	1	0	0	0	0	0	0	0	0	0	0	0	0	0	0	0	0	0	0	0	1	0	0	2	0	0	0	1	0	0	0
hsa-miR-6768-3p	0	0	0	0	0	0	0	0	0	0	0	0	0	0	0	0	0	0	0	0	0	0	0	0	0	0	0	0	0	0	0	0	0	0	1	0	0	0	0	0	0	0	0	0	0	0	0	0	1
hsa-miR-6768-5p	0	0	0	0	0	0	0	0	0	0	0	0	0	0	0	0	0	0	0	0	0	0	0	0	0	0	0	0	0	0	0	0	0	0	0	0	0	0	0	0	0	0	0	0	0	0	0	0	0
hsa-miR-6765-3p	0	0	0	0	0	0	0	0	0	0	0	0	0	0	0	0	0	0	0	0	0	0	0	0	0	0	0	0	0	0	0	0	0	0	1	0	0	0	0	0	0	0	0	0	0	0	0	0	0
hsa-miR-6765-5p	0	0	0	0	0	0	0	0	0	0	0	0	0	0	0	0	0	0	0	0	0	0	0	1	0	0	0	0	0	0	0	0	0	0	0	0	0	0	0	0	0	0	1	0	0	0	0	0	0
hsa-miR-6766-3p	1	0	0	2	0	0	1	1	1	0	0	1	0	1	1	0	0	0	0	1	0	0	0	0	0	0	0	1	3	0	0	0	3	0	0	0	0	0	0	0	1	1	1	0	0	0	0	0	0
hsa-miR-4442	0	0	0	0	0	0	0	0	0	0	0	0	0	2	1	0	0	0	0	2	0	0	0	0	0	0	1	0	0	0	0	1	0	0	2	0	0	1	0	0	0	0	1	1	0	1	0	2	1
hsa-miR-4443	0	0	0	0	0	0	1	2	0	0	0	0	1	1	1	0	0	1	0	2	0	0	1	2	1	2	1	0	2	0	2	1	0	0	0	0	0	0	0	0	1	1	1	0	0	2	1	1	3
hsa-miR-4444	12	1	0	5	3	2	1	3	0	1	2	1	5	1	1	0	6	3	7	2	3	5	3	1	0	4	2	2	4	1	4	3	2	3	2	0	0	1	4	0	4	2	2	5	3	3	1	8	6
hsa-miR-4708-3p	0	0	0	0	0	1	0	0	0	0	0	0	0	0	0	0	0	0	0	0	0	0	0	0	0	0	0	0	0	0	0	0	0	0	0	0	0	0	0	0	0	0	0	0	0	0	0	0	0
hsa-miR-4445-5p	0	0	0	0	0	0	0	0	0	0	0	0	0	0	0	0	0	0	0	0	0	3	0	0	0	0	0	0	0	0	0	0	0	0	0	0	0	0	0	0	0	0	0	0	0	0	0	0	0
hsa-miR-4709-5p	0	0	0	0	0	0	0	1	0	0	0	1	0	0	0	0	0	1	0	0	0	0	0	0	0	0	1	1	1	0	1	0	0	0	0	1	0	1	0	0	0	0	0	0	0	0	0	0	0
hsa-miR-4445-3p	0	0	0	0	0	0	0	0	0	0	0	0	0	0	0	0	0	0	0	0	0	0	0	0	0	0	0	0	0	0	0	0	0	0	0	0	0	0	0	0	0	0	0	0	0	0	0	0	0
hsa-miR-4709-3p	2	4	0	1	1	3	1	0	4	1	1	3	2	1	0	1	2	0	1	2	0	0	0	1	1	1	4	7	4	2	2	1	1	0	1	3	1	5	1	1	0	1	0	2	3	0	3	2	3
hsa-miR-4446-3p	0	0	0	0	0	4	0	0	0	0	0	0	0	0	0	0	0	0	0	0	0	0	0	0	0	3	1	0	1	0	0	0	0	0	0	0	0	0	0	0	0	0	0	1	1	0	0	0	1
hsa-miR-203b-5p	0	0	0	0	0	0	0	0	3	0	0	0	0	0	0	0	0	0	0	0	0	1	0	0	0	0	0	0	0	0	1	1	1	2	0	0	0	0	0	0	0	0	0	0	0	0	0	0	1
hsa-miR-203b-3p	5	649	226	80	218	725	353	4	526	241	104	193	422	286	730	138	67	66	5	348	166	921	916	784	362	182	330	350	2020	691	269	270	419	1325	306	489	148	212	1649	1017	227	62	717	246	1750	64	122	92	953
hsa-miR-4448	0	0	0	0	0	0	0	0	0	0	0	0	0	0	0	0	0	0	0	0	0	0	0	0	0	0	0	0	0	0	0	0	0	0	0	0	0	0	0	0	0	0	0	1	0	0	0	0	0
hsa-miR-4449	0	0	1	0	1	2	0	0	1	0	1	0	0	6	0	17	0	0	20	1	6	4	16	2	1	8	1	1	4	6	0	0	12	13	0	6	22	0	2	11	64	14	0	1	2	1	0	0	1
hsa-miR-4710	0	1	1	0	1	0	0	0	0	0	0	0	0	0	0	0	0	0	0	0	0	0	0	0	0	0	0	0	0	0	0	0	0	1	0	0	0	0	0	0	0	0	0	0	0	0	0	0	0
hsa-miR-548ag	1	0	0	0	0	0	0	0	0	0	0	0	0	0	0	0	0	0	0	0	0	0	0	0	0	0	0	0	0	0	0	0	0	0	0	0	0	0	0	0	0	0	0	1	0	0	0	0	1
hsa-miR-4711-5p	0	0	0	0	0	0	0	0	0	0	0	0	0	0	0	0	0	0	0	0	0	0	0	0	0	0	0	0	1	0	0	0	0	0	0	0	0	1	0	0	0	0	0	0	0	0	0	0	0
hsa-miR-4711-3p	0	0	0	0	0	0	0	0	0	0	0	0	0	0	0	0	0	0	0	0	0	0	0	0	0	0	0	0	0	0	0	0	0	0	0	0	0	1	0	0	0	0	0	0	0	0	0	0	0
hsa-miR-4712-5p	0	0	0	0	0	0	0	0	0	0	0	0	0	0	0	0	0	0	0	0	0	0	0	0	0	0	0	0	0	0	0	0	0	0	0	0	0	0	0	0	0	0	0	0	0	0	0	0	0
hsa-miR-4712-3p	0	0	0	0	0	0	0	0	0	0	0	0	0	0	0	0	0	0	1	0	0	0	0	0	0	0	0	0	0	0	0	0	0	0	0	0	0	0	0	0	0	0	0	0	0	0	0	0	0
hsa-miR-6769a-3p	0	0	0	0	0	0	0	0	0	1	0	0	0	0	0	0	0	0	0	1	0	0	0	0	0	0	2	0	0	1	0	0	1	0	0	0	0	0	0	0	0	0	0	0	0	0	0	1	0
hsa-miR-6769a-5p	0	0	0	0	0	0	0	0	0	0	0	0	0	0	0	0	0	0	0	0	0	0	0	0	0	0	0	0	0	0	0	0	0	0	0	0	0	0	0	0	0	0	0	0	1	0	0	0	0
hsa-miR-6762-5p	0	0	0	0	0	0	0	0	0	0	0	0	0	0	0	0	0	0	0	0	0	0	0	0	0	0	0	0	0	0	0	0	0	0	0	0	0	0	0	0	0	0	0	0	0	0	0	0	0
hsa-miR-6761-3p	0	0	0	1	0	0	0	0	0	0	0	0	0	2	0	0	1	0	0	0	0	0	0	1	0	0	0	0	0	0	0	1	0	0	1	0	0	0	0	0	0	1	0	0	0	0	0	0	0
hsa-miR-6763-5p	0	0	0	0	0	0	0	0	0	0	0	0	0	0	0	0	2	0	1	0	0	0	1	0	0	2	2	0	1	0	1	0	2	0	0	0	0	0	1	0	0	0	0	1	5	0	0	0	0
hsa-miR-6762-3p	0	0	0	0	0	0	0	0	0	0	0	0	0	1	0	0	0	0	0	0	0	1	0	0	0	0	0	0	0	0	0	0	1	0	1	0	0	0	1	0	0	0	0	0	0	0	1	1	0
hsa-miR-6761-5p	3	4	0	4	3	6	1	6	6	2	2	4	6	4	1	0	4	2	1	2	3	0	1	2	3	7	4	4	1	2	1	4	0	4	2	4	0	2	1	0	4	1	5	2	0	3	0	5	2
hsa-miR-4434	0	0	0	0	0	0	0	0	0	0	0	0	1	0	0	0	0	0	0	0	0	0	0	0	1	0	2	0	0	1	0	0	0	1	0	0	0	0	0	0	0	0	0	0	1	0	1	1	4
hsa-miR-4435	0	0	0	0	0	0	0	0	0	0	0	0	0	1	0	0	2	2	7	4	1	0	0	0	1	2	0	0	1	1	5	0	2	0	3	0	0	0	3	0	0	0	0	0	3	0	0	0	2
hsa-miR-4437	0	0	0	0	0	0	0	0	0	0	0	0	0	0	0	0	0	0	0	0	0	0	0	0	0	0	0	0	0	0	0	0	0	0	0	0	0	0	0	0	0	0	0	0	0	0	0	0	0
hsa-miR-4703-3p	0	0	0	0	0	0	0	0	0	0	0	0	0	0	0	0	0	0	0	0	0	0	0	0	0	0	0	0	0	0	0	0	0	0	0	0	0	0	0	0	0	0	0	0	0	0	0	0	0
hsa-miR-4704-5p	0	0	0	0	0	0	0	0	0	0	0	0	0	0	0	0	0	0	0	0	0	0	0	0	0	0	0	0	0	0	0	0	0	0	0	0	0	0	0	0	0	0	0	0	0	0	0	0	0
hsa-miR-4439	0	0	0	0	0	0	0	0	0	0	0	0	0	0	0	0	0	1	0	0	0	0	0	0	0	0	0	0	0	0	0	0	1	0	0	0	0	0	0	0	0	0	0	0	0	0	0	0	0
hsa-miR-4704-3p	0	0	0	0	0	0	0	0	0	0	0	0	0	0	0	0	0	0	0	0	0	0	0	0	0	0	0	0	0	0	0	0	0	0	0	0	0	0	0	0	0	0	0	0	0	0	0	0	0
hsa-miR-4705	0	3	0	1	0	0	0	0	0	0	0	2	1	0	0	1	1	0	0	2	0	0	0	2	1	1	1	0	2	0	0	0	0	0	2	0	0	1	0	0	0	2	0	0	0	0	0	3	0
hsa-miR-4706	0	0	0	0	0	0	0	0	0	0	0	0	0	0	0	0	0	0	0	0	0	1	0	0	0	0	0	0	0	0	0	0	0	0	0	0	0	0	0	0	0	0	0	0	0	0	0	0	0
hsa-miR-4707-5p	1	0	0	0	0	1	0	0	0	1	0	0	0	0	0	0	0	0	0	0	1	0	0	1	1	0	2	2	2	2	0	0	2	0	0	0	1	0	0	0	0	0	0	0	2	0	0	0	2
hsa-miR-4707-3p	0	1	0	0	2	1	0	0	1	0	0	0	0	0	0	0	0	1	0	1	0	0	0	0	0	0	1	0	0	6	0	0	1	0	0	0	0	0	0	0	0	3	0	7	5	0	2	0	1
hsa-miR-4708-5p	0	0	0	0	0	0	0	0	0	0	0	0	0	0	0	0	0	0	0	0	0	0	0	0	0	0	0	0	0	0	0	0	0	0	0	0	0	0	0	0	0	0	0	0	0	0	0	0	0
hsa-miR-532-3p	22	99	77	38	159	135	71	31	237	104	82	33	45	94	40	22	96	61	74	56	15	31	25	61	33	70	97	79	76	59	142	43	49	32	45	47	47	98	121	38	35	123	27	107	158	36	34	82	53
hsa-miR-455-3p	46	358	213	65	173	385	125	33	674	187	67	92	116	1653	646	891	237	2420	2320	614	333	1854	1721	90	377	433	274	1787	1177	1145	877	384	2187	1612	466	1480	1045	283	1901	943	117	898	757	1544	1217	244	285	162	847
hsa-miR-545-5p	0	0	0	0	2	0	0	0	0	2	1	0	1	2	2	0	3	2	0	4	3	0	0	1	0	3	2	4	1	1	2	3	2	1	0	1	1	0	3	1	0	0	1	1	2	1	1	2	3
hsa-miR-6764-5p	0	0	0	0	0	0	0	0	0	0	0	2	0	0	0	0	0	0	0	0	0	1	0	0	0	1	0	0	1	1	1	1	3	0	1	0	0	0	1	0	0	2	0	4	3	1	0	2	0
hsa-miR-6763-3p	0	0	0	0	0	0	0	0	0	0	0	0	0	0	0	0	0	0	0	0	0	0	0	0	0	0	0	0	0	0	0	0	0	0	0	0	0	0	0	0	0	0	0	0	0	0	0	0	0
hsa-miR-6764-3p	0	0	0	0	0	0	0	0	0	0	0	0	0	0	0	0	1	0	0	0	0	0	0	0	0	0	0	1	0	0	0	0	0	0	0	2	0	0	0	0	0	0	0	0	1	0	0	0	0
hsa-miR-6756-3p	0	0	0	0	0	0	1	0	0	0	0	0	0	0	0	0	0	0	0	0	1	0	0	0	0	0	0	0	1	0	0	0	0	0	0	0	0	0	0	0	0	0	0	0	0	0	0	0	0
hsa-miR-6757-3p	0	0	0	0	1	0	0	0	0	0	0	0	0	0	0	0	1	0	0	0	0	0	1	0	0	0	0	0	0	0	0	0	0	0	0	0	0	0	0	0	0	0	0	0	0	0	0	0	0
hsa-miR-6757-5p	0	0	0	0	0	0	0	0	0	0	0	0	0	0	0	0	1	0	0	0	0	0	0	0	0	0	0	0	0	0	0	0	0	0	0	0	0	0	0	0	0	0	0	0	0	0	0	0	0
hsa-miR-6755-3p	0	0	1	0	0	0	0	0	0	0	0	0	0	0	0	0	0	0	0	0	0	0	0	0	0	0	0	0	0	0	0	0	0	0	0	0	0	0	0	0	0	0	0	0	0	0	0	0	0
hsa-miR-6755-5p	4	1	0	1	1	2	0	3	1	2	0	1	3	2	6	2	1	11	2	1	4	1	2	2	3	5	2	1	3	6	6	2	2	1	3	3	0	3	5	1	0	1	2	8	14	4	1	5	5
hsa-miR-4425	0	0	0	0	0	0	0	0	0	0	0	0	0	0	0	1	0	1	0	0	0	1	0	0	1	0	0	0	0	0	2	0	1	0	2	0	0	0	0	0	0	0	0	1	0	0	0	1	1
hsa-miR-4426	0	0	0	0	0	0	0	0	0	0	0	0	0	0	0	0	0	0	0	0	0	0	0	0	0	0	0	1	0	0	0	0	0	0	0	0	0	0	0	0	0	0	0	0	0	0	0	0	0
hsa-miR-4427	0	0	0	0	0	0	0	0	0	0	0	0	0	0	0	0	0	0	0	0	0	0	0	0	0	1	0	0	0	0	0	0	0	0	0	0	0	0	0	0	0	0	0	0	0	0	0	0	0
hsa-miR-4429	0	0	0	0	0	0	0	0	0	0	0	0	0	0	0	0	0	0	0	0	0	0	0	0	0	0	0	0	0	0	0	0	0	0	0	0	0	0	0	0	0	0	0	0	0	0	0	0	0
hsa-miR-4431	0	0	0	0	0	0	0	0	0	1	0	0	0	0	0	0	0	0	0	0	0	0	0	1	0	0	0	0	0	0	2	0	0	0	0	0	1	0	0	0	0	0	0	0	0	0	0	0	0
hsa-miR-4432	0	0	0	0	0	0	0	0	0	0	0	0	1	0	0	0	0	0	0	0	0	0	0	0	0	0	0	0	0	0	0	0	0	0	0	0	0	0	0	0	0	0	0	0	0	0	0	0	0
hsa-miR-4433a-3p	0	0	0	0	0	0	0	0	0	0	0	0	0	0	0	0	0	2	1	0	0	0	0	0	0	0	0	0	0	0	0	0	0	0	0	0	1	0	2	0	0	0	0	0	1	0	0	0	0
hsa-miR-92b-5p	1	3	0	1	1	3	0	2	5	2	0	1	0	0	1	2	1	18	5	1	1	0	1	0	2	1	1	2	1	6	1	2	4	2	4	3	0	1	2	3	1	1	0	3	0	1	1	18	0
hsa-miR-556-3p	0	1	0	1	2	1	0	0	1	1	2	1	0	1	0	0	0	1	2	6	0	1	0	2	0	1	1	0	2	4	0	0	0	1	0	1	0	1	4	0	0	1	1	0	2	1	0	2	2
hsa-miR-551b-5p	0	0	1	0	0	0	0	0	0	0	0	0	0	0	0	0	0	0	0	0	0	0	0	0	0	0	0	0	0	0	0	1	0	1	0	0	0	0	0	0	0	0	2	0	0	0	0	0	0
hsa-miR-6758-3p	0	0	0	0	0	0	0	0	0	0	0	0	0	0	0	1	0	0	0	0	1	0	0	0	0	1	0	1	0	0	0	0	0	0	0	0	0	0	0	0	0	0	0	0	0	0	0	0	0
hsa-miR-576-3p	0	0	0	0	0	0	0	0	0	0	0	0	0	0	0	0	0	0	0	0	0	0	0	0	0	0	0	0	0	0	0	0	0	0	0	0	0	0	0	0	0	0	0	0	0	0	0	0	0
hsa-miR-582-3p	1433	1080	800	888	1376	486	962	701	151	1221	629	1456	1231	2763	571	639	1651	402	879	709	221	625	482	905	353	2036	1132	441	854	1167	1160	3892	1208	1119	450	602	760	1461	1819	540	182	1375	653	598	1403	90	452	719	1235
hsa-miR-6758-5p	0	0	0	0	0	0	0	0	0	0	0	0	0	0	0	0	0	0	0	0	1	0	0	0	0	0	0	0	0	0	0	0	0	0	0	0	0	0	0	0	0	0	0	0	0	0	0	0	0
hsa-miR-548b-5p	0	0	0	0	0	0	0	0	0	0	0	0	0	0	0	0	1	0	0	0	0	0	0	0	0	0	0	0	0	0	0	0	0	0	0	0	0	0	0	0	0	0	0	0	0	0	0	0	0
hsa-miR-6759-3p	0	0	0	0	0	0	0	0	0	0	0	0	0	0	0	0	0	0	0	0	0	0	0	0	0	0	0	0	0	0	0	0	0	0	0	0	0	0	0	0	0	0	0	1	0	0	0	0	0
hsa-miR-589-5p	321	166	95	214	154	187	130	228	311	133	87	164	178	170	111	89	347	512	385	174	127	263	160	154	198	340	236	222	265	310	194	181	311	146	181	203	168	286	416	146	30	470	94	370	317	143	125	297	310
hsa-miR-6759-5p	0	0	0	0	0	0	0	0	0	0	0	0	0	0	0	0	0	0	0	0	0	0	0	0	0	0	0	0	0	0	0	0	0	0	0	0	0	0	0	0	0	0	0	0	0	0	0	0	0
hsa-miR-193b-5p	21	4	4	16	7	8	10	6	6	4	12	31	26	18	52	16	20	189	15	9	6	27	10	10	29	25	12	66	34	25	86	33	38	24	23	11	39	28	45	37	25	33	11	101	51	26	18	24	61
hsa-miR-6751-5p	0	0	0	0	0	0	0	0	0	1	0	0	0	0	0	0	0	0	1	0	0	0	0	0	1	0	0	0	0	1	0	0	0	0	0	0	0	0	0	0	0	0	0	0	1	0	0	0	1
hsa-miR-329-5p	0	0	0	1	1	0	0	0	0	0	0	0	0	0	0	0	0	0	0	1	0	0	0	0	0	0	0	0	0	0	0	0	0	0	0	0	0	0	0	0	0	0	0	0	0	0	0	0	1
hsa-miR-497-3p	4	1	2	6	4	0	2	4	2	3	2	1	1	0	1	1	5	4	0	5	3	3	0	3	5	4	2	1	2	0	2	2	0	2	0	0	2	4	1	0	1	0	2	2	3	0	1	4	0
hsa-miR-433-5p	0	0	0	2	0	0	0	0	0	0	0	1	0	0	0	1	1	0	0	0	1	1	0	0	0	1	0	0	1	0	0	0	0	0	0	0	1	1	0	0	0	0	0	1	0	0	0	1	0
hsa-miR-6750-3p	0	0	0	0	0	0	0	0	0	0	0	0	0	0	0	0	0	0	1	0	1	0	0	0	0	0	0	0	0	0	0	0	1	0	0	0	0	1	1	0	0	0	0	0	0	0	0	0	0
hsa-miR-412-5p	4	47	14	20	9	15	2	9	0	15	1	6	32	21	16	40	122	16	0	17	20	53	2	47	3	5	6	5	43	43	21	29	2	12	7	26	49	10	30	30	5	32	18	120	56	7	8	143	133
hsa-miR-6751-3p	0	0	0	0	0	0	0	0	0	0	0	0	0	0	1	0	0	0	0	0	0	0	0	0	0	0	0	0	0	0	0	0	0	0	0	0	0	0	0	0	0	0	0	0	0	0	0	0	0
hsa-miR-6750-5p	0	0	0	0	0	0	0	0	0	0	0	0	0	0	0	1	0	0	0	0	0	0	0	0	0	0	0	0	0	0	0	0	0	1	0	1	0	0	0	0	0	0	0	0	0	0	0	0	0
hsa-miR-378f	0	0	0	0	0	0	0	0	0	1	0	0	0	0	0	0	0	0	0	0	0	1	0	0	0	0	0	0	0	0	0	0	0	0	0	0	1	0	0	1	0	0	0	0	0	0	0	0	0
hsa-miR-4420	0	0	0	0	0	0	0	0	0	0	0	0	0	0	0	0	0	0	0	0	1	0	0	0	0	0	0	0	0	0	0	0	0	0	0	0	0	0	0	0	0	1	0	0	0	1	0	0	0
hsa-miR-4421	0	0	1	0	0	0	0	0	0	0	0	0	0	0	0	0	0	0	1	0	0	0	0	0	0	0	0	0	0	0	0	0	0	0	1	0	0	0	0	0	0	0	0	0	0	0	0	1	1
hsa-miR-4422	0	0	0	1	0	0	0	0	0	0	0	0	0	0	0	0	0	0	0	0	0	0	0	0	0	0	0	0	0	0	0	0	0	0	0	0	0	0	0	0	0	0	0	0	0	1	0	0	0
hsa-miR-4423-3p	0	0	0	0	0	0	0	0	0	0	0	0	0	0	0	0	0	0	0	0	2	0	0	0	0	0	0	1	0	0	0	0	0	0	0	0	0	1	0	0	0	0	0	0	0	0	0	0	0
hsa-miR-378g	0	0	0	0	0	0	0	0	0	0	0	0	0	0	0	0	0	0	0	0	0	0	0	0	0	0	0	0	0	1	0	0	0	0	0	0	0	0	0	0	0	0	0	0	0	0	0	0	0
hsa-miR-548ac	0	0	0	0	0	0	0	0	0	0	0	0	0	0	0	0	0	0	0	0	0	0	0	0	0	0	0	0	0	0	0	0	0	0	0	0	0	0	0	0	0	0	0	0	0	0	0	0	0
hsa-miR-4424	0	0	0	0	0	0	0	0	0	0	0	0	0	0	0	0	0	0	0	0	0	0	0	0	0	0	0	0	0	0	0	0	1	0	0	0	0	0	0	0	0	0	0	0	0	0	0	0	0
hsa-miR-6754-3p	0	0	0	0	0	1	1	0	0	1	0	0	0	0	0	1	0	0	0	0	0	0	0	0	0	0	0	0	0	0	0	0	0	0	0	1	0	1	1	0	0	0	0	0	1	0	0	0	0
hsa-miR-483-5p	3	2	0	1	0	0	0	4	0	0	1	0	0	1	10	8	9	8	5	2	2	7	1	15	2	4	4	2	4	5	3	41	2	8	1	3	5	2	10	2	0	7	2	27	5	2	5	11	6
hsa-miR-486-3p	1	2	1	1	2	6	1	0	1	2	3	1	2	1	0	3	1	6	9	0	1	0	1	0	1	1	6	3	1	3	2	0	3	1	1	5	4	2	1	0	0	3	0	7	1	4	0	2	4
hsa-miR-487a-5p	2	6	0	3	2	3	3	7	2	1	1	1	1	0	2	3	6	1	0	1	2	4	1	2	3	0	5	4	7	4	0	1	0	1	3	0	3	7	5	0	0	2	0	12	3	1	1	4	6
hsa-miR-488-3p	1	2	0	0	1	0	0	2	0	0	1	1	0	0	0	0	5	0	0	6	1	2	0	0	0	0	2	1	1	0	0	0	0	0	2	0	0	1	0	0	0	0	0	1	5	0	0	7	0
hsa-miR-6753-5p	0	0	0	0	0	0	0	0	0	0	0	0	0	0	0	0	0	0	0	0	1	0	0	0	0	0	0	0	0	0	0	0	0	0	0	0	0	0	0	0	0	0	0	0	0	0	0	0	0
hsa-miR-410-5p	0	0	0	0	0	0	0	2	0	0	0	1	0	1	0	0	4	0	0	0	1	1	0	0	0	1	0	0	1	1	0	0	0	0	0	0	0	1	1	0	0	0	0	2	2	0	0	1	1
hsa-miR-490-5p	3	0	0	7	1	0	1	6	0	0	0	0	0	0	0	0	2	0	0	0	0	0	0	0	0	2	0	0	0	0	0	0	0	0	0	0	0	0	0	0	0	0	0	0	3	0	0	2	0
hsa-miR-6752-3p	0	0	0	0	0	0	0	0	0	0	0	0	0	0	0	0	0	0	0	0	0	0	0	0	0	0	0	0	0	0	0	0	0	0	0	0	0	0	0	0	0	0	0	0	0	0	0	0	0
hsa-miR-491-3p	5	0	0	0	1	0	3	4	1	0	1	3	3	3	1	1	6	1	1	0	2	1	1	2	2	0	7	1	1	1	0	1	2	0	5	1	1	3	0	0	0	2	1	1	10	0	1	2	3
hsa-miR-6754-5p	0	1	0	0	0	0	0	0	0	0	0	0	0	0	0	0	0	0	0	0	0	0	0	0	1	0	0	0	1	1	0	0	1	0	0	0	0	0	0	0	0	0	0	0	4	0	0	0	0
hsa-miR-146b-3p	121	166	47	107	83	252	143	242	101	197	59	367	118	83	122	144	267	640	563	344	58	96	161	252	586	325	684	480	198	278	809	272	262	233	319	90	481	583	267	170	209	354	256	671	552	157	432	658	367
hsa-miR-6753-3p	0	0	0	0	0	0	0	0	0	0	0	0	0	0	0	0	0	0	0	0	0	0	0	0	0	0	0	0	0	0	0	0	0	0	0	1	0	0	1	0	0	0	0	0	1	1	0	0	0
hsa-miR-508-5p	1	1	0	0	0	1	0	0	0	0	0	1	0	1	0	0	0	0	0	0	1	3	1	24	0	0	2	0	0	0	0	0	0	0	1	0	1	0	0	0	1	0	1	0	0	0	0	1	0
hsa-miR-509-5p	0	0	0	0	0	0	0	0	0	0	0	0	0	0	0	0	0	0	0	0	0	0	0	0	0	0	0	0	0	0	0	0	0	0	0	0	0	0	0	0	1	0	0	0	0	0	0	0	0
hsa-miR-378d	4	6	4	16	9	14	2	1	9	9	2	10	6	0	2	1	7	0	0	1	1	1	1	2	0	7	1	6	4	1	2	2	5	0	4	1	0	4	0	1	0	4	0	9	2	1	1	29	0
hsa-miR-548ab	0	0	0	0	0	0	0	0	0	0	0	0	0	0	0	0	0	0	0	0	0	0	0	0	0	0	0	0	0	0	0	0	0	0	0	0	0	0	0	0	0	0	0	0	0	0	0	0	1
hsa-miR-516a-5p	0	0	0	0	0	2	0	0	1	0	1	0	0	1	2	1	22	0	7	0	0	0	5	1	4	1	1	1	5	4	25	3	3	0	0	3	0	1	2	9	10	1	1	4	24	1	0	10	6
hsa-miR-499a-3p	0	0	0	0	0	0	0	0	0	0	0	0	0	0	0	0	1	1	0	3	0	0	0	0	0	1	0	0	0	0	0	1	0	0	0	0	0	0	0	0	1	0	0	1	0	0	0	2	0
hsa-miR-500a-5p	25	52	43	38	71	35	36	27	36	42	51	5	10	9	24	16	38	35	28	23	5	6	6	18	20	28	45	7	25	6	25	19	16	5	26	18	27	31	44	35	20	20	9	42	41	19	27	35	19
hsa-miR-501-3p	86	219	92	59	155	123	91	158	93	126	63	73	100	131	184	45	148	59	123	120	66	97	101	241	101	118	297	99	157	74	159	138	75	59	72	120	99	196	289	100	108	132	82	116	318	71	120	150	126
hsa-miR-502-3p	26	55	35	45	114	39	25	31	55	49	53	24	25	23	21	14	52	37	27	16	16	12	19	33	12	31	40	27	36	15	33	15	28	18	28	16	17	38	46	26	16	33	14	76	63	8	10	74	36
hsa-miR-505-5p	29	20	23	24	13	19	9	20	16	12	11	9	17	16	20	2	31	10	38	22	32	12	11	11	15	53	40	22	21	14	20	18	16	21	15	18	16	25	41	10	5	16	40	24	45	8	17	18	34
hsa-miR-513a-3p	0	0	0	0	0	0	0	0	0	0	0	1	0	0	0	0	0	0	0	0	0	0	0	0	0	0	0	0	0	0	0	0	0	0	0	0	0	0	0	0	0	0	0	0	0	0	0	0	0
hsa-miR-3682-3p	0	3	0	2	0	11	1	1	0	1	0	3	1	17	6	6	6	4	7	4	3	13	4	1	1	18	3	2	2	6	0	5	13	4	3	3	0	3	22	3	2	6	1	4	7	1	2	5	4
hsa-miR-3684	0	0	0	0	0	0	1	0	1	0	0	1	1	1	0	0	1	1	0	1	0	1	4	0	3	1	0	0	2	0	2	0	1	1	4	0	0	1	4	0	0	1	2	2	0	1	1	0	1
hsa-miR-3685	0	0	0	0	0	0	0	0	0	0	0	1	1	0	0	0	0	0	0	0	0	0	0	0	0	0	0	0	0	0	0	0	0	0	1	0	0	0	0	0	0	0	0	0	0	0	0	0	0
hsa-miR-3688-3p	0	0	0	0	0	0	0	0	0	0	0	0	0	0	0	0	1	0	0	0	0	1	0	1	0	0	0	0	0	0	1	0	0	0	0	1	2	0	0	0	0	1	0	0	0	0	0	0	0
hsa-miR-3689a-5p	0	0	0	0	0	0	0	0	0	0	0	0	0	1	0	0	0	0	0	0	0	0	0	0	0	0	0	0	0	0	0	0	0	0	0	0	0	0	0	0	0	0	1	0	2	0	0	0	0
hsa-miR-3690	0	3	0	0	1	0	0	0	0	0	0	0	1	0	1	0	0	8	8	1	2	1	0	2	3	0	3	10	1	1	2	3	4	1	0	0	1	4	2	7	1	0	1	11	6	2	3	8	18
hsa-miR-3195	0	0	0	0	0	0	0	0	0	0	0	0	0	0	0	0	0	0	0	0	0	0	0	0	0	1	0	0	0	0	0	0	0	0	1	0	0	0	0	0	0	0	0	0	1	0	0	0	1
hsa-miR-3193	2	0	1	0	2	2	0	1	2	1	0	1	1	2	0	0	9	0	3	2	0	0	0	1	1	3	2	4	1	0	3	1	1	1	2	2	0	0	0	0	0	3	0	5	3	0	0	0	1
hsa-miR-3194-5p	0	0	1	0	0	1	2	0	0	0	0	0	0	0	0	0	1	2	1	0	0	1	0	0	0	0	1	1	0	2	3	1	0	0	1	0	0	0	0	1	1	0	0	2	1	1	0	0	1
hsa-miR-3191-3p	0	2	0	0	0	0	0	0	0	0	1	1	1	1	1	0	2	1	0	1	1	1	0	1	1	0	2	1	2	0	0	0	0	0	0	0	0	1	1	0	1	1	2	3	0	0	0	1	1
hsa-miR-3192-5p	0	1	0	1	0	0	1	1	0	0	0	0	0	0	0	0	0	0	0	0	0	0	0	0	0	0	0	0	0	0	0	0	0	0	0	0	0	0	0	0	1	0	0	0	0	0	0	0	0
hsa-miR-3190-5p	1	0	0	1	1	0	0	0	1	0	0	0	0	0	0	0	1	1	1	1	0	0	0	0	0	0	0	0	1	0	0	0	0	0	0	0	0	0	1	1	0	2	0	1	1	0	0	0	1
hsa-miR-3189-3p	0	0	0	0	0	1	0	0	1	0	0	0	0	0	0	0	0	0	0	0	0	0	0	0	0	0	0	0	0	0	0	0	0	0	0	0	0	0	0	0	0	1	0	0	0	0	0	0	0
hsa-miR-320e	1	0	0	1	0	0	0	0	2	0	0	0	0	0	0	0	0	0	0	0	0	0	0	0	0	0	0	0	0	2	0	0	1	0	0	0	0	0	0	0	0	0	0	0	0	0	0	0	0
hsa-miR-3188	0	1	0	0	0	1	0	0	0	1	0	1	0	0	1	0	0	1	1	0	2	0	1	0	0	3	1	0	0	0	0	0	0	0	0	0	0	0	1	0	3	0	0	0	0	0	0	0	1
hsa-miR-3677-3p	8	9	4	6	0	9	2	4	3	3	0	10	6	12	8	6	27	6	36	4	3	13	27	4	6	22	10	5	5	19	10	7	40	9	3	11	6	20	45	12	2	22	8	5	34	6	3	10	21
hsa-miR-3678-5p	1	0	0	0	0	1	1	2	1	0	1	2	3	1	0	0	0	0	1	2	0	1	1	0	2	1	0	0	4	0	1	0	0	1	0	4	1	2	0	0	0	4	0	2	0	1	0	0	0
hsa-miR-3678-3p	0	0	0	1	0	0	1	1	0	0	0	0	0	1	0	0	0	0	0	0	0	0	0	0	1	0	1	0	0	1	0	1	0	0	0	1	0	1	0	1	0	0	0	1	0	0	1	0	0
hsa-miR-3679-5p	0	1	0	0	1	0	0	0	3	0	1	1	0	0	1	0	1	4	0	0	0	0	0	0	0	0	2	0	0	0	0	0	0	0	1	0	0	2	0	0	0	0	0	0	0	0	0	1	0
hsa-miR-3679-3p	0	0	0	0	0	0	1	0	0	0	0	0	0	0	0	0	0	0	0	0	0	0	0	0	0	1	0	0	0	0	1	1	0	1	0	0	0	1	0	0	0	0	0	0	0	0	0	1	0
hsa-miR-3680-5p	0	0	0	0	0	0	0	0	0	0	0	0	0	0	0	0	0	1	0	0	1	0	0	1	0	1	0	0	1	1	0	0	4	0	0	0	0	0	1	0	1	0	0	0	1	1	0	0	0
hsa-miR-3680-3p	1	1	0	0	0	0	0	1	1	0	1	0	2	2	0	0	0	4	1	3	1	2	1	2	0	4	1	1	0	1	5	0	2	2	1	2	2	0	8	0	1	1	1	0	7	1	0	0	1
hsa-miR-3681-5p	0	0	0	0	0	0	0	0	0	0	0	0	1	0	0	0	0	0	0	1	0	1	0	0	0	0	0	0	0	0	0	0	0	0	0	0	0	0	0	0	0	0	0	0	0	0	0	0	1
hsa-miR-3681-3p	0	0	0	0	0	0	0	0	0	0	0	0	0	0	0	0	0	0	0	0	0	0	0	0	0	0	0	0	0	0	0	0	0	0	0	0	0	0	0	0	0	0	0	0	0	0	0	0	0
hsa-miR-514b-3p	0	0	0	0	0	0	0	0	0	0	0	0	0	0	0	0	0	0	0	0	0	0	0	0	0	0	0	0	0	0	0	0	0	0	0	0	0	0	0	0	0	0	0	0	0	0	0	0	0
hsa-miR-3202	0	0	1	0	0	0	0	0	0	0	0	0	0	0	0	0	0	0	0	0	0	0	0	0	0	0	0	0	0	0	0	0	0	0	0	0	0	0	0	0	0	0	0	1	0	0	0	0	0
hsa-miR-514b-5p	0	0	0	0	0	3	0	0	0	0	0	0	0	0	0	0	1	0	0	0	0	0	0	10	0	0	0	0	0	0	0	0	0	0	0	0	1	0	0	0	0	0	0	0	0	0	0	0	0
hsa-miR-3199	6	3	1	7	0	4	2	6	0	0	0	6	9	0	2	6	5	6	5	1	0	1	0	6	3	2	2	2	5	4	6	5	18	3	2	3	4	2	7	3	3	2	2	8	15	2	0	14	2
hsa-miR-3200-3p	12	0	7	1	8	7	2	10	24	5	4	2	0	3	6	3	6	8	27	11	10	30	7	22	2	15	4	1	12	7	4	5	7	6	8	6	1	2	34	1	3	17	2	3	139	9	1	13	15
hsa-miR-3197	0	0	0	0	0	0	0	0	1	0	0	0	0	0	0	0	0	0	0	0	0	0	0	0	0	0	0	0	0	0	0	0	0	0	0	0	0	0	1	0	0	0	0	0	0	0	0	0	0
hsa-miR-3198	0	0	0	0	0	0	0	0	0	0	0	0	0	0	0	1	0	0	0	1	0	0	0	1	0	1	0	0	1	0	0	1	1	0	0	0	0	1	2	0	2	0	0	0	0	0	0	0	0
hsa-miR-3196	0	0	0	0	0	0	0	0	0	0	0	0	0	0	0	0	0	0	2	0	0	0	0	0	0	1	0	0	4	0	0	0	0	0	0	0	0	0	0	1	1	0	0	0	0	0	0	0	0
hsa-miR-548x-3p	0	0	0	0	0	0	0	0	0	0	0	0	0	0	0	0	0	0	0	2	0	2	0	0	0	11	0	0	0	0	6	0	0	0	2	0	0	0	0	0	0	0	0	0	0	0	0	0	2
hsa-miR-5088-3p	0	0	0	0	0	0	0	0	0	0	0	0	0	0	0	0	0	0	1	0	0	0	0	0	0	0	1	0	0	0	0	0	0	0	0	1	0	0	0	0	0	0	0	0	2	0	0	0	0
hsa-miR-3178	0	0	0	0	0	0	0	0	0	0	1	0	0	0	0	0	0	0	0	0	0	0	0	0	0	0	0	0	0	0	1	0	0	1	1	0	0	0	0	0	0	0	0	0	0	0	0	0	0
hsa-miR-3176	0	1	0	0	0	0	0	0	1	0	0	0	1	0	1	0	2	1	1	0	2	0	3	1	3	3	2	1	0	0	3	1	4	0	1	1	0	1	1	0	0	1	2	0	3	0	0	0	5
hsa-miR-3177-3p	0	0	0	0	0	0	0	1	0	0	0	0	0	0	1	1	0	0	0	0	0	0	0	0	3	0	0	0	1	0	1	0	0	0	0	0	0	0	2	0	0	0	0	1	0	0	0	0	0
hsa-miR-3174	0	1	0	0	0	1	0	0	1	0	0	1	0	1	0	0	0	0	2	2	0	0	0	0	0	2	0	1	0	0	0	1	3	0	0	0	0	1	1	0	0	0	0	1	1	0	0	0	1
hsa-miR-3175	0	0	0	0	0	0	0	0	0	0	0	0	0	0	0	0	0	0	0	0	0	0	0	0	1	0	0	0	0	0	0	0	0	0	0	0	0	0	0	0	0	0	0	0	0	0	0	0	0
hsa-miR-323b-3p	0	12	0	1	4	3	1	3	3	3	1	4	1	3	3	9	4	1	2	2	1	12	2	1	3	9	5	34	8	6	6	5	8	1	2	8	4	3	5	3	3	10	1	31	43	1	3	9	14
hsa-miR-1343-5p	0	0	0	0	0	0	0	0	0	0	0	0	0	0	0	0	0	0	0	0	0	0	0	0	0	0	0	0	0	0	0	0	0	0	0	0	0	0	0	0	0	0	0	0	0	0	0	0	0
hsa-miR-4753-5p	0	0	0	0	0	1	0	1	0	0	0	0	0	0	0	0	0	0	0	0	1	0	1	0	0	0	1	0	0	0	0	0	0	0	0	0	0	0	0	0	0	0	0	0	0	0	0	4	0
hsa-miR-4753-3p	0	0	0	0	0	0	0	0	0	0	0	0	0	0	1	0	0	0	0	0	0	0	0	0	0	0	0	1	0	0	0	0	0	1	0	0	0	0	0	0	0	0	0	0	0	0	0	0	1
hsa-miR-371b-5p	0	0	0	0	0	0	0	0	0	0	0	0	0	0	0	0	0	1	0	0	0	0	0	0	0	0	0	0	1	0	0	0	0	0	0	0	0	1	0	1	0	0	1	0	0	0	0	2	1
hsa-miR-3928-5p	0	0	0	1	0	0	0	0	0	0	0	0	0	1	0	0	0	0	1	0	0	0	0	0	0	0	0	0	0	0	0	0	0	0	0	0	0	0	1	0	0	0	0	1	0	1	0	0	0
hsa-miR-371b-3p	0	0	0	0	0	0	0	0	0	0	0	0	0	0	0	0	0	0	0	0	0	0	0	0	0	0	0	0	0	0	0	0	0	0	0	0	0	1	0	0	0	0	0	1	0	0	0	0	0
hsa-miR-3912-5p	0	0	0	2	1	0	0	2	1	0	0	0	1	0	0	0	0	0	0	0	1	0	0	0	2	0	0	1	0	1	0	0	2	0	2	0	0	0	0	0	0	0	0	0	3	0	0	1	0
hsa-miR-4754	0	0	0	0	3	0	0	0	0	0	0	0	0	0	0	0	0	0	0	0	0	2	0	1	0	3	1	1	0	2	0	0	4	0	0	0	0	1	1	0	0	0	0	1	0	1	0	0	0
hsa-miR-4755-5p	0	0	0	0	0	1	0	0	0	0	0	0	0	0	0	0	0	0	0	0	0	0	0	1	0	0	1	0	0	0	1	0	0	1	0	0	0	0	3	0	0	0	1	0	1	0	0	1	0
hsa-miR-4755-3p	1	0	0	0	0	2	0	0	0	0	0	0	1	0	0	0	0	3	1	0	0	0	0	0	0	0	1	0	0	2	0	0	1	0	0	0	0	0	1	0	0	1	1	0	0	0	0	0	1
hsa-miR-499b-5p	0	0	0	0	0	0	0	0	0	0	0	0	0	0	0	0	0	0	0	0	0	0	0	0	0	0	0	0	1	0	0	0	0	0	0	0	0	0	0	0	0	0	0	0	0	0	0	0	0
hsa-miR-500b-3p	3	4	1	2	3	7	1	6	7	5	2	1	2	6	5	3	3	3	4	1	3	1	0	5	0	0	4	4	3	2	6	2	5	3	1	1	3	10	5	2	5	7	2	3	13	1	1	6	2
hsa-miR-499b-3p	0	0	0	0	0	0	0	0	0	0	0	0	0	0	0	0	0	0	2	0	0	0	0	0	0	0	0	0	0	0	0	0	0	1	0	0	0	0	0	0	0	1	0	0	0	0	0	0	1
hsa-miR-4756-5p	0	0	0	0	0	0	0	0	0	0	0	0	0	0	0	0	0	0	0	0	0	0	0	0	0	0	0	0	0	0	0	0	0	0	0	0	0	0	0	0	0	0	0	0	0	0	0	0	0
hsa-miR-3186-3p	0	0	0	0	1	0	0	0	0	0	0	0	0	0	0	0	0	0	0	0	0	0	0	0	0	0	0	0	0	0	0	0	0	0	0	0	0	0	0	0	0	0	0	0	0	0	0	0	0
hsa-miR-3187-3p	0	0	0	0	0	0	0	0	4	0	0	0	0	0	3	2	0	0	0	0	0	0	4	0	0	0	1	1	2	0	1	0	2	0	2	0	0	1	2	1	0	2	0	3	5	0	0	0	1
hsa-miR-3065-5p	8	27	13	9	20	1	9	4	12	21	16	10	10	6	13	14	2	54	1	11	7	8	51	13	12	8	7	1	202	56	24	13	4	21	29	3	3	9	9	5	0	3	3	87	39	0	6	2	5
hsa-miR-3186-5p	0	0	0	0	2	0	0	0	0	0	0	0	0	0	0	0	0	0	0	0	0	0	0	0	0	0	0	0	0	0	0	0	0	0	0	0	0	0	0	0	0	0	0	0	0	0	0	0	0
hsa-miR-3182	0	0	0	0	0	0	0	0	0	0	0	0	0	0	0	0	0	0	0	0	0	0	0	0	0	0	0	1	0	0	0	0	0	0	0	0	0	0	0	0	0	0	0	0	0	0	0	0	0
hsa-miR-3183	0	0	0	0	0	1	0	0	0	0	0	0	0	0	0	0	0	0	0	1	0	0	0	0	0	0	0	0	0	0	0	1	0	1	0	0	0	0	0	0	0	0	0	1	2	1	0	0	2
hsa-miR-548w	0	0	0	0	0	0	0	0	0	0	1	0	0	0	0	0	0	0	0	0	0	0	0	0	0	0	0	0	0	0	0	0	0	0	0	0	0	0	0	0	0	0	0	0	0	0	0	0	0
hsa-miR-3181	0	0	0	0	0	0	0	0	0	0	0	0	0	0	0	0	0	0	0	0	0	0	0	0	0	0	0	1	0	0	0	0	0	0	0	0	0	1	0	0	0	0	0	0	0	0	0	0	0
hsa-miR-3192-3p	0	0	0	0	0	0	0	0	0	0	0	0	0	0	0	0	0	0	0	0	0	0	0	0	0	1	0	0	0	0	0	0	0	0	0	0	0	0	0	0	0	0	0	0	0	0	0	0	0
hsa-miR-4746-5p	9	8	0	0	1	11	6	5	5	1	2	4	7	15	17	16	10	11	35	39	6	18	27	15	12	14	12	23	15	30	15	12	76	44	7	20	4	15	14	9	13	16	38	6	33	11	12	14	44
hsa-miR-4746-3p	0	0	0	0	0	0	0	0	0	0	0	0	0	0	0	0	0	0	0	0	0	0	0	0	0	0	0	0	0	0	0	0	0	0	0	0	0	0	0	0	0	0	0	0	0	0	0	0	0
hsa-miR-4747-5p	0	0	0	0	0	0	0	0	0	0	0	0	0	0	0	0	0	0	0	0	0	0	0	0	0	1	0	0	0	0	0	0	0	0	0	0	0	0	0	0	0	0	0	0	0	0	0	0	0
hsa-miR-4747-3p	0	0	0	0	0	0	0	0	0	0	0	0	0	0	0	0	0	0	0	0	0	0	0	0	0	0	0	0	0	1	0	0	1	0	0	0	0	0	0	0	0	0	0	0	0	0	0	0	0
hsa-miR-4748	0	0	0	0	0	0	0	0	1	0	0	0	0	0	0	0	0	0	0	0	0	0	0	0	0	0	0	0	0	0	0	0	0	0	0	0	0	0	0	0	0	0	0	0	0	1	0	0	0
hsa-miR-4749-5p	0	0	0	0	0	0	0	0	0	0	0	0	0	0	0	0	0	0	0	0	0	0	0	0	0	0	1	0	0	0	0	1	2	0	0	0	0	0	0	0	0	0	1	0	1	0	0	0	0
hsa-miR-4749-3p	0	0	0	0	0	0	0	0	0	0	0	0	0	0	0	0	0	1	0	0	0	0	0	0	0	0	0	0	0	0	0	0	0	0	0	0	0	0	0	0	0	0	0	1	0	0	0	0	0
hsa-miR-4750-5p	0	0	0	0	0	0	0	0	0	0	0	0	0	0	0	0	0	0	0	0	0	0	0	0	0	0	0	0	0	0	0	0	0	0	0	0	0	0	0	0	0	0	0	0	0	0	0	0	0
hsa-miR-4751	0	0	0	0	0	0	0	0	0	0	0	0	0	0	0	0	0	0	0	0	1	1	0	0	0	0	0	0	0	0	0	0	0	0	0	0	0	0	0	0	3	0	0	0	0	0	0	0	0
hsa-miR-4752	0	0	0	1	0	0	0	0	0	0	0	0	1	1	0	0	0	0	0	0	0	0	0	0	0	0	0	0	0	0	1	0	0	0	0	0	0	0	5	0	1	0	0	0	0	0	0	0	0
hsa-miR-3165	0	0	0	0	0	0	0	0	0	0	0	0	0	0	0	0	0	0	0	0	0	0	0	0	0	0	1	0	0	0	0	0	0	0	0	0	0	0	2	0	0	0	0	0	0	0	0	0	0
hsa-miR-3163	0	0	0	0	0	0	0	0	0	0	0	0	1	0	0	0	0	0	0	0	1	0	0	0	0	0	0	0	0	0	0	0	0	0	0	0	0	0	1	0	0	0	0	1	0	0	0	1	0
hsa-miR-3164	1	0	0	0	0	0	0	0	0	0	0	0	0	1	1	1	0	0	0	1	0	0	0	0	0	0	0	0	0	0	0	0	0	1	1	1	0	0	5	0	0	0	0	0	2	0	0	0	0
hsa-miR-1915-5p	0	0	0	0	0	0	0	0	0	1	0	0	0	0	0	0	0	0	1	0	0	0	0	0	0	0	0	0	0	0	0	0	1	0	0	0	0	0	0	0	0	0	0	0	2	0	0	0	0
hsa-miR-3161	0	0	0	0	0	0	0	0	1	1	0	1	0	0	0	0	0	0	1	0	0	3	0	2	0	0	0	0	0	1	0	0	3	0	0	0	0	3	0	0	0	0	0	0	0	0	0	1	0
hsa-miR-1914-3p	0	0	0	0	0	0	0	0	0	0	0	0	0	0	0	1	0	0	0	0	0	0	0	0	0	0	0	0	0	1	0	0	0	0	0	0	0	0	0	0	0	0	0	0	2	0	0	0	0
hsa-miR-3162-5p	0	0	0	0	0	0	0	0	1	0	0	0	0	0	0	0	0	0	0	0	0	0	0	0	0	0	0	0	0	0	1	0	0	0	0	0	0	0	1	0	0	0	0	0	0	0	0	0	0
hsa-miR-3159	0	0	0	0	0	0	0	0	0	0	0	0	0	0	0	0	0	0	0	0	0	0	0	0	0	0	0	0	0	0	0	1	0	0	0	0	0	0	0	0	0	0	0	0	0	0	0	0	0
hsa-miR-1915-3p	0	0	0	0	0	0	0	1	0	0	0	0	0	0	0	0	0	0	1	0	0	0	0	0	0	0	0	0	0	0	0	0	1	0	0	0	0	0	0	0	0	0	0	0	0	0	0	0	0
hsa-miR-3160-3p	0	1	0	0	0	0	0	0	0	0	0	0	0	0	0	0	0	0	0	0	0	0	0	0	0	1	0	0	0	0	0	0	0	1	0	0	0	0	1	0	0	0	0	0	0	0	0	0	1
hsa-miR-3157-5p	1	0	2	0	0	3	1	0	0	0	0	1	2	0	0	0	1	0	0	0	0	0	1	1	2	1	4	0	0	1	0	0	2	0	1	3	0	1	3	1	0	0	0	2	0	0	0	1	2
hsa-miR-3158-3p	0	1	0	0	0	1	0	1	0	0	0	0	2	1	0	2	1	1	3	0	0	0	0	0	0	0	0	1	0	0	0	0	1	2	1	0	0	0	3	0	0	5	1	1	3	0	0	1	2
hsa-miR-3156-5p	0	0	0	0	0	0	0	0	0	0	0	0	0	0	0	0	0	0	0	0	0	0	0	0	0	0	0	0	0	0	1	0	0	0	0	0	0	0	0	0	0	0	0	0	0	0	0	0	0
hsa-miR-6798-3p	0	0	0	1	0	2	0	0	1	0	1	2	2	0	1	0	0	0	2	1	0	4	0	0	0	1	0	2	1	0	1	2	0	0	2	0	0	1	3	0	0	1	0	0	1	0	0	0	1
hsa-miR-4741	0	0	0	0	0	0	1	0	0	0	0	1	0	2	0	0	1	0	0	0	0	1	0	1	2	0	1	0	0	0	0	0	0	1	0	0	0	1	1	0	0	0	1	0	1	0	0	0	0
hsa-miR-6799-3p	0	0	0	0	0	0	0	0	0	0	0	0	0	0	0	0	0	0	0	0	0	0	1	0	0	0	0	0	0	0	0	0	0	0	1	0	0	0	0	0	0	0	0	0	0	0	0	0	0
hsa-miR-6799-5p	0	0	0	0	0	0	0	0	0	0	0	0	0	0	0	0	0	0	0	0	0	0	0	1	0	0	0	0	0	0	0	0	0	0	0	0	0	0	0	0	0	0	0	0	0	0	0	0	0
hsa-miR-4742-5p	0	0	0	0	0	0	0	0	0	0	0	0	0	0	0	0	0	0	0	0	0	0	0	0	0	0	0	0	0	0	0	0	0	0	1	0	0	0	0	0	0	0	0	1	0	0	0	1	0
hsa-miR-4742-3p	8	4	2	0	0	1	1	1	1	0	2	0	1	0	2	1	3	4	3	2	2	3	1	0	0	3	3	1	1	3	1	3	1	1	2	2	4	1	3	1	1	0	2	3	4	1	2	1	2
hsa-miR-6796-3p	0	0	0	0	0	0	0	0	0	0	0	0	0	0	0	0	0	0	0	0	0	0	0	0	0	0	0	0	0	0	0	2	0	0	0	0	0	0	0	0	0	0	0	0	0	0	0	0	1
hsa-miR-4743-5p	0	0	0	1	0	0	0	0	0	0	0	0	1	0	0	0	0	0	1	0	0	0	0	0	0	0	0	1	0	0	0	0	0	0	0	1	0	1	0	0	0	0	0	0	0	0	0	1	0
hsa-miR-6796-5p	0	0	0	0	0	1	0	0	0	0	1	0	0	0	0	0	0	0	0	0	0	0	0	0	0	0	0	0	3	0	0	0	0	0	0	0	0	0	0	0	0	1	0	2	2	0	0	0	0
hsa-miR-6797-3p	0	0	0	0	0	0	0	0	1	0	0	0	1	0	2	0	1	0	2	0	1	0	1	1	0	0	1	0	0	2	1	0	0	0	8	1	1	2	2	0	1	3	1	0	2	1	0	0	0
hsa-miR-4744	0	1	0	0	0	0	0	0	0	0	0	0	0	0	0	0	0	0	0	1	0	0	0	0	1	0	0	0	0	0	0	0	0	0	0	0	0	0	0	0	0	0	0	0	0	0	0	2	0
hsa-miR-6797-5p	0	0	0	0	0	0	0	0	0	0	0	0	0	0	0	0	0	0	1	0	0	0	0	0	0	0	0	0	0	0	0	0	0	0	0	0	0	0	0	0	0	0	0	0	0	0	0	0	0
hsa-miR-122b-5p	0	0	0	0	0	0	0	0	0	0	0	0	0	0	0	0	0	0	0	0	0	0	0	0	0	0	0	1	0	0	0	0	0	0	0	0	0	0	0	0	0	0	0	1	0	0	0	0	0
hsa-miR-122b-3p	0	0	0	0	0	0	0	0	0	0	0	0	0	0	0	0	0	0	0	0	0	0	0	0	0	0	0	0	0	0	0	0	0	0	0	0	0	0	0	0	0	0	0	0	0	0	0	0	0
hsa-miR-4745-5p	0	0	0	0	0	1	0	0	0	0	0	0	0	0	2	0	0	1	0	0	0	1	1	0	0	0	0	0	1	1	1	0	1	1	0	2	1	0	4	0	2	0	1	0	6	2	0	0	2
hsa-miR-4745-3p	0	0	0	0	0	0	0	0	0	0	0	0	0	0	3	0	0	3	1	0	0	0	3	0	1	1	0	0	2	0	1	0	0	0	0	1	0	1	1	0	0	1	0	0	7	1	0	0	0
hsa-miR-6795-3p	0	0	0	0	0	0	0	0	0	0	0	0	0	0	0	0	0	1	0	0	0	0	0	0	0	0	0	0	0	0	0	1	0	1	0	1	0	0	0	0	0	0	0	0	0	0	0	0	0
hsa-miR-6795-5p	0	0	0	0	0	0	0	0	0	1	0	0	0	0	0	0	0	0	0	0	0	0	0	0	0	0	0	1	0	0	0	0	1	0	0	0	1	0	0	0	0	0	0	0	0	0	0	0	0
hsa-miR-3173-3p	0	0	0	0	0	0	0	0	0	0	0	0	0	0	0	0	0	0	0	0	0	0	0	0	0	0	0	0	0	0	0	0	0	0	0	0	0	0	0	1	0	0	1	0	1	0	0	0	1
hsa-miR-1193	0	0	0	0	0	0	0	0	0	0	0	0	2	1	0	1	0	0	0	0	0	0	0	0	0	0	0	0	0	0	0	0	0	0	0	0	0	0	0	0	0	0	0	0	0	0	0	0	0
hsa-miR-3171	0	0	0	1	0	0	0	0	0	0	0	0	0	0	1	0	0	0	0	1	0	0	1	0	0	1	0	0	0	0	0	0	3	0	1	0	0	0	1	0	0	2	0	0	0	0	0	0	0
hsa-miR-3169	0	0	0	0	0	0	0	0	0	0	0	0	0	0	0	0	0	0	0	0	0	0	0	0	1	0	0	0	0	0	1	0	0	0	0	0	0	0	0	0	0	0	0	0	0	0	0	0	0
hsa-miR-3170	0	4	5	0	4	2	0	2	8	6	1	1	1	2	1	2	0	0	11	2	2	3	1	3	4	2	2	4	2	0	4	1	1	4	0	2	1	0	1	1	0	5	6	4	4	3	0	1	5
hsa-miR-3166	0	0	0	0	0	0	0	0	0	0	0	0	1	0	0	0	0	0	0	0	0	0	1	0	0	0	0	0	0	0	1	0	0	0	0	0	0	0	1	0	0	0	0	1	0	0	0	0	0
hsa-miR-1260b	0	0	0	0	0	0	0	0	0	0	0	0	2	0	0	0	1	0	0	0	0	0	0	0	0	0	0	0	0	0	0	0	0	0	1	0	0	2	0	0	0	1	0	0	1	0	0	0	2
hsa-miR-6793-5p	0	0	0	0	0	1	0	0	3	0	1	0	0	0	1	0	0	2	0	1	1	0	2	0	1	2	0	3	4	1	1	0	0	0	0	0	0	1	1	1	3	0	1	2	2	0	1	0	0
hsa-miR-6792-3p	0	0	0	0	0	0	0	0	0	0	0	0	0	0	0	0	0	0	0	0	0	1	0	0	0	1	0	0	0	0	0	0	0	0	0	0	0	1	1	0	0	0	0	0	0	0	0	0	0
hsa-miR-4735-5p	0	0	0	0	0	0	0	0	0	0	0	0	0	0	0	0	0	0	0	1	0	0	0	0	0	0	0	0	0	0	0	0	0	0	0	0	0	1	0	0	0	0	0	1	0	0	0	1	0
hsa-miR-6794-5p	0	0	0	0	0	0	0	0	0	0	0	0	0	0	0	0	0	0	0	1	0	0	0	0	0	0	0	0	0	0	0	0	0	0	0	0	0	0	0	0	0	0	0	0	0	0	0	0	1
hsa-miR-6793-3p	0	0	0	0	0	0	0	0	0	0	0	0	0	0	0	0	1	0	1	0	0	0	0	0	0	0	0	1	0	0	0	0	0	0	0	0	0	0	0	0	0	0	0	1	1	0	0	0	0
hsa-miR-4735-3p	0	0	0	0	0	0	0	0	0	0	0	0	0	0	0	0	0	0	0	0	0	0	0	0	0	0	0	0	0	0	0	0	0	0	0	0	0	0	0	0	0	0	0	0	0	0	0	0	0
hsa-miR-4736	0	0	0	0	0	0	0	0	0	0	0	0	0	0	0	0	0	0	0	0	0	0	0	0	0	0	0	0	0	0	0	0	0	0	0	0	0	2	1	0	0	0	0	0	0	0	0	0	0
hsa-miR-6791-5p	0	0	0	0	0	0	0	0	0	0	0	0	0	0	0	0	0	0	0	0	0	0	0	0	0	0	0	1	0	1	1	0	0	0	0	0	0	0	0	0	0	1	0	0	0	0	0	0	0
hsa-miR-6790-3p	0	0	0	0	0	0	0	0	0	0	0	0	0	0	0	0	0	0	0	0	0	0	0	0	0	0	0	0	0	0	0	0	0	0	0	0	0	0	0	0	0	0	0	0	0	0	0	0	0
hsa-miR-4737	0	0	0	0	0	0	0	0	0	0	0	0	0	0	0	0	0	0	0	0	0	0	0	0	0	0	0	0	0	0	0	0	0	0	0	0	0	0	0	0	0	0	0	0	0	0	0	0	0
hsa-miR-3064-5p	0	1	0	0	0	0	0	0	1	0	0	1	0	0	1	0	3	1	1	0	0	0	0	0	1	0	0	0	0	0	1	0	0	0	1	0	0	0	0	0	0	0	0	0	0	0	0	0	0
hsa-miR-6792-5p	0	0	0	0	0	0	0	0	0	0	0	0	0	0	0	0	0	0	0	0	0	0	0	0	0	0	0	0	0	0	0	0	0	0	0	0	0	0	0	0	0	0	0	0	0	0	0	0	0
hsa-miR-3064-3p	1	1	1	1	1	1	1	1	2	2	0	1	0	1	2	0	5	0	2	1	0	0	1	0	0	3	2	0	0	0	4	2	1	0	0	0	1	1	1	0	0	2	2	1	2	1	3	1	4
hsa-miR-6791-3p	0	0	0	0	0	0	0	0	0	0	0	0	0	0	0	0	0	0	0	0	0	0	0	0	0	0	0	0	0	0	0	0	0	0	0	0	0	0	0	0	0	0	0	0	0	0	0	0	0
hsa-miR-4738-5p	0	0	0	0	0	0	0	0	0	0	0	0	0	0	0	0	0	0	0	0	0	0	0	1	0	2	0	0	0	0	0	0	0	0	0	0	0	0	0	0	0	0	0	0	0	0	0	0	0
hsa-miR-4738-3p	0	0	0	0	0	2	0	0	0	0	0	0	2	0	0	0	0	0	1	0	0	0	0	1	0	0	0	0	0	3	0	0	0	0	0	0	0	1	0	0	0	0	0	0	0	0	0	0	1
hsa-miR-4739	1	0	1	0	0	0	0	0	0	0	0	0	0	0	0	0	0	0	0	0	0	0	0	0	0	0	0	0	0	0	0	1	0	0	0	0	0	0	0	0	0	0	0	0	0	0	0	0	5
hsa-miR-4740-5p	1	0	0	3	0	0	0	3	0	0	0	0	0	1	0	0	1	1	0	0	0	1	0	0	0	0	0	0	0	2	0	0	0	0	0	0	0	1	0	0	0	0	0	0	0	0	0	3	0
hsa-miR-1273c	0	0	0	0	0	0	0	0	0	0	0	0	0	0	0	0	0	0	0	0	0	0	0	0	0	0	0	0	0	0	0	0	0	0	2	0	0	0	0	0	0	0	0	0	0	0	0	0	0
hsa-miR-3146	0	0	0	0	0	1	0	0	0	0	0	0	0	0	0	0	1	0	1	0	0	0	0	0	1	0	0	0	0	0	0	0	0	0	0	0	0	0	0	0	0	0	0	0	1	0	0	0	0
hsa-miR-3144-3p	0	0	0	0	0	0	0	0	2	0	0	3	0	5	3	2	0	0	0	1	0	0	0	0	2	1	0	0	1	0	10	0	0	0	0	3	0	0	0	3	0	3	0	0	0	0	3	0	5
hsa-miR-3145-3p	0	0	0	0	0	2	0	0	0	0	0	0	0	0	0	0	0	0	0	1	0	0	0	1	0	0	1	1	0	0	0	0	0	0	2	0	0	0	1	0	0	1	0	0	0	0	0	1	0
hsa-miR-548u	0	0	0	0	0	0	0	0	0	0	0	0	0	0	0	0	0	0	0	0	0	1	0	0	0	0	0	0	0	0	0	0	0	0	1	0	0	0	0	0	0	0	0	0	0	0	0	0	0
hsa-miR-3144-5p	0	0	0	0	0	0	0	0	0	0	0	0	0	0	0	0	0	0	0	0	0	0	0	0	0	0	0	0	0	0	1	0	0	0	0	0	0	0	0	0	0	0	0	0	0	0	0	0	0
hsa-miR-3142	0	0	0	0	0	0	0	0	0	0	0	0	0	0	0	0	0	0	0	0	0	0	0	0	0	0	0	0	0	0	0	0	0	0	0	0	0	0	0	0	0	0	0	0	0	0	0	0	0
hsa-miR-3143	0	0	0	0	0	0	0	0	0	0	0	0	0	0	2	0	3	0	0	1	1	0	0	0	1	0	2	0	0	0	0	0	0	0	0	0	0	0	2	0	0	0	0	0	0	1	0	0	0
hsa-miR-3141	0	0	0	0	0	0	0	0	0	0	0	0	0	0	0	0	0	0	0	0	0	0	0	0	0	0	0	0	0	0	0	0	0	0	0	0	0	0	0	0	0	0	0	0	0	0	0	0	0
hsa-miR-6789-3p	0	0	0	0	0	0	0	0	0	0	0	0	0	0	0	0	0	0	0	0	0	0	0	0	0	0	0	0	0	0	0	0	0	0	0	0	0	0	0	0	0	0	0	0	0	1	0	0	1
hsa-miR-6789-5p	0	0	0	0	0	0	0	0	0	0	0	0	0	0	1	0	0	0	0	0	0	0	0	0	1	0	0	0	0	0	0	0	0	0	0	0	0	0	0	0	0	0	0	0	0	0	0	0	0
hsa-miR-6787-3p	0	1	0	0	0	0	0	0	0	0	0	0	0	0	0	0	0	0	0	0	0	1	0	0	0	0	0	1	0	0	0	0	0	0	0	0	0	1	0	1	0	0	0	1	0	0	0	0	0
hsa-miR-6787-5p	0	0	0	0	0	0	0	0	0	0	0	0	0	0	0	0	0	0	0	0	0	0	0	0	0	0	0	0	0	0	0	0	0	0	0	0	0	0	0	0	0	0	0	1	0	0	0	0	0
hsa-miR-6788-3p	1	1	0	0	2	5	1	1	0	0	0	3	1	0	0	0	0	0	2	0	0	1	0	0	0	0	0	0	1	0	0	1	0	0	0	0	0	2	0	0	0	0	0	0	2	0	0	0	1
hsa-miR-4728-3p	6	10	7	2	5	35	4	2	12	1	4	1	3	1	2	1	2	3	0	0	0	0	1	3	0	4	3	6	3	2	2	4	4	0	8	1	2	4	4	0	10	0	5	5	71	3	1	2	0
hsa-miR-6788-5p	0	0	0	0	0	1	0	0	0	0	0	0	0	0	0	0	0	0	0	1	0	0	0	0	0	0	0	0	0	0	0	0	0	0	0	0	1	0	0	0	0	0	0	0	0	0	0	0	0
hsa-miR-6785-3p	1	0	0	0	0	0	0	0	1	0	0	0	0	0	0	0	0	0	0	0	0	0	0	0	0	0	0	0	0	0	0	0	0	0	0	0	0	0	0	0	0	0	0	0	0	0	0	0	0
hsa-miR-6785-5p	0	1	0	0	0	0	0	1	0	0	0	0	0	0	1	0	0	0	0	0	0	0	0	0	0	0	0	0	1	0	0	0	0	0	0	0	0	0	0	0	0	0	0	1	1	0	0	0	0
hsa-miR-4730	0	0	0	0	0	0	0	0	0	0	0	0	0	0	0	0	0	0	0	0	0	0	0	0	0	0	0	0	1	0	0	0	0	0	0	0	0	1	0	0	0	0	0	0	0	0	0	0	0
hsa-miR-6786-3p	0	1	0	0	0	0	1	0	0	0	0	0	0	0	0	0	0	0	0	0	0	0	1	0	0	0	0	0	0	0	0	0	0	0	0	0	0	0	2	0	0	0	0	0	1	0	0	0	0
hsa-miR-4731-5p	0	0	0	0	0	0	0	0	0	0	0	0	0	0	0	0	0	0	0	0	0	0	0	0	0	0	0	0	0	0	0	0	0	0	0	0	0	0	0	0	0	0	0	0	0	0	0	0	0
hsa-miR-4731-3p	0	0	0	1	0	0	0	0	0	0	0	0	0	0	0	0	0	0	0	0	0	0	0	0	0	0	0	0	0	0	0	0	0	0	0	0	0	0	0	0	0	0	0	0	0	0	0	0	0
hsa-miR-6786-5p	0	0	0	0	0	0	0	0	0	0	0	0	0	0	0	0	0	0	0	0	0	0	0	0	0	0	0	0	0	0	0	0	0	0	0	0	0	0	0	0	0	0	0	0	0	0	0	0	0
hsa-miR-4732-5p	1	1	0	0	0	0	1	0	0	0	0	0	0	0	0	1	1	0	0	0	1	0	0	0	0	0	0	0	0	0	0	0	0	0	0	0	1	0	1	0	0	1	0	5	0	0	0	2	0
hsa-miR-4732-3p	2	1	0	0	1	0	2	2	0	1	1	2	1	5	0	2	0	0	1	0	2	0	0	0	1	0	0	0	0	0	0	0	0	1	0	2	0	2	0	0	0	2	2	13	1	1	0	4	2
hsa-miR-4733-5p	0	0	1	0	0	0	0	0	0	0	0	0	0	0	0	0	0	0	0	0	0	0	0	0	0	0	0	1	0	0	0	0	0	0	2	0	1	0	1	0	0	2	1	0	0	0	0	0	0
hsa-miR-4733-3p	0	0	0	1	0	0	0	0	0	0	0	0	0	0	0	0	0	0	0	0	0	0	0	0	0	0	0	0	0	0	0	0	0	0	0	0	0	0	0	0	1	0	0	0	0	0	0	0	0
hsa-miR-3154	0	1	0	0	0	0	0	1	0	0	0	0	0	0	0	0	0	0	0	0	0	0	0	0	0	0	0	0	0	0	0	0	0	0	1	0	1	0	0	0	0	0	0	2	0	0	0	2	1
hsa-miR-4734	0	0	0	0	1	0	0	0	0	0	0	0	0	0	0	0	0	0	0	0	0	0	1	0	0	1	0	1	0	0	0	0	0	0	1	0	0	0	0	0	0	0	0	0	0	0	0	0	0
hsa-miR-3155a	0	0	0	0	0	0	0	0	0	0	0	0	0	1	0	0	0	0	0	1	0	0	1	0	0	0	0	0	0	1	0	0	0	0	0	0	0	0	0	0	0	0	0	0	0	0	0	0	0
hsa-miR-3153	0	0	0	0	0	0	0	0	0	0	0	0	0	0	0	0	0	0	0	0	0	0	0	0	0	0	0	0	0	0	0	0	0	0	0	0	0	0	0	0	0	0	0	0	0	0	0	0	0
hsa-miR-3074-3p	0	0	0	0	1	0	0	0	0	0	0	0	0	0	0	0	0	0	0	2	0	0	0	1	1	0	1	0	0	1	0	0	1	0	0	0	0	0	0	0	0	1	1	1	0	0	0	0	0
hsa-miR-3151-5p	0	0	0	0	0	0	0	0	0	0	0	0	0	0	0	0	0	0	0	0	0	0	0	0	0	0	0	0	0	0	0	1	0	0	0	0	0	0	0	0	0	0	0	0	0	1	0	0	0
hsa-miR-3152-3p	0	0	0	0	0	0	0	0	0	0	0	0	0	0	0	0	0	0	0	0	0	0	0	0	0	0	0	0	0	0	0	0	0	0	0	0	0	0	0	0	0	0	0	0	0	0	0	0	0
hsa-miR-3149	0	0	0	0	0	0	0	0	1	0	0	0	0	0	0	0	0	1	1	0	0	0	0	0	0	0	0	0	0	0	0	0	0	0	1	0	0	0	0	0	1	0	0	0	1	0	0	0	0
hsa-miR-1909-5p	0	0	0	0	0	0	0	0	0	0	0	0	0	0	0	0	0	0	0	0	0	0	0	0	0	0	0	0	0	0	0	0	0	0	0	0	0	0	0	0	0	0	0	0	0	0	0	0	0
hsa-miR-1908-5p	0	0	0	0	0	0	0	0	0	0	0	0	0	0	0	0	0	2	0	0	0	0	0	0	0	0	0	0	0	0	0	0	0	0	0	0	0	0	0	0	0	0	0	0	0	0	0	0	0
hsa-miR-3150a-3p	0	0	0	0	0	0	0	0	0	0	0	0	0	0	0	0	0	1	0	0	0	0	0	0	0	0	0	0	0	0	0	0	0	0	0	0	0	0	0	0	0	0	0	0	0	0	0	0	0
hsa-miR-1538	0	0	0	0	1	0	0	0	1	0	0	0	0	2	1	0	1	3	0	2	3	4	0	0	1	0	0	0	1	1	0	2	1	2	1	0	0	1	0	0	0	0	0	3	2	1	1	0	1
hsa-miR-1910-5p	0	0	0	0	0	0	0	0	1	0	0	1	0	12	2	0	2	1	2	5	0	0	2	2	0	6	1	4	5	9	6	5	5	3	1	8	1	4	17	3	0	8	2	0	12	3	0	0	1
hsa-miR-548v	3	6	8	6	9	5	5	2	8	4	8	4	7	7	0	0	4	0	1	5	1	6	6	2	1	6	3	2	13	16	0	0	1	6	3	4	0	0	11	3	1	6	5	2	5	3	1	1	3
hsa-miR-3148	0	0	0	0	0	0	0	0	0	0	0	0	0	0	0	0	0	1	0	0	0	0	0	0	0	0	0	0	0	0	0	0	0	0	0	0	0	0	0	0	0	0	0	0	0	0	0	0	0
hsa-miR-1909-3p	0	0	0	0	0	0	0	0	0	0	0	0	0	0	0	0	0	0	0	0	1	0	0	0	0	0	0	0	0	0	0	0	0	0	0	1	0	0	0	0	0	0	0	0	0	0	0	0	0
hsa-miR-1911-3p	0	0	0	0	0	0	0	0	0	0	0	0	0	0	0	0	0	0	0	0	0	0	0	0	0	0	0	0	0	0	1	0	0	0	2	0	0	0	0	0	0	0	0	0	0	0	0	0	0
hsa-miR-1911-5p	0	2	1	0	0	0	1	0	0	0	0	3	0	20	0	3	2	2	0	3	0	0	0	1	24	108	0	1	0	0	9	37	0	0	105	1	0	0	14	0	0	0	6	0	20	0	0	1	13
hsa-miR-1913	0	0	0	0	0	0	0	0	0	0	0	0	0	0	0	0	0	0	0	0	0	0	0	0	0	0	0	0	0	1	0	0	1	1	0	0	0	0	0	0	0	0	0	0	0	0	0	0	0
hsa-miR-1912-3p	0	0	0	0	0	0	0	0	0	0	0	0	0	0	0	0	0	0	0	0	0	0	0	0	0	0	0	0	0	0	0	0	0	0	0	0	0	0	0	0	0	0	0	0	0	0	0	0	0
hsa-miR-1914-5p	0	0	0	0	0	0	0	0	0	0	0	0	0	0	0	0	0	0	1	0	0	0	1	0	1	0	0	1	0	0	2	0	0	0	0	0	0	0	0	1	0	0	0	0	0	0	0	0	0
hsa-miR-6715a-3p	0	2	0	0	0	1	2	0	0	0	0	0	0	1	0	0	2	1	0	0	0	0	0	0	0	0	1	0	0	1	0	0	1	0	0	0	0	0	0	2	0	0	0	2	0	0	0	1	0
hsa-miR-891a-5p	3	1	0	5	1	39	8	2	1	0	1	1	0	1	2	1	0	5	9	3	0	8	2	150	0	4	1	0	0	1	12	0	1	0	1	0	1	7	3	13	0	5	0	2	2	0	9	6	7
hsa-miR-892a	0	0	3	0	1	0	3	0	0	1	2	0	0	0	0	0	0	1	0	0	0	0	0	3	0	0	0	0	0	0	0	0	0	0	0	0	0	0	0	0	0	0	0	0	0	0	0	1	0
hsa-miR-450b-5p	45	36	51	18	72	49	38	39	5	36	24	10	10	36	90	75	34	29	57	69	25	108	22	42	28	68	64	135	123	46	52	45	40	49	34	36	30	30	35	41	8	44	19	104	117	21	43	99	52
hsa-miR-6511b-3p	21	6	3	17	6	4	10	13	5	6	4	8	9	1	1	0	16	14	5	9	7	5	4	1	4	11	11	4	9	12	9	3	3	1	13	6	6	11	9	8	2	8	8	7	33	5	6	24	7
hsa-miR-6718-5p	0	2	1	0	0	1	0	2	2	0	1	1	0	3	0	6	2	2	10	4	1	0	1	0	2	0	5	0	0	0	6	1	5	0	1	1	3	6	4	1	0	0	0	3	2	0	3	2	1
hsa-miR-6715b-3p	0	0	0	0	0	0	0	0	0	0	0	0	0	0	0	0	0	0	0	0	0	1	0	0	0	0	0	0	0	0	1	1	0	1	0	0	0	0	0	0	0	0	0	0	0	0	0	0	0
hsa-miR-6716-3p	1	2	2	0	1	2	3	2	0	3	0	2	3	0	0	2	0	6	0	2	0	0	2	0	1	1	1	1	5	1	0	0	0	0	2	1	2	4	0	0	1	2	1	2	4	0	2	11	4
hsa-miR-6717-5p	0	0	0	0	0	0	0	0	0	0	0	0	3	0	0	0	1	0	1	0	0	0	0	0	0	0	0	0	1	0	0	0	0	0	1	0	0	0	0	0	0	0	0	0	0	0	0	1	0
hsa-miR-450b-3p	0	0	0	0	0	0	0	0	0	0	0	0	0	2	0	0	0	0	0	0	0	0	0	0	0	0	1	1	0	0	0	0	0	0	0	0	0	0	0	0	0	0	0	0	0	0	0	0	0
hsa-miR-874-3p	77	70	85	53	75	65	64	82	78	77	72	56	60	3	48	19	152	55	84	74	10	76	46	53	50	109	92	90	73	153	66	139	18	89	80	56	52	92	54	38	17	95	64	171	165	45	49	115	123
hsa-miR-890	0	0	0	0	0	0	0	0	0	0	0	0	0	0	0	0	0	0	0	0	0	0	0	1	0	0	0	0	0	0	0	0	0	0	0	0	0	0	0	0	0	0	0	0	0	0	0	0	0
hsa-miR-891b	0	0	1	0	0	0	0	0	0	0	0	0	0	0	0	0	0	0	0	0	0	0	0	1	0	0	0	0	0	0	0	0	0	0	0	0	0	0	0	1	0	0	0	0	0	0	0	0	0
hsa-miR-888-5p	0	0	0	1	1	0	1	0	0	0	1	0	0	0	0	0	0	0	0	0	0	0	0	3	0	0	0	0	0	0	0	0	0	0	0	0	0	0	0	0	0	0	0	0	0	0	0	0	0
hsa-miR-892b	0	0	1	0	0	0	0	0	0	0	0	0	0	0	0	0	0	0	0	0	0	0	0	2	0	0	0	0	0	0	0	0	0	1	0	0	0	0	0	0	0	0	0	0	0	0	0	0	0
hsa-miR-541-5p	0	0	0	0	0	0	0	1	0	0	0	0	0	0	0	0	1	0	0	0	0	0	0	0	0	0	0	0	0	0	0	0	1	0	0	0	0	0	0	0	0	0	0	1	0	0	1	0	1
hsa-miR-670-5p	0	0	1	0	0	0	0	0	0	1	1	0	0	0	0	0	0	0	0	0	0	0	0	0	0	0	0	0	0	0	0	0	0	0	0	0	0	0	0	0	0	0	0	0	0	0	0	0	0
hsa-miR-548ad-5p	0	0	0	0	0	0	0	0	0	0	0	0	0	0	0	0	0	0	0	0	0	0	0	0	0	0	0	0	0	0	0	0	0	0	0	0	0	0	0	0	0	0	0	0	0	0	0	0	0
hsa-miR-5590-3p	0	0	0	0	0	0	0	0	0	0	0	0	0	0	0	0	0	0	0	0	0	0	0	0	0	0	0	0	0	0	0	0	0	0	0	0	0	0	0	0	0	0	0	0	0	0	0	0	0
hsa-miR-548av-5p	0	0	0	0	0	0	0	0	0	0	0	0	0	0	0	0	0	0	0	0	0	0	0	0	0	0	0	0	0	0	0	0	0	1	0	0	0	0	0	0	0	0	0	1	0	0	0	0	0
hsa-miR-320a-3p	7469	2427	743	2372	1038	2906	1414	5331	4315	915	623	2593	2200	1310	877	1038	3356	3986	2014	2739	1371	1979	3157	2097	1806	9383	4206	1426	2123	4654	1105	1931	1775	4514	3471	2225	1706	3874	2578	1288	1368	1437	2349	3139	1402	1934	2432	4980	2976
hsa-miR-3200-5p	0	2	0	0	0	0	0	0	0	0	2	0	0	0	0	0	1	0	0	1	0	0	0	1	0	0	0	0	0	0	0	0	1	0	0	0	0	0	1	0	0	0	1	2	1	1	0	0	0
hsa-miR-2861	0	0	0	0	0	0	0	0	0	0	0	0	0	0	0	0	0	0	0	0	0	0	0	0	0	0	0	0	0	0	0	0	0	0	0	0	0	0	0	0	0	0	0	0	0	0	0	0	0
hsa-miR-3529-3p	0	0	0	0	0	0	0	0	0	0	0	0	0	0	0	0	0	0	0	0	0	0	0	0	0	0	0	0	0	0	0	0	0	0	0	0	0	0	0	0	0	0	0	0	0	0	0	0	0
hsa-miR-29a-5p	15	17	20	21	15	28	10	14	18	15	18	8	15	6	13	13	20	25	51	18	9	8	10	12	17	26	47	33	14	17	26	22	20	18	21	20	24	23	15	9	10	9	12	47	37	8	28	31	24
hsa-miR-944	5	7	0	2	8	4	0	0	0	1	0	571	314	1044	1087	1046	290	935	1124	816	406	2031	1508	747	445	6359	475	779	334	1841	183	341	4134	981	405	1218	345	682	4296	1015	46	2138	313	388	801	204	102	206	1084
hsa-miR-6860	0	0	0	0	0	0	0	0	0	0	0	0	0	0	0	0	0	0	2	0	0	0	0	0	0	1	0	5	0	0	2	0	0	0	0	1	0	1	1	0	0	0	0	0	4	0	0	0	0
hsa-miR-31-3p	1	137	76	7	112	91	51	3	97	159	53	437	110	504	206	204	3	88	842	128	108	2	139	16	555	1	2	351	201	257	7	4	375	268	77	490	170	121	406	424	14	25	8	333	3	230	238	9	335
hsa-miR-5094	0	0	0	0	0	0	0	0	0	1	0	0	0	0	1	0	1	0	0	0	0	0	3	0	0	0	0	0	0	0	0	0	1	1	0	0	1	1	3	1	0	1	0	0	2	1	0	0	0
hsa-miR-6769b-3p	0	0	0	0	0	0	0	0	0	0	1	0	0	0	0	0	0	0	0	0	0	0	0	0	0	0	0	0	0	0	0	0	0	0	0	0	0	0	0	0	0	0	0	0	0	0	0	0	0
hsa-miR-32-3p	1	3	3	0	2	5	4	0	3	2	5	2	2	2	3	2	5	3	7	5	1	7	3	7	2	9	9	1	1	5	2	6	5	4	3	1	1	5	3	1	0	9	4	4	4	1	2	5	5
hsa-miR-6125	0	0	1	1	3	0	0	0	1	0	0	0	2	2	1	1	1	0	1	0	1	0	1	1	1	1	1	0	1	0	1	0	0	1	0	0	0	1	2	1	0	1	1	0	1	3	1	2	1
hsa-miR-5091	1	0	0	0	0	0	0	0	2	0	0	0	1	0	0	2	2	0	1	0	1	1	0	0	0	2	0	1	0	2	1	0	3	0	3	0	0	1	2	1	0	0	2	1	1	1	0	4	0
hsa-miR-33a-3p	1	7	5	7	10	5	0	0	16	8	2	18	7	6	5	2	5	4	12	9	6	4	4	10	6	9	16	4	5	24	8	6	3	4	9	3	3	7	9	2	2	17	5	10	11	9	1	8	4
hsa-miR-5092	0	0	0	0	0	0	0	0	0	0	0	0	0	0	0	0	0	0	0	0	0	0	0	0	0	0	0	0	0	0	0	0	0	0	0	0	0	0	0	1	0	1	0	0	0	0	0	0	0
hsa-miR-6861-5p	0	0	0	0	0	0	0	0	0	0	0	0	0	0	0	0	0	0	0	0	0	0	0	0	0	0	0	0	0	0	0	0	0	0	0	0	0	0	0	0	0	0	0	0	0	0	0	0	0
hsa-miR-92a-1-5p	9	4	2	5	4	15	7	5	11	5	2	17	7	14	18	1	6	20	27	20	1	16	15	17	13	39	15	4	6	23	15	42	40	63	12	3	13	26	6	4	33	20	40	23	22	21	18	10	26
hsa-miR-92a-2-5p	0	0	0	0	0	0	0	0	0	0	0	0	0	0	0	0	0	0	0	0	0	0	0	0	0	0	0	0	0	0	0	0	0	0	0	0	0	0	0	0	0	0	0	0	0	0	0	0	0
hsa-miR-93-3p	21	31	13	26	15	29	7	5	35	15	15	21	13	41	27	47	49	55	90	184	57	43	95	56	68	87	68	22	30	87	57	65	46	68	56	37	32	23	53	18	48	46	97	49	108	80	63	32	60
hsa-miR-6769b-5p	0	0	0	0	0	0	0	0	0	0	0	0	0	0	0	0	0	1	0	0	0	0	0	0	0	0	0	0	0	0	0	0	0	0	0	0	0	0	0	0	0	0	0	0	0	0	0	0	0
hsa-miR-5089-5p	0	0	0	0	0	0	0	0	0	0	0	1	4	0	0	0	0	0	0	0	0	0	0	0	0	0	0	0	0	0	0	0	0	1	2	0	0	0	0	0	0	0	0	0	0	0	0	0	0
hsa-miR-5090	0	0	0	0	0	0	0	0	0	0	0	0	0	0	0	0	1	2	1	0	0	2	0	0	1	0	1	1	1	0	0	0	4	0	1	0	0	1	0	0	0	1	0	1	3	0	0	0	0
hsa-miR-5088-5p	0	0	0	0	0	0	0	0	0	0	0	0	0	0	0	0	1	0	0	0	0	0	0	0	0	0	0	0	0	0	0	0	0	0	1	0	0	0	0	0	0	1	0	0	0	0	0	1	1
hsa-miR-937-3p	0	0	0	2	1	9	0	2	2	0	1	2	2	14	20	2	0	35	19	3	0	14	36	0	17	17	1	12	8	14	8	4	37	5	9	12	1	12	27	3	4	9	6	18	34	9	2	3	11
hsa-miR-938	1	0	0	1	0	0	0	0	0	0	0	1	0	0	0	0	1	1	0	0	0	1	0	0	0	0	0	0	1	0	0	0	0	0	0	0	0	0	0	0	0	0	0	0	0	2	0	0	0
hsa-miR-939-5p	4	1	1	2	0	1	5	2	2	1	1	1	1	0	1	1	3	5	7	2	3	2	3	3	2	1	1	5	3	4	2	3	6	2	2	10	0	2	4	3	0	7	1	5	7	3	0	6	4
hsa-miR-940	2	7	3	0	1	4	3	1	5	0	0	3	3	11	10	11	16	10	15	5	8	11	21	5	4	43	15	8	13	26	9	7	1	7	5	13	4	6	44	7	2	9	6	6	35	15	3	8	13
hsa-miR-6862-3p	0	0	0	0	0	0	0	0	0	0	0	0	0	0	0	0	0	0	0	0	0	0	1	0	0	0	0	0	0	0	1	1	0	0	0	1	0	0	0	0	0	0	0	0	0	0	0	0	0
hsa-miR-26b-3p	28	84	81	50	94	90	64	14	104	74	59	38	29	37	9	22	76	41	70	66	32	42	52	60	29	71	94	68	37	73	92	40	25	37	34	35	29	63	47	26	27	50	46	113	119	30	22	41	56
hsa-miR-6862-5p	0	0	0	0	0	0	0	0	0	0	0	0	0	0	0	0	0	0	0	0	0	0	0	0	0	0	0	0	0	0	0	0	0	0	0	0	0	0	1	0	0	1	0	0	0	1	0	0	1
hsa-miR-27a-5p	185	148	7	58	20	66	14	34	34	38	25	126	92	61	64	36	76	105	29	29	41	73	65	58	29	129	32	164	23	188	47	122	813	282	97	50	85	98	34	18	36	242	81	276	97	286	76	160	371
hsa-miR-942-5p	9	26	12	6	14	63	12	5	18	13	3	13	22	35	33	31	25	64	40	71	13	16	45	18	31	67	28	26	13	31	41	43	131	36	38	28	14	32	120	13	4	25	46	83	117	34	13	39	34
hsa-miR-6864-5p	0	0	0	0	0	0	0	0	0	0	0	0	0	0	0	0	0	0	0	0	0	0	0	0	0	0	0	0	0	0	0	0	0	0	0	0	0	0	0	0	0	0	0	0	0	0	0	0	0
hsa-miR-28-3p	118420	35184	10781	80344	15923	22777	19375	70716	17622	15739	8570	45167	46357	7740	10174	7943	72755	9612	17674	27728	8529	19912	8171	28885	20867	34328	42447	26014	28739	20985	12291	27585	17937	9165	19142	8524	18643	45051	23473	18718	6153	20170	15346	25544	32437	7122	11198	100061	18989
hsa-miR-943	0	0	0	0	0	0	0	0	0	0	0	0	0	0	0	0	1	0	0	0	0	0	1	0	0	0	0	0	0	1	1	0	1	0	1	0	0	0	1	0	0	1	0	1	0	1	0	0	0
hsa-miR-6863	0	0	0	0	0	0	0	0	0	0	0	0	0	0	0	0	0	0	0	0	0	0	0	0	0	0	0	0	0	0	0	0	0	0	0	0	0	0	0	0	0	0	0	0	0	0	0	0	1
hsa-miR-29b-1-5p	26	20	9	12	14	21	14	7	11	12	9	8	5	9	13	6	14	8	22	8	5	7	7	7	5	17	24	8	9	21	20	30	25	31	7	22	18	13	8	11	9	8	29	11	17	19	17	14	20
hsa-miR-6855-3p	0	0	0	0	0	0	0	0	0	0	0	0	0	0	1	0	1	0	1	0	0	0	0	1	1	0	0	0	0	0	1	0	1	0	0	0	0	0	0	0	0	0	0	0	0	0	0	3	0
hsa-miR-29b-2-5p	323	214	279	524	309	122	219	322	160	209	225	85	90	10	17	18	141	57	37	61	15	23	30	91	72	74	119	49	63	39	48	94	38	23	65	17	70	94	33	33	49	31	40	88	77	35	70	207	83
hsa-miR-6855-5p	0	1	0	1	0	0	0	0	0	0	0	0	0	0	0	1	0	0	0	0	0	0	0	0	0	0	1	0	0	0	0	0	0	0	0	0	0	1	0	0	0	0	0	1	1	0	0	0	0
hsa-miR-105-3p	0	0	0	0	0	0	0	0	0	0	0	0	0	0	0	0	0	0	0	3	0	2	0	0	3	4	0	0	0	0	0	0	0	0	2	0	0	0	2	0	2	0	0	0	5	0	0	0	3
hsa-miR-6856-3p	0	0	0	0	0	0	0	0	0	0	0	0	0	0	0	0	0	0	0	0	1	0	0	0	0	0	0	0	0	0	0	0	0	1	0	0	0	0	0	0	0	0	0	0	0	0	0	0	0
hsa-miR-106a-3p	0	0	0	1	4	0	0	1	0	1	0	0	0	0	0	0	1	0	0	2	0	0	0	0	0	0	0	0	0	1	0	1	0	0	1	0	0	0	0	0	0	0	0	1	1	0	0	2	3
hsa-miR-1537-5p	0	1	0	0	0	1	1	0	0	1	0	0	0	0	0	0	2	1	0	2	1	0	0	0	0	2	0	1	0	0	3	1	0	0	1	1	1	0	1	1	0	1	0	3	0	0	0	0	1
hsa-miR-6856-5p	0	0	0	0	0	0	0	0	0	0	0	0	0	0	0	0	0	0	0	0	0	0	0	0	0	0	0	0	1	0	0	0	0	0	0	0	0	0	0	0	0	0	0	0	0	0	0	0	0
hsa-miR-16-2-3p	13	23	21	7	10	48	11	5	28	14	14	19	20	32	27	28	32	84	84	46	25	42	25	62	29	69	45	43	33	126	73	68	105	148	25	60	60	45	52	28	43	95	32	126	89	45	41	32	79
hsa-miR-5087	0	0	0	0	0	0	1	0	0	0	0	1	0	0	0	0	0	1	0	1	0	0	0	0	0	0	0	0	0	0	0	0	1	0	0	0	0	0	0	0	0	0	0	0	0	0	0	0	0
hsa-miR-96-3p	0	0	0	0	1	0	0	0	0	0	0	2	0	1	2	0	0	0	0	0	0	0	1	0	0	1	0	0	0	0	0	1	0	0	0	0	1	0	1	0	3	0	2	1	1	0	0	0	0
hsa-miR-6857-3p	0	0	0	0	0	0	0	0	0	0	0	0	0	0	0	0	0	0	0	0	0	0	0	0	0	0	0	0	1	0	0	0	0	1	0	0	0	0	0	0	0	0	0	0	0	0	0	0	0
hsa-miR-99a-3p	12	16	0	27	9	1	12	21	2	5	6	19	14	6	7	14	6	0	1	3	5	4	2	12	9	6	13	3	11	26	3	8	2	4	14	0	3	18	5	5	3	5	46	18	5	22	15	24	18
hsa-miR-6857-5p	0	0	0	0	0	0	0	0	0	0	0	0	0	0	0	0	0	0	0	0	0	0	0	0	0	0	0	0	0	0	0	0	0	0	0	0	0	0	0	0	0	0	0	0	0	0	0	0	0
hsa-miR-100-3p	1	0	0	1	1	1	1	2	0	0	0	1	3	0	0	0	1	0	6	0	0	0	0	0	1	0	2	0	1	0	1	0	1	0	3	1	1	0	0	0	0	5	0	1	2	1	2	6	3
hsa-miR-6858-3p	0	0	0	0	0	0	0	0	0	0	0	0	0	0	0	0	0	0	0	0	0	0	0	0	0	0	0	0	0	0	0	0	0	0	0	0	0	0	0	0	0	0	0	0	0	0	0	0	0
hsa-miR-101-5p	32	19	16	47	30	26	18	24	13	28	16	39	14	3	8	10	53	12	9	22	3	5	8	23	9	45	24	26	17	6	12	14	3	3	26	4	45	23	8	11	8	12	3	46	31	15	10	82	34
hsa-miR-6858-5p	0	0	0	0	0	0	0	0	2	0	0	0	0	0	0	0	0	0	0	0	0	0	0	0	0	0	0	0	0	1	0	0	0	0	0	0	0	0	0	0	0	0	0	0	0	0	0	0	0
hsa-miR-6850-5p	0	1	0	0	0	0	0	0	0	0	0	0	0	0	0	0	0	0	0	0	0	0	0	0	0	1	0	0	0	1	0	0	2	0	0	1	0	0	1	0	0	0	0	0	1	0	0	0	1
hsa-miR-6851-5p	0	0	0	0	0	0	0	0	0	0	0	0	0	0	0	0	0	0	0	0	0	0	0	0	0	0	0	0	0	0	0	0	0	0	0	0	0	0	0	0	0	0	0	0	0	0	0	0	0
hsa-miR-6850-3p	0	0	0	0	0	0	0	0	0	0	0	0	0	0	0	0	0	0	0	0	0	0	0	0	0	0	0	0	0	0	0	0	0	0	0	0	0	0	0	0	0	0	0	0	0	0	0	0	0
hsa-miR-6854-5p	4	5	1	0	2	2	1	3	1	0	1	11	2	14	3	1	2	5	17	9	8	11	9	24	2	10	9	2	19	32	8	17	10	15	10	8	8	3	16	1	1	27	5	2	8	0	7	10	2
hsa-miR-6853-3p	1	0	0	0	1	0	0	2	0	0	0	0	0	0	0	0	0	0	0	0	0	0	0	0	0	1	0	0	0	0	0	0	0	0	1	0	0	0	0	0	0	0	0	0	0	1	0	1	0
hsa-miR-208b-3p	0	0	0	0	0	0	0	0	0	0	0	0	0	0	0	0	0	0	0	0	0	0	0	0	0	0	0	0	0	0	0	0	0	0	0	0	0	0	0	0	0	0	0	0	0	0	0	0	0
hsa-miR-6854-3p	0	0	0	0	0	0	0	0	0	0	0	0	0	0	0	0	0	0	0	0	0	0	0	0	0	0	0	0	0	0	0	0	0	0	0	0	0	0	0	0	0	0	0	0	0	0	0	0	0
hsa-miR-6852-5p	0	1	0	0	0	2	0	1	0	0	0	0	0	0	1	0	0	1	3	0	1	0	0	2	0	1	1	2	0	1	1	1	4	0	2	1	0	1	1	0	0	3	0	9	4	1	1	0	0
hsa-miR-6851-3p	0	0	0	0	1	0	0	1	0	0	0	0	0	1	0	0	0	0	0	0	0	0	0	1	0	0	0	1	1	1	1	1	0	1	0	0	1	0	0	0	0	0	0	0	0	0	0	0	1
hsa-miR-6852-3p	0	0	0	0	0	0	0	0	0	0	0	0	0	0	0	0	0	0	1	0	0	0	0	0	0	0	0	0	0	0	0	0	0	0	0	0	0	0	0	0	0	0	0	0	0	0	0	0	0
hsa-miR-933	0	0	0	0	0	0	0	0	0	0	0	0	0	0	0	0	0	0	0	0	0	0	0	0	0	0	0	1	0	0	0	0	0	0	0	0	0	0	0	0	0	0	0	0	0	0	0	0	0
hsa-miR-1266-3p	0	0	0	0	0	0	0	0	0	0	0	0	0	0	0	0	0	0	0	0	0	0	0	0	0	0	0	0	1	0	0	0	0	0	0	0	0	0	0	0	0	0	0	0	0	0	0	0	0
hsa-miR-1178-3p	0	0	0	0	0	0	0	0	0	0	0	0	0	0	0	0	0	0	0	0	0	0	0	0	0	0	0	0	0	0	0	0	0	0	0	0	0	0	0	0	0	0	0	0	0	0	0	0	0
hsa-miR-934	0	0	0	0	1	2	0	0	2	0	0	0	1	1	0	0	0	7	0	1	0	1	0	1	0	0	0	2	2	1	11	0	0	0	0	0	0	2	1	0	0	12	0	4	10	0	2	0	1
hsa-miR-1179	2	2	1	1	2	2	0	1	1	2	1	0	1	0	1	0	1	0	1	0	0	1	0	2	0	0	1	0	0	0	0	0	1	0	0	0	0	2	0	1	0	0	0	3	0	0	0	0	2
hsa-miR-1251-3p	0	0	0	0	1	0	0	0	0	0	0	1	0	0	0	0	0	0	0	0	0	0	0	0	0	0	0	0	0	0	0	0	0	0	0	0	0	0	0	0	0	0	0	0	0	0	0	0	0
hsa-miR-1180-3p	36	23	15	29	19	31	10	34	20	11	7	48	30	40	14	33	73	49	89	90	24	98	257	113	76	144	41	48	64	99	39	89	129	80	88	101	21	42	210	30	18	95	12	60	180	145	27	126	91
hsa-miR-935	0	3	0	2	1	13	3	3	0	3	2	1	2	1	12	0	6	0	25	0	0	3	0	3	2	0	4	2	0	3	0	1	21	0	1	0	3	2	14	1	1	19	0	4	134	8	1	10	8
hsa-miR-1252-3p	0	0	0	0	0	0	0	0	0	0	0	0	0	0	0	0	0	0	0	0	0	0	0	0	0	0	0	0	0	0	0	0	0	0	0	0	0	0	1	0	0	0	0	0	0	0	0	0	1
hsa-miR-1181	0	0	1	0	0	0	1	1	0	0	0	2	0	1	0	0	0	0	0	0	1	0	0	0	0	0	1	0	0	0	0	0	4	1	0	0	0	0	0	0	3	0	0	2	1	0	0	0	0
hsa-miR-1288-5p	0	0	0	0	1	0	0	1	0	0	0	0	0	0	0	1	1	0	2	0	0	0	0	0	0	0	0	0	2	1	0	4	2	0	2	1	1	0	0	1	0	0	0	0	2	0	1	0	0
hsa-miR-936	0	0	0	0	0	0	0	0	0	0	0	0	0	0	0	0	1	0	0	0	0	0	0	0	0	0	0	0	0	0	1	0	0	0	0	0	0	1	0	0	0	0	0	0	0	0	0	0	1
hsa-miR-1182	0	0	0	0	0	0	0	0	0	0	0	0	0	0	0	0	0	0	0	0	0	0	0	0	0	0	0	0	0	0	0	0	0	0	0	0	0	0	0	0	0	0	0	0	0	0	0	0	0
hsa-miR-1250-3p	0	0	0	0	0	0	0	0	0	0	0	0	0	0	0	0	1	0	1	0	0	0	0	0	0	0	0	0	0	0	0	0	0	0	0	0	0	0	0	0	0	0	0	0	1	0	0	0	1
hsa-miR-513b-3p	0	0	0	0	0	0	0	0	0	0	0	0	0	0	0	0	0	0	0	0	0	0	0	0	0	0	0	0	0	0	0	0	0	0	0	0	0	0	0	0	0	0	0	0	0	0	0	0	0
hsa-miR-922	0	0	0	0	0	0	0	0	0	0	0	0	0	0	0	0	0	0	0	0	0	0	0	0	0	0	0	0	0	0	0	0	1	0	0	0	0	0	0	0	0	0	0	0	0	0	0	0	0
hsa-miR-509-3-5p	0	0	0	0	0	2	0	0	1	0	0	0	0	0	0	1	2	0	0	1	0	0	0	12	0	0	0	0	0	0	0	1	0	0	0	0	0	0	0	0	0	0	0	0	0	1	0	5	0
hsa-miR-103a-3p	139699	83445	27646	87281	51904	121116	42744	107886	62658	38714	27036	95619	89031	66675	36053	63165	85199	127057	166313	61179	69694	74320	124050	114541	80706	159879	122467	101024	124199	125783	95854	85994	73699	71778	108144	78560	61156	112381	117281	42021	52331	117941	70693	165829	185257	78557	63262	284732	120000
hsa-miR-5009-5p	0	0	0	0	0	0	0	0	0	0	0	1	1	0	0	1	0	1	0	0	0	0	0	0	0	0	0	0	0	0	0	0	1	0	0	0	1	0	1	0	0	0	0	0	1	0	0	0	0
hsa-miR-105-5p	8	2	2	2	1	0	0	11	0	0	1	0	1	26	430	18	122	10	1	1345	1	883	20	20	818	1767	19	15	2	3	596	11	6	222	1250	509	69	340	432	483	479	3	121	5	2103	4	82	31	574
hsa-miR-744-5p	55	34	8	35	42	50	18	61	58	39	12	80	100	107	44	44	68	144	135	80	42	152	124	75	42	176	74	93	92	77	74	45	81	37	71	114	28	75	305	35	15	87	39	76	194	47	33	174	121
hsa-miR-29b-3p	2058	4887	3891	4224	4090	2874	2843	1656	1922	3201	3486	2229	2195	802	1066	1029	4739	1325	3679	1262	802	625	838	2735	1745	2509	4273	3184	898	1685	2705	2553	1912	1295	2361	2662	3047	3564	1688	1765	693	1236	1010	10919	2843	1356	2150	5058	7546
hsa-miR-5008-3p	0	0	0	0	0	0	1	0	0	0	0	0	0	1	0	0	2	3	0	2	0	0	2	1	0	2	2	2	4	1	0	1	5	0	1	1	0	1	9	1	0	2	0	1	0	0	0	0	1
hsa-miR-744-3p	16	7	2	12	13	9	4	16	10	5	6	17	19	96	13	13	43	20	134	44	27	55	74	30	11	48	19	33	38	37	49	34	25	29	26	76	20	17	194	16	6	44	38	11	109	38	2	24	28
hsa-miR-885-5p	2	1	0	1	1	3	2	0	0	2	1	2	4	0	0	0	3	1	0	1	1	0	3	0	2	1	3	0	0	1	1	0	0	1	2	0	1	3	1	0	0	0	0	8	6	2	2	2	0
hsa-miR-885-3p	0	0	0	0	0	0	0	0	0	0	0	0	0	0	0	0	0	0	0	0	0	0	0	0	0	0	0	0	0	0	0	0	0	0	0	0	0	0	0	0	1	0	0	0	0	0	0	0	0
hsa-miR-877-5p	2	3	1	6	4	7	2	1	9	2	5	6	5	9	14	5	11	21	11	6	20	13	20	12	15	23	13	11	9	16	10	6	12	2	12	14	3	7	21	2	1	15	3	11	52	24	3	16	20
hsa-miR-5010-5p	0	0	0	0	0	0	0	0	1	0	0	0	0	0	0	0	0	1	0	0	0	0	0	0	0	0	0	0	0	0	0	0	0	0	0	0	0	0	0	0	0	0	0	0	1	0	0	1	1
hsa-miR-5010-3p	2	1	1	4	1	1	2	2	2	3	3	1	2	4	0	0	2	3	0	3	1	2	4	1	3	4	4	6	1	4	3	3	2	2	0	1	1	1	0	1	2	4	1	11	3	0	2	8	1
hsa-miR-500b-5p	25	52	43	38	71	35	36	27	36	42	51	5	10	9	24	16	38	35	28	23	5	6	6	18	20	28	45	7	25	6	25	19	16	5	26	18	27	31	44	35	20	20	9	42	41	19	27	35	19
hsa-miR-548f-5p	0	0	0	0	0	0	0	0	0	0	0	0	0	0	0	0	0	0	0	0	0	0	0	0	0	0	0	0	0	0	0	0	0	0	0	0	0	0	0	0	0	0	0	0	0	0	0	0	0
hsa-miR-1287-3p	18	7	8	9	11	4	10	7	34	5	3	9	6	0	4	1	8	7	7	20	12	8	14	11	11	25	17	8	11	6	10	20	6	0	6	8	6	4	5	4	4	3	31	14	31	12	11	3	1
hsa-miR-1180-5p	0	0	0	0	0	0	0	0	0	0	0	0	0	0	0	0	0	0	0	0	0	0	0	0	0	0	1	0	0	0	0	0	0	0	0	1	0	0	1	0	0	0	0	1	0	0	0	0	0
hsa-miR-942-3p	1	4	0	0	0	8	2	2	0	0	0	0	1	6	3	2	2	5	2	7	2	4	2	0	3	11	3	2	1	3	2	2	10	11	6	4	0	8	11	0	0	3	6	8	2	4	0	4	3
hsa-miR-106a-5p	43	56	86	73	99	16	44	53	31	109	36	39	24	34	25	29	12	38	35	88	42	35	56	50	22	27	72	18	46	88	12	78	16	58	73	28	35	31	28	27	73	39	56	116	78	52	22	115	90
hsa-miR-548j-3p	0	0	0	0	0	0	0	0	0	0	0	0	0	0	0	1	0	0	0	0	0	0	0	0	0	0	0	0	0	0	0	0	0	0	0	0	0	0	0	0	0	1	0	0	0	0	0	0	0
hsa-miR-107	273	182	70	238	130	365	85	156	278	93	79	299	244	120	72	196	228	360	436	110	124	170	258	161	112	332	211	394	259	228	292	118	436	70	238	124	90	311	314	55	85	172	118	1106	709	186	87	1150	323
hsa-miR-548e-5p	0	0	0	1	0	0	0	0	2	0	0	0	0	2	0	1	2	0	1	0	1	1	0	0	0	2	0	0	1	2	0	0	0	0	0	0	0	0	1	0	0	1	0	0	3	0	0	0	0
hsa-miR-543	0	6	3	3	1	1	3	11	1	2	2	5	5	3	1	3	6	6	1	3	2	7	1	1	2	7	4	6	5	4	3	3	6	0	2	3	1	19	7	1	0	2	5	14	14	0	2	3	14
hsa-miR-887-5p	3	2	0	2	2	1	1	4	0	0	0	3	3	0	2	0	1	0	2	2	2	0	0	0	0	0	2	1	1	0	2	0	0	0	0	1	0	2	0	1	3	0	1	7	7	0	1	8	1
hsa-miR-548ao-3p	0	0	0	0	0	0	0	0	0	0	0	0	0	0	0	0	0	0	0	0	0	0	0	0	0	0	0	0	0	0	0	0	0	0	0	0	0	0	0	0	0	0	0	0	1	0	0	0	0
hsa-miR-374b-5p	586	261	144	739	253	416	180	326	85	216	205	199	208	85	156	132	758	193	322	348	136	84	137	297	167	620	475	396	244	136	263	296	230	75	208	141	319	297	461	121	70	204	175	645	288	125	277	951	459
hsa-miR-374b-3p	12	3	1	10	1	5	2	4	2	2	0	6	4	3	4	8	12	2	4	8	4	5	5	8	3	20	14	10	5	5	2	11	3	6	5	4	4	7	10	2	0	8	5	8	11	7	0	22	15
hsa-miR-760	5	0	0	1	1	0	1	0	0	0	0	0	2	1	1	0	2	2	11	2	2	5	7	4	0	1	3	3	3	1	5	0	1	0	2	2	0	1	12	1	1	1	1	2	15	0	0	4	1
hsa-miR-3117-5p	0	0	0	0	0	0	0	0	0	0	0	0	0	0	0	0	0	0	0	0	0	0	0	0	0	0	0	0	0	0	0	0	0	0	0	0	0	0	0	0	0	0	0	0	0	0	0	0	0
hsa-miR-216b-3p	0	0	0	0	0	0	0	0	0	0	0	0	0	0	0	0	0	0	0	0	0	0	0	0	0	0	0	0	0	0	0	0	0	0	0	0	0	0	0	0	0	0	0	0	0	0	0	0	0
hsa-miR-301b-3p	1	4	2	0	3	3	1	0	0	0	1	0	0	0	4	3	1	7	4	12	7	7	9	6	3	9	7	4	4	8	1	6	2	4	7	17	4	3	22	5	3	2	2	0	58	4	2	2	10
hsa-miR-5006-3p	0	0	0	0	0	0	0	0	0	0	0	0	1	0	0	0	0	0	0	1	0	0	0	0	0	1	0	0	0	0	0	0	0	0	0	0	0	0	0	0	0	0	0	0	0	0	0	0	0
hsa-miR-3120-5p	0	0	0	0	0	0	0	0	0	0	0	0	0	0	0	0	0	0	0	0	0	0	0	0	0	0	0	0	0	0	0	0	0	0	0	0	0	0	0	0	0	0	0	0	0	0	0	0	0
hsa-miR-216b-5p	0	3	0	1	1	2	1	1	7	0	1	0	1	0	0	0	5	0	0	0	0	0	0	2	3	3	0	1	1	1	0	3	0	0	0	0	0	0	0	0	0	1	0	2	1	0	0	14	4
hsa-miR-3121-5p	0	0	0	0	0	1	0	0	0	0	0	0	0	0	0	0	0	0	0	0	0	0	0	0	0	0	0	0	1	0	0	0	0	0	0	0	0	0	0	0	0	0	0	0	0	0	0	0	0
hsa-miR-5007-5p	0	0	0	0	0	0	0	0	0	0	0	0	0	0	0	0	0	0	0	0	0	0	0	0	0	0	0	0	0	0	0	0	0	0	0	0	0	0	0	0	0	0	0	0	0	0	0	0	0
hsa-miR-5006-5p	0	0	0	0	0	0	0	0	0	0	0	0	0	0	0	0	0	0	0	0	0	0	0	0	0	0	0	0	0	0	0	0	0	0	0	0	0	0	0	0	1	0	0	0	0	0	0	0	0
hsa-miR-5008-5p	0	0	0	0	0	0	0	0	0	0	0	0	0	0	0	1	0	0	1	0	0	0	0	0	0	0	0	1	2	0	0	0	0	2	0	0	1	0	3	0	0	0	0	0	0	0	0	0	0
hsa-miR-548ap-5p	0	0	0	0	0	0	0	0	0	0	0	0	0	0	0	0	0	0	0	0	0	0	0	0	0	0	0	0	0	0	0	0	0	0	0	0	0	0	0	0	0	0	0	0	0	0	0	1	0
hsa-miR-877-3p	0	0	0	0	0	0	0	0	0	0	0	0	0	1	0	2	1	1	0	1	0	1	2	1	0	2	0	0	0	2	0	0	0	1	0	2	0	1	3	0	0	2	0	0	7	0	1	0	0
hsa-miR-887-3p	40	25	13	30	11	6	3	10	3	13	9	7	12	1	4	3	41	6	45	31	21	7	0	25	13	8	48	15	6	2	17	15	7	3	17	4	16	25	4	5	3	5	9	35	22	2	12	47	22
hsa-miR-665	2	1	0	0	0	0	0	0	0	1	0	2	1	2	0	0	2	1	0	0	0	3	1	0	0	0	0	1	0	1	0	0	0	1	0	0	0	0	1	0	0	1	0	1	0	1	1	1	1
hsa-miR-873-5p	1	1	4	0	7	1	3	0	0	3	5	0	0	4	0	2	0	0	0	3	0	1	1	0	3	0	1	0	1	0	0	1	9	1	1	0	0	2	0	2	0	0	0	0	9	0	0	3	1
hsa-miR-1298-5p	0	0	0	0	0	1	1	0	0	0	0	0	0	0	0	0	0	0	0	0	0	0	0	0	0	0	0	0	0	0	0	0	0	0	0	0	0	0	0	0	0	0	0	0	0	0	0	0	0
hsa-miR-889-3p	49	125	38	25	60	30	28	111	14	64	16	137	136	49	45	77	140	74	14	42	18	164	19	54	35	81	46	122	99	70	80	43	61	15	41	38	88	217	88	30	8	72	32	363	210	20	57	253	275
hsa-miR-5000-3p	6	5	3	7	9	4	5	7	1	3	4	7	7	5	2	3	9	3	4	8	0	4	1	2	7	1	4	3	0	0	11	4	12	2	8	2	2	9	8	1	3	7	3	10	7	4	5	8	9
hsa-miR-875-5p	0	0	0	0	0	0	0	0	0	0	0	1	0	0	0	0	0	0	0	0	0	0	0	0	0	0	0	0	0	0	0	0	0	0	0	0	0	0	0	0	0	0	0	0	0	0	0	0	0
hsa-miR-876-5p	0	0	0	0	1	1	0	0	0	2	0	0	0	3	0	0	0	0	2	2	0	0	0	0	10	0	0	0	0	1	0	1	1	0	1	0	1	0	0	2	0	0	0	0	4	0	0	0	2
hsa-miR-876-3p	0	0	0	0	0	0	1	0	0	0	1	0	0	3	0	0	0	0	0	1	0	1	2	1	1	0	0	0	0	1	0	1	0	0	1	0	0	1	0	0	0	0	0	0	1	0	0	0	0
hsa-miR-5002-5p	2	0	0	2	1	0	2	5	1	0	0	0	0	0	0	0	0	0	0	0	0	0	0	1	0	1	0	1	0	0	0	0	0	0	0	0	0	0	0	0	2	0	0	0	0	0	0	1	1
hsa-miR-708-5p	139	41	70	53	51	16	54	44	12	12	28	202	177	345	198	522	243	627	30	265	81	441	289	617	108	548	904	532	842	551	360	89	256	257	296	834	440	260	981	606	70	728	258	1053	1943	36	245	326	322
hsa-miR-5002-3p	0	0	0	0	0	0	0	0	0	0	0	0	0	0	0	0	0	0	0	0	0	0	0	0	0	0	0	0	0	0	0	0	0	0	0	0	0	0	0	0	0	0	0	1	0	0	0	0	0
hsa-miR-5001-5p	2	1	1	1	0	2	0	0	4	1	0	1	3	2	1	0	1	1	0	1	2	0	2	2	2	4	1	2	3	0	1	1	10	5	5	0	0	0	1	0	1	2	1	3	6	0	0	3	8
hsa-miR-708-3p	409	138	207	116	159	13	155	114	12	85	68	624	313	679	374	536	222	666	33	365	105	819	752	1288	298	546	1586	842	1141	727	603	170	751	648	487	1273	679	389	1181	1030	110	1191	651	1169	4486	72	541	474	429
hsa-miR-147b-3p	0	6	2	0	6	5	0	0	8	1	1	0	0	2	1	0	2	1	0	0	1	0	1	0	1	1	8	3	0	0	4	1	4	1	2	1	0	0	9	1	0	0	0	7	0	0	3	1	2
hsa-miR-5001-3p	2	0	1	0	0	1	0	1	0	0	0	0	0	0	0	0	1	1	0	1	0	0	1	0	0	1	0	0	1	0	2	0	5	1	0	1	0	3	0	0	0	0	1	1	2	0	0	2	1
hsa-miR-190b-5p	1	1	0	1	5	1	1	0	0	2	2	0	0	1	2	0	3	2	0	4	1	1	2	1	0	0	0	1	2	0	2	1	2	1	2	0	0	2	4	1	5	0	2	3	3	3	0	2	2
hsa-miR-5004-5p	0	0	0	0	0	0	0	0	0	0	0	0	0	0	0	0	0	0	0	0	0	0	0	0	0	0	0	0	0	0	0	0	0	0	0	0	0	0	0	0	0	0	0	0	0	0	0	0	0
hsa-miR-5004-3p	0	0	0	0	0	0	0	0	0	0	0	0	0	0	0	0	0	0	0	0	0	0	0	0	0	0	0	0	0	0	0	0	0	0	0	0	0	0	0	0	0	0	0	0	0	0	0	0	0
hsa-miR-889-5p	0	0	0	0	0	0	0	0	0	0	0	0	0	0	0	0	0	0	0	0	0	0	0	0	0	0	0	0	0	0	0	0	0	1	0	0	0	1	0	0	0	0	0	0	0	0	1	0	0
hsa-miR-5003-5p	0	0	0	0	0	1	0	0	0	0	0	0	0	0	0	0	0	0	0	1	0	0	0	0	0	0	0	0	0	0	0	0	0	1	0	0	0	0	1	0	0	0	0	1	0	0	0	0	0
hsa-miR-874-5p	2	2	1	3	0	2	1	2	3	1	1	1	1	0	0	0	6	0	2	2	0	2	1	1	2	8	4	3	4	1	2	2	0	2	0	0	1	4	3	2	1	1	4	5	9	0	1	1	1
hsa-miR-5003-3p	0	1	0	0	0	0	0	2	0	0	0	0	0	0	3	1	1	2	1	2	3	2	8	1	0	2	2	0	1	1	0	2	3	2	0	2	1	2	5	2	0	1	1	0	3	0	0	0	1
hsa-miR-18b-5p	0	1	3	0	1	3	0	0	0	4	1	2	1	0	1	0	0	1	1	1	0	0	3	0	1	0	3	3	0	3	1	1	2	1	2	0	3	1	0	0	0	0	0	6	1	0	0	1	5
hsa-miR-20b-5p	71	65	211	81	213	28	88	115	8	277	71	17	22	23	11	33	11	29	26	108	35	18	81	34	15	23	95	28	42	159	41	118	14	52	144	53	43	35	16	20	66	62	68	206	262	107	20	144	116
hsa-miR-541-3p	3	2	0	2	0	1	1	8	0	0	0	1	1	2	0	2	10	0	0	2	0	7	0	2	0	1	2	2	4	0	0	4	1	2	0	0	1	3	1	1	0	3	0	2	4	0	0	5	18
hsa-miR-6720-3p	90	10	2	21	3	1	6	50	5	2	2	24	14	5	2	10	17	7	31	26	8	36	26	55	10	45	12	17	25	26	4	18	35	0	8	27	5	10	69	8	9	4	0	5	46	35	5	68	8
hsa-miR-6721-5p	0	0	0	0	0	0	0	0	0	0	0	0	0	0	0	0	0	0	0	0	0	0	0	0	1	0	1	0	0	1	0	0	0	0	0	0	0	1	0	0	0	0	0	0	1	0	0	0	0
hsa-miR-4286	0	1	0	0	0	0	0	0	0	0	0	0	1	0	0	0	0	0	0	1	0	0	0	0	0	0	0	0	1	0	0	0	0	0	0	0	0	1	0	0	0	0	0	1	0	1	0	0	0
hsa-miR-4284	0	0	0	0	0	0	0	0	0	0	0	0	0	0	0	0	0	0	0	0	0	0	0	0	0	0	0	0	0	0	0	0	0	0	0	0	0	0	0	0	0	0	0	1	0	0	0	0	0
hsa-miR-892c-3p	1	0	0	0	0	0	0	0	0	0	0	0	0	0	0	0	0	0	0	0	0	0	0	0	0	0	0	0	0	0	0	0	0	0	0	0	0	0	0	0	0	0	0	0	0	0	0	0	0
hsa-miR-4999-5p	9	0	3	3	3	3	3	4	0	4	3	2	7	1	0	0	3	1	0	5	2	0	0	4	3	1	2	4	5	3	2	1	5	0	3	3	3	4	1	0	0	1	0	7	8	1	2	32	13
hsa-miR-4999-3p	0	0	0	0	0	0	0	0	0	0	0	0	0	0	0	0	0	0	1	0	0	0	0	0	1	0	0	0	0	1	0	2	0	1	0	1	0	0	0	0	0	0	0	1	0	0	1	0	0
hsa-miR-5000-5p	0	0	0	0	0	1	0	0	0	0	1	0	0	0	0	0	0	0	0	0	0	0	0	0	0	0	0	0	0	0	0	1	0	0	0	0	0	0	0	0	0	1	0	0	0	0	0	0	0
hsa-miR-892c-5p	0	0	0	0	0	0	0	0	0	0	0	0	0	0	0	0	0	0	0	0	0	0	0	0	0	0	0	0	0	0	0	0	0	0	0	0	0	0	0	0	0	0	0	0	0	0	0	0	0
hsa-miR-6844	0	0	0	0	0	0	0	0	0	0	0	0	0	1	2	0	1	0	0	0	2	0	1	2	1	1	0	1	0	0	0	1	0	0	0	2	0	0	5	0	0	0	0	1	1	0	0	0	1
hsa-miR-6843-3p	0	0	0	2	0	0	1	1	0	0	0	2	0	0	0	0	0	0	0	0	0	0	0	0	0	6	0	0	1	0	0	1	0	0	0	0	2	4	0	0	0	0	0	0	1	0	0	1	1
hsa-miR-6841-5p	0	0	0	0	0	0	0	0	0	0	0	0	0	0	0	0	0	0	0	0	0	0	0	0	0	0	0	0	0	0	0	0	0	0	0	0	0	0	0	0	0	0	0	0	0	0	0	0	0
hsa-miR-6842-3p	3	5	2	0	0	12	6	4	9	2	1	7	7	7	2	5	5	10	6	4	3	8	10	3	12	5	5	7	14	17	4	1	11	5	23	6	3	16	37	2	1	3	3	14	27	8	2	3	17
hsa-miR-5699-5p	2	0	0	4	1	0	1	3	3	0	0	2	1	0	2	3	1	1	3	2	3	3	2	1	0	3	0	3	4	0	1	2	7	1	0	2	0	1	16	2	0	4	1	5	4	0	0	10	3
hsa-miR-6842-5p	0	0	0	0	0	0	0	0	0	0	0	0	0	0	0	0	0	0	0	0	0	0	0	0	0	0	0	0	0	0	0	0	0	0	0	0	0	0	0	0	0	0	0	1	1	0	1	0	0
hsa-miR-4789-3p	0	0	0	0	2	0	0	0	0	0	0	0	0	0	0	0	0	0	0	0	0	0	0	0	0	0	0	0	0	0	0	0	0	0	0	0	1	0	0	0	0	0	0	0	0	0	0	0	1
hsa-miR-4790-5p	0	0	0	0	0	2	0	0	0	0	0	0	0	0	0	0	0	0	0	0	0	0	0	0	0	0	0	0	0	0	0	0	0	0	0	0	0	0	0	0	0	0	0	0	0	0	0	0	0
hsa-miR-6839-3p	0	0	0	0	0	0	0	0	0	0	0	0	0	0	0	0	0	0	0	0	0	0	0	0	0	0	0	0	0	1	0	0	0	0	0	0	0	0	0	0	0	0	0	0	0	0	0	0	1
hsa-miR-6839-5p	0	0	0	0	0	0	0	1	0	0	0	1	1	0	0	1	0	0	0	0	0	1	0	0	0	0	0	0	1	1	0	0	0	0	0	0	0	0	0	1	0	0	0	0	1	0	0	2	2
hsa-miR-4790-3p	0	0	0	0	0	3	0	0	0	0	0	0	0	0	0	0	0	0	0	0	0	0	0	0	0	0	0	0	1	0	0	0	0	0	0	0	0	0	0	0	0	0	0	0	0	0	0	0	0
hsa-miR-4791	1	1	0	0	0	2	0	0	2	0	0	1	1	0	0	0	2	3	1	0	1	2	2	0	1	0	0	1	0	3	0	0	1	1	0	2	2	0	0	0	1	0	0	1	2	0	0	0	0
hsa-miR-6840-3p	0	0	0	0	0	0	0	0	0	0	0	0	0	0	1	0	0	0	0	0	0	0	0	0	0	0	0	0	0	0	0	0	0	0	0	0	0	0	0	0	0	0	0	0	0	0	0	0	0
hsa-miR-6840-5p	0	0	0	0	0	0	0	0	0	0	0	0	0	0	0	0	0	0	0	0	0	0	0	0	0	0	0	0	0	0	0	0	4	0	0	0	0	0	1	0	1	0	0	0	0	0	0	0	0
hsa-miR-4793-5p	0	0	0	0	0	0	0	0	0	0	0	0	0	0	0	0	0	0	0	0	0	0	0	0	0	0	0	0	0	0	0	0	0	0	0	0	0	0	0	0	0	0	0	0	0	0	0	0	0
hsa-miR-4793-3p	0	0	0	0	0	0	0	0	0	0	0	0	0	0	0	0	0	0	1	0	0	0	0	0	0	0	0	0	0	0	0	0	0	0	0	0	0	0	0	0	0	0	0	0	0	0	0	0	0
hsa-miR-4794	0	0	0	0	0	0	0	0	0	0	0	0	0	0	0	0	0	0	0	0	0	0	0	0	0	0	0	0	0	0	0	0	0	0	0	0	0	0	0	0	0	0	0	0	0	0	0	0	0
hsa-miR-4795-5p	0	0	0	0	0	0	0	0	0	0	0	0	0	0	0	0	0	0	0	0	0	0	0	0	0	0	0	0	0	0	0	0	0	0	0	0	0	0	0	0	0	0	0	0	0	0	0	0	0
hsa-miR-4795-3p	1	0	0	0	0	1	0	1	0	0	0	0	0	0	0	0	0	0	1	0	0	0	0	0	1	0	0	0	0	0	0	0	0	0	0	1	0	0	0	0	0	0	1	0	0	0	0	0	1
hsa-miR-4482-3p	0	0	0	0	0	0	0	0	0	0	0	0	0	0	0	0	0	1	0	0	1	0	0	0	0	0	0	0	0	0	0	0	2	0	0	0	0	0	0	0	0	1	0	0	0	0	0	0	0
hsa-miR-4536-3p	3	2	0	3	1	1	0	0	0	0	0	1	0	0	0	0	3	0	0	1	0	0	0	4	0	0	1	1	0	0	0	0	0	0	1	0	1	0	1	2	0	2	0	0	3	1	0	4	0
hsa-miR-4433a-5p	0	0	0	2	0	0	0	0	0	0	0	0	0	0	0	0	1	0	0	0	0	0	0	0	0	0	0	0	0	0	0	0	0	0	0	0	0	0	0	0	0	0	1	1	0	0	0	0	0
hsa-miR-320b	32	10	12	13	7	35	5	14	55	10	5	15	13	10	3	13	30	49	48	20	14	22	23	15	14	66	18	21	27	51	13	14	26	26	13	27	9	25	39	6	16	12	9	46	7	14	13	14	30
hsa-miR-320c	6	3	2	2	4	8	0	3	11	0	2	4	7	1	0	2	3	6	6	1	1	6	1	0	0	14	3	2	2	6	4	1	6	0	3	5	0	6	3	0	1	2	3	10	2	5	2	7	7
hsa-miR-1296-5p	44	20	1	35	5	13	4	24	10	2	2	17	22	37	17	20	54	25	123	68	23	21	17	31	7	56	65	11	14	16	15	21	5	11	63	22	18	23	69	10	8	40	23	33	34	25	11	55	69
hsa-miR-1323	0	0	0	0	0	0	0	0	2	0	0	0	0	0	0	0	1	0	3	0	0	0	2	0	0	0	1	0	0	1	2	0	1	0	1	0	0	0	0	0	0	0	0	1	0	0	0	5	1
hsa-miR-1271-5p	5	3	0	10	1	5	2	4	4	2	4	6	10	7	4	8	16	13	29	17	8	17	11	4	11	16	20	16	15	25	6	6	9	14	5	8	5	13	20	5	0	6	5	25	41	9	7	24	14
hsa-miR-1301-3p	31	12	10	4	8	29	12	27	17	12	8	8	5	11	15	9	12	34	46	39	41	23	39	42	25	71	45	45	42	47	36	61	40	49	13	16	12	21	33	18	22	50	27	36	131	17	20	19	34
hsa-miR-1185-5p	1	2	0	1	2	0	0	1	0	1	2	1	0	1	2	0	2	0	0	0	0	0	0	0	0	1	0	0	0	1	0	1	0	0	0	0	2	3	0	0	1	2	0	4	2	1	2	3	4
hsa-miR-1283	0	0	0	0	0	0	0	0	0	0	0	0	0	0	0	0	0	0	0	0	0	0	0	0	1	0	0	0	0	0	0	0	1	0	0	0	0	1	0	0	0	0	0	0	1	0	0	0	0
hsa-miR-6837-3p	10	2	1	8	1	2	1	4	2	2	1	4	3	1	1	2	9	3	2	0	1	5	5	1	2	3	8	2	10	6	5	4	0	2	9	5	4	4	4	3	2	3	2	6	1	3	2	14	3
hsa-miR-6838-3p	0	0	0	0	0	0	0	0	0	0	0	0	0	0	0	0	1	0	1	1	0	0	0	0	0	0	0	0	0	0	0	0	0	1	0	0	0	0	0	0	0	0	0	0	0	0	0	0	0
hsa-miR-6836-5p	0	0	0	0	0	0	0	0	0	0	0	0	0	0	0	0	0	0	0	0	0	0	0	0	0	0	0	0	0	0	0	0	0	0	0	0	0	0	0	0	0	0	0	1	0	0	0	0	2
hsa-miR-6780b-3p	0	0	0	0	0	0	0	0	1	0	0	0	0	0	0	0	0	0	0	0	0	0	0	0	0	0	0	1	0	0	0	0	0	0	0	0	0	0	0	0	0	0	0	0	0	0	0	0	1
hsa-miR-6837-5p	0	0	0	0	0	0	0	0	0	0	0	0	1	0	0	0	0	0	0	0	0	0	0	0	0	0	0	1	0	0	1	0	1	0	0	0	0	1	1	1	0	0	0	0	1	0	0	5	0
hsa-miR-6836-3p	0	0	0	0	0	0	0	0	0	0	0	0	0	0	0	0	0	0	0	0	0	0	0	0	0	0	0	0	0	0	0	0	0	0	0	0	0	0	0	0	0	0	0	0	0	0	0	0	0
hsa-miR-1245b-5p	0	0	0	0	0	0	0	0	0	0	0	0	0	0	0	0	0	1	0	0	0	0	0	1	0	0	0	0	2	0	0	0	0	0	0	0	0	0	0	0	0	1	0	0	1	0	0	1	0
hsa-miR-6835-5p	0	0	0	0	0	0	0	0	0	0	0	0	0	0	0	0	0	0	0	0	0	0	0	0	0	0	0	0	0	0	0	0	0	0	0	0	0	0	0	0	0	0	0	0	0	1	0	0	0
hsa-miR-1245b-3p	0	0	0	0	0	0	0	0	0	0	0	0	0	0	0	0	0	0	0	0	0	0	0	0	0	0	0	0	0	1	1	0	0	0	0	0	0	0	0	0	0	0	0	0	0	0	0	0	0
hsa-miR-2467-5p	0	0	0	0	0	0	0	0	0	0	0	0	0	0	0	0	0	0	0	0	0	0	0	0	0	0	0	0	2	0	0	0	0	0	0	0	0	0	0	0	0	0	0	0	0	0	0	0	0
hsa-miR-6780b-5p	0	0	0	0	0	0	0	0	0	0	0	1	0	0	0	0	0	0	0	0	0	0	0	0	0	0	0	0	0	0	0	0	0	0	0	0	0	0	1	0	0	0	0	0	0	0	0	0	0
hsa-miR-6835-3p	0	0	0	0	0	0	0	0	0	0	0	0	0	0	0	0	0	0	0	0	0	0	0	0	0	0	0	0	0	0	0	0	0	0	0	0	0	0	0	0	0	0	0	0	0	0	0	0	0
hsa-miR-4786-5p	11	1	1	3	2	2	0	5	3	0	1	7	4	2	1	0	1	1	6	1	0	1	2	3	2	6	2	2	2	2	2	2	5	4	0	1	3	2	1	0	3	2	2	2	1	3	0	10	3
hsa-miR-4786-3p	1	0	0	0	0	0	0	1	0	0	0	0	1	0	0	2	0	0	1	0	0	1	1	0	0	1	1	1	0	0	0	2	1	0	0	0	0	0	1	0	0	0	1	0	2	0	0	2	2
hsa-miR-4787-5p	0	0	0	0	0	0	0	0	0	0	0	0	0	0	0	0	0	0	0	0	0	0	0	0	0	0	0	0	0	0	0	0	0	0	0	0	0	0	0	0	0	0	0	0	0	0	0	0	0
hsa-miR-4787-3p	6	2	0	1	0	2	0	5	4	0	0	1	2	1	0	0	3	0	0	0	1	1	0	0	3	4	2	2	0	1	1	1	1	0	2	0	2	1	0	1	0	0	1	1	10	2	3	7	1
hsa-miR-4788	0	0	0	0	2	4	1	0	1	1	3	0	0	6	3	0	1	9	33	2	0	1	0	0	1	3	1	0	0	0	7	4	5	1	5	4	0	2	16	0	0	0	1	0	2	0	0	2	2
hsa-miR-4789-5p	0	0	0	0	0	0	0	0	0	0	0	0	0	0	0	0	0	0	0	0	0	0	0	0	0	0	0	0	0	0	0	0	0	0	0	0	0	0	0	0	0	0	0	0	0	0	0	0	0
hsa-miR-6833-3p	0	0	0	0	1	0	0	0	1	0	0	1	1	1	0	0	0	0	1	1	0	1	0	0	0	2	0	1	0	0	0	1	0	0	0	0	0	1	0	2	1	0	0	0	1	0	1	3	0
hsa-miR-6833-5p	0	0	0	0	0	0	0	0	0	0	0	0	0	0	0	0	0	0	0	0	0	0	0	0	0	0	0	0	0	0	0	0	0	0	0	0	0	0	0	0	0	0	0	0	0	0	0	0	0
hsa-miR-30a-3p	77648	12743	12980	27440	16749	7024	13075	49585	6906	16032	7152	25512	27179	2355	1277	1437	23973	4710	11630	7979	9101	2127	2377	8979	4259	8593	17197	8673	5120	8095	3502	8042	1156	1287	11894	3358	4493	22699	3170	2741	1359	2261	12738	7892	30882	1300	5912	36281	5957
hsa-miR-6834-3p	0	0	0	0	0	0	0	0	1	0	0	0	0	0	0	0	0	0	0	0	0	0	2	0	0	0	0	0	0	0	0	0	0	0	0	0	0	0	0	0	0	0	0	0	0	0	0	0	0
hsa-miR-31-5p	0	122	68	12	77	213	41	2	153	105	31	349	96	547	195	379	6	85	1269	128	189	5	238	29	493	0	1	1021	255	644	11	5	767	512	48	826	201	219	481	845	25	64	13	848	4	357	263	6	551
hsa-miR-6834-5p	1	0	0	0	1	0	0	0	0	0	0	0	0	0	1	0	0	0	0	0	0	0	0	0	1	0	0	1	0	1	2	0	2	0	1	0	0	1	0	0	1	1	0	1	1	0	0	0	0
hsa-miR-29a-3p	18288	40556	16395	39970	22225	38985	23317	19339	21979	17940	13730	42429	36679	10896	6457	16896	59253	18015	45030	10950	5432	9518	6561	24725	9519	29821	37893	33077	10115	23128	24081	12676	13527	5221	34513	18794	24312	51250	18718	12231	3986	14017	6231	94699	26067	11440	12995	68462	75318
hsa-miR-6831-3p	0	0	0	0	0	0	0	0	0	0	0	0	0	0	0	0	0	0	0	0	0	0	0	0	0	0	0	0	0	0	0	0	0	0	0	0	0	0	0	0	0	0	0	0	0	0	0	0	0
hsa-miR-30a-5p	336453	111624	89079	183830	137184	36135	94179	247131	34631	110982	67367	89225	93376	9859	10189	15486	90637	31852	50460	52539	80861	8947	19269	61400	25758	39140	83163	51197	38548	32743	17082	49996	7196	7256	59995	10410	31696	93773	11289	17754	10335	10549	50330	68502	136099	7269	33971	195251	38141
hsa-miR-6831-5p	0	0	0	0	0	0	0	0	0	0	0	0	0	0	0	0	0	0	0	0	0	0	0	0	1	1	0	0	0	1	0	0	0	0	0	0	0	0	0	0	0	0	0	0	0	0	0	0	0
hsa-miR-27a-3p	4620	4154	1878	3234	1700	4597	1503	3857	5989	1934	1127	9038	6477	12074	7451	7414	29194	13131	5931	5517	2308	8837	6184	7929	4423	16022	11288	13152	7946	22885	16067	7146	6836	8606	9205	9828	26061	8992	10235	6783	2534	6673	4370	24336	15764	7388	5259	20030	20856
hsa-miR-6832-3p	0	0	0	0	0	0	0	0	0	0	0	0	0	0	0	0	0	0	0	0	0	0	0	0	0	0	0	0	0	0	0	0	0	0	0	0	0	0	0	0	0	0	1	0	2	0	0	0	0
hsa-miR-28-5p	1554	528	188	1490	364	576	233	985	494	290	190	1146	1059	181	203	334	1590	467	585	483	221	508	154	482	320	1208	745	985	581	478	399	333	515	136	411	195	405	1089	443	270	169	741	198	1148	1084	136	163	4396	693
hsa-miR-6832-5p	0	0	0	0	0	0	0	0	0	0	0	0	0	0	0	0	0	0	0	0	0	0	0	0	0	0	0	0	0	0	0	0	0	0	0	0	0	0	0	0	0	0	0	0	2	0	0	0	0
hsa-miR-26a-5p	7492	7600	8164	14168	9788	12903	7836	7361	6861	7840	8539	10328	10632	2531	2090	6231	18677	6923	8504	5559	2290	3364	2499	5993	3569	15246	10584	11019	6739	7204	6509	4736	4576	1817	7173	2791	8504	12390	5315	2820	1721	6077	2670	28720	8866	3451	3745	38789	15048
hsa-miR-26b-5p	1999	4035	5661	3152	4400	5001	3060	1434	2969	3428	3689	2928	2974	2215	845	2164	6416	1687	3210	2781	1193	1804	1624	2565	1429	6596	4859	2871	2934	4577	2517	2832	1118	1349	1949	2178	3114	4418	2827	1634	813	1995	1399	6599	2912	1369	1400	5784	5711
hsa-miR-4436b-5p	0	0	0	0	0	0	0	0	0	0	0	0	0	0	0	0	0	0	0	0	0	0	0	0	0	0	0	0	0	0	0	0	0	0	0	0	0	0	0	0	0	0	0	0	0	0	0	0	0
hsa-miR-24-3p	7983	5369	1861	6249	2834	6043	2050	6430	6631	2422	1192	13799	9678	13915	7404	8841	18825	15686	15353	4342	4340	12843	11056	8084	4375	17461	7281	15515	17013	22669	11646	6572	11659	6719	10693	11354	10037	12108	12642	9136	2842	13256	4546	29467	19737	5491	4125	29012	21377
hsa-miR-4436b-3p	0	0	0	0	0	0	0	0	0	0	0	0	0	1	0	0	1	0	0	0	0	0	0	0	0	0	0	0	0	0	0	0	0	1	1	0	0	0	1	0	0	0	0	0	0	0	0	0	0
hsa-miR-6830-3p	0	0	0	0	0	0	0	0	0	0	0	0	0	0	0	0	0	0	0	0	0	0	0	0	0	0	0	0	0	0	1	0	0	0	0	0	0	0	0	0	0	0	0	0	0	0	0	0	0
hsa-miR-25-3p	37922	30784	10935	27643	20192	31801	20095	24604	16377	15621	11293	26017	23892	16451	15978	47385	21485	26555	50116	160476	43540	35982	48693	49064	30878	57888	41351	22044	25580	40263	32993	42722	65355	47475	34433	26916	23836	35179	40624	21821	25679	41368	49406	56465	53368	41864	47438	47877	47708
hsa-miR-4781-5p	0	1	0	0	0	0	0	0	0	0	0	0	0	0	0	0	0	0	0	0	0	0	0	0	0	0	0	0	0	0	0	0	0	0	0	0	0	0	0	0	0	0	0	0	0	0	0	0	0
hsa-miR-4781-3p	0	1	1	3	0	0	0	1	1	0	0	4	3	1	0	1	0	0	0	1	0	1	0	1	1	2	1	2	1	1	0	1	0	0	0	0	0	2	3	0	0	1	1	1	0	0	1	3	1
hsa-miR-4782-5p	0	0	0	0	0	0	1	0	0	0	1	0	0	0	0	0	0	0	1	0	0	0	0	1	0	0	0	0	0	0	0	0	0	0	0	0	0	0	1	0	0	1	1	0	0	0	0	0	0
hsa-miR-4782-3p	0	0	0	0	0	0	0	0	0	0	0	0	0	0	0	0	0	0	0	0	0	0	0	0	1	0	0	0	0	0	0	0	0	0	0	0	0	0	0	0	0	0	0	0	0	0	0	0	0
hsa-miR-4783-5p	0	0	0	0	0	0	0	0	0	0	0	0	0	0	0	0	0	0	0	0	0	0	0	0	0	0	0	0	0	0	0	0	0	0	0	0	0	0	0	0	0	0	0	0	0	0	0	0	0
hsa-miR-4783-3p	0	0	0	0	0	0	0	0	0	0	0	0	0	0	0	0	0	0	0	0	0	0	0	0	0	0	0	0	0	0	0	0	0	0	0	0	0	0	0	0	0	0	0	0	0	0	0	0	0
hsa-miR-4784	1	1	0	1	0	0	1	0	0	1	0	1	1	0	0	0	1	0	0	0	1	0	1	1	1	1	1	0	1	0	0	0	1	3	0	0	1	0	2	0	2	3	0	1	3	2	2	3	3
hsa-miR-4785	0	0	0	0	0	0	0	0	0	0	0	0	0	0	0	0	2	1	0	0	0	0	0	0	0	0	2	0	0	1	0	0	0	1	0	0	0	0	1	0	0	0	1	0	1	0	0	1	1
hsa-miR-6827-3p	0	0	0	0	0	0	0	0	0	0	0	0	0	0	0	0	0	0	0	0	0	0	0	0	0	0	0	0	0	0	0	0	0	0	0	0	0	0	2	0	1	0	0	0	0	0	0	0	0
hsa-miR-101-3p	27212	30752	13412	36955	29253	25435	22106	28828	19160	21875	16852	57922	63060	8130	4389	15815	22926	14370	20718	15384	6060	10910	12462	20972	12358	41085	35619	29448	14771	16144	21969	12620	18025	3926	24699	10253	16537	38251	9795	5502	5700	16110	6730	68642	43891	11255	11368	103268	47984
hsa-miR-6829-5p	0	0	0	0	0	0	0	0	0	0	0	0	0	0	0	0	0	0	0	0	0	0	0	0	0	0	0	0	0	0	0	0	0	0	0	0	0	0	0	0	0	0	0	0	0	0	0	0	0
hsa-miR-99a-5p	1453	1406	259	5446	822	437	910	3863	450	959	508	4654	5528	651	387	922	1396	274	123	958	201	794	97	1040	618	1521	1451	914	761	1780	407	513	215	111	2199	110	571	3487	372	480	186	639	2881	4291	1367	1473	1012	6556	2350
hsa-miR-6826-5p	0	0	0	0	0	0	0	0	0	0	0	0	0	0	0	0	0	0	0	0	0	0	0	0	0	0	0	0	0	0	0	0	0	0	0	0	0	0	0	0	0	0	0	0	0	0	0	0	0
hsa-miR-100-5p	38477	5250	1520	66057	4486	3404	3915	47025	4120	4512	2297	44452	42457	4587	2138	10560	14793	6092	88579	2844	683	6790	717	8206	7723	16609	11940	10161	10131	6445	18118	4024	6894	425	12138	3774	7178	22848	5069	2728	1513	6772	2648	29225	28032	2487	6793	77095	15990
hsa-miR-6825-3p	0	0	0	1	0	1	0	0	0	0	0	0	0	0	0	0	0	0	1	0	0	0	0	0	0	0	0	0	0	0	0	0	0	0	0	0	0	0	0	0	0	0	0	0	0	1	0	0	0
hsa-miR-96-5p	3	51	78	17	87	59	36	0	38	69	53	99	36	96	102	24	15	261	188	86	85	170	118	109	7	419	61	109	150	210	33	187	17	63	52	185	114	44	85	52	132	133	233	94	57	43	22	33	30
hsa-miR-6827-5p	0	0	0	0	0	0	0	1	0	0	0	0	0	0	0	0	0	0	0	0	0	0	0	0	0	0	0	0	0	0	0	0	0	0	1	0	0	0	0	0	0	0	0	0	0	0	0	0	0
hsa-miR-98-5p	205	107	56	203	94	217	92	166	128	63	85	178	236	171	175	239	279	477	376	135	195	193	176	211	105	412	265	184	235	157	145	157	130	55	254	156	151	295	387	183	164	144	142	399	166	246	94	1571	239
hsa-miR-6826-3p	0	1	0	0	0	0	0	0	1	0	0	0	0	0	0	0	0	0	0	0	1	0	0	1	0	0	0	1	0	0	0	0	0	0	0	0	0	0	1	0	0	1	0	0	0	0	0	0	0
hsa-miR-93-5p	22394	17868	5661	15127	10829	15265	7654	10819	12493	9180	5875	14039	11779	13266	21242	34728	13904	32280	34022	109614	54017	28927	72268	46912	38549	36223	32445	15294	36055	36461	26532	41951	46957	50073	34051	22975	24315	15887	33101	17570	38157	28309	57881	27729	52074	43268	40967	33855	33236
hsa-miR-95-3p	17	18	18	7	14	62	8	15	126	11	9	5	18	3	22	13	53	138	49	13	11	2	9	31	13	17	10	12	20	24	54	28	20	9	28	3	10	25	56	9	6	8	11	26	23	6	5	99	25
hsa-miR-33a-5p	8	93	80	18	150	49	48	6	43	206	55	51	73	34	78	30	84	51	104	108	31	49	56	105	46	92	119	41	54	336	71	95	43	52	50	200	76	73	330	38	27	185	64	120	330	58	30	13	79
hsa-miR-6825-5p	1	0	1	0	0	0	0	0	0	0	0	0	0	0	0	0	0	0	0	0	0	0	0	0	1	0	0	0	0	0	0	1	0	0	0	0	0	0	0	0	0	0	0	0	0	0	0	0	0
hsa-miR-4774-3p	0	0	0	0	0	0	0	0	0	0	0	0	0	0	0	0	0	0	0	0	0	0	0	0	0	0	0	0	0	0	0	0	0	0	0	0	0	0	0	0	0	0	0	0	0	0	0	0	0
hsa-miR-4775	1	2	0	1	0	0	0	1	0	0	1	0	0	2	0	1	8	2	1	2	0	0	0	1	1	2	1	0	0	0	0	0	3	1	0	0	0	1	2	2	0	0	1	2	1	1	0	2	3
hsa-miR-92a-3p	32053	29127	11023	31363	19237	57639	17923	21837	91256	20499	14347	52822	43334	46630	30254	26236	28890	91377	117631	73047	34353	61290	44918	62074	24299	63007	34308	29220	39021	76556	81318	72358	57911	76891	54455	53374	45254	42428	45871	28065	54424	65471	46756	98331	82720	65706	28598	45468	62963
hsa-miR-4776-5p	0	0	0	0	0	0	0	0	0	0	0	1	4	0	0	0	0	0	0	0	0	0	0	0	0	0	0	1	1	1	0	0	0	0	1	0	0	0	0	0	0	0	0	0	0	0	0	0	0
hsa-miR-32-5p	35	153	124	67	196	102	122	17	40	124	124	78	102	47	35	108	131	109	200	88	35	97	116	196	33	191	136	170	86	106	127	128	176	24	114	67	108	148	101	95	46	162	39	572	118	59	70	193	257
hsa-miR-4776-3p	0	0	0	0	0	0	0	0	0	0	0	0	0	0	0	0	0	0	0	0	0	0	0	0	0	0	0	0	0	1	0	0	0	0	0	0	0	0	0	0	0	0	0	0	0	0	0	0	0
hsa-miR-4777-5p	0	0	0	0	0	0	0	0	0	0	0	0	0	0	0	0	0	0	0	0	0	0	0	0	0	1	0	0	0	0	0	0	0	0	0	0	0	0	0	0	0	0	0	0	0	0	0	0	0
hsa-miR-4777-3p	0	1	0	0	1	0	0	1	1	0	1	1	1	1	0	0	0	5	5	0	0	0	0	1	2	0	2	4	0	1	3	2	1	0	0	1	0	2	2	1	0	2	1	2	1	1	2	3	1
hsa-miR-550a-3-5p	0	1	1	0	2	1	0	0	2	0	0	0	1	1	0	0	0	2	2	0	0	0	0	0	2	6	1	5	1	1	2	0	1	2	0	0	0	2	0	0	0	1	0	3	2	0	0	3	0
hsa-miR-4778-5p	0	0	0	0	0	1	0	0	0	0	0	0	0	0	0	0	0	0	0	0	0	0	0	0	0	2	1	0	0	0	0	3	0	0	0	0	0	0	0	0	0	0	1	0	0	0	0	0	0
hsa-miR-4778-3p	0	0	0	0	0	0	0	0	0	0	0	0	0	0	0	0	0	0	0	14	1	2	0	0	0	11	4	0	2	0	0	1	0	0	0	0	0	0	0	0	0	1	5	0	3	0	1	0	0
hsa-miR-4779	0	0	0	0	0	0	0	0	0	0	0	0	0	0	0	0	0	0	0	0	0	0	0	0	0	0	0	0	0	0	0	1	0	0	0	0	0	0	0	0	0	0	0	0	0	0	0	0	0
hsa-miR-642a-3p	0	0	0	0	0	0	0	0	1	0	0	1	0	0	2	1	1	0	0	0	0	0	0	0	0	1	0	0	0	0	0	2	0	2	0	0	0	0	0	0	0	0	0	0	0	0	0	0	1
hsa-miR-4780	0	0	0	0	0	0	0	0	1	0	0	0	0	0	0	0	0	0	0	3	0	0	0	0	0	0	0	0	0	0	0	0	0	0	0	0	0	0	0	0	0	0	0	1	0	0	0	0	0
hsa-miR-6829-3p	0	0	0	0	0	0	0	0	0	0	0	0	0	0	0	0	0	0	0	0	0	0	0	0	0	0	0	0	0	0	0	0	0	0	0	0	0	0	0	0	0	0	0	0	0	0	0	0	0
hsa-miR-513b-5p	0	0	0	0	0	4	0	0	0	0	0	0	0	0	0	0	0	0	0	0	0	0	0	0	0	0	0	0	0	0	1	0	0	0	0	0	0	0	0	0	0	0	0	0	0	0	0	0	0
hsa-miR-513c-5p	0	0	0	0	0	25	0	0	0	0	0	0	0	0	0	0	0	0	0	0	0	0	0	7	0	0	0	0	0	0	2	0	0	1	0	0	0	1	0	0	0	0	0	0	0	0	0	0	0
hsa-miR-15a-5p	993	687	244	388	439	652	330	907	555	304	249	566	460	482	353	846	719	1957	1531	695	564	703	490	1055	533	1202	839	941	551	823	885	820	937	1227	765	379	634	728	390	772	579	868	740	2123	868	773	694	2053	1033
hsa-miR-6822-3p	0	0	0	0	0	0	0	0	0	0	0	0	0	0	0	0	0	0	0	0	0	0	0	0	0	0	0	0	0	0	0	0	0	0	0	0	0	0	0	0	0	0	0	0	0	0	0	0	0
hsa-miR-16-5p	862	1741	1100	717	1290	2218	889	838	1531	857	637	1031	1031	1309	509	2332	1954	3139	3917	1410	1105	1262	1231	1709	761	4253	2008	2765	1037	4130	2352	1617	2611	2082	1155	1886	1461	1986	1358	1417	1214	2741	1067	6759	2316	1795	1018	3365	3221
hsa-miR-6822-5p	0	0	0	0	0	0	0	0	0	0	0	0	0	0	0	0	0	0	0	0	0	0	0	0	0	1	0	0	0	0	0	0	0	0	2	0	0	0	0	0	0	0	0	0	0	1	0	0	0
hsa-let-7e-5p	6628	1717	941	10350	2111	1700	1116	7374	9832	1598	1582	5429	5656	1226	2189	4926	6131	22975	3073	1958	1822	4758	1456	1959	2870	5791	4095	5524	4218	2292	3752	1153	2044	1507	12633	1492	1879	4395	3789	1717	1056	5150	805	8063	13866	7377	1552	61881	6211
hsa-miR-6823-3p	0	0	0	0	0	0	0	0	1	0	0	0	0	0	0	0	0	0	0	0	1	0	0	0	0	0	0	0	0	0	0	0	0	0	0	0	0	0	0	0	0	0	0	0	0	0	0	0	0
hsa-let-7f-5p	32405	16300	11524	59769	25412	53747	13621	40087	110764	18214	31000	40420	51487	21088	24286	96550	40725	161441	44819	16289	15344	22089	19506	22683	15093	58578	27970	46639	39985	35361	25896	22397	57239	9798	84753	13032	18605	35789	33454	12794	20794	50954	13158	67703	38407	37042	12744	506966	47263
hsa-miR-6823-5p	0	0	0	0	0	0	0	0	0	0	0	0	0	0	0	0	0	0	0	0	0	0	1	0	0	0	0	0	0	0	0	0	0	0	0	0	0	0	0	0	0	0	0	0	2	0	0	0	0
hsa-let-7c-5p	7197	3079	925	15551	2301	1539	3224	17298	2628	1969	1601	20583	28435	4227	2473	9072	5261	2235	865	3579	1516	4889	650	4420	2668	6553	7809	3607	4191	8042	1369	2208	1031	892	14980	485	2758	14602	1844	2250	954	4355	17650	14922	4440	9356	5523	42217	11579
hsa-miR-6820-3p	0	2	1	0	0	0	2	0	2	0	0	0	3	0	2	1	0	2	5	0	0	4	0	0	0	1	5	0	2	1	0	1	0	1	2	1	0	0	1	1	1	2	0	2	3	0	1	1	1
hsa-let-7d-5p	760	537	473	595	489	823	319	415	1147	412	297	503	491	452	579	682	957	1476	1997	525	533	1009	942	752	351	1704	1021	1218	841	1305	679	884	2152	509	640	658	616	859	878	495	580	1220	594	1683	627	498	445	2631	704
hsa-miR-6820-5p	0	0	0	0	0	0	0	0	0	0	0	0	0	0	1	0	0	1	0	0	0	0	0	0	0	0	0	0	0	1	1	0	0	0	0	0	0	0	0	0	0	0	0	0	0	1	0	0	0
hsa-let-7a-5p	109379	54417	40028	177674	75076	107599	53132	139671	307307	54824	83193	139859	169845	79733	71841	153371	92314	369658	125135	71659	49965	99547	67424	52839	70386	149151	84103	148252	145509	121470	80298	61352	156719	50465	198172	36565	62579	118632	115844	60961	47134	102048	40737	288056	136306	151810	58225	756271	134204
hsa-miR-6821-3p	0	0	0	0	0	0	0	0	0	0	0	0	0	0	0	0	0	0	0	0	0	0	0	1	0	0	0	0	0	0	0	0	0	0	0	0	0	0	0	0	1	0	0	0	0	0	0	0	0
hsa-let-7b-5p	45230	21557	20342	60954	27885	37768	31278	48371	81588	19356	30809	50147	75534	43442	31319	41251	50747	154332	46472	32037	26661	59959	34274	24717	21778	49667	46400	101594	68577	63231	31284	23649	73757	23885	42836	13312	33293	67123	80666	36642	16889	28540	20842	222045	39454	37757	34449	134901	37087
hsa-miR-6821-5p	0	0	0	0	0	0	0	0	0	0	0	0	0	0	0	0	0	1	0	0	1	0	0	0	0	0	0	0	0	0	1	0	0	0	0	0	1	0	0	0	0	0	0	0	0	1	0	0	0
hsa-miR-4768-5p	0	0	0	0	0	0	0	0	0	0	0	1	0	0	0	1	0	1	0	0	0	0	0	0	0	0	0	0	0	0	1	0	2	0	0	1	1	2	0	1	0	0	0	0	4	0	0	0	0
hsa-miR-4769-5p	0	0	0	0	0	0	0	0	0	0	0	0	0	0	0	0	0	0	0	0	0	0	0	0	0	0	0	0	0	0	0	0	0	1	0	0	0	0	0	0	0	0	0	0	0	0	0	0	0
hsa-miR-4769-3p	0	0	0	0	0	0	0	0	0	0	0	0	0	0	0	0	0	0	0	0	0	0	0	1	0	0	0	0	0	0	0	0	0	0	0	0	0	1	0	0	0	0	0	0	0	0	0	0	0
hsa-miR-4770	3	0	0	3	0	0	2	2	0	0	0	1	2	0	1	0	0	0	0	0	0	0	0	0	0	2	1	1	0	0	0	0	0	0	1	0	1	0	0	2	0	0	0	0	0	0	0	4	0
hsa-miR-4326	49	59	5	18	11	16	13	12	49	8	0	5	1	21	58	38	42	73	112	60	50	32	72	55	22	63	0	1	47	1	37	70	0	41	14	16	43	0	67	38	14	20	81	53	109	27	51	32	0
hsa-miR-4771	0	0	0	0	0	0	0	0	0	0	0	0	0	0	0	0	0	0	0	0	0	0	0	0	0	0	0	0	0	0	0	0	0	0	0	0	0	0	0	0	0	0	0	0	0	0	0	0	0
hsa-miR-4772-5p	3	1	1	0	1	7	0	0	2	3	0	10	1	2	0	3	2	5	3	3	2	2	2	0	9	3	5	3	0	14	22	2	4	4	9	4	4	12	1	1	0	1	0	24	4	4	1	9	21
hsa-miR-4772-3p	14	19	3	5	11	50	13	10	20	6	12	22	19	24	1	23	14	36	26	14	6	2	2	9	16	30	21	75	4	23	40	14	40	8	34	11	35	50	17	12	4	16	10	119	59	21	10	52	28
hsa-miR-4773	0	1	0	0	0	0	0	0	0	0	0	0	0	0	0	0	0	0	0	0	0	0	0	0	0	0	0	0	0	0	0	0	0	0	0	0	0	0	0	0	0	1	0	1	1	0	0	2	2
hsa-miR-4254	0	0	0	0	0	0	0	0	0	0	0	0	0	0	1	0	0	1	0	0	0	1	0	0	0	0	0	0	0	0	0	0	0	0	0	0	0	0	0	0	0	0	0	0	0	0	0	0	0
hsa-miR-4774-5p	0	0	0	0	0	0	0	0	0	0	0	0	0	0	0	0	0	0	0	0	0	0	0	0	0	0	0	0	0	0	0	0	0	0	0	0	0	0	0	0	0	0	0	0	0	0	0	0	0
hsa-miR-6824-3p	0	1	0	0	0	0	0	0	1	0	0	0	0	0	0	0	0	2	0	0	1	0	0	0	0	0	0	0	0	0	0	0	0	0	0	0	1	0	0	0	0	0	0	0	0	0	0	0	0
hsa-miR-6824-5p	0	0	0	0	0	0	0	0	0	0	1	0	0	0	0	0	0	0	1	0	0	0	0	0	0	0	1	0	0	0	0	0	0	0	0	0	0	0	1	0	0	0	0	0	0	0	0	0	0
hsa-miR-24-1-5p	204	108	90	155	148	49	60	57	72	189	50	98	105	28	48	61	245	49	56	62	42	29	30	138	66	115	175	147	123	109	50	124	65	43	120	53	108	153	45	89	16	66	78	174	133	41	82	160	78
hsa-miR-6817-5p	1	0	0	0	0	0	0	0	0	0	0	0	0	0	0	0	0	0	0	0	0	0	0	0	0	0	0	0	0	0	0	0	0	0	0	0	0	0	0	0	0	0	0	0	0	0	0	0	0
hsa-miR-6816-3p	0	0	0	0	0	0	0	0	0	0	0	0	0	0	0	0	1	0	0	0	0	0	0	0	0	0	0	0	0	0	1	0	0	0	2	0	0	0	0	0	0	0	0	0	0	0	0	0	0
hsa-miR-22-3p	442883	279846	156871	255194	251030	187442	186761	414916	99932	225549	113871	305495	270385	256184	196284	237052	422147	331240	330214	134568	52597	443252	115638	250188	241049	282381	302325	838716	468300	254805	421191	355625	349717	254155	208265	133853	328877	380863	325469	184541	70248	320507	152201	1283363	687711	71738	154196	770045	346344
hsa-miR-6818-5p	0	0	0	0	0	0	0	0	0	0	0	0	0	0	0	0	1	0	1	1	0	0	0	0	1	1	0	0	0	0	0	0	0	0	1	0	0	0	0	0	0	1	0	0	0	0	0	0	0
hsa-miR-23a-3p	17275	5402	1535	8834	2595	9100	2498	13127	11432	3077	1440	12569	10413	13671	10287	8925	25015	22075	8574	7082	4319	15192	10942	8492	7699	21446	14459	18466	16201	21403	21346	10878	13385	14079	12309	11206	18518	11952	12920	8072	5321	12440	7870	28153	26505	10906	7473	38468	20818
hsa-miR-6817-3p	0	0	0	0	0	0	0	0	0	0	0	0	0	0	0	0	0	0	0	0	0	0	0	0	0	0	0	0	0	0	0	0	1	0	0	0	0	0	0	0	0	0	0	0	0	0	0	0	0
hsa-miR-20a-5p	1228	1410	474	1445	916	1775	671	805	2102	812	659	1365	1112	1302	1724	1329	717	6466	4846	3283	2084	1640	2071	3630	1152	2177	1276	940	1932	2251	2730	3699	2889	4194	1940	1526	2321	1560	1301	1173	3021	2298	2109	5118	2866	2617	1196	2828	2965
hsa-miR-6815-5p	0	0	0	0	0	0	0	2	0	0	0	1	1	0	1	0	1	3	1	1	0	3	1	0	0	0	0	0	1	3	0	0	1	0	1	0	0	0	0	0	0	1	0	0	0	0	0	1	1
hsa-miR-21-5p	260349	762740	290453	330455	403977	933353	472759	629385	575592	373125	258258	501068	343740	694162	983019	1576279	1468118	2213390	1721379	710591	387604	1842750	737506	854351	992297	1201662	920526	2946036	1681579	1009948	1637695	1144747	2177036	891983	994151	455025	1873626	1234292	1173882	1082376	492013	1380072	669843	7081068	4271680	865588	1304744	3529120	1858620
hsa-miR-19a-3p	94	207	86	96	123	191	80	55	95	111	85	55	77	126	238	101	93	311	318	438	282	143	152	330	133	181	165	80	137	143	175	403	205	350	118	133	181	150	188	148	178	191	253	262	135	158	155	144	364
hsa-miR-19b-3p	432	803	529	542	725	749	427	302	402	636	504	342	392	468	681	479	515	1085	1442	1317	869	414	614	1535	453	957	846	369	675	697	801	1536	555	1308	788	530	1048	610	508	463	757	735	837	1402	723	577	612	629	1215
hsa-miR-6815-3p	2	0	0	0	0	1	0	0	0	0	0	0	2	1	1	0	0	1	1	1	0	1	1	1	0	0	0	3	0	0	3	0	0	0	1	1	1	0	0	1	0	1	0	1	1	0	1	2	0
hsa-miR-17-3p	633	1036	318	932	647	2046	508	725	1646	610	384	2200	1734	1038	810	1104	812	4891	4922	1622	705	2163	1451	1196	762	3376	979	1323	596	2238	2371	1647	3083	1440	1847	1115	798	2013	1640	723	1144	2401	954	4297	3221	1604	593	2292	3389
hsa-miR-18a-5p	22	125	24	20	32	128	31	9	36	47	16	32	24	109	157	60	82	254	173	111	122	77	98	169	52	167	126	64	63	104	144	151	118	76	97	106	63	93	136	79	96	79	126	204	115	149	57	103	274
hsa-miR-17-5p	1297	1486	586	1352	876	2013	660	872	2223	888	537	1549	1143	2067	2065	1206	1084	6440	6634	3826	2671	2290	2864	4223	1433	2977	1771	1222	2516	2855	3635	4576	3758	4751	2347	2529	2249	1750	2127	1445	3679	3328	2879	4458	3681	3090	1282	2958	3867
hsa-miR-4762-5p	0	0	1	0	0	0	0	0	0	0	0	0	0	0	0	0	0	0	1	0	1	0	0	0	0	0	0	1	0	1	0	0	1	0	1	0	0	0	0	0	0	0	1	0	0	0	1	1	0
hsa-miR-4762-3p	0	2	0	2	0	0	3	1	0	0	2	0	2	0	0	2	0	0	0	3	0	0	0	2	0	3	1	0	0	0	2	0	6	0	0	0	1	0	2	0	0	0	1	4	2	3	3	0	0
hsa-miR-4763-5p	0	0	0	2	0	0	0	0	0	0	0	0	0	0	1	0	0	0	0	0	1	0	0	1	0	0	0	0	0	0	1	0	0	0	0	0	0	0	2	1	0	0	1	1	2	2	0	1	1
hsa-miR-4763-3p	0	0	0	0	0	0	0	0	0	0	0	0	0	0	0	0	0	1	0	0	0	0	0	0	0	0	0	0	0	0	0	0	0	0	0	0	0	0	0	0	0	0	0	0	0	0	0	0	0
hsa-miR-4764-5p	0	0	0	0	0	0	0	0	0	0	0	0	0	0	0	0	0	0	0	0	0	0	0	0	0	0	0	0	0	0	0	0	0	0	0	0	0	0	0	0	0	0	0	0	2	0	0	0	0
hsa-miR-4764-3p	0	0	0	0	0	0	0	0	0	0	0	0	0	0	0	0	0	0	0	0	0	0	0	0	0	0	0	0	0	0	0	0	0	0	0	0	0	0	0	0	0	0	0	0	0	0	0	0	0
hsa-miR-4765	0	0	0	0	0	0	0	0	0	0	0	0	0	0	0	0	0	0	0	0	0	0	0	0	0	0	0	0	0	0	0	0	0	0	0	0	0	0	0	0	0	0	0	0	0	0	0	0	0
hsa-miR-4766-5p	0	0	0	0	1	0	0	0	0	0	0	0	0	0	0	0	1	0	0	0	0	0	0	0	1	0	0	0	1	1	0	0	0	0	0	1	0	0	2	0	0	1	0	0	0	1	0	0	0
hsa-miR-2355-5p	237	145	45	182	76	60	86	130	66	58	27	131	102	438	137	101	217	192	279	175	49	220	99	213	349	156	255	293	140	208	171	173	501	564	227	154	211	277	1061	530	55	138	116	190	558	84	104	225	395
hsa-miR-4766-3p	0	1	0	0	1	1	1	0	0	0	0	2	0	2	2	1	1	3	1	3	3	0	1	0	0	1	3	3	0	0	0	0	1	0	1	6	1	1	10	1	0	1	0	2	4	1	0	0	0
hsa-miR-4767	0	0	0	0	0	0	0	0	0	0	0	0	0	0	0	1	0	0	0	0	0	0	0	0	0	0	0	0	0	0	0	0	0	0	0	0	0	0	0	0	0	0	0	0	0	0	0	0	0
hsa-miR-6819-5p	0	0	0	0	0	0	0	0	0	0	0	0	0	0	0	0	0	0	0	0	0	0	0	0	0	0	0	0	1	0	0	0	0	0	0	0	0	0	0	1	0	0	0	0	0	1	0	0	0
hsa-miR-6818-3p	0	0	0	0	0	1	0	0	1	0	0	0	0	0	1	0	0	0	0	0	0	0	0	0	0	0	0	0	0	0	0	0	0	0	0	0	1	0	1	3	0	1	0	0	1	0	0	0	0
hsa-miR-6819-3p	1	0	0	0	0	0	0	0	0	0	0	0	0	0	0	0	0	0	0	0	0	0	0	0	0	0	0	0	0	0	0	0	0	0	0	0	1	0	1	0	0	0	0	0	0	0	0	0	0
hsa-miR-6811-3p	0	0	0	0	0	0	0	0	0	0	0	0	0	0	0	0	0	0	0	0	0	0	0	0	0	0	0	0	0	0	0	0	0	0	0	0	0	0	0	0	0	0	0	0	0	0	0	0	0
hsa-miR-6811-5p	0	0	0	0	0	0	0	0	0	0	0	0	0	0	0	0	0	0	0	0	0	0	0	0	0	0	0	1	0	0	0	0	0	0	0	0	0	0	0	0	0	0	0	0	0	0	0	0	0
hsa-miR-6812-3p	1	0	0	0	0	0	0	0	0	0	0	0	0	0	0	0	1	0	0	0	0	0	0	0	0	0	0	1	0	0	0	0	0	0	0	0	0	1	0	0	1	0	0	0	2	0	0	0	0
hsa-miR-6812-5p	0	0	0	0	0	0	0	0	0	0	0	0	0	0	0	0	0	0	0	0	0	0	0	0	0	1	0	0	1	0	0	0	0	0	0	0	0	0	0	0	0	0	0	0	0	0	0	0	0
hsa-miR-6810-3p	0	0	0	0	0	2	1	0	0	0	0	1	0	0	0	0	0	0	1	0	0	0	0	0	0	0	0	1	1	0	1	0	1	0	0	0	0	0	0	0	0	0	0	0	0	0	0	0	0
hsa-miR-6810-5p	0	0	0	0	0	0	0	0	0	0	0	0	0	0	0	0	0	0	0	0	0	0	0	0	0	0	0	0	0	0	0	0	0	0	0	0	0	0	0	0	0	0	0	0	0	0	0	0	0
hsa-miR-4756-3p	0	2	1	0	1	0	1	0	3	1	1	0	0	0	0	0	0	0	0	0	0	0	0	0	0	0	0	0	0	0	0	0	0	0	0	0	0	0	0	0	0	0	0	0	0	0	0	0	0
hsa-miR-4757-5p	0	0	0	0	0	2	1	2	0	0	0	1	1	1	0	0	1	0	0	0	0	0	0	0	0	0	0	0	0	0	0	0	0	0	0	0	0	0	0	0	0	0	0	0	0	0	0	0	0
hsa-miR-4757-3p	1	0	0	0	0	0	0	0	0	0	0	0	0	0	0	0	0	0	0	0	0	0	0	0	0	0	0	0	0	0	0	0	0	0	0	0	0	0	0	0	0	0	0	0	0	0	0	0	0
hsa-miR-4758-5p	1	0	0	1	0	0	0	1	0	0	0	0	0	2	0	0	1	0	0	1	1	3	1	1	0	2	0	0	0	1	3	0	1	0	0	0	0	0	0	1	0	0	0	1	0	0	0	0	0
hsa-miR-4315	0	0	0	0	0	0	0	0	0	0	0	0	0	0	0	0	0	0	0	0	0	0	1	0	0	0	0	0	0	0	0	0	0	0	0	0	0	0	0	0	0	0	0	0	0	0	0	0	0
hsa-miR-4758-3p	0	0	0	0	0	0	0	0	0	0	0	0	0	0	1	0	1	1	0	0	0	0	1	0	0	0	0	0	0	0	3	0	0	0	1	0	1	0	4	0	1	1	0	1	1	0	0	0	1
hsa-miR-4759	0	0	0	0	0	1	0	0	0	1	0	0	0	0	0	0	0	0	0	0	0	0	0	0	0	0	0	0	0	0	0	0	0	0	0	0	0	0	0	0	0	0	0	0	0	0	0	0	0
hsa-miR-4760-5p	0	0	0	0	0	0	0	0	0	0	0	0	0	0	0	0	0	1	0	0	0	0	0	0	0	0	0	0	0	0	0	0	0	0	0	0	0	0	1	0	0	0	0	0	0	0	0	0	0
hsa-miR-4310	0	0	0	0	0	0	0	0	0	0	0	0	0	0	0	0	0	0	0	0	0	0	0	0	0	0	0	0	0	0	0	0	0	0	0	0	0	0	0	0	0	0	0	0	0	0	0	0	0
hsa-miR-4761-5p	0	0	0	0	0	0	0	0	0	0	0	0	0	0	0	0	0	0	0	0	0	0	0	0	0	0	0	0	0	0	0	0	0	0	0	0	0	0	0	0	0	0	0	0	0	0	0	0	0
hsa-miR-6813-3p	0	0	0	0	0	1	0	0	0	0	0	0	0	1	0	1	0	0	0	0	0	0	0	0	0	0	0	0	0	0	0	0	0	0	0	0	0	0	0	1	0	0	0	0	0	1	0	0	0
hsa-miR-6813-5p	0	0	0	1	0	0	0	0	0	0	0	0	0	0	0	0	1	0	0	0	0	0	0	0	0	0	0	0	0	0	0	0	0	0	0	0	0	0	0	0	0	0	1	1	0	1	0	0	0
hsa-miR-6814-3p	0	0	0	0	0	0	0	0	1	0	0	0	0	0	0	1	0	3	0	0	1	0	0	0	1	1	0	0	0	1	1	1	0	0	2	1	0	0	0	0	1	0	0	0	2	0	0	0	0
hsa-miR-6814-5p	0	0	0	0	0	0	0	0	0	0	0	0	0	0	0	0	0	0	0	0	0	0	0	0	0	0	0	0	0	0	0	0	0	0	0	0	0	0	0	0	0	1	0	0	0	0	0	0	0
hsa-miR-6806-5p	0	0	0	0	0	0	0	0	0	0	0	0	0	0	0	0	0	1	0	0	0	0	1	0	0	0	0	0	0	0	0	0	0	0	0	0	0	0	0	0	0	0	0	0	0	0	0	0	0
hsa-miR-6805-3p	0	0	0	0	0	0	0	0	0	0	0	0	0	0	0	0	0	0	0	0	0	0	0	0	0	0	0	0	0	0	0	0	0	0	0	0	0	0	0	0	0	0	0	0	0	0	0	0	0
hsa-miR-6807-5p	1	0	1	0	0	0	0	0	0	0	0	0	0	0	0	0	0	0	0	1	1	3	1	0	0	2	0	0	1	0	0	0	0	0	1	0	0	1	2	0	1	0	0	1	0	0	0	0	0
hsa-miR-6806-3p	9	6	0	8	1	4	3	3	3	6	2	1	6	3	0	3	4	0	3	0	1	3	1	2	1	15	5	1	0	4	1	2	4	1	2	2	1	7	3	2	0	0	0	9	4	0	1	14	6
hsa-miR-6805-5p	0	0	0	0	1	1	0	0	0	0	0	0	0	0	1	0	0	1	0	0	1	0	0	0	1	0	0	0	1	0	0	0	1	0	2	0	0	0	1	0	0	1	0	1	2	1	1	2	0
hsa-miR-4322	0	0	0	0	0	0	0	0	0	0	0	0	0	0	0	0	0	0	0	0	0	0	0	0	0	0	0	0	0	0	0	0	0	0	0	0	0	0	0	0	0	0	0	0	0	0	0	0	0
hsa-miR-4320	0	0	0	0	0	0	0	0	0	0	0	0	0	0	0	0	0	0	0	0	0	0	0	0	0	0	0	0	0	0	0	0	0	0	0	0	0	0	0	0	0	0	0	0	0	0	0	0	0
hsa-miR-6809-3p	0	0	0	0	0	0	0	2	0	0	0	0	1	0	0	0	0	0	0	0	0	0	0	0	0	1	0	0	0	0	0	0	0	0	0	0	0	0	0	0	1	0	0	0	0	0	0	0	0
hsa-miR-6808-5p	0	0	0	0	0	0	0	0	0	0	0	0	0	0	0	0	0	0	0	0	0	0	0	0	0	0	0	0	0	0	0	0	0	0	0	0	0	0	0	0	0	0	0	0	0	0	0	0	0
hsa-miR-6807-3p	0	0	0	0	0	0	0	0	0	0	0	0	0	1	0	0	0	0	0	0	0	0	1	0	2	1	0	0	0	0	0	1	0	0	2	0	0	0	0	0	0	2	1	1	0	1	0	0	0
hsa-miR-6809-5p	0	0	0	0	0	0	0	0	0	0	0	0	0	0	0	0	0	0	0	0	0	0	0	0	0	0	0	0	0	0	0	0	0	0	0	0	0	0	0	0	0	0	0	0	0	0	0	1	0
hsa-miR-6808-3p	0	0	1	0	1	2	0	0	1	0	0	1	1	0	2	0	0	1	0	2	1	0	0	0	3	2	0	2	1	2	1	0	2	0	2	1	0	2	2	0	1	1	0	2	10	1	1	1	0
hsa-miR-3191-5p	0	0	0	0	0	0	0	1	2	0	0	0	0	0	0	0	0	1	0	0	0	0	0	0	1	0	0	0	0	0	0	0	0	1	0	0	0	0	0	0	0	0	0	0	0	0	0	0	0
hsa-miR-550b-2-5p	0	0	0	0	0	1	0	0	0	0	0	0	0	0	0	0	0	0	0	0	0	0	0	0	0	0	0	0	0	0	0	0	0	0	0	0	0	0	0	0	0	0	0	0	0	0	0	0	0
hsa-miR-642b-5p	0	0	0	0	1	0	0	0	0	0	0	0	0	0	0	0	0	0	0	0	0	0	0	0	0	1	0	0	0	0	0	0	0	0	0	0	0	0	0	1	0	0	0	0	0	0	0	0	0
hsa-miR-513c-3p	0	0	0	0	0	0	0	0	0	0	0	0	0	0	0	0	0	0	0	0	0	0	0	0	0	0	0	0	0	0	0	0	0	0	0	0	0	0	0	0	0	0	0	0	0	0	0	0	0
hsa-miR-1307-5p	122	766	623	114	864	324	264	80	300	633	275	357	735	620	372	383	162	354	1132	468	418	778	720	386	490	929	489	1322	770	1395	1245	1200	2465	471	444	566	340	230	1303	284	160	843	342	1673	2405	545	211	348	661
hsa-miR-1247-3p	48	44	16	18	24	7	15	62	5	12	9	331	186	57	61	35	98	0	1	7	17	87	4	24	11	36	37	69	52	2	2	25	241	5	98	0	8	381	95	181	1	35	1	19	109	91	21	109	518
hsa-miR-1304-3p	0	0	0	0	0	0	0	0	0	0	0	0	1	0	1	2	0	1	6	0	0	0	1	1	2	2	0	3	2	93	5	2	3	3	3	3	3	5	1	0	0	7	3	14	19	1	0	0	5
[truncated: 70 more rows]
[truncated: 59 more columns]
